# Supplementary material for: Genomic Evidence for Convergent Molecular Adaptation in Electric Fishes
Source: Genome Biol Evol. 2021 Feb 26;13(3):evab038. doi: 10.1093/gbe/evab038 (PMC7952227; doi:10.1093/gbe/evab038)
Supplement: evab038_Supplementary_Data [file evab038_supplementary_data.zip]

Archive with 10 entries (10 files):
- Table S1.xlsx
- Table S12-S14 - topGO_tables_PSGs_Non-Electric_fish.xlsx
- Table S15-S18 - Electric_fish_Convergent_AA_substitution.xlsx
- Table S19-S22 - Non-Electric_fish_Convergent_AA_substitution.xlsx
- Table S2-S4 - Electric_fish_PAML_tables.xlsx
- Table S23-S26 - topGO_tables_Convergent_Electric_fish.xlsx
- Table S27-S30 - topGO_tables_Convergent_Non-Electric_fish.xlsx
- Table S5-S7 - Non-Electric_fish_PAML_tables.xlsx
- Table S8.xls
- Table S9-S11 - topGO_tables_PSGs_Electric_fish.xlsx
