# Supplementary material for: Genomic Evidence for Convergent Molecular Adaptation in Electric Fishes
Source: Genome Biol Evol. 2021 Feb 26;13(3):evab038. doi: 10.1093/gbe/evab038 (PMC7952227; doi:10.1093/gbe/evab038)
Supplement: evab038_Supplementary_Data [file evab038_supplementary_data.zip › Table S1.xlsx]

## Sheet: Table S1
Table S1. Summary of the RNA-seq datasets in different tissues from nine electric fishes.
Order	Family	Species name	Species abbreviation	Organ	SRA number	Sample abbreviation	Read length (bp)	Total reads	Clean reads	Layout	Complete BUSCOs (%)
Osteoglossiformes	Mormyroidea	Brienomyrus brachyistius	Bbr	electric organ	SRR1299496	EO1	88	26094125	26073035	PAIRED	70.3
Osteoglossiformes	Mormyroidea	Brienomyrus brachyistius	Bbr	electric organ	SRR1342268	EO2	92	2750158	2748524	PAIRED
Osteoglossiformes	Mormyroidea	Brienomyrus brachyistius	Bbr	skeletal muscle	SRR1299518	SM	91	12809327	12796669	PAIRED
Osteoglossiformes	Mormyroidea	Paramormyrops kingsleyae	Pki	electric organ	SRR6269955	EO1	150	15246792	15162660	PAIRED	82.1
Osteoglossiformes	Mormyroidea	Paramormyrops kingsleyae	Pki	electric organ	SRR6269958	EO2	100	22867697	22337455	PAIRED
Osteoglossiformes	Mormyroidea	Paramormyrops kingsleyae	Pki	electric organ	SRR6269948	EO3	150	17440585	17350864	PAIRED
Osteoglossiformes	Mormyroidea	Paramormyrops kingsleyae	Pki	skeletal muscle	SRR6269968	SM1	100	20882347	20362074	PAIRED
Osteoglossiformes	Mormyroidea	Paramormyrops kingsleyae	Pki	skeletal muscle	SRR6269961	SM2	150	16334757	16213262	PAIRED
Osteoglossiformes	Mormyroidea	Paramormyrops kingsleyae	Pki	skeletal muscle	SRR6269973	SM3	150	16197310	16144577	PAIRED
Osteoglossiformes	Mormyroidea	Gnathonemus petersii	Gpe	electric organ	SRR1663450	EO1	101	18910601	18887364	PAIRED	71.1
Osteoglossiformes	Mormyroidea	Gnathonemus petersii	Gpe	electric organ	SRR1663451	EO2	101	30638159	30600679	PAIRED
Osteoglossiformes	Mormyroidea	Gnathonemus petersii	Gpe	skeletal muscle	SRR1663452	SM1	101	22868677	22834920	PAIRED
Osteoglossiformes	Mormyroidea	Gnathonemus petersii	Gpe	skeletal muscle	SRR1663453	SM2	101	20320459	20295244	PAIRED
Osteoglossiformes	Mormyroidea	Campylomormyrus tshokwe	Cts	electric organ	SRR1662232	EO1	101	21703048	21676937	PAIRED	77.3
Osteoglossiformes	Mormyroidea	Campylomormyrus tshokwe	Cts	electric organ	SRR1662250	EO2	101	37294087	37249623	PAIRED
Osteoglossiformes	Mormyroidea	Campylomormyrus tshokwe	Cts	skeletal muscle	SRR1662251	SM1	101	18758922	18734856	PAIRED
Osteoglossiformes	Mormyroidea	Campylomormyrus tshokwe	Cts	skeletal muscle	SRR1662282	SM2	101	64419314	64336525	PAIRED
Osteoglossiformes	Mormyroidea	Campylomormyrus compressirostris	Cco	electric organ	SRR1662222	EO1	101	17847585	17825774	PAIRED	71.1
Osteoglossiformes	Mormyroidea	Campylomormyrus compressirostris	Cco	electric organ	SRR1662217	EO2	101	15645817	15625305	PAIRED
Osteoglossiformes	Mormyroidea	Campylomormyrus compressirostris	Cco	skeletal muscle	SRR1662221	SM1	101	23932197	23902576	PAIRED
Osteoglossiformes	Mormyroidea	Campylomormyrus compressirostris	Cco	skeletal muscle	SRR1662225	SM2	101	37256680	37209057	PAIRED
Siluriformes	Malapteruridae	Malapterurus electricus	Mel	electric organ	SRR1299090	EO1	150	26992334	26116306	PAIRED	78.5
Siluriformes	Malapteruridae	Malapterurus electricus	Mel	electric organ	SRR1299753	EO2	150	19294540	18844750	PAIRED
Siluriformes	Malapteruridae	Malapterurus electricus	Mel	electric organ	SRR1299754	EO3	150	20243567	19782529	PAIRED
Siluriformes	Malapteruridae	Malapterurus electricus	Mel	skeletal muscle	SRR1299091	SM1	150	17216715	16745628	PAIRED
Gymnotiformes	Gymnotidae	Electrophorus electricus	Eel	electric organ	SRR1299083	main_EO1	101	118795559	118355818	SINGLE	83.3
Gymnotiformes	Gymnotidae	Electrophorus electricus	Eel	electric organ	SRR1299084	Sachs_EO1	101	116426272	115246918	SINGLE
Gymnotiformes	Gymnotidae	Electrophorus electricus	Eel	electric organ	SRR1299085	Hunter_EO1	101	110142469	108736140	SINGLE
Gymnotiformes	Gymnotidae	Electrophorus electricus	Eel	electric organ	SRR1342390	main_EO2	56	7636814	6931407	PAIRED
Gymnotiformes	Gymnotidae	Electrophorus electricus	Eel	electric organ	SRR1342453	Sachs_EO2	72	7476730	6928217	PAIRED
Gymnotiformes	Gymnotidae	Electrophorus electricus	Eel	skeletal muscle	SRR1299082	SM1	101	113766333	111478704	SINGLE
Gymnotiformes	Gymnotidae	Electrophorus electricus	Eel	skeletal muscle	SRR1342359	SM2	72	7765852	7094983	PAIRED
Gymnotiformes	Sternopygidae	Sternopygus macrurus	Sma	electric organ	SRR1299088	EO	101	175605480	174317651	PAIRED	80.4
Gymnotiformes	Sternopygidae	Sternopygus macrurus	Sma	skeletal muscle	SRR1299089	SM	101	171612181	170269054	PAIRED
Gymnotiformes	Sternopygidae	Eigenmannia virescens	Evi	electric organ	SRR1299492	EO	100	245611931	208393643	PAIRED	62.2
Gymnotiformes	Sternopygidae	Eigenmannia virescens	Evi	skeletal muscle	SRR1299114	SM	100	138264322	126282632	PAIRED
