# Supplementary material for: Genomic Evidence for Convergent Molecular Adaptation in Electric Fishes
Source: Genome Biol Evol. 2021 Feb 26;13(3):evab038. doi: 10.1093/gbe/evab038 (PMC7952227; doi:10.1093/gbe/evab038)
Supplement: evab038_Supplementary_Data [file evab038_supplementary_data.zip › Table S12-S14 - topGO_tables_PSGs_Non-Electric_fish.xlsx]

## Sheet: Table S12
Table S12. GO enrichment of PSGs in Asian arowana.
Category	GO ID	Term	Annotated	Significant	Expected	classicFisher	elimFisher	weightFisher
Biological Process (BP)	GO:0071840	cellular component organization or biogenesis	4360	109	76.34	3.3e-05	0.07742	0.99821
Biological Process (BP)	GO:0061061	muscle structure development	387	19	6.78	5.9e-05	0.14139	0.77777
Biological Process (BP)	GO:0006996	organelle organization	2663	73	46.62	6.1e-05	0.01092	0.98354
Biological Process (BP)	GO:0009653	anatomical structure morphogenesis	2273	64	39.8	8.9e-05	0.09895	0.92603
Biological Process (BP)	GO:0016043	cellular component organization	4186	103	73.29	0.00012	0.15993	0.99971
Biological Process (BP)	GO:0035735	intraciliary transport involved in cilium assembly	8	3	0.14	0.00028	0.00028	0.00028
Biological Process (BP)	GO:0120036	plasma membrane bounded cell projection organization	942	32	16.49	0.00029	0.24314	0.88308
Biological Process (BP)	GO:0030030	cell projection organization	962	32	16.84	0.00041	1	0.88528
Biological Process (BP)	GO:0048739	cardiac muscle fiber development	11	3	0.19	0.00079	0.00079	0.00079
Biological Process (BP)	GO:0007517	muscle organ development	200	11	3.5	0.00084	1	1
Biological Process (BP)	GO:0032989	cellular component morphogenesis	836	28	14.64	0.00085	0.22692	0.69355
Biological Process (BP)	GO:0008104	protein localization	1222	37	21.4	0.00087	0.07556	0.08557
Biological Process (BP)	GO:0036149	phosphatidylinositol acyl-chain remodeling	3	2	0.05	0.00091	0.00091	0.00091
Biological Process (BP)	GO:0055001	muscle cell development	205	11	3.59	0.00102	0.08416	0.49156
Biological Process (BP)	GO:0046907	intracellular transport	1110	34	19.43	0.00116	0.00591	0.68041
Biological Process (BP)	GO:0014866	skeletal myofibril assembly	27	4	0.47	0.00118	0.00118	0.00118
Biological Process (BP)	GO:0042073	intraciliary transport	27	4	0.47	0.00118	1	1
Biological Process (BP)	GO:0097435	supramolecular fiber organization	540	20	9.45	0.00145	0.01791	0.0123
Biological Process (BP)	GO:0042692	muscle cell differentiation	250	12	4.38	0.0016	0.08864	1
Biological Process (BP)	GO:0031529	ruffle organization	14	3	0.25	0.00168	1	1
Biological Process (BP)	GO:0097178	ruffle assembly	14	3	0.25	0.00168	0.00168	0.00168
Biological Process (BP)	GO:0051649	establishment of localization in cell	1273	37	22.29	0.00178	1	0.90234
Biological Process (BP)	GO:0071481	cellular response to X-ray	4	2	0.07	0.00179	0.00179	0.00179
Biological Process (BP)	GO:0022411	cellular component disassembly	188	10	3.29	0.00183	0.00183	1
Biological Process (BP)	GO:0048646	anatomical structure formation involved in morphogenesis	838	27	14.67	0.00183	0.13113	0.90615
Biological Process (BP)	GO:0070727	cellular macromolecule localization	968	30	16.95	0.00188	0.09734	0.31599
Biological Process (BP)	GO:0120031	plasma membrane bounded cell projection assembly	325	14	5.69	0.00189	0.15488	0.73266
Biological Process (BP)	GO:0009056	catabolic process	1557	43	27.26	0.00205	0.12286	0.95619
Biological Process (BP)	GO:0048644	muscle organ morphogenesis	32	4	0.56	0.00226	0.00226	0.00226
Biological Process (BP)	GO:0030239	myofibril assembly	104	7	1.82	0.00237	0.1495	1
Biological Process (BP)	GO:0010927	cellular component assembly involved in morphogenesis	107	7	1.87	0.00278	0.16194	1
Biological Process (BP)	GO:0001561	fatty acid alpha-oxidation	5	2	0.09	0.00295	0.00295	0.00295
Biological Process (BP)	GO:0051641	cellular localization	1591	43	27.86	0.00305	1	0.96738
Biological Process (BP)	GO:0010256	endomembrane system organization	202	10	3.54	0.00308	1	1
Biological Process (BP)	GO:0060538	skeletal muscle organ development	139	8	2.43	0.00316	0.00316	0.01041
Biological Process (BP)	GO:0034613	cellular protein localization	962	29	16.84	0.00331	0.00972	0.6534
Biological Process (BP)	GO:1901575	organic substance catabolic process	1281	36	22.43	0.00356	0.12127	0.89759
Biological Process (BP)	GO:0034655	nucleobase-containing compound catabolic process	241	11	4.22	0.00363	0.00363	0.50946
Biological Process (BP)	GO:0044270	cellular nitrogen compound catabolic process	281	12	4.92	0.00416	1	1
Biological Process (BP)	GO:0033627	cell adhesion mediated by integrin	19	3	0.33	0.00419	0.00419	0.00419
Biological Process (BP)	GO:0010332	response to gamma radiation	6	2	0.11	0.00438	1	1
Biological Process (BP)	GO:0034497	protein localization to phagophore assembly site	6	2	0.11	0.00438	0.00438	0.00438
Biological Process (BP)	GO:0071480	cellular response to gamma radiation	6	2	0.11	0.00438	0.00438	0.00438
Biological Process (BP)	GO:0080009	mRNA methylation	6	2	0.11	0.00438	0.00438	0.00438
Biological Process (BP)	GO:0007030	Golgi organization	62	5	1.09	0.00458	0.00458	0.00458
Biological Process (BP)	GO:0033036	macromolecule localization	1488	40	26.05	0.00464	1	0.93353
Biological Process (BP)	GO:0030031	cell projection assembly	360	14	6.3	0.00471	0.23038	0.87663
Biological Process (BP)	GO:0001966	thigmotaxis	20	3	0.35	0.00487	0.00487	0.00487
Biological Process (BP)	GO:0007032	endosome organization	20	3	0.35	0.00487	0.00487	0.00487
Biological Process (BP)	GO:0072114	pronephros morphogenesis	20	3	0.35	0.00487	0.00487	0.00487
Biological Process (BP)	GO:0046700	heterocycle catabolic process	287	12	5.02	0.00491	1	1
Biological Process (BP)	GO:0009888	tissue development	1589	42	27.82	0.00501	0.01677	0.96992
Biological Process (BP)	GO:0048468	cell development	1453	39	25.44	0.00529	1	0.99129
Biological Process (BP)	GO:0016236	macroautophagy	91	6	1.59	0.0053	0.06124	1
Biological Process (BP)	GO:0060972	left/right pattern formation	21	3	0.37	0.0056	0.0056	0.0056
Biological Process (BP)	GO:0051146	striated muscle cell differentiation	223	10	3.9	0.00614	0.24296	1
Biological Process (BP)	GO:0055002	striated muscle cell development	190	9	3.33	0.00646	1	1
Biological Process (BP)	GO:0044248	cellular catabolic process	1379	37	24.14	0.00658	1	0.99754
Biological Process (BP)	GO:0002040	sprouting angiogenesis	126	7	2.21	0.00681	0.00681	0.01506
Biological Process (BP)	GO:0035845	photoreceptor cell outer segment organization	23	3	0.4	0.00727	0.00727	0.00727
Biological Process (BP)	GO:0050908	detection of light stimulus involved in visual perception	8	2	0.14	0.00798	0.00798	0.00798
Biological Process (BP)	GO:0050962	detection of light stimulus involved in sensory perception	8	2	0.14	0.00798	1	1
Biological Process (BP)	GO:0048193	Golgi vesicle transport	198	9	3.47	0.00837	0.00837	0.67775
Biological Process (BP)	GO:0061564	axon development	466	16	8.16	0.00844	0.00844	0.48684
Biological Process (BP)	GO:0048667	cell morphogenesis involved in neuron differentiation	469	16	8.21	0.00894	0.00894	0.4814
Biological Process (BP)	GO:0072359	circulatory system development	991	28	17.35	0.00906	0.21675	0.57078
Biological Process (BP)	GO:0045017	glycerolipid biosynthetic process	102	6	1.79	0.00912	0.00912	1
Biological Process (BP)	GO:0007275	multicellular organism development	4280	94	74.94	0.00913	1	0.97335
Biological Process (BP)	GO:0000904	cell morphogenesis involved in differentiation	554	18	9.7	0.00928	1	0.749
Biological Process (BP)	GO:0048666	neuron development	771	23	13.5	0.00951	1	0.96827
Biological Process (BP)	GO:0007160	cell-matrix adhesion	74	5	1.3	0.00962	0.00962	1
Biological Process (BP)	GO:1900027	regulation of ruffle assembly	9	2	0.16	0.01015	0.01015	1
Biological Process (BP)	GO:0001885	endothelial cell development	26	3	0.46	0.01027	0.01027	0.06048
Biological Process (BP)	GO:0060993	kidney morphogenesis	26	3	0.46	0.01027	1	1
Biological Process (BP)	GO:0019752	carboxylic acid metabolic process	650	20	11.38	0.01105	0.03454	0.97526
Biological Process (BP)	GO:1901361	organic cyclic compound catabolic process	320	12	5.6	0.01119	1	1
Biological Process (BP)	GO:0006418	tRNA aminoacylation for protein translation	50	4	0.88	0.01131	0.01131	0.01131
Biological Process (BP)	GO:0031589	cell-substrate adhesion	107	6	1.87	0.01139	1	0.02662
Biological Process (BP)	GO:0009887	animal organ morphogenesis	831	24	14.55	0.01182	0.19057	0.65027
Biological Process (BP)	GO:0007015	actin filament organization	363	13	6.36	0.01212	0.01212	1
Biological Process (BP)	GO:0030036	actin cytoskeleton organization	614	19	10.75	0.01236	0.08849	0.81986
Biological Process (BP)	GO:0061548	ganglion development	10	2	0.18	0.01254	0.01254	1
Biological Process (BP)	GO:0097352	autophagosome maturation	28	3	0.49	0.01261	0.01261	0.01261
Biological Process (BP)	GO:0010970	transport along microtubule	80	5	1.4	0.0132	1	1
Biological Process (BP)	GO:1901292	nucleoside phosphate catabolic process	80	5	1.4	0.0132	0.0132	1
Biological Process (BP)	GO:0008654	phospholipid biosynthetic process	111	6	1.94	0.01348	0.01348	0.0371
Biological Process (BP)	GO:0040011	locomotion	1071	29	18.75	0.0137	0.04562	0.54927
Biological Process (BP)	GO:0099111	microtubule-based transport	81	5	1.42	0.01387	1	1
Biological Process (BP)	GO:0007155	cell adhesion	666	20	11.66	0.01407	0.09114	0.12442
Biological Process (BP)	GO:0022610	biological adhesion	666	20	11.66	0.01407	0.09114	0.65154
Biological Process (BP)	GO:0043038	amino acid activation	54	4	0.95	0.0147	0.0147	1
Biological Process (BP)	GO:0043039	tRNA aminoacylation	54	4	0.95	0.0147	0.0147	1
Biological Process (BP)	GO:0043436	oxoacid metabolic process	669	20	11.71	0.01471	0.04373	0.97887
Biological Process (BP)	GO:0039023	pronephric duct morphogenesis	11	2	0.19	0.01515	0.01515	1
Biological Process (BP)	GO:0071425	hematopoietic stem cell proliferation	11	2	0.19	0.01515	0.01515	0.01515
Biological Process (BP)	GO:0006879	cellular iron ion homeostasis	30	3	0.53	0.01523	0.01523	0.01523
Biological Process (BP)	GO:0048856	anatomical structure development	4683	100	81.99	0.01527	1	0.98721
Biological Process (BP)	GO:0006928	movement of cell or subcellular component	1270	33	22.24	0.0155	0.05131	0.66281
Biological Process (BP)	GO:0030029	actin filament-based process	630	19	11.03	0.0158	0.10459	0.9346
Biological Process (BP)	GO:0061572	actin filament bundle organization	84	5	1.47	0.01603	0.01603	1
Biological Process (BP)	GO:0014706	striated muscle tissue development	221	9	3.87	0.01626	0.16016	1
Biological Process (BP)	GO:0060415	muscle tissue morphogenesis	31	3	0.54	0.01665	0.01665	1
Biological Process (BP)	GO:0048731	system development	3748	82	65.62	0.01674	1	0.99656
Biological Process (BP)	GO:0032990	cell part morphogenesis	505	16	8.84	0.01698	0.01698	1
Biological Process (BP)	GO:0000481	maturation of 5S rRNA	1	1	0.02	0.01751	0.01751	0.01751
Biological Process (BP)	GO:0002280	monocyte activation involved in immune response	1	1	0.02	0.01751	0.01751	0.01751
Biological Process (BP)	GO:0002633	positive regulation of granuloma formation	1	1	0.02	0.01751	0.01751	0.01751
Biological Process (BP)	GO:0002678	positive regulation of chronic inflammatory response	1	1	0.02	0.01751	0.01751	1
Biological Process (BP)	GO:0006105	succinate metabolic process	1	1	0.02	0.01751	0.01751	0.01751
Biological Process (BP)	GO:0006196	AMP catabolic process	1	1	0.02	0.01751	0.01751	0.01751
Biological Process (BP)	GO:0006679	glucosylceramide biosynthetic process	1	1	0.02	0.01751	0.01751	0.01751
Biological Process (BP)	GO:0008594	photoreceptor cell morphogenesis	1	1	0.02	0.01751	0.01751	0.01751
Biological Process (BP)	GO:0010040	response to iron(II) ion	1	1	0.02	0.01751	0.01751	0.01751
Biological Process (BP)	GO:0015689	molybdate ion transport	1	1	0.02	0.01751	0.01751	0.01751
Biological Process (BP)	GO:0015801	aromatic amino acid transport	1	1	0.02	0.01751	0.01751	0.01751
Biological Process (BP)	GO:0015805	S-adenosyl-L-methionine transport	1	1	0.02	0.01751	0.01751	1
Biological Process (BP)	GO:0018101	protein citrullination	1	1	0.02	0.01751	0.01751	1
Biological Process (BP)	GO:0019389	glucuronoside metabolic process	1	1	0.02	0.01751	0.01751	1
Biological Process (BP)	GO:0019391	glucuronoside catabolic process	1	1	0.02	0.01751	0.01751	0.01751
Biological Process (BP)	GO:0021670	lateral ventricle development	1	1	0.02	0.01751	0.01751	0.01751
Biological Process (BP)	GO:0021678	third ventricle development	1	1	0.02	0.01751	0.01751	0.01751
Biological Process (BP)	GO:0034203	glycolipid translocation	1	1	0.02	0.01751	0.01751	0.01751
Biological Process (BP)	GO:0034474	U2 snRNA 3'-end processing	1	1	0.02	0.01751	0.01751	0.01751
Biological Process (BP)	GO:0034769	basement membrane disassembly	1	1	0.02	0.01751	0.01751	0.01751
Biological Process (BP)	GO:0035022	positive regulation of Rac protein signal transduction	1	1	0.02	0.01751	0.01751	0.01751
Biological Process (BP)	GO:0035227	regulation of glutamate-cysteine ligase activity	1	1	0.02	0.01751	0.01751	1
Biological Process (BP)	GO:0035229	positive regulation of glutamate-cysteine ligase activity	1	1	0.02	0.01751	0.01751	0.01751
Biological Process (BP)	GO:0035520	monoubiquitinated protein deubiquitination	1	1	0.02	0.01751	0.01751	1
Biological Process (BP)	GO:0035521	monoubiquitinated histone deubiquitination	1	1	0.02	0.01751	0.01751	1
Biological Process (BP)	GO:0035522	monoubiquitinated histone H2A deubiquitination	1	1	0.02	0.01751	0.01751	0.01751
Biological Process (BP)	GO:0035720	intraciliary anterograde transport	1	1	0.02	0.01751	0.01751	0.01751
Biological Process (BP)	GO:0036414	histone citrullination	1	1	0.02	0.01751	0.01751	0.01751
Biological Process (BP)	GO:0045599	negative regulation of fat cell differentiation	1	1	0.02	0.01751	0.01751	0.01751
Biological Process (BP)	GO:0046476	glycosylceramide biosynthetic process	1	1	0.02	0.01751	0.01751	1
Biological Process (BP)	GO:0046836	glycolipid transport	1	1	0.02	0.01751	0.01751	1
Biological Process (BP)	GO:0048917	posterior lateral line ganglion development	1	1	0.02	0.01751	0.01751	0.01751
Biological Process (BP)	GO:0050765	negative regulation of phagocytosis	1	1	0.02	0.01751	0.01751	0.01751
Biological Process (BP)	GO:0051561	positive regulation of mitochondrial calcium ion concentration	1	1	0.02	0.01751	0.01751	0.01751
Biological Process (BP)	GO:0061684	chaperone-mediated autophagy	1	1	0.02	0.01751	0.01751	1
Biological Process (BP)	GO:0061740	protein targeting to lysosome involved in chaperone-mediated autophagy	1	1	0.02	0.01751	0.01751	0.01751
Biological Process (BP)	GO:0070478	nuclear-transcribed mRNA catabolic process, 3'-5' exonucleolytic nonsense-mediated decay	1	1	0.02	0.01751	0.01751	0.01751
Biological Process (BP)	GO:0071211	protein targeting to vacuole involved in autophagy	1	1	0.02	0.01751	0.01751	1
Biological Process (BP)	GO:0097111	endoplasmic reticulum-Golgi intermediate compartment organization	1	1	0.02	0.01751	0.01751	0.01751
Biological Process (BP)	GO:1901962	S-adenosyl-L-methionine transmembrane transport	1	1	0.02	0.01751	0.01751	0.01751
Biological Process (BP)	GO:1903012	positive regulation of bone development	1	1	0.02	0.01751	0.01751	0.01751
Biological Process (BP)	GO:1904683	regulation of metalloendopeptidase activity	1	1	0.02	0.01751	0.01751	1
Biological Process (BP)	GO:1904684	negative regulation of metalloendopeptidase activity	1	1	0.02	0.01751	0.01751	0.01751
Biological Process (BP)	GO:1905049	negative regulation of metallopeptidase activity	1	1	0.02	0.01751	0.01751	1
Biological Process (BP)	GO:1990791	dorsal root ganglion development	1	1	0.02	0.01751	0.01751	0.01751
Biological Process (BP)	GO:0046474	glycerophospholipid biosynthetic process	86	5	1.51	0.01758	0.01758	1
Biological Process (BP)	GO:0035295	tube development	771	22	13.5	0.0176	0.15186	0.90366
Biological Process (BP)	GO:0032502	developmental process	4869	103	85.25	0.01765	1	0.98525
Biological Process (BP)	GO:0006851	mitochondrial calcium ion transmembrane transport	12	2	0.21	0.01797	0.01797	0.01797
Biological Process (BP)	GO:0010165	response to X-ray	12	2	0.21	0.01797	1	1
Biological Process (BP)	GO:0016556	mRNA modification	12	2	0.21	0.01797	1	1
Biological Process (BP)	GO:0035510	DNA dealkylation	12	2	0.21	0.01797	0.01797	1
Biological Process (BP)	GO:0048679	regulation of axon regeneration	12	2	0.21	0.01797	0.01797	0.01797
Biological Process (BP)	GO:0070570	regulation of neuron projection regeneration	12	2	0.21	0.01797	0.01797	1
Biological Process (BP)	GO:0072178	nephric duct morphogenesis	12	2	0.21	0.01797	0.01797	1
Biological Process (BP)	GO:0080111	DNA demethylation	12	2	0.21	0.01797	0.01797	0.14666
Biological Process (BP)	GO:0090594	inflammatory response to wounding	12	2	0.21	0.01797	0.01797	0.01797
Biological Process (BP)	GO:0019439	aromatic compound catabolic process	303	11	5.31	0.01837	1	1
Biological Process (BP)	GO:0060537	muscle tissue development	228	9	3.99	0.01949	0.1777	1
Biological Process (BP)	GO:0019395	fatty acid oxidation	33	3	0.58	0.0197	1	1
Biological Process (BP)	GO:0072329	monocarboxylic acid catabolic process	59	4	1.03	0.01978	0.2422	1
Biological Process (BP)	GO:0034404	nucleobase-containing small molecule biosynthetic process	121	6	2.12	0.01982	0.01982	1
Biological Process (BP)	GO:0048747	muscle fiber development	89	5	1.56	0.02009	1	1
Biological Process (BP)	GO:0044085	cellular component biogenesis	1886	45	33.02	0.02082	1	0.99956
Biological Process (BP)	GO:0016071	mRNA metabolic process	561	17	9.82	0.02083	0.06311	0.81848
Biological Process (BP)	GO:0030241	skeletal muscle myosin thick filament assembly	13	2	0.23	0.02099	0.02099	1
Biological Process (BP)	GO:0070925	organelle assembly	606	18	10.61	0.02118	1	0.99654
Biological Process (BP)	GO:0030334	regulation of cell migration	232	9	4.06	0.02153	0.02153	0.27408
Biological Process (BP)	GO:0007409	axonogenesis	437	14	7.65	0.02261	0.02261	0.05445
Biological Process (BP)	GO:0001944	vasculature development	523	16	9.16	0.02268	1	0.68306
Biological Process (BP)	GO:0007519	skeletal muscle tissue development	125	6	2.19	0.02284	0.02284	1
Biological Process (BP)	GO:0008630	intrinsic apoptotic signaling pathway in response to DNA damage	35	3	0.61	0.02304	0.02304	0.02304
Biological Process (BP)	GO:0001945	lymph vessel development	62	4	1.09	0.02328	0.02328	0.42988
Biological Process (BP)	GO:0048513	animal organ development	2660	60	46.57	0.02345	1	0.99246
Biological Process (BP)	GO:0035701	hematopoietic stem cell migration	14	2	0.25	0.02421	0.02421	0.02421
Biological Process (BP)	GO:0043486	histone exchange	14	2	0.25	0.02421	0.02421	0.02421
Biological Process (BP)	GO:0071479	cellular response to ionizing radiation	14	2	0.25	0.02421	1	1
Biological Process (BP)	GO:0006165	nucleoside diphosphate phosphorylation	63	4	1.1	0.02453	0.02453	1
Biological Process (BP)	GO:0015031	protein transport	937	25	16.41	0.02481	0.02481	0.38344
Biological Process (BP)	GO:0006099	tricarboxylic acid cycle	36	3	0.63	0.02482	0.02482	0.02482
Biological Process (BP)	GO:0007041	lysosomal transport	36	3	0.63	0.02482	0.02482	0.12434
Biological Process (BP)	GO:0048863	stem cell differentiation	238	9	4.17	0.02487	0.02487	1
Biological Process (BP)	GO:0031032	actomyosin structure organization	163	7	2.85	0.02498	1	1
Biological Process (BP)	GO:0032787	monocarboxylic acid metabolic process	278	10	4.87	0.02525	0.10593	0.91987
Biological Process (BP)	GO:0072358	cardiovascular system development	531	16	9.3	0.02563	1	0.75904
Biological Process (BP)	GO:0048589	developmental growth	402	13	7.04	0.02564	0.02564	0.84431
Biological Process (BP)	GO:0044782	cilium organization	279	10	4.88	0.0258	0.19394	0.73036
Biological Process (BP)	GO:0007229	integrin-mediated signaling pathway	64	4	1.12	0.02581	0.02581	0.02581
Biological Process (BP)	GO:0031175	neuron projection development	620	18	10.86	0.02584	1	0.87264
Biological Process (BP)	GO:0030705	cytoskeleton-dependent intracellular transport	129	6	2.26	0.02616	1	1
Biological Process (BP)	GO:0048793	pronephros development	130	6	2.28	0.02704	1	0.29936
Biological Process (BP)	GO:0046939	nucleotide phosphorylation	65	4	1.14	0.02714	0.02714	1
Biological Process (BP)	GO:0031033	myosin filament organization	15	2	0.26	0.02762	0.02762	1
Biological Process (BP)	GO:0031034	myosin filament assembly	15	2	0.26	0.02762	0.02762	1
Biological Process (BP)	GO:0070593	dendrite self-avoidance	15	2	0.26	0.02762	0.02762	0.02762
Biological Process (BP)	GO:0071688	striated muscle myosin thick filament assembly	15	2	0.26	0.02762	0.02762	1
Biological Process (BP)	GO:0006101	citrate metabolic process	38	3	0.67	0.02858	0.02858	1
Biological Process (BP)	GO:0006082	organic acid metabolic process	720	20	12.61	0.02932	0.07682	0.97942
Biological Process (BP)	GO:0015833	peptide transport	953	25	16.69	0.02959	0.02959	0.12967
Biological Process (BP)	GO:0048812	neuron projection morphogenesis	497	15	8.7	0.0297	0.0297	1
Biological Process (BP)	GO:0048858	cell projection morphogenesis	497	15	8.7	0.0297	0.0297	1
Biological Process (BP)	GO:0120039	plasma membrane bounded cell projection morphogenesis	497	15	8.7	0.0297	0.0297	1
Biological Process (BP)	GO:0010212	response to ionizing radiation	39	3	0.68	0.03057	1	0.44032
Biological Process (BP)	GO:0072350	tricarboxylic acid metabolic process	39	3	0.68	0.03057	0.03057	1
Biological Process (BP)	GO:0045184	establishment of protein localization	957	25	16.76	0.03089	0.03089	0.44486
Biological Process (BP)	GO:0030240	skeletal muscle thin filament assembly	16	2	0.28	0.0312	0.0312	1
Biological Process (BP)	GO:1901658	glycosyl compound catabolic process	16	2	0.28	0.0312	0.0312	1
Biological Process (BP)	GO:0007626	locomotory behavior	100	5	1.75	0.03127	0.03127	0.03127
Biological Process (BP)	GO:0009132	nucleoside diphosphate metabolic process	68	4	1.19	0.03135	0.03135	0.2317
Biological Process (BP)	GO:0051179	localization	4663	97	81.64	0.03244	1	0.99707
Biological Process (BP)	GO:0070988	demethylation	40	3	0.7	0.03264	0.03264	1
Biological Process (BP)	GO:0016042	lipid catabolic process	173	7	3.03	0.03303	0.1703	0.22728
Biological Process (BP)	GO:0000902	cell morphogenesis	731	20	12.8	0.03357	1	0.78822
Biological Process (BP)	GO:0033365	protein localization to organelle	293	10	5.13	0.0344	0.0344	1
Biological Process (BP)	GO:0001778	plasma membrane repair	2	1	0.04	0.03471	0.03471	0.03471
Biological Process (BP)	GO:0001954	positive regulation of cell-matrix adhesion	2	1	0.04	0.03471	0.03471	0.03471
Biological Process (BP)	GO:0002281	macrophage activation involved in immune response	2	1	0.04	0.03471	0.03471	0.03471
Biological Process (BP)	GO:0006069	ethanol oxidation	2	1	0.04	0.03471	0.03471	0.03471
Biological Process (BP)	GO:0006210	thymine catabolic process	2	1	0.04	0.03471	0.03471	0.03471
Biological Process (BP)	GO:0006424	glutamyl-tRNA aminoacylation	2	1	0.04	0.03471	0.03471	1
Biological Process (BP)	GO:0006480	N-terminal protein amino acid methylation	2	1	0.04	0.03471	0.03471	0.03471
Biological Process (BP)	GO:0006500	N-terminal protein palmitoylation	2	1	0.04	0.03471	0.03471	1
Biological Process (BP)	GO:0006678	glucosylceramide metabolic process	2	1	0.04	0.03471	0.03471	1
Biological Process (BP)	GO:0014816	skeletal muscle satellite cell differentiation	2	1	0.04	0.03471	0.03471	0.03471
Biological Process (BP)	GO:0019859	thymine metabolic process	2	1	0.04	0.03471	0.03471	1
Biological Process (BP)	GO:0022009	central nervous system vasculogenesis	2	1	0.04	0.03471	0.03471	0.03471
Biological Process (BP)	GO:0030205	dermatan sulfate metabolic process	2	1	0.04	0.03471	0.03471	0.03471
Biological Process (BP)	GO:0030702	chromatin silencing at centromere	2	1	0.04	0.03471	0.03471	0.03471
Biological Process (BP)	GO:0030951	establishment or maintenance of microtubule cytoskeleton polarity	2	1	0.04	0.03471	0.03471	0.03471
Biological Process (BP)	GO:0031648	protein destabilization	2	1	0.04	0.03471	0.03471	0.03471
Biological Process (BP)	GO:0032060	bleb assembly	2	1	0.04	0.03471	0.03471	0.03471
Biological Process (BP)	GO:0035477	regulation of angioblast cell migration involved in selective angioblast sprouting	2	1	0.04	0.03471	0.03471	0.03471
Biological Process (BP)	GO:0035964	COPI-coated vesicle budding	2	1	0.04	0.03471	0.03471	1
Biological Process (BP)	GO:0035973	aggrephagy	2	1	0.04	0.03471	0.03471	0.03471
Biological Process (BP)	GO:0042245	RNA repair	2	1	0.04	0.03471	0.03471	0.03471
Biological Process (BP)	GO:0042531	positive regulation of tyrosine phosphorylation of STAT protein	2	1	0.04	0.03471	0.03471	0.03471
Biological Process (BP)	GO:0045046	protein import into peroxisome membrane	2	1	0.04	0.03471	0.03471	0.03471
Biological Process (BP)	GO:0048200	Golgi transport vesicle coating	2	1	0.04	0.03471	0.03471	1
Biological Process (BP)	GO:0048205	COPI coating of Golgi vesicle	2	1	0.04	0.03471	0.03471	0.03471
Biological Process (BP)	GO:0048890	lateral line ganglion development	2	1	0.04	0.03471	0.03471	1
Biological Process (BP)	GO:0050746	regulation of lipoprotein metabolic process	2	1	0.04	0.03471	0.03471	1
Biological Process (BP)	GO:0050748	negative regulation of lipoprotein metabolic process	2	1	0.04	0.03471	0.03471	1
Biological Process (BP)	GO:0051292	nuclear pore complex assembly	2	1	0.04	0.03471	0.03471	0.03471
Biological Process (BP)	GO:0060254	regulation of N-terminal protein palmitoylation	2	1	0.04	0.03471	0.03471	1
Biological Process (BP)	GO:0060262	negative regulation of N-terminal protein palmitoylation	2	1	0.04	0.03471	0.03471	0.03471
Biological Process (BP)	GO:0060339	negative regulation of type I interferon-mediated signaling pathway	2	1	0.04	0.03471	0.03471	0.03471
Biological Process (BP)	GO:0070125	mitochondrial translational elongation	2	1	0.04	0.03471	0.03471	0.03471
Biological Process (BP)	GO:0110122	myotube cell migration	2	1	0.04	0.03471	0.03471	1
Biological Process (BP)	GO:1902033	regulation of hematopoietic stem cell proliferation	2	1	0.04	0.03471	0.03471	1
Biological Process (BP)	GO:1903059	regulation of protein lipidation	2	1	0.04	0.03471	0.03471	1
Biological Process (BP)	GO:1903060	negative regulation of protein lipidation	2	1	0.04	0.03471	0.03471	1
Biological Process (BP)	GO:1903537	meiotic cell cycle process involved in oocyte maturation	2	1	0.04	0.03471	0.03471	1
Biological Process (BP)	GO:1903538	regulation of meiotic cell cycle process involved in oocyte maturation	2	1	0.04	0.03471	0.03471	0.03471
Biological Process (BP)	GO:1904969	slow muscle cell migration	2	1	0.04	0.03471	0.03471	0.03471
Biological Process (BP)	GO:1905048	regulation of metallopeptidase activity	2	1	0.04	0.03471	0.03471	1
Biological Process (BP)	GO:1990535	neuron projection maintenance	2	1	0.04	0.03471	0.03471	0.03471
Biological Process (BP)	GO:2000622	regulation of nuclear-transcribed mRNA catabolic process, nonsense-mediated decay	2	1	0.04	0.03471	0.03471	1
Biological Process (BP)	GO:2000623	negative regulation of nuclear-transcribed mRNA catabolic process, nonsense-mediated decay	2	1	0.04	0.03471	0.03471	0.03471
Biological Process (BP)	GO:0034440	lipid oxidation	41	3	0.72	0.03477	1	1
Biological Process (BP)	GO:2000145	regulation of cell motility	253	9	4.43	0.03481	0.03481	0.67869
Biological Process (BP)	GO:0032959	inositol trisphosphate biosynthetic process	17	2	0.3	0.03496	0.03496	0.03496
Biological Process (BP)	GO:0034453	microtubule anchoring	17	2	0.3	0.03496	0.03496	0.19063
Biological Process (BP)	GO:0048885	neuromast deposition	17	2	0.3	0.03496	0.03496	0.03496
Biological Process (BP)	GO:0090407	organophosphate biosynthetic process	465	14	8.14	0.03553	0.03553	1
Biological Process (BP)	GO:0007010	cytoskeleton organization	1068	27	18.7	0.03628	0.1406	0.93482
Biological Process (BP)	GO:0001946	lymphangiogenesis	42	3	0.74	0.03697	0.03697	0.14818
Biological Process (BP)	GO:0009308	amine metabolic process	42	3	0.74	0.03697	0.03697	0.13134
Biological Process (BP)	GO:0043044	ATP-dependent chromatin remodeling	42	3	0.74	0.03697	0.03697	0.41006
Biological Process (BP)	GO:0046486	glycerolipid metabolic process	256	9	4.48	0.03709	1	1
Biological Process (BP)	GO:0040007	growth	425	13	7.44	0.03758	0.03758	0.86239
Biological Process (BP)	GO:0016050	vesicle organization	178	7	3.12	0.03764	1	1
Biological Process (BP)	GO:0006650	glycerophospholipid metabolic process	217	8	3.8	0.03784	0.17132	1
Biological Process (BP)	GO:0006625	protein targeting to peroxisome	18	2	0.32	0.03889	0.03889	0.24572
Biological Process (BP)	GO:0015919	peroxisomal membrane transport	18	2	0.32	0.03889	0.03889	0.24572
Biological Process (BP)	GO:0043574	peroxisomal transport	18	2	0.32	0.03889	0.03889	1
Biological Process (BP)	GO:0072529	pyrimidine-containing compound catabolic process	18	2	0.32	0.03889	0.03889	1
Biological Process (BP)	GO:0072662	protein localization to peroxisome	18	2	0.32	0.03889	0.03889	1
Biological Process (BP)	GO:0072663	establishment of protein localization to peroxisome	18	2	0.32	0.03889	0.03889	1
Biological Process (BP)	GO:0030903	notochord development	73	4	1.28	0.03919	0.03919	0.03919
Biological Process (BP)	GO:0043244	regulation of protein complex disassembly	73	4	1.28	0.03919	0.03919	1
Biological Process (BP)	GO:0030834	regulation of actin filament depolymerization	43	3	0.75	0.03925	0.03925	1
Biological Process (BP)	GO:0030835	negative regulation of actin filament depolymerization	43	3	0.75	0.03925	0.03925	0.03925
Biological Process (BP)	GO:0036303	lymph vessel morphogenesis	43	3	0.75	0.03925	0.03925	1
Biological Process (BP)	GO:0055013	cardiac muscle cell development	43	3	0.75	0.03925	1	1
Biological Process (BP)	GO:0042886	amide transport	984	25	17.23	0.04081	0.04081	0.58762
Biological Process (BP)	GO:0032508	DNA duplex unwinding	74	4	1.3	0.04088	0.04088	0.04088
Biological Process (BP)	GO:0014033	neural crest cell differentiation	144	6	2.52	0.04141	0.04141	0.09919
Biological Process (BP)	GO:0009062	fatty acid catabolic process	44	3	0.77	0.04159	1	1
Biological Process (BP)	GO:0034660	ncRNA metabolic process	388	12	6.79	0.04159	0.04159	0.88654
Biological Process (BP)	GO:0006457	protein folding	145	6	2.54	0.04259	0.04259	0.05475
Biological Process (BP)	GO:0009451	RNA modification	145	6	2.54	0.04259	0.2243	1
Biological Process (BP)	GO:0060249	anatomical structure homeostasis	145	6	2.54	0.04259	0.04259	0.08418
Biological Process (BP)	GO:0032392	DNA geometric change	75	4	1.31	0.04261	0.04261	1
Biological Process (BP)	GO:0060271	cilium assembly	263	9	4.6	0.04279	1	0.55503
Biological Process (BP)	GO:0006378	mRNA polyadenylation	19	2	0.33	0.04297	0.04297	0.04297
Biological Process (BP)	GO:0032957	inositol trisphosphate metabolic process	19	2	0.33	0.04297	0.04297	1
Biological Process (BP)	GO:0048570	notochord morphogenesis	19	2	0.33	0.04297	0.04297	1
Biological Process (BP)	GO:0045214	sarcomere organization	45	3	0.79	0.044	0.044	0.044
Biological Process (BP)	GO:0007018	microtubule-based movement	224	8	3.92	0.04422	1	0.54692
Biological Process (BP)	GO:0040013	negative regulation of locomotion	76	4	1.33	0.04438	0.04438	1
Biological Process (BP)	GO:0051271	negative regulation of cellular component movement	76	4	1.33	0.04438	0.04438	1
Biological Process (BP)	GO:0009166	nucleotide catabolic process	77	4	1.35	0.04619	0.04619	1
Biological Process (BP)	GO:0046916	cellular transition metal ion homeostasis	46	3	0.81	0.04648	0.04648	1
Biological Process (BP)	GO:0006914	autophagy	187	7	3.27	0.04696	0.20914	0.77796
Biological Process (BP)	GO:0061919	process utilizing autophagic mechanism	187	7	3.27	0.04696	0.20914	1
Biological Process (BP)	GO:0006303	double-strand break repair via nonhomologous end joining	20	2	0.35	0.0472	0.0472	0.0472
Biological Process (BP)	GO:0031365	N-terminal protein amino acid modification	20	2	0.35	0.0472	0.0472	1
Biological Process (BP)	GO:0031929	TOR signaling	78	4	1.37	0.04805	0.04805	0.34415
Biological Process (BP)	GO:0051017	actin filament bundle assembly	78	4	1.37	0.04805	0.04805	1
Biological Process (BP)	GO:0006091	generation of precursor metabolites and energy	269	9	4.71	0.04812	0.04812	0.84294
Biological Process (BP)	GO:0006096	glycolytic process	47	3	0.82	0.04903	0.04903	0.04903
Biological Process (BP)	GO:0006757	ATP generation from ADP	47	3	0.82	0.04903	0.04903	1
Biological Process (BP)	GO:0042866	pyruvate biosynthetic process	47	3	0.82	0.04903	0.04903	1
Biological Process (BP)	GO:0120035	regulation of plasma membrane bounded cell projection organization	229	8	4.01	0.04918	0.04918	1
Biological Process (BP)	GO:0006396	RNA processing	812	21	14.22	0.04944	0.04944	0.83256
Biological Process (BP)	GO:0022607	cellular component assembly	1698	39	29.73	0.04961	1	0.99987
Biological Process (BP)	GO:0042461	photoreceptor cell development	79	4	1.38	0.04994	1	1
Cellular Component (CC)	GO:0005622	intracellular	11979	245	203.19	3.9e-06	1	0.62943
Cellular Component (CC)	GO:0044424	intracellular part	11979	245	203.19	3.9e-06	0.00768	0.56058
Cellular Component (CC)	GO:0044428	nuclear part	1617	50	27.43	2.7e-05	0.07266	0.97818
Cellular Component (CC)	GO:0044446	intracellular organelle part	4509	108	76.48	5.3e-05	0.02808	0.95346
Cellular Component (CC)	GO:0005737	cytoplasm	7417	161	125.81	7.2e-05	0.0227	0.23317
Cellular Component (CC)	GO:0044422	organelle part	4733	111	80.28	9.8e-05	0.07954	0.9866
Cellular Component (CC)	GO:0044444	cytoplasmic part	4791	112	81.26	0.0001	0.10445	0.73786
Cellular Component (CC)	GO:0043229	intracellular organelle	9628	197	163.31	0.00021	0.14854	0.82861
Cellular Component (CC)	GO:0055087	Ski complex	2	2	0.03	0.00029	0.00029	0.00029
Cellular Component (CC)	GO:0043226	organelle	9861	200	167.26	0.00031	0.16287	0.76473
Cellular Component (CC)	GO:0098805	whole membrane	531	21	9.01	0.00032	0.00723	0.71368
Cellular Component (CC)	GO:0005623	cell	15099	285	256.11	0.00034	0.73152	0.78541
Cellular Component (CC)	GO:0043227	membrane-bounded organelle	8471	175	143.68	0.00047	0.21191	0.83822
Cellular Component (CC)	GO:0044464	cell part	14948	280	253.55	0.00106	0.90345	0.90603
Cellular Component (CC)	GO:0043231	intracellular membrane-bounded organelle	8046	165	136.48	0.0012	0.23995	0.8735
Cellular Component (CC)	GO:0005681	spliceosomal complex	129	8	2.19	0.00163	0.04948	0.13534
Cellular Component (CC)	GO:0043564	Ku70:Ku80 complex	4	2	0.07	0.00168	0.00168	0.00168
Cellular Component (CC)	GO:0032587	ruffle membrane	15	3	0.25	0.00189	0.00189	0.00189
Cellular Component (CC)	GO:0005635	nuclear envelope	174	9	2.95	0.00297	0.00297	0.01135
Cellular Component (CC)	GO:0099023	tethering complex	58	5	0.98	0.003	0.04966	0.003
Cellular Component (CC)	GO:0005739	mitochondrion	1059	30	17.96	0.00434	0.00434	0.00795
Cellular Component (CC)	GO:0005768	endosome	292	12	4.95	0.00438	0.00438	0.1414
Cellular Component (CC)	GO:0097525	spliceosomal snRNP complex	64	5	1.09	0.00459	0.00459	1
Cellular Component (CC)	GO:0012505	endomembrane system	1983	49	33.64	0.00484	0.27704	0.46888
Cellular Component (CC)	GO:0030532	small nuclear ribonucleoprotein complex	65	5	1.1	0.00491	1	1
Cellular Component (CC)	GO:0008305	integrin complex	41	4	0.7	0.00503	0.00503	0.00503
Cellular Component (CC)	GO:1904949	ATPase complex	93	6	1.58	0.00505	0.05574	1
Cellular Component (CC)	GO:0098636	protein complex involved in cell adhesion	42	4	0.71	0.00548	1	1
Cellular Component (CC)	GO:0030018	Z disc	69	5	1.17	0.00632	0.00632	0.00632
Cellular Component (CC)	GO:0031967	organelle envelope	593	19	10.06	0.00635	0.16444	0.57423
Cellular Component (CC)	GO:0031975	envelope	593	19	10.06	0.00635	0.16444	1
Cellular Component (CC)	GO:0031974	membrane-enclosed lumen	1338	35	22.69	0.00734	0.01736	0.91406
Cellular Component (CC)	GO:0043233	organelle lumen	1338	35	22.69	0.00734	0.01736	0.90488
Cellular Component (CC)	GO:0070013	intracellular organelle lumen	1338	35	22.69	0.00734	0.01736	0.89112
Cellular Component (CC)	GO:0000812	Swr1 complex	8	2	0.14	0.00751	0.00751	0.00751
Cellular Component (CC)	GO:0030017	sarcomere	133	7	2.26	0.00767	0.29171	1
Cellular Component (CC)	GO:0044449	contractile fiber part	134	7	2.27	0.00798	0.29792	0.26256
Cellular Component (CC)	GO:0120114	Sm-like protein family complex	73	5	1.24	0.008	1	1
Cellular Component (CC)	GO:0071013	catalytic step 2 spliceosome	47	4	0.8	0.00818	0.00818	0.00818
Cellular Component (CC)	GO:0005774	vacuolar membrane	135	7	2.29	0.0083	0.0083	0.31648
Cellular Component (CC)	GO:0031674	I band	74	5	1.26	0.00846	1	1
Cellular Component (CC)	GO:0031981	nuclear lumen	1112	30	18.86	0.00846	0.02123	0.94806
Cellular Component (CC)	GO:0044437	vacuolar part	136	7	2.31	0.00862	1	0.41803
Cellular Component (CC)	GO:0030016	myofibril	137	7	2.32	0.00896	0.31651	1
Cellular Component (CC)	GO:0043292	contractile fiber	138	7	2.34	0.00931	0.32269	1
Cellular Component (CC)	GO:0030008	TRAPP complex	9	2	0.15	0.00955	0.00955	1
Cellular Component (CC)	GO:0031410	cytoplasmic vesicle	710	21	12.04	0.01011	0.26188	0.4886
Cellular Component (CC)	GO:0097708	intracellular vesicle	710	21	12.04	0.01011	0.26188	0.65633
Cellular Component (CC)	GO:0001726	ruffle	28	3	0.47	0.01158	1	1
Cellular Component (CC)	GO:0046540	U4/U6 x U5 tri-snRNP complex	28	3	0.47	0.01158	0.01158	0.01158
Cellular Component (CC)	GO:0031982	vesicle	766	22	12.99	0.01179	0.266	0.68641
Cellular Component (CC)	GO:0070603	SWI/SNF superfamily-type complex	82	5	1.39	0.01285	0.1295	1
Cellular Component (CC)	GO:0031090	organelle membrane	1198	31	20.32	0.01307	0.08506	0.7768
Cellular Component (CC)	GO:0044454	nuclear chromosome part	339	12	5.75	0.0135	0.0553	0.97235
Cellular Component (CC)	GO:0000790	nuclear chromatin	225	9	3.82	0.015	0.07574	0.92652
Cellular Component (CC)	GO:0005829	cytosol	1117	29	18.95	0.01546	0.01546	0.07645
Cellular Component (CC)	GO:0000228	nuclear chromosome	348	12	5.9	0.01626	0.06381	0.96999
Cellular Component (CC)	GO:0032991	protein-containing complex	4529	94	76.82	0.01688	0.34818	1
Cellular Component (CC)	GO:0000137	Golgi cis cisterna	1	1	0.02	0.01696	0.01696	0.01696
Cellular Component (CC)	GO:0000306	extrinsic component of vacuolar membrane	1	1	0.02	0.01696	0.01696	0.01696
Cellular Component (CC)	GO:0000417	HIR complex	1	1	0.02	0.01696	0.01696	0.01696
Cellular Component (CC)	GO:0018995	host	1	1	0.02	0.01696	0.01696	1
Cellular Component (CC)	GO:0031166	integral component of vacuolar membrane	1	1	0.02	0.01696	0.01696	1
Cellular Component (CC)	GO:0031310	intrinsic component of vacuolar membrane	1	1	0.02	0.01696	0.01696	1
Cellular Component (CC)	GO:0033643	host cell part	1	1	0.02	0.01696	0.01696	1
Cellular Component (CC)	GO:0033644	host cell membrane	1	1	0.02	0.01696	0.01696	1
Cellular Component (CC)	GO:0035838	growing cell tip	1	1	0.02	0.01696	0.01696	0.01696
Cellular Component (CC)	GO:0036019	endolysosome	1	1	0.02	0.01696	0.01696	1
Cellular Component (CC)	GO:0036020	endolysosome membrane	1	1	0.02	0.01696	0.01696	0.01696
Cellular Component (CC)	GO:0043657	host cell	1	1	0.02	0.01696	0.01696	1
Cellular Component (CC)	GO:0044215	other organism	1	1	0.02	0.01696	0.01696	1
Cellular Component (CC)	GO:0044216	other organism cell	1	1	0.02	0.01696	0.01696	1
Cellular Component (CC)	GO:0044217	other organism part	1	1	0.02	0.01696	0.01696	1
Cellular Component (CC)	GO:0044218	other organism cell membrane	1	1	0.02	0.01696	0.01696	1
Cellular Component (CC)	GO:0044221	host cell synapse	1	1	0.02	0.01696	0.01696	1
Cellular Component (CC)	GO:0044231	host cell presynaptic membrane	1	1	0.02	0.01696	0.01696	0.01696
Cellular Component (CC)	GO:0044279	other organism membrane	1	1	0.02	0.01696	0.01696	1
Cellular Component (CC)	GO:0044530	supraspliceosomal complex	1	1	0.02	0.01696	0.01696	0.01696
Cellular Component (CC)	GO:0044599	AP-5 adaptor complex	1	1	0.02	0.01696	0.01696	0.01696
Cellular Component (CC)	GO:0044753	amphisome	1	1	0.02	0.01696	0.01696	0.01696
Cellular Component (CC)	GO:0051286	cell tip	1	1	0.02	0.01696	0.01696	1
Cellular Component (CC)	GO:0070772	PAS complex	1	1	0.02	0.01696	0.01696	0.01696
Cellular Component (CC)	GO:0072556	other organism presynaptic membrane	1	1	0.02	0.01696	0.01696	1
Cellular Component (CC)	GO:0097636	intrinsic component of autophagosome membrane	1	1	0.02	0.01696	0.01696	1
Cellular Component (CC)	GO:0097637	integral component of autophagosome membrane	1	1	0.02	0.01696	0.01696	0.01696
Cellular Component (CC)	GO:1990909	Wnt signalosome	1	1	0.02	0.01696	0.01696	0.01696
Cellular Component (CC)	GO:0045121	membrane raft	60	4	1.02	0.01885	0.01885	0.01885
Cellular Component (CC)	GO:0098589	membrane region	60	4	1.02	0.01885	0.01885	1
Cellular Component (CC)	GO:0098857	membrane microdomain	60	4	1.02	0.01885	0.01885	1
Cellular Component (CC)	GO:0031965	nuclear membrane	62	4	1.05	0.02101	0.02101	1
Cellular Component (CC)	GO:0005777	peroxisome	94	5	1.59	0.02198	0.02198	0.05427
Cellular Component (CC)	GO:0042579	microbody	94	5	1.59	0.02198	0.02198	1
Cellular Component (CC)	GO:0005849	mRNA cleavage factor complex	14	2	0.24	0.02282	0.02282	0.02282
Cellular Component (CC)	GO:0097526	spliceosomal tri-snRNP complex	36	3	0.61	0.02286	0.02286	1
Cellular Component (CC)	GO:0030990	intraciliary transport particle	15	2	0.25	0.02604	0.02604	0.02604
Cellular Component (CC)	GO:0031430	M band	15	2	0.25	0.02604	0.02604	0.02604
Cellular Component (CC)	GO:0032040	small-subunit processome	38	3	0.64	0.02635	0.02635	0.02635
Cellular Component (CC)	GO:0005773	vacuole	290	10	4.92	0.02689	0.48203	0.84875
Cellular Component (CC)	GO:0044440	endosomal part	134	6	2.27	0.0269	0.0269	1
Cellular Component (CC)	GO:0044438	microbody part	39	3	0.66	0.0282	0.0282	1
Cellular Component (CC)	GO:0044439	peroxisomal part	39	3	0.66	0.0282	0.0282	1
Cellular Component (CC)	GO:0005912	adherens junction	175	7	2.97	0.03008	0.03008	0.1771
Cellular Component (CC)	GO:0070161	anchoring junction	177	7	3	0.03172	0.03172	0.53351
Cellular Component (CC)	GO:0005604	basement membrane	41	3	0.7	0.03209	0.03209	0.03209
Cellular Component (CC)	GO:0071004	U2-type prespliceosome	17	2	0.29	0.03299	0.03299	0.03299
Cellular Component (CC)	GO:0071010	prespliceosome	17	2	0.29	0.03299	0.03299	1
Cellular Component (CC)	GO:0016235	aggresome	2	1	0.03	0.03364	0.03364	0.03364
Cellular Component (CC)	GO:0017109	glutamate-cysteine ligase complex	2	1	0.03	0.03364	0.03364	0.03364
Cellular Component (CC)	GO:1904423	dehydrodolichyl diphosphate synthase complex	2	1	0.03	0.03364	0.03364	0.03364
Cellular Component (CC)	GO:1990071	TRAPPII protein complex	2	1	0.03	0.03364	0.03364	1
Cellular Component (CC)	GO:1990072	TRAPPIII protein complex	2	1	0.03	0.03364	0.03364	1
Cellular Component (CC)	GO:0044433	cytoplasmic vesicle part	305	10	5.17	0.0361	0.0361	0.63101
Cellular Component (CC)	GO:0031256	leading edge membrane	43	3	0.73	0.03625	1	1
Cellular Component (CC)	GO:0005776	autophagosome	44	3	0.75	0.03843	0.03843	1
Cellular Component (CC)	GO:0070822	Sin3-type complex	19	2	0.32	0.04057	0.04057	0.04057
Cellular Component (CC)	GO:0000118	histone deacetylase complex	45	3	0.76	0.04067	0.04067	1
Cellular Component (CC)	GO:0005765	lysosomal membrane	78	4	1.32	0.04364	0.04364	0.14178
Cellular Component (CC)	GO:0098852	lytic vacuole membrane	78	4	1.32	0.04364	0.04364	1
Cellular Component (CC)	GO:0031672	A band	20	2	0.34	0.04458	0.04458	1
Cellular Component (CC)	GO:0005865	striated muscle thin filament	47	3	0.8	0.04535	0.04535	0.04535
Cellular Component (CC)	GO:0036379	myofilament	47	3	0.8	0.04535	0.04535	1
Cellular Component (CC)	GO:0097346	INO80-type complex	21	2	0.36	0.04874	1	1
Molecular Function (MF)	GO:0005488	binding	16995	309	275.18	5e-05	0.08897	0.54438
Molecular Function (MF)	GO:0051538	3 iron, 4 sulfur cluster binding	2	2	0.03	0.00026	0.00026	0.00026
Molecular Function (MF)	GO:0003779	actin binding	471	19	7.63	0.00027	0.0093	0.00027
Molecular Function (MF)	GO:0005515	protein binding	8518	169	137.92	0.00061	0.07014	0.65394
Molecular Function (MF)	GO:0008092	cytoskeletal protein binding	868	27	14.05	0.001	0.28274	0.27169
Molecular Function (MF)	GO:0008409	5'-3' exonuclease activity	14	3	0.23	0.00134	0.00134	0.00134
Molecular Function (MF)	GO:0140098	catalytic activity, acting on RNA	340	14	5.51	0.0014	0.08421	0.89619
Molecular Function (MF)	GO:0008131	primary amine oxidase activity	4	2	0.06	0.00154	0.00154	0.00154
Molecular Function (MF)	GO:0016922	nuclear receptor binding	4	2	0.06	0.00154	0.00154	0.00154
Molecular Function (MF)	GO:0035091	phosphatidylinositol binding	169	9	2.74	0.0018	0.0018	0.00568
Molecular Function (MF)	GO:0044877	protein-containing complex binding	561	19	9.08	0.00216	0.40513	0.00273
Molecular Function (MF)	GO:0003723	RNA binding	1068	30	17.29	0.00256	0.00256	0.02695
Molecular Function (MF)	GO:0008174	mRNA methyltransferase activity	6	2	0.1	0.00376	0.00376	0.00376
Molecular Function (MF)	GO:0016874	ligase activity	159	8	2.57	0.00448	0.09393	0.75368
Molecular Function (MF)	GO:0051371	muscle alpha-actinin binding	21	3	0.34	0.00451	0.00451	0.00451
Molecular Function (MF)	GO:0051393	alpha-actinin binding	21	3	0.34	0.00451	1	1
Molecular Function (MF)	GO:0050839	cell adhesion molecule binding	129	7	2.09	0.00511	0.14515	0.00511
Molecular Function (MF)	GO:0042805	actinin binding	24	3	0.39	0.00662	1	1
Molecular Function (MF)	GO:0016175	superoxide-generating NADPH oxidase activity	8	2	0.13	0.00686	0.00686	0.00686
Molecular Function (MF)	GO:0050664	oxidoreductase activity, acting on NAD(P)H, oxygen as acceptor	8	2	0.13	0.00686	1	1
Molecular Function (MF)	GO:0005178	integrin binding	47	4	0.76	0.00698	0.00698	1
Molecular Function (MF)	GO:0035257	nuclear hormone receptor binding	25	3	0.4	0.00744	0.2891	0.2891
Molecular Function (MF)	GO:0051539	4 iron, 4 sulfur cluster binding	48	4	0.78	0.00751	0.00751	0.00751
Molecular Function (MF)	GO:0004527	exonuclease activity	76	5	1.23	0.00783	0.263	1
Molecular Function (MF)	GO:0051015	actin filament binding	250	10	4.05	0.00788	0.00788	1
Molecular Function (MF)	GO:0051082	unfolded protein binding	107	6	1.73	0.00796	0.00796	0.00796
Molecular Function (MF)	GO:0031267	small GTPase binding	294	11	4.76	0.00882	0.00882	1
Molecular Function (MF)	GO:0046872	metal ion binding	3668	77	59.39	0.00904	0.00904	0.00959
Molecular Function (MF)	GO:0004386	helicase activity	146	7	2.36	0.00984	0.00984	0.06121
Molecular Function (MF)	GO:0004812	aminoacyl-tRNA ligase activity	52	4	0.84	0.00994	0.00994	0.00994
Molecular Function (MF)	GO:0016875	ligase activity, forming carbon-oxygen bonds	52	4	0.84	0.00994	1	1
Molecular Function (MF)	GO:0035251	UDP-glucosyltransferase activity	10	2	0.16	0.0108	0.0108	0.0108
Molecular Function (MF)	GO:0005543	phospholipid binding	305	11	4.94	0.01139	0.64026	0.6558
Molecular Function (MF)	GO:0140101	catalytic activity, acting on a tRNA	117	6	1.89	0.01206	0.28051	1
Molecular Function (MF)	GO:0017137	Rab GTPase binding	119	6	1.93	0.01303	0.01303	0.01303
Molecular Function (MF)	GO:0043167	ion binding	7173	136	116.14	0.01615	0.5443	0.95977
Molecular Function (MF)	GO:0000095	S-adenosyl-L-methionine transmembrane transporter activity	1	1	0.02	0.01619	0.01619	0.01619
Molecular Function (MF)	GO:0003921	GMP synthase activity	1	1	0.02	0.01619	0.01619	0.01619
Molecular Function (MF)	GO:0003922	GMP synthase (glutamine-hydrolyzing) activity	1	1	0.02	0.01619	0.01619	0.01619
Molecular Function (MF)	GO:0004483	mRNA (nucleoside-2'-O-)-methyltransferase activity	1	1	0.02	0.01619	0.01619	1
Molecular Function (MF)	GO:0004491	methylmalonate-semialdehyde dehydrogenase (acylating) activity	1	1	0.02	0.01619	0.01619	0.01619
Molecular Function (MF)	GO:0004534	5'-3' exoribonuclease activity	1	1	0.02	0.01619	0.01619	1
Molecular Function (MF)	GO:0004566	beta-glucuronidase activity	1	1	0.02	0.01619	0.01619	0.01619
Molecular Function (MF)	GO:0004595	pantetheine-phosphate adenylyltransferase activity	1	1	0.02	0.01619	0.01619	0.01619
Molecular Function (MF)	GO:0004668	protein-arginine deiminase activity	1	1	0.02	0.01619	0.01619	0.01619
Molecular Function (MF)	GO:0004766	spermidine synthase activity	1	1	0.02	0.01619	0.01619	0.01619
Molecular Function (MF)	GO:0005053	peroxisome matrix targeting signal-2 binding	1	1	0.02	0.01619	0.01619	0.01619
Molecular Function (MF)	GO:0008120	ceramide glucosyltransferase activity	1	1	0.02	0.01619	0.01619	1
Molecular Function (MF)	GO:0008444	CDP-diacylglycerol-glycerol-3-phosphate 3-phosphatidyltransferase activity	1	1	0.02	0.01619	0.01619	0.01619
Molecular Function (MF)	GO:0015098	molybdate ion transmembrane transporter activity	1	1	0.02	0.01619	0.01619	0.01619
Molecular Function (MF)	GO:0015173	aromatic amino acid transmembrane transporter activity	1	1	0.02	0.01619	0.01619	0.01619
Molecular Function (MF)	GO:0017168	5-oxoprolinase (ATP-hydrolyzing) activity	1	1	0.02	0.01619	0.01619	0.01619
Molecular Function (MF)	GO:0018478	malonate-semialdehyde dehydrogenase (acetylating) activity	1	1	0.02	0.01619	0.01619	0.01619
Molecular Function (MF)	GO:0030729	acetoacetate-CoA ligase activity	1	1	0.02	0.01619	0.01619	0.01619
Molecular Function (MF)	GO:0035226	glutamate-cysteine ligase catalytic subunit binding	1	1	0.02	0.01619	0.01619	0.01619
Molecular Function (MF)	GO:0035651	AP-3 adaptor complex binding	1	1	0.02	0.01619	0.01619	1
Molecular Function (MF)	GO:0043422	protein kinase B binding	1	1	0.02	0.01619	0.01619	0.01619
Molecular Function (MF)	GO:0045547	dehydrodolichyl diphosphate synthase activity	1	1	0.02	0.01619	0.01619	0.01619
Molecular Function (MF)	GO:0061863	microtubule plus end polymerase	1	1	0.02	0.01619	0.01619	0.01619
Molecular Function (MF)	GO:0008081	phosphoric diester hydrolase activity	126	6	2.04	0.01685	0.01685	0.66708
Molecular Function (MF)	GO:0140097	catalytic activity, acting on DNA	201	8	3.25	0.01705	0.01705	1
Molecular Function (MF)	GO:0043169	cation binding	3778	77	61.17	0.01772	1	0.6016
Molecular Function (MF)	GO:0070530	K63-linked polyubiquitin modification-dependent protein binding	13	2	0.21	0.01813	0.01813	0.01813
Molecular Function (MF)	GO:0031593	polyubiquitin modification-dependent protein binding	35	3	0.57	0.0188	0.0188	0.32302
Molecular Function (MF)	GO:0017016	Ras GTPase binding	287	10	4.65	0.01914	0.01914	1
Molecular Function (MF)	GO:0005048	signal sequence binding	36	3	0.58	0.02027	0.02027	1
Molecular Function (MF)	GO:0008307	structural constituent of muscle	14	2	0.23	0.02093	0.02093	0.02093
Molecular Function (MF)	GO:0048038	quinone binding	14	2	0.23	0.02093	0.02093	0.02093
Molecular Function (MF)	GO:0003678	DNA helicase activity	69	4	1.12	0.02567	0.02567	1
Molecular Function (MF)	GO:0051020	GTPase binding	481	14	7.79	0.0259	0.57461	0.54654
Molecular Function (MF)	GO:0003684	damaged DNA binding	40	3	0.65	0.02675	0.02675	0.02675
Molecular Function (MF)	GO:0098632	cell-cell adhesion mediator activity	16	2	0.26	0.02701	0.02701	0.02701
Molecular Function (MF)	GO:0008139	nuclear localization sequence binding	17	2	0.28	0.03029	0.03029	0.03029
Molecular Function (MF)	GO:0098631	cell adhesion mediator activity	17	2	0.28	0.03029	0.03029	1
Molecular Function (MF)	GO:0005509	calcium ion binding	881	22	14.26	0.03042	0.03042	0.5787
Molecular Function (MF)	GO:0002094	polyprenyltransferase activity	2	1	0.03	0.03212	0.03212	0.03212
Molecular Function (MF)	GO:0004140	dephospho-CoA kinase activity	2	1	0.03	0.03212	0.03212	0.03212
Molecular Function (MF)	GO:0004531	deoxyribonuclease II activity	2	1	0.03	0.03212	0.03212	0.03212
Molecular Function (MF)	GO:0004818	glutamate-tRNA ligase activity	2	1	0.03	0.03212	0.03212	1
Molecular Function (MF)	GO:0005527	macrolide binding	2	1	0.03	0.03212	0.03212	1
Molecular Function (MF)	GO:0005528	FK506 binding	2	1	0.03	0.03212	0.03212	0.03212
Molecular Function (MF)	GO:0008177	succinate dehydrogenase (ubiquinone) activity	2	1	0.03	0.03212	0.03212	0.03212
Molecular Function (MF)	GO:0008336	gamma-butyrobetaine dioxygenase activity	2	1	0.03	0.03212	0.03212	0.03212
Molecular Function (MF)	GO:0008489	UDP-galactose:glucosylceramide beta-1,4-galactosyltransferase activity	2	1	0.03	0.03212	0.03212	0.03212
Molecular Function (MF)	GO:0016287	glycerone-phosphate O-acyltransferase activity	2	1	0.03	0.03212	0.03212	0.03212
Molecular Function (MF)	GO:0017125	deoxycytidyl transferase activity	2	1	0.03	0.03212	0.03212	0.03212
Molecular Function (MF)	GO:0030350	iron-responsive element binding	2	1	0.03	0.03212	0.03212	0.03212
Molecular Function (MF)	GO:0035516	oxidative DNA demethylase activity	2	1	0.03	0.03212	0.03212	0.03212
Molecular Function (MF)	GO:0043621	protein self-association	2	1	0.03	0.03212	0.03212	0.03212
Molecular Function (MF)	GO:0047757	chondroitin-glucuronate 5-epimerase activity	2	1	0.03	0.03212	0.03212	0.03212
Molecular Function (MF)	GO:0048244	phytanoyl-CoA dioxygenase activity	2	1	0.03	0.03212	0.03212	0.03212
Molecular Function (MF)	GO:0052381	tRNA dimethylallyltransferase activity	2	1	0.03	0.03212	0.03212	0.03212
Molecular Function (MF)	GO:0120170	intraciliary transport particle B binding	2	1	0.03	0.03212	0.03212	1
Molecular Function (MF)	GO:1990931	RNA N6-methyladenosine dioxygenase activity	2	1	0.03	0.03212	0.03212	0.03212
Molecular Function (MF)	GO:0046527	glucosyltransferase activity	18	2	0.29	0.03372	0.03372	1
Molecular Function (MF)	GO:0008047	enzyme activator activity	367	11	5.94	0.03776	0.03776	0.05088
Molecular Function (MF)	GO:0051536	iron-sulfur cluster binding	80	4	1.3	0.04097	1	1
Molecular Function (MF)	GO:0051540	metal cluster binding	80	4	1.3	0.04097	1	1
Molecular Function (MF)	GO:0004559	alpha-mannosidase activity	20	2	0.32	0.041	0.041	0.15034
Molecular Function (MF)	GO:0015923	mannosidase activity	21	2	0.34	0.04484	0.04484	1
Molecular Function (MF)	GO:0016878	acid-thiol ligase activity	21	2	0.34	0.04484	0.04484	1
Molecular Function (MF)	GO:0035250	UDP-galactosyltransferase activity	21	2	0.34	0.04484	0.04484	1
Molecular Function (MF)	GO:0051018	protein kinase A binding	21	2	0.34	0.04484	0.04484	0.04484
Molecular Function (MF)	GO:0019899	enzyme binding	923	22	14.95	0.04665	0.41927	0.93638
Molecular Function (MF)	GO:0016706	oxidoreductase activity, acting on paired donors, with incorporation or reduction of molecular oxygen, 2-oxoglutarate as one donor, and incorporation of one atom each of oxygen into both donors	50	3	0.81	0.04721	0.04721	1
Molecular Function (MF)	GO:0003870	5-aminolevulinate synthase activity	3	1	0.05	0.0478	0.0478	0.0478
Molecular Function (MF)	GO:0003980	UDP-glucose:glycoprotein glucosyltransferase activity	3	1	0.05	0.0478	0.0478	1
Molecular Function (MF)	GO:0004012	phospholipid-translocating ATPase activity	3	1	0.05	0.0478	0.0478	1
Molecular Function (MF)	GO:0004827	proline-tRNA ligase activity	3	1	0.05	0.0478	0.0478	1
Molecular Function (MF)	GO:0004831	tyrosine-tRNA ligase activity	3	1	0.05	0.0478	0.0478	1
Molecular Function (MF)	GO:0004998	transferrin receptor activity	3	1	0.05	0.0478	0.0478	0.0478
Molecular Function (MF)	GO:0005547	phosphatidylinositol-3,4,5-trisphosphate binding	3	1	0.05	0.0478	0.0478	0.0478
Molecular Function (MF)	GO:0008798	beta-aspartyl-peptidase activity	3	1	0.05	0.0478	0.0478	0.0478
Molecular Function (MF)	GO:0016231	beta-N-acetylglucosaminidase activity	3	1	0.05	0.0478	0.0478	0.0478
Molecular Function (MF)	GO:0016749	N-succinyltransferase activity	3	1	0.05	0.0478	0.0478	1
Molecular Function (MF)	GO:0035515	oxidative RNA demethylase activity	3	1	0.05	0.0478	0.0478	1
Molecular Function (MF)	GO:0043734	DNA-N1-methyladenine dioxygenase activity	3	1	0.05	0.0478	0.0478	0.0478
Molecular Function (MF)	GO:0090554	phosphatidylcholine-translocating ATPase activity	3	1	0.05	0.0478	0.0478	0.0478
Molecular Function (MF)	GO:0090556	phosphatidylserine-translocating ATPase activity	3	1	0.05	0.0478	0.0478	0.0478
Molecular Function (MF)	GO:1990247	N6-methyladenosine-containing RNA binding	3	1	0.05	0.0478	0.0478	1
Molecular Function (MF)	GO:2001070	starch binding	3	1	0.05	0.0478	0.0478	0.0478
Molecular Function (MF)	GO:0019199	transmembrane receptor protein kinase activity	122	5	1.98	0.04856	0.04856	0.4146
Molecular Function (MF)	GO:0000993	RNA polymerase II complex binding	22	2	0.36	0.04881	0.04881	0.04881
Molecular Function (MF)	GO:0016641	oxidoreductase activity, acting on the CH-NH2 group of donors, oxygen as acceptor	22	2	0.36	0.04881	1	1
Molecular Function (MF)	GO:0017056	structural constituent of nuclear pore	22	2	0.36	0.04881	0.04881	0.04881
Molecular Function (MF)	GO:0030515	snoRNA binding	22	2	0.36	0.04881	0.04881	1
Molecular Function (MF)	GO:0042162	telomeric DNA binding	22	2	0.36	0.04881	0.04881	0.04881

## Sheet: Table S13
Table S13. GO enrichment of PSGs in Channel catfish.
Category	GO ID	Term	Annotated	Significant	Expected	classicFisher	elimFisher	weightFisher
Biological Process (BP)	GO:0016570	histone modification	281	15	4.38	3.8e-05	0.18457	0.70384
Biological Process (BP)	GO:0016569	covalent chromatin modification	288	15	4.49	5e-05	0.20617	1
Biological Process (BP)	GO:0043114	regulation of vascular permeability	7	3	0.11	0.00013	0.00013	0.00013
Biological Process (BP)	GO:0006996	organelle organization	2663	65	41.47	0.00015	1	0.96784
Biological Process (BP)	GO:0048646	anatomical structure formation involved in morphogenesis	838	27	13.05	0.00031	0.00496	0.79653
Biological Process (BP)	GO:0044237	cellular metabolic process	9994	187	155.64	0.00035	0.16373	0.99593
Biological Process (BP)	GO:0009653	anatomical structure morphogenesis	2273	56	35.4	0.00036	1	0.7827
Biological Process (BP)	GO:0071840	cellular component organization or biogenesis	4360	94	67.9	0.00037	0.16976	0.99811
Biological Process (BP)	GO:0008152	metabolic process	11349	207	176.74	0.00052	0.12915	0.91663
Biological Process (BP)	GO:0044238	primary metabolic process	10171	188	158.39	0.0007	0.0294	0.98039
Biological Process (BP)	GO:0071704	organic substance metabolic process	10622	195	165.42	0.0007	0.20032	0.98933
Biological Process (BP)	GO:1901576	organic substance biosynthetic process	4504	95	70.14	0.00072	0.00708	0.9865
Biological Process (BP)	GO:0044249	cellular biosynthetic process	4392	93	68.4	0.00074	0.00744	0.97456
Biological Process (BP)	GO:0009058	biosynthetic process	4569	96	71.15	0.00076	1	0.96331
Biological Process (BP)	GO:0048568	embryonic organ development	585	20	9.11	0.00092	1	0.94294
Biological Process (BP)	GO:0006325	chromatin organization	500	18	7.79	0.00092	1	0.83883
Biological Process (BP)	GO:0030903	notochord development	73	6	1.14	0.00097	0.00097	0.0156
Biological Process (BP)	GO:0061061	muscle structure development	387	15	6.03	0.00118	0.03158	1
Biological Process (BP)	GO:0034248	regulation of cellular amide metabolic process	166	9	2.59	0.00121	0.03293	0.60957
Biological Process (BP)	GO:1901166	neural crest cell migration involved in autonomic nervous system development	4	2	0.06	0.00142	0.00142	0.00142
Biological Process (BP)	GO:0055001	muscle cell development	205	10	3.19	0.00146	0.07046	0.04068
Biological Process (BP)	GO:0048731	system development	3748	80	58.37	0.00156	0.04026	0.92783
Biological Process (BP)	GO:0034249	negative regulation of cellular amide metabolic process	55	5	0.86	0.00163	0.06029	0.00516
Biological Process (BP)	GO:0009790	embryo development	1178	32	18.35	0.00165	1	0.96789
Biological Process (BP)	GO:0048703	embryonic viscerocranium morphogenesis	110	7	1.71	0.00169	0.00169	0.00169
Biological Process (BP)	GO:0002009	morphogenesis of an epithelium	488	17	7.6	0.0018	0.04589	0.71396
Biological Process (BP)	GO:0009888	tissue development	1589	40	24.75	0.00183	0.03417	0.99292
Biological Process (BP)	GO:0009059	macromolecule biosynthetic process	3609	77	56.2	0.00198	0.02078	0.90263
Biological Process (BP)	GO:0016043	cellular component organization	4186	87	65.19	0.00206	1	0.99856
Biological Process (BP)	GO:0034645	cellular macromolecule biosynthetic process	3558	76	55.41	0.00207	0.02185	0.70919
Biological Process (BP)	GO:0043170	macromolecule metabolic process	8840	164	137.67	0.0021	0.09479	0.97773
Biological Process (BP)	GO:0097435	supramolecular fiber organization	540	18	8.41	0.00216	1	0.16105
Biological Process (BP)	GO:0048468	cell development	1453	37	22.63	0.00224	0.03937	0.97197
Biological Process (BP)	GO:0016573	histone acetylation	86	6	1.34	0.00226	0.00226	0.00859
Biological Process (BP)	GO:0051276	chromosome organization	770	23	11.99	0.00232	1	0.79775
Biological Process (BP)	GO:0045995	regulation of embryonic development	87	6	1.35	0.00239	0.03568	0.00239
Biological Process (BP)	GO:0006475	internal protein amino acid acetylation	88	6	1.37	0.00253	1	1
Biological Process (BP)	GO:0018393	internal peptidyl-lysine acetylation	88	6	1.37	0.00253	1	1
Biological Process (BP)	GO:0018394	peptidyl-lysine acetylation	88	6	1.37	0.00253	1	1
Biological Process (BP)	GO:0060027	convergent extension involved in gastrulation	88	6	1.37	0.00253	0.00253	0.00253
Biological Process (BP)	GO:0046580	negative regulation of Ras protein signal transduction	18	3	0.28	0.00257	0.00257	0.00257
Biological Process (BP)	GO:0051058	negative regulation of small GTPase mediated signal transduction	18	3	0.28	0.00257	1	1
Biological Process (BP)	GO:0048856	anatomical structure development	4683	95	72.93	0.00257	1	0.97587
Biological Process (BP)	GO:0007275	multicellular organism development	4280	88	66.65	0.00265	0.14768	0.94908
Biological Process (BP)	GO:0018205	peptidyl-lysine modification	223	10	3.47	0.00271	0.16024	1
Biological Process (BP)	GO:0032502	developmental process	4869	98	75.83	0.00275	1	0.98258
Biological Process (BP)	GO:0044267	cellular protein metabolic process	4520	92	70.39	0.00279	0.19853	0.99452
Biological Process (BP)	GO:0009409	response to cold	19	3	0.3	0.00301	0.00301	0.00301
Biological Process (BP)	GO:0060485	mesenchyme development	227	10	3.54	0.00308	0.0233	1
Biological Process (BP)	GO:0044260	cellular macromolecule metabolic process	7431	140	115.72	0.00332	0.18003	0.99775
Biological Process (BP)	GO:0008015	blood circulation	268	11	4.17	0.00336	0.05044	0.64895
Biological Process (BP)	GO:0045598	regulation of fat cell differentiation	6	2	0.09	0.00348	0.00348	1
Biological Process (BP)	GO:0007032	endosome organization	20	3	0.31	0.00351	0.00351	0.00351
Biological Process (BP)	GO:0060026	convergent extension	159	8	2.48	0.00354	1	0.60451
Biological Process (BP)	GO:0003013	circulatory system process	272	11	4.24	0.00375	0.05421	1
Biological Process (BP)	GO:0006417	regulation of translation	161	8	2.51	0.00382	0.09069	1
Biological Process (BP)	GO:0060429	epithelium development	898	25	13.98	0.00383	0.04535	0.92192
Biological Process (BP)	GO:0048705	skeletal system morphogenesis	235	10	3.66	0.00394	1	1
Biological Process (BP)	GO:0048193	Golgi vesicle transport	198	9	3.08	0.00398	0.00398	0.68091
Biological Process (BP)	GO:0048729	tissue morphogenesis	618	19	9.62	0.00399	0.0668	0.78852
Biological Process (BP)	GO:0016575	histone deacetylation	43	4	0.67	0.00442	0.00442	0.00442
Biological Process (BP)	GO:0048762	mesenchymal cell differentiation	166	8	2.59	0.00459	0.04066	1
Biological Process (BP)	GO:0070646	protein modification by small protein removal	132	7	2.06	0.00469	0.00469	0.00469
Biological Process (BP)	GO:0007626	locomotory behavior	100	6	1.56	0.00478	0.00478	0.00478
Biological Process (BP)	GO:0010738	regulation of protein kinase A signaling	7	2	0.11	0.00482	0.00482	0.00482
Biological Process (BP)	GO:0040019	positive regulation of embryonic development	7	2	0.11	0.00482	0.00482	1
Biological Process (BP)	GO:0070586	cell-cell adhesion involved in gastrulation	7	2	0.11	0.00482	0.00482	0.00482
Biological Process (BP)	GO:0007610	behavior	206	9	3.21	0.00515	1	1
Biological Process (BP)	GO:0009057	macromolecule catabolic process	775	22	12.07	0.0052	1	1
Biological Process (BP)	GO:0006473	protein acetylation	102	6	1.59	0.00526	1	1
Biological Process (BP)	GO:0070076	histone lysine demethylation	23	3	0.36	0.00526	0.20879	0.00526
Biological Process (BP)	GO:0048701	embryonic cranial skeleton morphogenesis	170	8	2.65	0.00529	1	1
Biological Process (BP)	GO:0030239	myofibril assembly	104	6	1.62	0.00578	0.00578	0.01633
Biological Process (BP)	GO:0009887	animal organ morphogenesis	831	23	12.94	0.00582	0.0901	0.8751
Biological Process (BP)	GO:0031327	negative regulation of cellular biosynthetic process	688	20	10.71	0.00587	0.03929	1
Biological Process (BP)	GO:0016577	histone demethylation	24	3	0.37	0.00594	0.22105	1
Biological Process (BP)	GO:0010608	posttranscriptional regulation of gene expression	211	9	3.29	0.006	0.10227	1
Biological Process (BP)	GO:0044271	cellular nitrogen compound biosynthetic process	3592	74	55.94	0.00601	0.0494	0.93983
Biological Process (BP)	GO:0042692	muscle cell differentiation	250	10	3.89	0.00604	0.18768	1
Biological Process (BP)	GO:0009890	negative regulation of biosynthetic process	690	20	10.75	0.00605	0.04023	1
Biological Process (BP)	GO:0018193	peptidyl-amino acid modification	738	21	11.49	0.0061	0.18843	0.99559
Biological Process (BP)	GO:0006807	nitrogen compound metabolic process	9621	173	149.83	0.00631	0.13815	0.99656
Biological Process (BP)	GO:0018095	protein polyglutamylation	8	2	0.12	0.00636	0.00636	0.00636
Biological Process (BP)	GO:0034720	histone H3-K4 demethylation	8	2	0.12	0.00636	0.00636	1
Biological Process (BP)	GO:0035735	intraciliary transport involved in cilium assembly	8	2	0.12	0.00636	0.00636	0.00636
Biological Process (BP)	GO:0045899	positive regulation of RNA polymerase II transcriptional preinitiation complex assembly	8	2	0.12	0.00636	0.00636	0.00636
Biological Process (BP)	GO:0010927	cellular component assembly involved in morphogenesis	107	6	1.67	0.00662	1	1
Biological Process (BP)	GO:0048704	embryonic skeletal system morphogenesis	179	8	2.79	0.00715	1	1
Biological Process (BP)	GO:0043604	amide biosynthetic process	607	18	9.45	0.00719	0.05075	0.83859
Biological Process (BP)	GO:0051017	actin filament bundle assembly	78	5	1.21	0.00743	0.00743	0.05362
Biological Process (BP)	GO:0006360	transcription by RNA polymerase I	26	3	0.4	0.00746	0.00746	0.04528
Biological Process (BP)	GO:0006482	protein demethylation	26	3	0.4	0.00746	1	1
Biological Process (BP)	GO:0008214	protein dealkylation	26	3	0.4	0.00746	1	1
Biological Process (BP)	GO:0006412	translation	517	16	8.05	0.00746	0.05877	0.34444
Biological Process (BP)	GO:0006476	protein deacetylation	50	4	0.78	0.00758	1	1
Biological Process (BP)	GO:0048513	animal organ development	2660	57	41.42	0.00761	0.18002	0.92886
Biological Process (BP)	GO:0043603	cellular amide metabolic process	805	22	12.54	0.00797	0.04549	0.84469
Biological Process (BP)	GO:0044265	cellular macromolecule catabolic process	709	20	11.04	0.00805	0.00805	1
Biological Process (BP)	GO:0010467	gene expression	4044	81	62.98	0.00812	0.05537	0.67424
Biological Process (BP)	GO:0017148	negative regulation of translation	51	4	0.79	0.00812	0.00812	1
Biological Process (BP)	GO:1904888	cranial skeletal system development	222	9	3.46	0.00826	1	0.53754
Biological Process (BP)	GO:0042073	intraciliary transport	27	3	0.42	0.0083	1	1
Biological Process (BP)	GO:0043043	peptide biosynthetic process	524	16	8.16	0.00843	0.0642	0.49116
Biological Process (BP)	GO:0006518	peptide metabolic process	624	18	9.72	0.0094	0.06192	0.50641
Biological Process (BP)	GO:0009892	negative regulation of metabolic process	1172	29	18.25	0.0096	0.04194	1
Biological Process (BP)	GO:0019538	protein metabolic process	5322	102	82.88	0.00991	1	0.97534
Biological Process (BP)	GO:0045898	regulation of RNA polymerase II transcriptional preinitiation complex assembly	10	2	0.16	0.01002	1	1
Biological Process (BP)	GO:0055002	striated muscle cell development	190	8	2.96	0.01006	1	1
Biological Process (BP)	GO:0016579	protein deubiquitination	117	6	1.82	0.01008	0.01008	1
Biological Process (BP)	GO:0061572	actin filament bundle organization	84	5	1.31	0.01008	1	1
Biological Process (BP)	GO:0006891	intra-Golgi vesicle-mediated transport	29	3	0.45	0.01014	0.01014	0.01014
Biological Process (BP)	GO:0048562	embryonic organ morphogenesis	400	13	6.23	0.01038	1	0.84911
Biological Process (BP)	GO:0009266	response to temperature stimulus	56	4	0.87	0.01124	1	1
Biological Process (BP)	GO:0001501	skeletal system development	405	13	6.31	0.01143	1	1
Biological Process (BP)	GO:0035601	protein deacylation	57	4	0.89	0.01194	1	1
Biological Process (BP)	GO:0007015	actin filament organization	363	12	5.65	0.01195	0.15205	0.59737
Biological Process (BP)	GO:0060035	notochord cell development	11	2	0.17	0.01212	0.01212	0.01212
Biological Process (BP)	GO:1901564	organonitrogen compound metabolic process	6273	117	97.69	0.01241	1	0.99558
Biological Process (BP)	GO:0048598	embryonic morphogenesis	740	20	11.52	0.01245	1	0.92543
Biological Process (BP)	GO:0072359	circulatory system development	991	25	15.43	0.01257	0.01257	0.45683
Biological Process (BP)	GO:1901566	organonitrogen compound biosynthetic process	1412	33	21.99	0.01313	0.04903	0.97512
Biological Process (BP)	GO:0007517	muscle organ development	200	8	3.11	0.01339	0.01339	0.19258
Biological Process (BP)	GO:0031324	negative regulation of cellular metabolic process	1049	26	16.34	0.01357	0.05981	0.9082
Biological Process (BP)	GO:0031032	actomyosin structure organization	163	7	2.54	0.01413	1	1
Biological Process (BP)	GO:0010737	protein kinase A signaling	12	2	0.19	0.0144	1	1
Biological Process (BP)	GO:0016203	muscle attachment	12	2	0.19	0.0144	0.0144	0.0144
Biological Process (BP)	GO:0031338	regulation of vesicle fusion	12	2	0.19	0.0144	0.0144	0.0144
Biological Process (BP)	GO:0045444	fat cell differentiation	12	2	0.19	0.0144	1	1
Biological Process (BP)	GO:0060840	artery development	33	3	0.51	0.01446	0.01446	1
Biological Process (BP)	GO:0070925	organelle assembly	606	17	9.44	0.01467	1	0.91299
Biological Process (BP)	GO:0031323	regulation of cellular metabolic process	3910	77	60.89	0.01481	0.05157	0.87484
Biological Process (BP)	GO:0046907	intracellular transport	1110	27	17.29	0.01501	0.03687	0.95634
Biological Process (BP)	GO:0006105	succinate metabolic process	1	1	0.02	0.01557	0.01557	0.01557
Biological Process (BP)	GO:0010656	negative regulation of muscle cell apoptotic process	1	1	0.02	0.01557	0.01557	1
Biological Process (BP)	GO:0010657	muscle cell apoptotic process	1	1	0.02	0.01557	0.01557	1
Biological Process (BP)	GO:0010658	striated muscle cell apoptotic process	1	1	0.02	0.01557	0.01557	1
Biological Process (BP)	GO:0010659	cardiac muscle cell apoptotic process	1	1	0.02	0.01557	0.01557	1
Biological Process (BP)	GO:0010660	regulation of muscle cell apoptotic process	1	1	0.02	0.01557	0.01557	1
Biological Process (BP)	GO:0010662	regulation of striated muscle cell apoptotic process	1	1	0.02	0.01557	0.01557	1
Biological Process (BP)	GO:0010664	negative regulation of striated muscle cell apoptotic process	1	1	0.02	0.01557	0.01557	1
Biological Process (BP)	GO:0010665	regulation of cardiac muscle cell apoptotic process	1	1	0.02	0.01557	0.01557	1
Biological Process (BP)	GO:0010667	negative regulation of cardiac muscle cell apoptotic process	1	1	0.02	0.01557	0.01557	0.01557
Biological Process (BP)	GO:0014021	secondary neural tube formation	1	1	0.02	0.01557	0.01557	0.01557
Biological Process (BP)	GO:0015801	aromatic amino acid transport	1	1	0.02	0.01557	0.01557	0.01557
Biological Process (BP)	GO:0015874	norepinephrine transport	1	1	0.02	0.01557	0.01557	1
Biological Process (BP)	GO:0034769	basement membrane disassembly	1	1	0.02	0.01557	0.01557	0.01557
Biological Process (BP)	GO:0035019	somatic stem cell population maintenance	1	1	0.02	0.01557	0.01557	0.01557
Biological Process (BP)	GO:0035633	maintenance of permeability of blood-brain barrier	1	1	0.02	0.01557	0.01557	0.01557
Biological Process (BP)	GO:0042351	'de novo' GDP-L-fucose biosynthetic process	1	1	0.02	0.01557	0.01557	0.01557
Biological Process (BP)	GO:0045599	negative regulation of fat cell differentiation	1	1	0.02	0.01557	0.01557	0.01557
Biological Process (BP)	GO:0051561	positive regulation of mitochondrial calcium ion concentration	1	1	0.02	0.01557	0.01557	0.01557
Biological Process (BP)	GO:0051583	dopamine uptake involved in synaptic transmission	1	1	0.02	0.01557	0.01557	0.01557
Biological Process (BP)	GO:0051620	norepinephrine uptake	1	1	0.02	0.01557	0.01557	0.01557
Biological Process (BP)	GO:0051934	catecholamine uptake involved in synaptic transmission	1	1	0.02	0.01557	0.01557	1
Biological Process (BP)	GO:0060055	angiogenesis involved in wound healing	1	1	0.02	0.01557	0.01557	0.01557
Biological Process (BP)	GO:0070358	actin polymerization-dependent cell motility	1	1	0.02	0.01557	0.01557	0.01557
Biological Process (BP)	GO:0071690	cardiac muscle myosin thick filament assembly	1	1	0.02	0.01557	0.01557	0.01557
Biological Process (BP)	GO:0090493	catecholamine uptake	1	1	0.02	0.01557	0.01557	1
Biological Process (BP)	GO:0090494	dopamine uptake	1	1	0.02	0.01557	0.01557	1
Biological Process (BP)	GO:0098725	symmetric cell division	1	1	0.02	0.01557	0.01557	0.01557
Biological Process (BP)	GO:0098874	spike train	1	1	0.02	0.01557	0.01557	1
Biological Process (BP)	GO:0099608	regulation of action potential firing pattern	1	1	0.02	0.01557	0.01557	0.01557
Biological Process (BP)	GO:1900533	palmitic acid metabolic process	1	1	0.02	0.01557	0.01557	1
Biological Process (BP)	GO:1900535	palmitic acid biosynthetic process	1	1	0.02	0.01557	0.01557	0.01557
Biological Process (BP)	GO:1901203	positive regulation of extracellular matrix assembly	1	1	0.02	0.01557	0.01557	0.01557
Biological Process (BP)	GO:1904161	DNA synthesis involved in UV-damage excision repair	1	1	0.02	0.01557	0.01557	0.01557
Biological Process (BP)	GO:1904683	regulation of metalloendopeptidase activity	1	1	0.02	0.01557	0.01557	1
Biological Process (BP)	GO:1904684	negative regulation of metalloendopeptidase activity	1	1	0.02	0.01557	0.01557	0.01557
Biological Process (BP)	GO:1905049	negative regulation of metallopeptidase activity	1	1	0.02	0.01557	0.01557	1
Biological Process (BP)	GO:0031056	regulation of histone modification	34	3	0.53	0.01568	0.01568	1
Biological Process (BP)	GO:0048706	embryonic skeletal system development	207	8	3.22	0.01616	1	1
Biological Process (BP)	GO:0030036	actin cytoskeleton organization	614	17	9.56	0.01646	1	0.93152
Biological Process (BP)	GO:0031329	regulation of cellular catabolic process	208	8	3.24	0.01659	0.01659	1
Biological Process (BP)	GO:0019222	regulation of metabolic process	4167	81	64.89	0.01673	0.05482	0.90423
Biological Process (BP)	GO:0035907	dorsal aorta development	13	2	0.2	0.01684	0.01684	0.01684
Biological Process (BP)	GO:0060261	positive regulation of transcription initiation from RNA polymerase II promoter	13	2	0.2	0.01684	1	1
Biological Process (BP)	GO:2000144	positive regulation of DNA-templated transcription, initiation	13	2	0.2	0.01684	1	1
Biological Process (BP)	GO:0051094	positive regulation of developmental process	250	9	3.89	0.01689	0.08472	1
Biological Process (BP)	GO:0035050	embryonic heart tube development	169	7	2.63	0.01692	0.01692	1
Biological Process (BP)	GO:1901575	organic substance catabolic process	1281	30	19.95	0.0172	1	0.95924
Biological Process (BP)	GO:0048518	positive regulation of biological process	2720	56	42.36	0.01739	0.0534	0.98537
Biological Process (BP)	GO:0048869	cellular developmental process	2551	53	39.73	0.01758	0.16784	0.99362
Biological Process (BP)	GO:0001944	vasculature development	523	15	8.14	0.0177	0.0177	0.40281
Biological Process (BP)	GO:0010558	negative regulation of macromolecule biosynthetic process	670	18	10.43	0.01818	0.10003	1
Biological Process (BP)	GO:0009056	catabolic process	1557	35	24.25	0.01846	1	0.98852
Biological Process (BP)	GO:0044085	cellular component biogenesis	1886	41	29.37	0.01854	1	0.9991
Biological Process (BP)	GO:0006401	RNA catabolic process	135	6	2.1	0.01924	0.01924	0.46301
Biological Process (BP)	GO:0046486	glycerolipid metabolic process	256	9	3.99	0.01938	0.01938	1
Biological Process (BP)	GO:0046339	diacylglycerol metabolic process	14	2	0.22	0.01945	0.01945	0.01945
Biological Process (BP)	GO:0048483	autonomic nervous system development	37	3	0.58	0.01968	1	1
Biological Process (BP)	GO:0072358	cardiovascular system development	531	15	8.27	0.01998	0.01998	1
Biological Process (BP)	GO:0098732	macromolecule deacylation	67	4	1.04	0.02055	1	1
Biological Process (BP)	GO:0030029	actin filament-based process	630	17	9.81	0.02056	1	0.92278
Biological Process (BP)	GO:0010470	regulation of gastrulation	38	3	0.59	0.02112	0.02112	1
Biological Process (BP)	GO:0010923	negative regulation of phosphatase activity	38	3	0.59	0.02112	0.02112	0.02112
Biological Process (BP)	GO:0035305	negative regulation of dephosphorylation	38	3	0.59	0.02112	0.02112	1
Biological Process (BP)	GO:0034641	cellular nitrogen compound metabolic process	5290	99	82.38	0.02131	0.09188	0.9934
Biological Process (BP)	GO:0006888	ER to Golgi vesicle-mediated transport	102	5	1.59	0.02173	0.02173	0.02173
Biological Process (BP)	GO:0016050	vesicle organization	178	7	2.77	0.02179	1	1
Biological Process (BP)	GO:0060538	skeletal muscle organ development	139	6	2.16	0.02186	0.02186	1
Biological Process (BP)	GO:0071702	organic substance transport	1577	35	24.56	0.02187	0.02187	0.11607
Biological Process (BP)	GO:0032989	cellular component morphogenesis	836	21	13.02	0.02206	0.15946	0.69769
Biological Process (BP)	GO:0018200	peptidyl-glutamic acid modification	15	2	0.23	0.02221	1	1
Biological Process (BP)	GO:0031058	positive regulation of histone modification	15	2	0.23	0.02221	0.02221	1
Biological Process (BP)	GO:0050650	chondroitin sulfate proteoglycan biosynthetic process	15	2	0.23	0.02221	0.02221	0.02221
Biological Process (BP)	GO:0001837	epithelial to mesenchymal transition	39	3	0.61	0.02263	0.02263	1
Biological Process (BP)	GO:1902275	regulation of chromatin organization	69	4	1.07	0.02263	0.02263	1
Biological Process (BP)	GO:0030154	cell differentiation	2418	50	37.66	0.02264	0.20724	0.99362
Biological Process (BP)	GO:0120036	plasma membrane bounded cell projection organization	942	23	14.67	0.02285	0.05694	0.9277
Biological Process (BP)	GO:0034968	histone lysine methylation	70	4	1.09	0.02372	0.02372	0.08033
Biological Process (BP)	GO:0031326	regulation of cellular biosynthetic process	2655	54	41.35	0.02398	0.0977	0.74857
Biological Process (BP)	GO:0051146	striated muscle cell differentiation	223	8	3.47	0.02401	1	1
Biological Process (BP)	GO:0070988	demethylation	40	3	0.62	0.02419	1	1
Biological Process (BP)	GO:0007265	Ras protein signal transduction	356	11	5.54	0.02445	0.15431	0.65583
Biological Process (BP)	GO:0010468	regulation of gene expression	2833	57	44.12	0.02483	0.0963	0.56654
Biological Process (BP)	GO:0006312	mitotic recombination	16	2	0.25	0.02513	0.02513	0.02513
Biological Process (BP)	GO:0007205	protein kinase C-activating G protein-coupled receptor signaling pathway	16	2	0.25	0.02513	0.02513	0.02513
Biological Process (BP)	GO:0010171	body morphogenesis	16	2	0.25	0.02513	0.02513	1
Biological Process (BP)	GO:0032388	positive regulation of intracellular transport	16	2	0.25	0.02513	0.02513	1
Biological Process (BP)	GO:0060260	regulation of transcription initiation from RNA polymerase II promoter	16	2	0.25	0.02513	1	1
Biological Process (BP)	GO:2000142	regulation of DNA-templated transcription, initiation	16	2	0.25	0.02513	1	1
Biological Process (BP)	GO:0003143	embryonic heart tube morphogenesis	144	6	2.24	0.02546	0.02546	0.06599
Biological Process (BP)	GO:0014033	neural crest cell differentiation	144	6	2.24	0.02546	0.17254	0.35626
Biological Process (BP)	GO:0044248	cellular catabolic process	1379	31	21.48	0.0258	1	0.99032
Biological Process (BP)	GO:1901800	positive regulation of proteasomal protein catabolic process	41	3	0.64	0.0258	0.0258	1
Biological Process (BP)	GO:1903052	positive regulation of proteolysis involved in cellular protein catabolic process	41	3	0.64	0.0258	0.0258	0.02504
Biological Process (BP)	GO:0033036	macromolecule localization	1488	33	23.17	0.02586	0.02586	0.72148
Biological Process (BP)	GO:0051649	establishment of localization in cell	1273	29	19.82	0.02623	0.05752	0.97575
Biological Process (BP)	GO:0010556	regulation of macromolecule biosynthetic process	2612	53	40.68	0.02627	0.10599	0.76698
Biological Process (BP)	GO:0009889	regulation of biosynthetic process	2675	54	41.66	0.02721	0.10727	0.86261
Biological Process (BP)	GO:1903364	positive regulation of cellular protein catabolic process	42	3	0.65	0.02747	0.02747	1
Biological Process (BP)	GO:0060255	regulation of macromolecule metabolic process	3905	75	60.81	0.02766	0.08633	0.88999
Biological Process (BP)	GO:0010906	regulation of glucose metabolic process	17	2	0.26	0.02819	0.02819	0.18415
Biological Process (BP)	GO:0034453	microtubule anchoring	17	2	0.26	0.02819	0.02819	0.17128
Biological Process (BP)	GO:0035904	aorta development	17	2	0.26	0.02819	0.02819	1
Biological Process (BP)	GO:0061386	closure of optic fissure	17	2	0.26	0.02819	0.02819	0.02819
Biological Process (BP)	GO:0030030	cell projection organization	962	23	14.98	0.02819	0.06783	0.9022
Biological Process (BP)	GO:0007010	cytoskeleton organization	1068	25	16.63	0.02838	1	0.96402
Biological Process (BP)	GO:0007264	small GTPase mediated signal transduction	459	13	7.15	0.02854	0.14719	0.49607
Biological Process (BP)	GO:0050793	regulation of developmental process	911	22	14.19	0.02855	0.15439	0.97868
Biological Process (BP)	GO:0043543	protein acylation	148	6	2.3	0.02861	1	1
Biological Process (BP)	GO:0051216	cartilage development	189	7	2.94	0.02898	0.02898	0.19048
Biological Process (BP)	GO:0051056	regulation of small GTPase mediated signal transduction	149	6	2.32	0.02944	1	1
Biological Process (BP)	GO:0051172	negative regulation of nitrogen compound metabolic process	1019	24	15.87	0.02948	0.11416	0.95887
Biological Process (BP)	GO:0043412	macromolecule modification	3742	72	58.27	0.02987	1	0.99064
Biological Process (BP)	GO:0010605	negative regulation of macromolecule metabolic process	1127	26	17.55	0.03	0.10965	1
Biological Process (BP)	GO:0000083	regulation of transcription involved in G1/S transition of mitotic cell cycle	2	1	0.03	0.0309	0.0309	0.0309
Biological Process (BP)	GO:0000735	removal of nonhomologous ends	2	1	0.03	0.0309	0.0309	0.0309
Biological Process (BP)	GO:0001192	maintenance of transcriptional fidelity during DNA-templated transcription elongation	2	1	0.03	0.0309	0.0309	1
Biological Process (BP)	GO:0001193	maintenance of transcriptional fidelity during DNA-templated transcription elongation from RNA polymerase II promoter	2	1	0.03	0.0309	0.0309	0.0309
Biological Process (BP)	GO:0001502	cartilage condensation	2	1	0.03	0.0309	0.0309	0.0309
Biological Process (BP)	GO:0003347	epicardial cell to mesenchymal cell transition	2	1	0.03	0.0309	0.0309	0.0309
Biological Process (BP)	GO:0006529	asparagine biosynthetic process	2	1	0.03	0.0309	0.0309	0.0309
Biological Process (BP)	GO:0007617	mating behavior	2	1	0.03	0.0309	0.0309	1
Biological Process (BP)	GO:0007619	courtship behavior	2	1	0.03	0.0309	0.0309	1
Biological Process (BP)	GO:0008049	male courtship behavior	2	1	0.03	0.0309	0.0309	0.0309
Biological Process (BP)	GO:0014807	regulation of somitogenesis	2	1	0.03	0.0309	0.0309	1
Biological Process (BP)	GO:0014850	response to muscle activity	2	1	0.03	0.0309	0.0309	0.0309
Biological Process (BP)	GO:0018103	protein C-linked glycosylation	2	1	0.03	0.0309	0.0309	1
Biological Process (BP)	GO:0018211	peptidyl-tryptophan modification	2	1	0.03	0.0309	0.0309	1
Biological Process (BP)	GO:0018317	protein C-linked glycosylation via tryptophan	2	1	0.03	0.0309	0.0309	1
Biological Process (BP)	GO:0018343	protein farnesylation	2	1	0.03	0.0309	0.0309	0.0309
Biological Process (BP)	GO:0018406	protein C-linked glycosylation via 2'-alpha-mannosyl-L-tryptophan	2	1	0.03	0.0309	0.0309	0.0309
Biological Process (BP)	GO:0019098	reproductive behavior	2	1	0.03	0.0309	0.0309	1
Biological Process (BP)	GO:0030214	hyaluronan catabolic process	2	1	0.03	0.0309	0.0309	0.0309
Biological Process (BP)	GO:0032053	ciliary basal body organization	2	1	0.03	0.0309	0.0309	0.0309
Biological Process (BP)	GO:0032060	bleb assembly	2	1	0.03	0.0309	0.0309	0.0309
Biological Process (BP)	GO:0035617	stress granule disassembly	2	1	0.03	0.0309	0.0309	0.0309
Biological Process (BP)	GO:0035973	aggrephagy	2	1	0.03	0.0309	0.0309	0.0309
Biological Process (BP)	GO:0060003	copper ion export	2	1	0.03	0.0309	0.0309	0.0309
Biological Process (BP)	GO:0060179	male mating behavior	2	1	0.03	0.0309	0.0309	1
Biological Process (BP)	GO:0060971	embryonic heart tube left/right pattern formation	2	1	0.03	0.0309	0.0309	0.0309
Biological Process (BP)	GO:0061072	iris morphogenesis	2	1	0.03	0.0309	0.0309	0.0309
Biological Process (BP)	GO:0061188	negative regulation of chromatin silencing at rDNA	2	1	0.03	0.0309	0.0309	0.0309
Biological Process (BP)	GO:0090231	regulation of spindle checkpoint	2	1	0.03	0.0309	0.0309	1
Biological Process (BP)	GO:0090266	regulation of mitotic cell cycle spindle assembly checkpoint	2	1	0.03	0.0309	0.0309	0.0309
Biological Process (BP)	GO:0090335	regulation of brown fat cell differentiation	2	1	0.03	0.0309	0.0309	1
Biological Process (BP)	GO:0090336	positive regulation of brown fat cell differentiation	2	1	0.03	0.0309	0.0309	0.0309
Biological Process (BP)	GO:0097484	dendrite extension	2	1	0.03	0.0309	0.0309	0.0309
Biological Process (BP)	GO:0098743	cell aggregation	2	1	0.03	0.0309	0.0309	1
Biological Process (BP)	GO:0110104	mRNA alternative polyadenylation	2	1	0.03	0.0309	0.0309	0.0309
Biological Process (BP)	GO:0110122	myotube cell migration	2	1	0.03	0.0309	0.0309	1
Biological Process (BP)	GO:1900748	positive regulation of vascular endothelial growth factor signaling pathway	2	1	0.03	0.0309	0.0309	0.0309
Biological Process (BP)	GO:1902362	melanocyte apoptotic process	2	1	0.03	0.0309	0.0309	0.0309
Biological Process (BP)	GO:1903045	neural crest cell migration involved in sympathetic nervous system development	2	1	0.03	0.0309	0.0309	1
Biological Process (BP)	GO:1903055	positive regulation of extracellular matrix organization	2	1	0.03	0.0309	0.0309	1
Biological Process (BP)	GO:1903392	negative regulation of adherens junction organization	2	1	0.03	0.0309	0.0309	0.0309
Biological Process (BP)	GO:1903504	regulation of mitotic spindle checkpoint	2	1	0.03	0.0309	0.0309	1
Biological Process (BP)	GO:1904969	slow muscle cell migration	2	1	0.03	0.0309	0.0309	0.0309
Biological Process (BP)	GO:1905048	regulation of metallopeptidase activity	2	1	0.03	0.0309	0.0309	1
Biological Process (BP)	GO:1990120	messenger ribonucleoprotein complex assembly	2	1	0.03	0.0309	0.0309	0.0309
Biological Process (BP)	GO:0006367	transcription initiation from RNA polymerase II promoter	44	3	0.69	0.03099	1	0.39341
Biological Process (BP)	GO:0010842	retina layer formation	44	3	0.69	0.03099	0.03099	0.03099
Biological Process (BP)	GO:0061013	regulation of mRNA catabolic process	44	3	0.69	0.03099	0.03099	1
Biological Process (BP)	GO:0006464	cellular protein modification process	3572	69	55.63	0.03103	1	0.99834
Biological Process (BP)	GO:0036211	protein modification process	3572	69	55.63	0.03103	1	0.98839
Biological Process (BP)	GO:0000289	nuclear-transcribed mRNA poly(A) tail shortening	18	2	0.28	0.03139	0.03139	0.13145
Biological Process (BP)	GO:0032233	positive regulation of actin filament bundle assembly	18	2	0.28	0.03139	0.03139	0.03139
Biological Process (BP)	GO:0048844	artery morphogenesis	18	2	0.28	0.03139	0.03139	0.03139
Biological Process (BP)	GO:0060034	notochord cell differentiation	18	2	0.28	0.03139	0.03139	1
Biological Process (BP)	GO:1905269	positive regulation of chromatin organization	18	2	0.28	0.03139	0.03139	1
Biological Process (BP)	GO:0035239	tube morphogenesis	613	16	9.55	0.0315	0.0315	0.77542
Biological Process (BP)	GO:0080090	regulation of primary metabolic process	3813	73	59.38	0.03178	0.09795	0.89709
Biological Process (BP)	GO:0061448	connective tissue development	193	7	3.01	0.03194	0.03194	0.581
Biological Process (BP)	GO:0000956	nuclear-transcribed mRNA catabolic process	77	4	1.2	0.0322	0.0322	1
Biological Process (BP)	GO:0007155	cell adhesion	666	17	10.37	0.03259	0.08963	0.15329
Biological Process (BP)	GO:0022610	biological adhesion	666	17	10.37	0.03259	0.08963	0.43271
Biological Process (BP)	GO:0045214	sarcomere organization	45	3	0.7	0.03283	0.03283	1
Biological Process (BP)	GO:0006402	mRNA catabolic process	114	5	1.78	0.03303	0.03303	1
Biological Process (BP)	GO:0035295	tube development	771	19	12.01	0.03371	0.03371	0.94572
Biological Process (BP)	GO:0009894	regulation of catabolic process	239	8	3.72	0.03422	0.03422	1
Biological Process (BP)	GO:0002072	optic cup morphogenesis involved in camera-type eye development	19	2	0.3	0.03473	0.03473	1
Biological Process (BP)	GO:0010675	regulation of cellular carbohydrate metabolic process	19	2	0.3	0.03473	0.03473	1
Biological Process (BP)	GO:0050654	chondroitin sulfate proteoglycan metabolic process	19	2	0.3	0.03473	0.03473	1
Biological Process (BP)	GO:0032268	regulation of cellular protein metabolic process	1144	26	17.82	0.03506	0.12323	0.97855
Biological Process (BP)	GO:0048522	positive regulation of cellular process	2373	48	36.96	0.03549	0.06211	0.97493
Biological Process (BP)	GO:0043009	chordate embryonic development	523	14	8.14	0.03557	1	0.93958
Biological Process (BP)	GO:0034655	nucleobase-containing compound catabolic process	241	8	3.75	0.03567	0.03567	1
Biological Process (BP)	GO:2000113	negative regulation of cellular macromolecule biosynthetic process	624	16	9.72	0.03614	0.17729	0.54542
Biological Process (BP)	GO:0010970	transport along microtubule	80	4	1.25	0.03631	1	1
Biological Process (BP)	GO:0031331	positive regulation of cellular catabolic process	80	4	1.25	0.03631	0.03631	1
Biological Process (BP)	GO:0009792	embryo development ending in birth or egg hatching	525	14	8.18	0.03654	1	0.92721
Biological Process (BP)	GO:0016070	RNA metabolic process	3544	68	55.19	0.03657	0.10132	0.85332
Biological Process (BP)	GO:0009966	regulation of signal transduction	1258	28	19.59	0.0369	0.14406	0.97242
Biological Process (BP)	GO:0099111	microtubule-based transport	81	4	1.26	0.03775	1	1
Biological Process (BP)	GO:0007634	optokinetic behavior	20	2	0.31	0.0382	0.0382	0.0382
Biological Process (BP)	GO:0009411	response to UV	20	2	0.31	0.0382	0.0382	0.24559
Biological Process (BP)	GO:0014029	neural crest formation	20	2	0.31	0.0382	0.0382	0.19685
Biological Process (BP)	GO:0032231	regulation of actin filament bundle assembly	20	2	0.31	0.0382	0.0382	1
Biological Process (BP)	GO:0072114	pronephros morphogenesis	20	2	0.31	0.0382	0.0382	0.0382
Biological Process (BP)	GO:1903008	organelle disassembly	48	3	0.75	0.03869	0.03869	1
Biological Process (BP)	GO:2000112	regulation of cellular macromolecule biosynthetic process	2562	51	39.9	0.0392	0.14577	0.61407
Biological Process (BP)	GO:0046834	lipid phosphorylation	82	4	1.28	0.03921	0.03921	0.03921
Biological Process (BP)	GO:0010256	endomembrane system organization	202	7	3.15	0.03935	1	1
Biological Process (BP)	GO:0060562	epithelial tube morphogenesis	246	8	3.83	0.03949	0.03949	1
Biological Process (BP)	GO:0030198	extracellular matrix organization	160	6	2.49	0.03956	0.03956	0.62222
Biological Process (BP)	GO:0046488	phosphatidylinositol metabolic process	160	6	2.49	0.03956	0.03956	1
Biological Process (BP)	GO:0060047	heart contraction	160	6	2.49	0.03956	0.03956	0.07788
Biological Process (BP)	GO:0051171	regulation of nitrogen compound metabolic process	3741	71	58.26	0.04031	0.11985	0.91064
Biological Process (BP)	GO:0018022	peptidyl-lysine methylation	83	4	1.29	0.04071	0.04071	1
Biological Process (BP)	GO:0006928	movement of cell or subcellular component	1270	28	19.78	0.04081	0.16414	0.99114
Biological Process (BP)	GO:0048514	blood vessel morphogenesis	387	11	6.03	0.04096	0.04096	0.47116
Biological Process (BP)	GO:0051123	RNA polymerase II preinitiation complex assembly	21	2	0.33	0.04179	1	1
Biological Process (BP)	GO:0060319	primitive erythrocyte differentiation	21	2	0.33	0.04179	0.04179	0.04179
Biological Process (BP)	GO:0007266	Rho protein signal transduction	163	6	2.54	0.04267	0.04267	0.14657
Biological Process (BP)	GO:0006414	translational elongation	50	3	0.78	0.04287	0.04287	1
Biological Process (BP)	GO:0042147	retrograde transport, endosome to Golgi	50	3	0.78	0.04287	0.04287	0.04287
Biological Process (BP)	GO:0045446	endothelial cell differentiation	50	3	0.78	0.04287	0.04287	1
Biological Process (BP)	GO:0048519	negative regulation of biological process	2404	48	37.44	0.04293	0.19514	0.99521
Biological Process (BP)	GO:0003015	heart process	164	6	2.55	0.04373	0.04373	0.47989
Biological Process (BP)	GO:0010921	regulation of phosphatase activity	85	4	1.32	0.04381	0.04381	0.51962
Biological Process (BP)	GO:0030258	lipid modification	207	7	3.22	0.04391	0.04391	1
Biological Process (BP)	GO:0006661	phosphatidylinositol biosynthetic process	51	3	0.79	0.04504	0.04504	0.04504
Biological Process (BP)	GO:0016571	histone methylation	86	4	1.34	0.04541	0.04541	1
Biological Process (BP)	GO:0046474	glycerophospholipid biosynthetic process	86	4	1.34	0.04541	0.04541	1
Biological Process (BP)	GO:0006109	regulation of carbohydrate metabolic process	22	2	0.34	0.04551	0.04551	1
Biological Process (BP)	GO:0030950	establishment or maintenance of actin cytoskeleton polarity	22	2	0.34	0.04551	0.04551	0.04551
Biological Process (BP)	GO:0043062	extracellular structure organization	166	6	2.59	0.04592	0.04592	0.77518
Biological Process (BP)	GO:0000012	single strand break repair	3	1	0.05	0.046	0.046	0.046
Biological Process (BP)	GO:0001514	selenocysteine incorporation	3	1	0.05	0.046	0.046	0.046
Biological Process (BP)	GO:0003085	negative regulation of systemic arterial blood pressure	3	1	0.05	0.046	0.046	0.046
Biological Process (BP)	GO:0006370	7-methylguanosine mRNA capping	3	1	0.05	0.046	0.046	0.046
Biological Process (BP)	GO:0006429	leucyl-tRNA aminoacylation	3	1	0.05	0.046	0.046	0.046
Biological Process (BP)	GO:0006451	translational readthrough	3	1	0.05	0.046	0.046	1
Biological Process (BP)	GO:0006850	mitochondrial pyruvate transmembrane transport	3	1	0.05	0.046	0.046	0.046
Biological Process (BP)	GO:0010457	centriole-centriole cohesion	3	1	0.05	0.046	0.046	0.046
Biological Process (BP)	GO:0010739	positive regulation of protein kinase A signaling	3	1	0.05	0.046	0.046	1
Biological Process (BP)	GO:0010828	positive regulation of glucose transmembrane transport	3	1	0.05	0.046	0.046	0.046
Biological Process (BP)	GO:0015787	UDP-glucuronic acid transmembrane transport	3	1	0.05	0.046	0.046	0.046
Biological Process (BP)	GO:0015789	UDP-N-acetylgalactosamine transmembrane transport	3	1	0.05	0.046	0.046	0.046
Biological Process (BP)	GO:0021501	prechordal plate formation	3	1	0.05	0.046	0.046	0.046
Biological Process (BP)	GO:0021564	vagus nerve development	3	1	0.05	0.046	0.046	0.046
Biological Process (BP)	GO:0030505	inorganic diphosphate transport	3	1	0.05	0.046	0.046	0.046
Biological Process (BP)	GO:0033762	response to glucagon	3	1	0.05	0.046	0.046	1
Biological Process (BP)	GO:0034498	early endosome to Golgi transport	3	1	0.05	0.046	0.046	1
Biological Process (BP)	GO:0038128	ERBB2 signaling pathway	3	1	0.05	0.046	0.046	0.046
Biological Process (BP)	GO:0050873	brown fat cell differentiation	3	1	0.05	0.046	0.046	1
Biological Process (BP)	GO:0051096	positive regulation of helicase activity	3	1	0.05	0.046	0.046	0.046
Biological Process (BP)	GO:0051574	positive regulation of histone H3-K9 methylation	3	1	0.05	0.046	0.046	0.046
Biological Process (BP)	GO:0061187	regulation of chromatin silencing at rDNA	3	1	0.05	0.046	0.046	1
Biological Process (BP)	GO:0061303	cornea development in camera-type eye	3	1	0.05	0.046	0.046	0.046
Biological Process (BP)	GO:0070528	protein kinase C signaling	3	1	0.05	0.046	0.046	1
Biological Process (BP)	GO:0070587	regulation of cell-cell adhesion involved in gastrulation	3	1	0.05	0.046	0.046	1
Biological Process (BP)	GO:0070914	UV-damage excision repair	3	1	0.05	0.046	0.046	1
Biological Process (BP)	GO:0070933	histone H4 deacetylation	3	1	0.05	0.046	0.046	1
Biological Process (BP)	GO:0071377	cellular response to glucagon stimulus	3	1	0.05	0.046	0.046	0.046
Biological Process (BP)	GO:0072344	rescue of stalled ribosome	3	1	0.05	0.046	0.046	0.046
Biological Process (BP)	GO:0090036	regulation of protein kinase C signaling	3	1	0.05	0.046	0.046	0.046
Biological Process (BP)	GO:0098968	neurotransmitter receptor transport postsynaptic membrane to endosome	3	1	0.05	0.046	0.046	0.046
Biological Process (BP)	GO:1901492	positive regulation of lymphangiogenesis	3	1	0.05	0.046	0.046	0.046
Biological Process (BP)	GO:1902946	protein localization to early endosome	3	1	0.05	0.046	0.046	1
Biological Process (BP)	GO:1990569	UDP-N-acetylglucosamine transmembrane transport	3	1	0.05	0.046	0.046	0.046
Biological Process (BP)	GO:2000114	regulation of establishment of cell polarity	3	1	0.05	0.046	0.046	0.046
Biological Process (BP)	GO:0030163	protein catabolic process	594	15	9.25	0.04639	0.04639	0.45469
Biological Process (BP)	GO:0010629	negative regulation of gene expression	750	18	11.68	0.04707	0.19413	0.86475
Biological Process (BP)	GO:0007507	heart development	545	14	8.49	0.04732	0.04732	0.57313
Biological Process (BP)	GO:0019439	aromatic compound catabolic process	303	9	4.72	0.04863	0.04863	1
Biological Process (BP)	GO:0003018	vascular process in circulatory system	88	4	1.37	0.04869	1	1
Biological Process (BP)	GO:0046578	regulation of Ras protein signal transduction	127	5	1.98	0.04875	1	1
Biological Process (BP)	GO:0006629	lipid metabolic process	859	20	13.38	0.04887	0.04887	0.50362
Biological Process (BP)	GO:0001568	blood vessel development	448	12	6.98	0.04907	0.04907	1
Biological Process (BP)	GO:0003318	cell migration to the midline involved in heart development	23	2	0.36	0.04934	0.04934	0.04934
Biological Process (BP)	GO:0051603	proteolysis involved in cellular protein catabolic process	549	14	8.55	0.04972	0.04972	0.49989
Cellular Component (CC)	GO:0005622	intracellular	11979	224	175.68	1.1e-08	1	0.2407
Cellular Component (CC)	GO:0044424	intracellular part	11979	224	175.68	1.1e-08	0.0077	0.006
Cellular Component (CC)	GO:0043229	intracellular organelle	9628	178	141.2	1.7e-05	0.0229	1
Cellular Component (CC)	GO:0044446	intracellular organelle part	4509	97	66.13	2.5e-05	0.0448	1
Cellular Component (CC)	GO:0044464	cell part	14948	251	219.23	2.8e-05	0.6488	0.9086
Cellular Component (CC)	GO:0043226	organelle	9861	180	144.62	3.5e-05	0.0319	0.6622
Cellular Component (CC)	GO:0098805	whole membrane	531	21	7.79	4.2e-05	0.0162	0.9255
Cellular Component (CC)	GO:0005737	cytoplasm	7417	142	108.78	6e-05	0.0071	1
Cellular Component (CC)	GO:0044422	organelle part	4733	99	69.41	6.3e-05	0.0653	0.9754
Cellular Component (CC)	GO:0010008	endosome membrane	119	9	1.75	6.6e-05	6.6e-05	6.6e-05
Cellular Component (CC)	GO:0005623	cell	15099	251	221.44	8.4e-05	0.7602	0.9511
Cellular Component (CC)	GO:0044428	nuclear part	1617	43	23.71	0.00011	0.0241	0.8602
Cellular Component (CC)	GO:0044440	endosomal part	134	9	1.97	0.00016	1	1
Cellular Component (CC)	GO:0012505	endomembrane system	1983	49	29.08	0.0002	0.0469	0.5805
Cellular Component (CC)	GO:0043228	non-membrane-bounded organelle	2475	57	36.3	0.00036	1	0.8462
Cellular Component (CC)	GO:0043232	intracellular non-membrane-bounded organelle	2475	57	36.3	0.00036	0.0095	1
Cellular Component (CC)	GO:0000790	nuclear chromatin	225	11	3.3	0.00052	0.0102	0.4371
Cellular Component (CC)	GO:0043227	membrane-bounded organelle	8471	153	124.23	0.00056	0.0472	0.3975
Cellular Component (CC)	GO:0044433	cytoplasmic vesicle part	305	13	4.47	0.00061	0.2772	1
Cellular Component (CC)	GO:0044444	cytoplasmic part	4791	95	70.26	0.00068	0.1029	1
Cellular Component (CC)	GO:0043231	intracellular membrane-bounded organelle	8046	146	118	0.0007	0.0215	0.4149
Cellular Component (CC)	GO:0098588	bounding membrane of organelle	798	24	11.7	0.00075	0.5902	0.9634
Cellular Component (CC)	GO:0032991	protein-containing complex	4529	88	66.42	0.00218	0.0171	1
Cellular Component (CC)	GO:0044431	Golgi apparatus part	441	15	6.47	0.00233	0.0863	1
Cellular Component (CC)	GO:0098791	Golgi subcompartment	405	14	5.94	0.00278	0.1081	0.5342
Cellular Component (CC)	GO:0005797	Golgi medial cisterna	6	2	0.09	0.00309	0.0031	0.0031
Cellular Component (CC)	GO:0097346	INO80-type complex	21	3	0.31	0.00342	0.0034	0.0034
Cellular Component (CC)	GO:0031981	nuclear lumen	1112	28	16.31	0.0039	0.4089	0.9248
Cellular Component (CC)	GO:0005768	endosome	292	11	4.28	0.00407	0.7116	1
Cellular Component (CC)	GO:0005829	cytosol	1117	28	16.38	0.00414	0.0454	0.0835
Cellular Component (CC)	GO:0044454	nuclear chromosome part	339	12	4.97	0.00452	0.0437	0.8784
Cellular Component (CC)	GO:0000228	nuclear chromosome	348	12	5.1	0.00554	0.0505	1
Cellular Component (CC)	GO:0005851	eukaryotic translation initiation factor 2B complex	8	2	0.12	0.00566	0.0057	0.0057
Cellular Component (CC)	GO:1902494	catalytic complex	1251	30	18.35	0.00568	0.0716	0.9979
Cellular Component (CC)	GO:0005794	Golgi apparatus	730	20	10.71	0.00578	0.1311	0.7001
Cellular Component (CC)	GO:0070603	SWI/SNF superfamily-type complex	82	5	1.2	0.00715	0.2224	1
Cellular Component (CC)	GO:0031974	membrane-enclosed lumen	1338	31	19.62	0.00802	0.4404	1
Cellular Component (CC)	GO:0043233	organelle lumen	1338	31	19.62	0.00802	0.4404	0.8577
Cellular Component (CC)	GO:0070013	intracellular organelle lumen	1338	31	19.62	0.00802	0.4404	1
Cellular Component (CC)	GO:0000123	histone acetyltransferase complex	85	5	1.25	0.00829	0.0083	1
Cellular Component (CC)	GO:0000139	Golgi membrane	323	11	4.74	0.00848	0.0085	0.0215
Cellular Component (CC)	GO:0044445	cytosolic part	197	8	2.89	0.00879	0.0088	1
Cellular Component (CC)	GO:0031410	cytoplasmic vesicle	710	19	10.41	0.00894	0.341	0.4303
Cellular Component (CC)	GO:0097708	intracellular vesicle	710	19	10.41	0.00894	0.341	1
Cellular Component (CC)	GO:0031984	organelle subcompartment	817	21	11.98	0.00948	0.1728	0.8021
Cellular Component (CC)	GO:0005730	nucleolus	243	9	3.56	0.00996	0.01	0.0448
Cellular Component (CC)	GO:0031090	organelle membrane	1198	28	17.57	0.01033	0.755	1
Cellular Component (CC)	GO:0036064	ciliary basal body	58	4	0.85	0.01035	0.0103	0.0103
Cellular Component (CC)	GO:0044450	microtubule organizing center part	58	4	0.85	0.01035	0.0103	1
Cellular Component (CC)	GO:0030904	retromer complex	11	2	0.16	0.01081	0.0108	0.0108
Cellular Component (CC)	GO:0062023	collagen-containing extracellular matrix	128	6	1.88	0.01158	0.0116	0.0327
Cellular Component (CC)	GO:0045121	membrane raft	60	4	0.88	0.01163	0.0116	0.1447
Cellular Component (CC)	GO:0098589	membrane region	60	4	0.88	0.01163	0.0116	1
Cellular Component (CC)	GO:0098857	membrane microdomain	60	4	0.88	0.01163	0.0116	1
Cellular Component (CC)	GO:1904949	ATPase complex	93	5	1.36	0.01196	0.2816	1
Cellular Component (CC)	GO:0005634	nucleus	5264	95	77.2	0.0124	0.1113	0.5714
Cellular Component (CC)	GO:0031248	protein acetyltransferase complex	96	5	1.41	0.01358	1	1
Cellular Component (CC)	GO:1902493	acetyltransferase complex	96	5	1.41	0.01358	1	1
Cellular Component (CC)	GO:0005635	nuclear envelope	174	7	2.55	0.01452	0.0145	0.1709
Cellular Component (CC)	GO:0000306	extrinsic component of vacuolar membrane	1	1	0.01	0.01467	0.0147	0.0147
Cellular Component (CC)	GO:0005588	collagen type V trimer	1	1	0.01	0.01467	0.0147	0.0147
Cellular Component (CC)	GO:0005724	nuclear telomeric heterochromatin	1	1	0.01	0.01467	0.0147	0.0147
Cellular Component (CC)	GO:0005726	perichromatin fibrils	1	1	0.01	0.01467	0.0147	0.0147
Cellular Component (CC)	GO:0018995	host	1	1	0.01	0.01467	0.0147	1
Cellular Component (CC)	GO:0033643	host cell part	1	1	0.01	0.01467	0.0147	1
Cellular Component (CC)	GO:0033644	host cell membrane	1	1	0.01	0.01467	0.0147	1
Cellular Component (CC)	GO:0035061	interchromatin granule	1	1	0.01	0.01467	0.0147	0.0147
Cellular Component (CC)	GO:0035838	growing cell tip	1	1	0.01	0.01467	0.0147	0.0147
Cellular Component (CC)	GO:0043293	apoptosome	1	1	0.01	0.01467	0.0147	0.0147
Cellular Component (CC)	GO:0043657	host cell	1	1	0.01	0.01467	0.0147	1
Cellular Component (CC)	GO:0044215	other organism	1	1	0.01	0.01467	0.0147	1
Cellular Component (CC)	GO:0044216	other organism cell	1	1	0.01	0.01467	0.0147	1
Cellular Component (CC)	GO:0044217	other organism part	1	1	0.01	0.01467	0.0147	1
Cellular Component (CC)	GO:0044218	other organism cell membrane	1	1	0.01	0.01467	0.0147	1
Cellular Component (CC)	GO:0044221	host cell synapse	1	1	0.01	0.01467	0.0147	1
Cellular Component (CC)	GO:0044231	host cell presynaptic membrane	1	1	0.01	0.01467	0.0147	0.0147
Cellular Component (CC)	GO:0044279	other organism membrane	1	1	0.01	0.01467	0.0147	1
Cellular Component (CC)	GO:0044753	amphisome	1	1	0.01	0.01467	0.0147	0.0147
Cellular Component (CC)	GO:0051286	cell tip	1	1	0.01	0.01467	0.0147	1
Cellular Component (CC)	GO:0070772	PAS complex	1	1	0.01	0.01467	0.0147	0.0147
Cellular Component (CC)	GO:0072556	other organism presynaptic membrane	1	1	0.01	0.01467	0.0147	1
Cellular Component (CC)	GO:0031011	Ino80 complex	14	2	0.21	0.01737	0.0174	1
Cellular Component (CC)	GO:0033202	DNA helicase complex	14	2	0.21	0.01737	0.0174	1
Cellular Component (CC)	GO:1990234	transferase complex	713	18	10.46	0.01845	0.1267	0.983
Cellular Component (CC)	GO:0031982	vesicle	766	19	11.23	0.01854	0.4486	1
Cellular Component (CC)	GO:0005901	caveola	15	2	0.22	0.01985	0.0198	0.0198
Cellular Component (CC)	GO:0030127	COPII vesicle coat	15	2	0.22	0.01985	0.0198	0.0198
Cellular Component (CC)	GO:0005814	centriole	40	3	0.59	0.02069	0.0207	0.0207
Cellular Component (CC)	GO:0005802	trans-Golgi network	108	5	1.58	0.02153	0.0215	0.0215
Cellular Component (CC)	GO:1990904	ribonucleoprotein complex	677	17	9.93	0.02266	0.0227	0.7257
Cellular Component (CC)	GO:0030135	coated vesicle	112	5	1.64	0.02473	0.0247	0.2712
Cellular Component (CC)	GO:0008540	proteasome regulatory particle, base subcomplex	17	2	0.25	0.02522	0.0252	1
Cellular Component (CC)	GO:0070461	SAGA-type complex	17	2	0.25	0.02522	0.0252	0.0252
Cellular Component (CC)	GO:0042734	presynaptic membrane	44	3	0.65	0.02658	0.0266	0.0266
Cellular Component (CC)	GO:0030117	membrane coat	77	4	1.13	0.02663	0.0266	0.547
Cellular Component (CC)	GO:0048475	coated membrane	77	4	1.13	0.02663	0.0266	1
Cellular Component (CC)	GO:0031312	extrinsic component of organelle membrane	18	2	0.26	0.0281	0.0281	1
Cellular Component (CC)	GO:0005965	protein farnesyltransferase complex	2	1	0.03	0.02912	0.0291	0.0291
Cellular Component (CC)	GO:0016235	aggresome	2	1	0.03	0.02912	0.0291	0.0291
Cellular Component (CC)	GO:0031933	telomeric heterochromatin	2	1	0.03	0.02912	0.0291	1
Cellular Component (CC)	GO:0042382	paraspeckles	2	1	0.03	0.02912	0.0291	0.0291
Cellular Component (CC)	GO:0055087	Ski complex	2	1	0.03	0.02912	0.0291	0.0291
Cellular Component (CC)	GO:0030120	vesicle coat	47	3	0.69	0.03153	0.0315	1
Cellular Component (CC)	GO:0071013	catalytic step 2 spliceosome	47	3	0.69	0.03153	0.0315	0.0315
Cellular Component (CC)	GO:1902562	H4 histone acetyltransferase complex	47	3	0.69	0.03153	0.0315	1
Cellular Component (CC)	GO:1905368	peptidase complex	83	4	1.22	0.03381	0.0338	1
Cellular Component (CC)	GO:0044853	plasma membrane raft	20	2	0.29	0.03423	0.0342	1
Cellular Component (CC)	GO:0030134	COPII-coated ER to Golgi transport vesicle	49	3	0.72	0.03507	0.0351	1
Cellular Component (CC)	GO:0035267	NuA4 histone acetyltransferase complex	22	2	0.32	0.04084	0.0408	0.0408
Cellular Component (CC)	GO:0043189	H4/H2A histone acetyltransferase complex	22	2	0.32	0.04084	0.0408	1
Cellular Component (CC)	GO:0031012	extracellular matrix	313	9	4.59	0.04212	0.0421	0.5446
Cellular Component (CC)	GO:0030660	Golgi-associated vesicle membrane	53	3	0.78	0.04275	0.0427	1
Cellular Component (CC)	GO:0030870	Mre11 complex	3	1	0.04	0.04336	0.0434	0.0434
Cellular Component (CC)	GO:0033263	CORVET complex	3	1	0.04	0.04336	0.0434	0.0434
Cellular Component (CC)	GO:1990246	uniplex complex	3	1	0.04	0.04336	0.0434	0.0434
Cellular Component (CC)	GO:0000785	chromatin	415	11	6.09	0.04338	0.2168	0.9644
Cellular Component (CC)	GO:0005798	Golgi-associated vesicle	90	4	1.32	0.04348	0.0435	1
Cellular Component (CC)	GO:0012507	ER to Golgi transport vesicle membrane	23	2	0.34	0.0443	0.0443	1
Cellular Component (CC)	GO:0005643	nuclear pore	55	3	0.81	0.04687	0.0469	0.0469
Cellular Component (CC)	GO:0022625	cytosolic large ribosomal subunit	55	3	0.81	0.04687	0.0469	0.0469
Molecular Function (MF)	GO:0003712	transcription coregulator activity	330	14	4.82	0.00039	0.0357	0.00039
Molecular Function (MF)	GO:0003714	transcription corepressor activity	116	7	1.69	0.0016	0.0016	1
Molecular Function (MF)	GO:0036402	proteasome-activating ATPase activity	6	2	0.09	0.00307	0.0031	0.00307
Molecular Function (MF)	GO:0004180	carboxypeptidase activity	46	4	0.67	0.0045	0.096	0.0045
Molecular Function (MF)	GO:0036459	thiol-dependent ubiquitinyl hydrolase activity	107	6	1.56	0.00488	0.3443	0.00488
Molecular Function (MF)	GO:0032452	histone demethylase activity	24	3	0.35	0.00498	0.005	0.00498
Molecular Function (MF)	GO:0005515	protein binding	8518	148	124.38	0.00498	0.0091	0.42259
Molecular Function (MF)	GO:0101005	ubiquitinyl hydrolase activity	108	6	1.58	0.00511	0.3538	1
Molecular Function (MF)	GO:0004843	thiol-dependent ubiquitin-specific protease activity	78	5	1.14	0.0057	0.0057	1
Molecular Function (MF)	GO:0003824	catalytic activity	8022	140	117.14	0.00579	0.4923	1
Molecular Function (MF)	GO:0005488	binding	16995	269	248.16	0.00685	0.1394	0.8935
Molecular Function (MF)	GO:0030674	protein binding, bridging	52	4	0.76	0.00697	0.007	0.00697
Molecular Function (MF)	GO:0003729	mRNA binding	190	8	2.77	0.00699	0.007	0.00699
Molecular Function (MF)	GO:0019783	ubiquitin-like protein-specific protease activity	116	6	1.69	0.00719	0.4249	1
Molecular Function (MF)	GO:0016740	transferase activity	3388	66	49.47	0.00824	0.0082	0.99893
Molecular Function (MF)	GO:0004185	serine-type carboxypeptidase activity	10	2	0.15	0.00885	0.0089	1
Molecular Function (MF)	GO:0008239	dipeptidyl-peptidase activity	10	2	0.15	0.00885	0.0089	0.00885
Molecular Function (MF)	GO:0032451	demethylase activity	31	3	0.45	0.01025	1	1
Molecular Function (MF)	GO:0008081	phosphoric diester hydrolase activity	126	6	1.84	0.01059	0.0106	0.64928
Molecular Function (MF)	GO:0030371	translation repressor activity	11	2	0.16	0.01072	0.0107	0.01072
Molecular Function (MF)	GO:0043167	ion binding	7173	125	104.74	0.01086	0.0109	0.74419
Molecular Function (MF)	GO:0019212	phosphatase inhibitor activity	33	3	0.48	0.01218	0.0122	0.01218
Molecular Function (MF)	GO:0000247	C-8 sterol isomerase activity	1	1	0.01	0.0146	0.0146	0.0146
Molecular Function (MF)	GO:0001042	RNA polymerase I core binding	1	1	0.01	0.0146	0.0146	0.0146
Molecular Function (MF)	GO:0001181	RNA polymerase I general transcription initiation factor activity	1	1	0.01	0.0146	0.0146	0.0146
Molecular Function (MF)	GO:0004411	homogentisate 1,2-dioxygenase activity	1	1	0.01	0.0146	0.0146	0.0146
Molecular Function (MF)	GO:0004483	mRNA (nucleoside-2'-O-)-methyltransferase activity	1	1	0.01	0.0146	0.0146	0.0146
Molecular Function (MF)	GO:0004573	mannosyl-oligosaccharide glucosidase activity	1	1	0.01	0.0146	0.0146	0.0146
Molecular Function (MF)	GO:0004769	steroid delta-isomerase activity	1	1	0.01	0.0146	0.0146	0.0146
Molecular Function (MF)	GO:0005330	dopamine:sodium symporter activity	1	1	0.01	0.0146	0.0146	0.0146
Molecular Function (MF)	GO:0005334	norepinephrine:sodium symporter activity	1	1	0.01	0.0146	0.0146	0.0146
Molecular Function (MF)	GO:0008446	GDP-mannose 4,6-dehydratase activity	1	1	0.01	0.0146	0.0146	0.0146
Molecular Function (MF)	GO:0015019	heparan-alpha-glucosaminide N-acetyltransferase activity	1	1	0.01	0.0146	0.0146	0.0146
Molecular Function (MF)	GO:0015173	aromatic amino acid transmembrane transporter activity	1	1	0.01	0.0146	0.0146	0.0146
Molecular Function (MF)	GO:0017005	3'-tyrosyl-DNA phosphodiesterase activity	1	1	0.01	0.0146	0.0146	0.0146
Molecular Function (MF)	GO:0017168	5-oxoprolinase (ATP-hydrolyzing) activity	1	1	0.01	0.0146	0.0146	0.0146
Molecular Function (MF)	GO:0034739	histone deacetylase activity (H4-K16 specific)	1	1	0.01	0.0146	0.0146	1
Molecular Function (MF)	GO:0035651	AP-3 adaptor complex binding	1	1	0.01	0.0146	0.0146	0.0146
Molecular Function (MF)	GO:0043890	N-acetylgalactosamine-6-sulfatase activity	1	1	0.01	0.0146	0.0146	0.0146
Molecular Function (MF)	GO:0051880	G-quadruplex DNA binding	1	1	0.01	0.0146	0.0146	0.0146
Molecular Function (MF)	GO:0052658	inositol-1,4,5-trisphosphate 5-phosphatase activity	1	1	0.01	0.0146	0.0146	0.0146
Molecular Function (MF)	GO:0070037	rRNA (pseudouridine) methyltransferase activity	1	1	0.01	0.0146	0.0146	0.0146
Molecular Function (MF)	GO:0070401	NADP+ binding	1	1	0.01	0.0146	0.0146	0.0146
Molecular Function (MF)	GO:0097020	COPII adaptor activity	1	1	0.01	0.0146	0.0146	1
Molecular Function (MF)	GO:0097372	NAD-dependent histone deacetylase activity (H3-K18 specific)	1	1	0.01	0.0146	0.0146	0.0146
Molecular Function (MF)	GO:0005543	phospholipid binding	305	10	4.45	0.01469	0.0147	0.08955
Molecular Function (MF)	GO:0005080	protein kinase C binding	13	2	0.19	0.01491	0.0149	0.01491
Molecular Function (MF)	GO:0070530	K63-linked polyubiquitin modification-dependent protein binding	13	2	0.19	0.01491	0.0149	0.01491
Molecular Function (MF)	GO:0016776	phosphotransferase activity, phosphate group as acceptor	36	3	0.53	0.01544	0.0154	1
Molecular Function (MF)	GO:0016758	transferase activity, transferring hexosyl groups	264	9	3.85	0.01601	0.016	0.88614
Molecular Function (MF)	GO:0016772	transferase activity, transferring phosphorus-containing groups	1588	34	23.19	0.01647	0.0165	0.9643
Molecular Function (MF)	GO:0016779	nucleotidyltransferase activity	141	6	2.06	0.01761	0.0176	0.32783
Molecular Function (MF)	GO:0043169	cation binding	3778	70	55.17	0.0193	0.0193	0.35441
Molecular Function (MF)	GO:0070008	serine-type exopeptidase activity	15	2	0.22	0.01969	1	1
Molecular Function (MF)	GO:0046872	metal ion binding	3668	68	53.56	0.02088	0.0209	0.05208
Molecular Function (MF)	GO:0004550	nucleoside diphosphate kinase activity	16	2	0.23	0.02229	0.0223	0.02229
Molecular Function (MF)	GO:0003723	RNA binding	1068	24	15.59	0.02484	0.1992	0.5483
Molecular Function (MF)	GO:0004143	diacylglycerol kinase activity	17	2	0.25	0.02502	0.025	0.02502
Molecular Function (MF)	GO:0047555	3',5'-cyclic-GMP phosphodiesterase activity	17	2	0.25	0.02502	0.025	0.02502
Molecular Function (MF)	GO:0008757	S-adenosylmethionine-dependent methyltransferase activity	153	6	2.23	0.02513	0.0251	1
Molecular Function (MF)	GO:1901681	sulfur compound binding	114	5	1.66	0.02605	0.0261	0.0772
Molecular Function (MF)	GO:0060090	molecular adaptor activity	115	5	1.68	0.02692	0.6012	0.60117
Molecular Function (MF)	GO:0032266	phosphatidylinositol-3-phosphate binding	18	2	0.26	0.02788	0.0279	0.02788
Molecular Function (MF)	GO:0106019	phosphatidylinositol-4,5-bisphosphate phosphatase activity	18	2	0.26	0.02788	0.0279	0.02788
Molecular Function (MF)	GO:0002151	G-quadruplex RNA binding	2	1	0.03	0.02899	0.029	0.02899
Molecular Function (MF)	GO:0004047	aminomethyltransferase activity	2	1	0.03	0.02899	0.029	0.02899
Molecular Function (MF)	GO:0004066	asparagine synthase (glutamine-hydrolyzing) activity	2	1	0.03	0.02899	0.029	0.02899
Molecular Function (MF)	GO:0004660	protein farnesyltransferase activity	2	1	0.03	0.02899	0.029	0.02899
Molecular Function (MF)	GO:0008241	peptidyl-dipeptidase activity	2	1	0.03	0.02899	0.029	0.02899
Molecular Function (MF)	GO:0008454	alpha-1,3-mannosylglycoprotein 4-beta-N-acetylglucosaminyltransferase activity	2	1	0.03	0.02899	0.029	0.02899
Molecular Function (MF)	GO:0018423	protein C-terminal leucine carboxyl O-methyltransferase activity	2	1	0.03	0.02899	0.029	0.02899
Molecular Function (MF)	GO:0030158	protein xylosyltransferase activity	2	1	0.03	0.02899	0.029	0.02899
Molecular Function (MF)	GO:0035368	selenocysteine insertion sequence binding	2	1	0.03	0.02899	0.029	1
Molecular Function (MF)	GO:0036505	prosaposin receptor activity	2	1	0.03	0.02899	0.029	0.02899
Molecular Function (MF)	GO:0043682	copper-transporting ATPase activity	2	1	0.03	0.02899	0.029	0.02899
Molecular Function (MF)	GO:0047750	cholestenol delta-isomerase activity	2	1	0.03	0.02899	0.029	0.02899
Molecular Function (MF)	GO:0048101	calcium- and calmodulin-regulated 3',5'-cyclic-GMP phosphodiesterase activity	2	1	0.03	0.02899	0.029	1
Molecular Function (MF)	GO:0070259	tyrosyl-DNA phosphodiesterase activity	2	1	0.03	0.02899	0.029	1
Molecular Function (MF)	GO:0140223	general transcription initiation factor activity	2	1	0.03	0.02899	0.029	1
Molecular Function (MF)	GO:0016874	ligase activity	159	6	2.32	0.02959	0.0296	0.75654
Molecular Function (MF)	GO:0008375	acetylglucosaminyltransferase activity	80	4	1.17	0.02971	0.0297	0.6017
Molecular Function (MF)	GO:0005085	guanyl-nucleotide exchange factor activity	249	8	3.64	0.0305	0.0305	0.0305
Molecular Function (MF)	GO:0008238	exopeptidase activity	119	5	1.74	0.03059	0.7639	1
Molecular Function (MF)	GO:0019899	enzyme binding	923	21	13.48	0.03072	0.0307	1
Molecular Function (MF)	GO:0004177	aminopeptidase activity	48	3	0.7	0.03293	0.4267	1
Molecular Function (MF)	GO:0019199	transmembrane receptor protein kinase activity	122	5	1.78	0.03353	0.0335	0.43419
Molecular Function (MF)	GO:0044877	protein-containing complex binding	561	14	8.19	0.03718	0.0372	0.06769
Molecular Function (MF)	GO:0051018	protein kinase A binding	21	2	0.31	0.03719	0.0372	0.03719
Molecular Function (MF)	GO:0005201	extracellular matrix structural constituent	86	4	1.26	0.03731	0.0373	0.03731
Molecular Function (MF)	GO:0035091	phosphatidylinositol binding	169	6	2.47	0.03813	0.0381	1
Molecular Function (MF)	GO:0018024	histone-lysine N-methyltransferase activity	51	3	0.74	0.03841	0.0384	0.03841
Molecular Function (MF)	GO:0019208	phosphatase regulator activity	87	4	1.27	0.03868	0.0387	1
Molecular Function (MF)	GO:0004713	protein tyrosine kinase activity	170	6	2.48	0.03906	0.0391	0.03906
Molecular Function (MF)	GO:0004715	non-membrane spanning protein tyrosine kinase activity	52	3	0.76	0.04033	0.0403	1
Molecular Function (MF)	GO:0004675	transmembrane receptor protein serine/threonine kinase activity	22	2	0.32	0.04052	0.0405	1
Molecular Function (MF)	GO:0140096	catalytic activity, acting on a protein	3172	58	46.32	0.04081	0.3482	0.99961
Molecular Function (MF)	GO:0050839	cell adhesion molecule binding	129	5	1.88	0.04107	0.0411	0.04107
Molecular Function (MF)	GO:0019205	nucleobase-containing compound kinase activity	53	3	0.77	0.04231	0.0423	1
Molecular Function (MF)	GO:0003844	1,4-alpha-glucan branching enzyme activity	3	1	0.04	0.04317	0.0432	0.04317
Molecular Function (MF)	GO:0003989	acetyl-CoA carboxylase activity	3	1	0.04	0.04317	0.0432	0.04317
Molecular Function (MF)	GO:0004018	N6-(1,2-dicarboxyethyl)AMP AMP-lyase (fumarate-forming) activity	3	1	0.04	0.04317	0.0432	0.04317
Molecular Function (MF)	GO:0004743	pyruvate kinase activity	3	1	0.04	0.04317	0.0432	0.04317
Molecular Function (MF)	GO:0004823	leucine-tRNA ligase activity	3	1	0.04	0.04317	0.0432	0.04317
Molecular Function (MF)	GO:0004967	glucagon receptor activity	3	1	0.04	0.04317	0.0432	0.04317
Molecular Function (MF)	GO:0005461	UDP-glucuronic acid transmembrane transporter activity	3	1	0.04	0.04317	0.0432	0.04317
Molecular Function (MF)	GO:0005462	UDP-N-acetylglucosamine transmembrane transporter activity	3	1	0.04	0.04317	0.0432	0.04317
Molecular Function (MF)	GO:0005463	UDP-N-acetylgalactosamine transmembrane transporter activity	3	1	0.04	0.04317	0.0432	0.04317
Molecular Function (MF)	GO:0016290	palmitoyl-CoA hydrolase activity	3	1	0.04	0.04317	0.0432	0.04317
Molecular Function (MF)	GO:0016971	flavin-linked sulfhydryl oxidase activity	3	1	0.04	0.04317	0.0432	0.04317
Molecular Function (MF)	GO:0042281	dolichyl pyrophosphate Man9GlcNAc2 alpha-1,3-glucosyltransferase activity	3	1	0.04	0.04317	0.0432	0.04317
Molecular Function (MF)	GO:0046030	inositol trisphosphate phosphatase activity	3	1	0.04	0.04317	0.0432	1
Molecular Function (MF)	GO:0050833	pyruvate transmembrane transporter activity	3	1	0.04	0.04317	0.0432	0.04317
Molecular Function (MF)	GO:0070626	(S)-2-(5-amino-1-(5-phospho-D-ribosyl)imidazole-4-carboxamido)succinate AMP-lyase (fumarate-forming) activity	3	1	0.04	0.04317	0.0432	0.04317
Molecular Function (MF)	GO:0008276	protein methyltransferase activity	91	4	1.33	0.04442	0.0444	1
Molecular Function (MF)	GO:0004402	histone acetyltransferase activity	55	3	0.8	0.0464	0.0464	0.13454
Molecular Function (MF)	GO:0045296	cadherin binding	55	3	0.8	0.0464	0.0464	1
Molecular Function (MF)	GO:0061733	peptide-lysine-N-acetyltransferase activity	56	3	0.82	0.04851	0.0485	1

## Sheet: Table S14
Table S14. GO enrichment of PSGs in Cave fish.
Category	GO ID	Term	Annotated	Significant	Expected	classicFisher	elimFisher	weightFisher
Biological Process (BP)	GO:0051641	cellular localization	1591	92	46.33	1.7e-10	0.00375	0.85873
Biological Process (BP)	GO:0070727	cellular macromolecule localization	968	64	28.19	8.4e-10	0.0304	0.62001
Biological Process (BP)	GO:0034613	cellular protein localization	962	63	28.01	1.7e-09	0.05477	0.48612
Biological Process (BP)	GO:0033036	macromolecule localization	1488	84	43.33	3.7e-09	0.01195	0.70102
Biological Process (BP)	GO:0008104	protein localization	1222	70	35.58	4.8e-08	0.14299	0.53204
Biological Process (BP)	GO:0071840	cellular component organization or biogenesis	4360	181	126.96	1.1e-07	0.01156	1
Biological Process (BP)	GO:0046907	intracellular transport	1110	64	32.32	1.5e-07	0.02447	0.86483
Biological Process (BP)	GO:0051649	establishment of localization in cell	1273	70	37.07	2.3e-07	0.02088	0.84427
Biological Process (BP)	GO:0009887	animal organ morphogenesis	831	49	24.2	2.5e-06	0.00792	0.90019
Biological Process (BP)	GO:0043087	regulation of GTPase activity	344	27	10.02	3.4e-06	0.06165	3.4e-06
Biological Process (BP)	GO:0006886	intracellular protein transport	680	42	19.8	4.3e-06	0.00113	0.00086
Biological Process (BP)	GO:0007275	multicellular organism development	4280	170	124.63	5.7e-06	1	0.53665
Biological Process (BP)	GO:0016043	cellular component organization	4186	166	121.89	8.4e-06	0.04341	1
Biological Process (BP)	GO:0072594	establishment of protein localization to organelle	190	18	5.53	1.2e-05	0.00029	0.01966
Biological Process (BP)	GO:0042886	amide transport	984	53	28.65	1.3e-05	1	0.68721
Biological Process (BP)	GO:0072359	circulatory system development	991	53	28.86	1.6e-05	0.06412	0.62716
Biological Process (BP)	GO:0043547	positive regulation of GTPase activity	312	24	9.09	1.7e-05	0.00862	1
Biological Process (BP)	GO:0048731	system development	3748	150	109.14	1.7e-05	1	0.8278
Biological Process (BP)	GO:0090630	activation of GTPase activity	52	9	1.51	1.7e-05	1.7e-05	1
Biological Process (BP)	GO:0048562	embryonic organ morphogenesis	400	28	11.65	1.9e-05	0.02294	0.61324
Biological Process (BP)	GO:0048705	skeletal system morphogenesis	235	20	6.84	2e-05	0.02786	1
Biological Process (BP)	GO:0048704	embryonic skeletal system morphogenesis	179	17	5.21	2e-05	0.04808	2e-05
Biological Process (BP)	GO:0006996	organelle organization	2663	113	77.54	2.2e-05	0.0148	1
Biological Process (BP)	GO:1902532	negative regulation of intracellular signal transduction	145	15	4.22	2.3e-05	0.00491	0.82493
Biological Process (BP)	GO:0051179	localization	4663	179	135.78	2.3e-05	1	1
Biological Process (BP)	GO:0045184	establishment of protein localization	957	51	27.87	2.5e-05	1	0.75155
Biological Process (BP)	GO:0015031	protein transport	937	50	27.28	2.9e-05	1	0.65722
Biological Process (BP)	GO:0048644	muscle organ morphogenesis	32	7	0.93	3.1e-05	0.0116	0.00016
Biological Process (BP)	GO:0071702	organic substance transport	1577	74	45.92	3.2e-05	1	1
Biological Process (BP)	GO:0048701	embryonic cranial skeleton morphogenesis	170	16	4.95	3.9e-05	0.09348	1
Biological Process (BP)	GO:0046474	glycerophospholipid biosynthetic process	86	11	2.5	4e-05	0.00515	0.01372
Biological Process (BP)	GO:0045017	glycerolipid biosynthetic process	102	12	2.97	4.1e-05	1	0.37281
Biological Process (BP)	GO:0048856	anatomical structure development	4683	178	136.36	4.4e-05	1	0.87171
Biological Process (BP)	GO:0015833	peptide transport	953	50	27.75	4.5e-05	1	0.59064
Biological Process (BP)	GO:0051560	mitochondrial calcium ion homeostasis	8	4	0.23	4.5e-05	4.5e-05	4.5e-05
Biological Process (BP)	GO:0009653	anatomical structure morphogenesis	2273	98	66.19	4.6e-05	1	1
Biological Process (BP)	GO:1902531	regulation of intracellular signal transduction	655	38	19.07	4.8e-05	0.07832	1
Biological Process (BP)	GO:0033365	protein localization to organelle	293	22	8.53	5.3e-05	1	1
Biological Process (BP)	GO:0007507	heart development	545	33	15.87	6.7e-05	0.03718	0.00902
Biological Process (BP)	GO:0051345	positive regulation of hydrolase activity	407	27	11.85	6.8e-05	1	0.52068
Biological Process (BP)	GO:0071705	nitrogen compound transport	1234	60	35.93	7.1e-05	1	1
Biological Process (BP)	GO:0048703	embryonic viscerocranium morphogenesis	110	12	3.2	8.7e-05	8.7e-05	1
Biological Process (BP)	GO:0007229	integrin-mediated signaling pathway	64	9	1.86	9.4e-05	9.4e-05	9.4e-05
Biological Process (BP)	GO:1904888	cranial skeletal system development	222	18	6.46	9.5e-05	0.10366	0.4971
Biological Process (BP)	GO:0048706	embryonic skeletal system development	207	17	6.03	0.00013	1	1
Biological Process (BP)	GO:0048513	animal organ development	2660	109	77.46	0.00013	1	1
Biological Process (BP)	GO:0033627	cell adhesion mediated by integrin	19	5	0.55	0.00017	0.00017	0.00017
Biological Process (BP)	GO:0032502	developmental process	4869	180	141.78	0.00019	1	1
Biological Process (BP)	GO:0030490	maturation of SSU-rRNA	42	7	1.22	0.00019	0.00019	0.00019
Biological Process (BP)	GO:0031124	mRNA 3'-end processing	30	6	0.87	0.00019	0.00633	0.00019
Biological Process (BP)	GO:0006913	nucleocytoplasmic transport	121	12	3.52	0.00022	0.01326	0.00934
Biological Process (BP)	GO:0051169	nuclear transport	121	12	3.52	0.00022	0.01326	1
Biological Process (BP)	GO:0060415	muscle tissue morphogenesis	31	6	0.9	0.00024	0.1365	1
Biological Process (BP)	GO:0032989	cellular component morphogenesis	836	43	24.34	0.00024	0.13774	0.83143
Biological Process (BP)	GO:0007034	vacuolar transport	89	10	2.59	0.00026	1	0.00104
Biological Process (BP)	GO:0061564	axon development	466	28	13.57	0.00027	0.11462	0.83092
Biological Process (BP)	GO:0006605	protein targeting	161	14	4.69	0.00027	0.0057	1
Biological Process (BP)	GO:0035239	tube morphogenesis	613	34	17.85	0.00028	1	0.25068
Biological Process (BP)	GO:0042274	ribosomal small subunit biogenesis	59	8	1.72	0.0003	1	1
Biological Process (BP)	GO:0016477	cell migration	795	41	23.15	0.00031	0.00836	0.01561
Biological Process (BP)	GO:0048729	tissue morphogenesis	618	34	18	0.00032	0.03646	0.84923
Biological Process (BP)	GO:0003007	heart morphogenesis	245	18	7.13	0.00032	1	1
Biological Process (BP)	GO:0035295	tube development	771	40	22.45	0.00033	1	0.86577
Biological Process (BP)	GO:0048546	digestive tract morphogenesis	33	6	0.96	0.00034	0.00034	0.00034
Biological Process (BP)	GO:0001501	skeletal system development	405	25	11.79	0.00038	0.09922	0.87162
Biological Process (BP)	GO:0008654	phospholipid biosynthetic process	111	11	3.23	0.0004	1	1
Biological Process (BP)	GO:0032007	negative regulation of TOR signaling	34	6	0.99	0.0004	0.0004	0.0004
Biological Process (BP)	GO:0036092	phosphatidylinositol-3-phosphate biosynthetic process	13	4	0.38	0.00041	0.00041	0.00041
Biological Process (BP)	GO:0031929	TOR signaling	78	9	2.27	0.00043	0.13364	0.13364
Biological Process (BP)	GO:0007409	axonogenesis	437	26	12.73	0.00051	1	0.62831
Biological Process (BP)	GO:0048568	embryonic organ development	585	32	17.03	0.00053	0.1375	0.76579
Biological Process (BP)	GO:0046486	glycerolipid metabolic process	256	18	7.45	0.00054	1	0.72161
Biological Process (BP)	GO:0048870	cell motility	844	42	24.58	0.00055	1	0.39831
Biological Process (BP)	GO:0051674	localization of cell	844	42	24.58	0.00055	1	0.5652
Biological Process (BP)	GO:0051276	chromosome organization	770	39	22.42	0.00062	1	1
Biological Process (BP)	GO:0006661	phosphatidylinositol biosynthetic process	51	7	1.49	0.00065	0.09676	1
Biological Process (BP)	GO:0006650	glycerophospholipid metabolic process	217	16	6.32	0.00065	1	0.74534
Biological Process (BP)	GO:0043085	positive regulation of catalytic activity	747	38	21.75	0.00066	1	0.60776
Biological Process (BP)	GO:0042254	ribosome biogenesis	239	17	6.96	0.00067	0.06021	0.1131
Biological Process (BP)	GO:0040011	locomotion	1071	50	31.19	0.00071	1	0.69836
Biological Process (BP)	GO:0048812	neuron projection morphogenesis	497	28	14.47	0.00073	1	0.49731
Biological Process (BP)	GO:0048858	cell projection morphogenesis	497	28	14.47	0.00073	1	1
Biological Process (BP)	GO:0120039	plasma membrane bounded cell projection morphogenesis	497	28	14.47	0.00073	1	0.66206
Biological Process (BP)	GO:1990126	retrograde transport, endosome to plasma membrane	15	4	0.44	0.00075	0.00075	0.02098
Biological Process (BP)	GO:0043009	chordate embryonic development	523	29	15.23	0.00076	1	0.37791
Biological Process (BP)	GO:0032259	methylation	242	17	7.05	0.00078	1	0.3258
Biological Process (BP)	GO:0006528	asparagine metabolic process	7	3	0.2	0.00079	0.05723	0.00079
Biological Process (BP)	GO:0009792	embryo development ending in birth or egg hatching	525	29	15.29	0.00081	1	0.57823
Biological Process (BP)	GO:0043113	receptor clustering	26	5	0.76	0.00082	0.00082	0.00082
Biological Process (BP)	GO:0055008	cardiac muscle tissue morphogenesis	26	5	0.76	0.00082	0.00082	1
Biological Process (BP)	GO:1903047	mitotic cell cycle process	333	21	9.7	0.00082	0.01142	1
Biological Process (BP)	GO:0010631	epithelial cell migration	53	7	1.54	0.00083	0.04556	0.00127
Biological Process (BP)	GO:0001778	plasma membrane repair	2	2	0.06	0.00085	0.00085	0.00085
Biological Process (BP)	GO:1900748	positive regulation of vascular endothelial growth factor signaling pathway	2	2	0.06	0.00085	0.00085	0.00085
Biological Process (BP)	GO:0000902	cell morphogenesis	731	37	21.29	0.00085	0.10696	0.51522
Biological Process (BP)	GO:0000904	cell morphogenesis involved in differentiation	554	30	16.13	0.00091	1	0.81807
Biological Process (BP)	GO:0009968	negative regulation of signal transduction	383	23	11.15	0.00092	1	1
Biological Process (BP)	GO:0032990	cell part morphogenesis	505	28	14.71	0.00094	1	1
Biological Process (BP)	GO:0009880	embryonic pattern specification	55	7	1.6	0.00104	0.00104	0.00257
Biological Process (BP)	GO:0044093	positive regulation of molecular function	819	40	23.85	0.00105	1	0.67201
Biological Process (BP)	GO:0009966	regulation of signal transduction	1258	56	36.63	0.00107	1	1
Biological Process (BP)	GO:0072657	protein localization to membrane	228	16	6.64	0.00111	1	1
Biological Process (BP)	GO:0031290	retinal ganglion cell axon guidance	41	6	1.19	0.00112	0.00112	0.00112
Biological Process (BP)	GO:0043044	ATP-dependent chromatin remodeling	42	6	1.22	0.00128	0.00128	0.00128
Biological Process (BP)	GO:0006928	movement of cell or subcellular component	1270	56	36.98	0.00132	1	0.78257
Biological Process (BP)	GO:0031175	neuron projection development	620	32	18.05	0.00137	1	0.65822
Biological Process (BP)	GO:0022613	ribonucleoprotein complex biogenesis	347	21	10.1	0.00137	0.06006	0.88982
Biological Process (BP)	GO:0048667	cell morphogenesis involved in neuron differentiation	469	26	13.66	0.00141	1	0.68207
Biological Process (BP)	GO:0090132	epithelium migration	58	7	1.69	0.00142	0.08543	1
Biological Process (BP)	GO:0009888	tissue development	1589	67	46.27	0.00143	1	1
Biological Process (BP)	GO:0061448	connective tissue development	193	14	5.62	0.00162	1	0.27761
Biological Process (BP)	GO:0043414	macromolecule methylation	215	15	6.26	0.00165	0.00165	1
Biological Process (BP)	GO:0010648	negative regulation of cell communication	402	23	11.71	0.00173	1	1
Biological Process (BP)	GO:0023057	negative regulation of signaling	402	23	11.71	0.00173	1	1
Biological Process (BP)	GO:0006364	rRNA processing	153	12	4.46	0.00178	1	1
Biological Process (BP)	GO:0048565	digestive tract development	95	9	2.77	0.00181	1	1
Biological Process (BP)	GO:0009790	embryo development	1178	52	34.3	0.00191	1	0.69729
Biological Process (BP)	GO:0048598	embryonic morphogenesis	740	36	21.55	0.00197	1	0.90987
Biological Process (BP)	GO:0098876	vesicle-mediated transport to the plasma membrane	46	6	1.34	0.00207	1	0.31736
Biological Process (BP)	GO:0071897	DNA biosynthetic process	62	7	1.81	0.00211	0.00211	0.00579
Biological Process (BP)	GO:0090150	establishment of protein localization to membrane	117	10	3.41	0.00223	0.00223	0.20657
Biological Process (BP)	GO:0007517	muscle organ development	200	14	5.82	0.00226	0.06657	0.78061
Biological Process (BP)	GO:0051336	regulation of hydrolase activity	720	35	20.97	0.00229	1	1
Biological Process (BP)	GO:0048514	blood vessel morphogenesis	387	22	11.27	0.00234	0.13648	0.63831
Biological Process (BP)	GO:0009057	macromolecule catabolic process	775	37	22.57	0.00236	0.07656	0.71183
Biological Process (BP)	GO:0060562	epithelial tube morphogenesis	246	16	7.16	0.00241	0.07485	1
Biological Process (BP)	GO:0060612	adipose tissue development	3	2	0.09	0.00249	0.00249	0.00249
Biological Process (BP)	GO:1901052	sarcosine metabolic process	3	2	0.09	0.00249	0.00249	0.00249
Biological Process (BP)	GO:0090130	tissue migration	64	7	1.86	0.00253	0.14218	1
Biological Process (BP)	GO:0048468	cell development	1453	61	42.31	0.00258	1	1
Biological Process (BP)	GO:0009952	anterior/posterior pattern specification	226	15	6.58	0.00268	0.00268	0.00268
Biological Process (BP)	GO:0006338	chromatin remodeling	101	9	2.94	0.00275	1	0.79417
Biological Process (BP)	GO:0032006	regulation of TOR signaling	65	7	1.89	0.00277	1	1
Biological Process (BP)	GO:1901990	regulation of mitotic cell cycle phase transition	83	8	2.42	0.00287	0.12118	1
Biological Process (BP)	GO:0032501	multicellular organismal process	5313	185	154.71	0.00297	1	1
Biological Process (BP)	GO:0006261	DNA-dependent DNA replication	103	9	3	0.00314	0.06344	0.21229
Biological Process (BP)	GO:0048709	oligodendrocyte differentiation	50	6	1.46	0.00319	1	0.46029
Biological Process (BP)	GO:0022402	cell cycle process	576	29	16.77	0.00321	0.09926	1
Biological Process (BP)	GO:0009056	catabolic process	1557	64	45.34	0.00331	1	1
Biological Process (BP)	GO:0006325	chromatin organization	500	26	14.56	0.00336	1	0.89591
Biological Process (BP)	GO:0048739	cardiac muscle fiber development	11	3	0.32	0.0034	0.0034	0.0034
Biological Process (BP)	GO:0040007	growth	425	23	12.38	0.00348	1	0.77422
Biological Process (BP)	GO:0007041	lysosomal transport	36	5	1.05	0.00368	0.00368	1
Biological Process (BP)	GO:0048589	developmental growth	402	22	11.71	0.00369	0.00369	0.86915
Biological Process (BP)	GO:0051668	localization within membrane	69	7	2.01	0.00389	1	1
Biological Process (BP)	GO:0003318	cell migration to the midline involved in heart development	23	4	0.67	0.00406	0.00406	0.01442
Biological Process (BP)	GO:0010001	glial cell differentiation	88	8	2.56	0.00412	0.1144	1
Biological Process (BP)	GO:1901575	organic substance catabolic process	1281	54	37.3	0.00412	1	1
Biological Process (BP)	GO:0051056	regulation of small GTPase mediated signal transduction	149	11	4.34	0.00432	0.00432	0.14089
Biological Process (BP)	GO:0001840	neural plate development	12	3	0.35	0.00444	0.00444	0.00444
Biological Process (BP)	GO:0016072	rRNA metabolic process	172	12	5.01	0.00464	1	0.76811
Biological Process (BP)	GO:0014003	oligodendrocyte development	24	4	0.7	0.00476	0.00476	0.00476
Biological Process (BP)	GO:0048646	anatomical structure formation involved in morphogenesis	838	38	24.4	0.00488	1	1
Biological Process (BP)	GO:0045053	protein retention in Golgi apparatus	4	2	0.12	0.00489	0.00489	0.00489
Biological Process (BP)	GO:0060842	arterial endothelial cell differentiation	4	2	0.12	0.00489	0.00489	0.00489
Biological Process (BP)	GO:0098787	mRNA cleavage involved in mRNA processing	4	2	0.12	0.00489	1	1
Biological Process (BP)	GO:0098789	pre-mRNA cleavage required for polyadenylation	4	2	0.12	0.00489	0.00489	1
Biological Process (BP)	GO:0031123	RNA 3'-end processing	72	7	2.1	0.00493	1	0.70832
Biological Process (BP)	GO:0051168	nuclear export	72	7	2.1	0.00493	0.00493	1
Biological Process (BP)	GO:0097485	neuron projection guidance	289	17	8.42	0.005	1	0.75584
Biological Process (BP)	GO:0034660	ncRNA metabolic process	388	21	11.3	0.0051	0.1293	1
Biological Process (BP)	GO:0061053	somite development	153	11	4.46	0.00526	0.00526	0.00526
Biological Process (BP)	GO:0048585	negative regulation of response to stimulus	466	24	13.57	0.00532	1	1
Biological Process (BP)	GO:0034629	cellular protein-containing complex localization	25	4	0.73	0.00554	0.00554	0.00554
Biological Process (BP)	GO:0030241	skeletal muscle myosin thick filament assembly	13	3	0.38	0.00565	0.00565	0.00565
Biological Process (BP)	GO:0034470	ncRNA processing	293	17	8.53	0.00572	1	1
Biological Process (BP)	GO:0007160	cell-matrix adhesion	74	7	2.15	0.00573	0.00573	0.01825
Biological Process (BP)	GO:0001525	angiogenesis	318	18	9.26	0.00584	0.00584	0.01577
Biological Process (BP)	GO:0006644	phospholipid metabolic process	294	17	8.56	0.00591	1	1
Biological Process (BP)	GO:0048017	inositol lipid-mediated signaling	75	7	2.18	0.00616	0.00616	0.01064
Biological Process (BP)	GO:0043542	endothelial cell migration	41	5	1.19	0.0065	0.0065	1
Biological Process (BP)	GO:1901991	negative regulation of mitotic cell cycle phase transition	41	5	1.19	0.0065	0.0065	1
Biological Process (BP)	GO:0001568	blood vessel development	448	23	13.05	0.00651	1	0.8532
Biological Process (BP)	GO:0048666	neuron development	771	35	22.45	0.00664	1	0.8181
Biological Process (BP)	GO:0050770	regulation of axonogenesis	116	9	3.38	0.00686	0.00686	0.01116
Biological Process (BP)	GO:0031503	protein-containing complex localization	137	10	3.99	0.00687	0.10697	1
Biological Process (BP)	GO:1901987	regulation of cell cycle phase transition	96	8	2.8	0.00695	1	1
Biological Process (BP)	GO:0033564	anterior/posterior axon guidance	14	3	0.41	0.00704	0.00704	0.00704
Biological Process (BP)	GO:0005977	glycogen metabolic process	42	5	1.22	0.0072	0.0072	0.03066
Biological Process (BP)	GO:0006073	cellular glucan metabolic process	42	5	1.22	0.0072	1	1
Biological Process (BP)	GO:0044042	glucan metabolic process	42	5	1.22	0.0072	1	1
Biological Process (BP)	GO:0046488	phosphatidylinositol metabolic process	160	11	4.66	0.00731	0.13529	0.51967
Biological Process (BP)	GO:0001763	morphogenesis of a branching structure	27	4	0.79	0.00734	0.00734	0.06086
Biological Process (BP)	GO:0006623	protein targeting to vacuole	27	4	0.79	0.00734	0.00734	1
Biological Process (BP)	GO:0014866	skeletal myofibril assembly	27	4	0.79	0.00734	1	0.23276
Biological Process (BP)	GO:0051298	centrosome duplication	27	4	0.79	0.00734	0.00734	0.00734
Biological Process (BP)	GO:0030036	actin cytoskeleton organization	614	29	17.88	0.00768	0.03984	0.06271
Biological Process (BP)	GO:0009066	aspartate family amino acid metabolic process	43	5	1.25	0.00796	0.09738	1
Biological Process (BP)	GO:0031214	biomineral tissue development	43	5	1.25	0.00796	0.00796	1
Biological Process (BP)	GO:0072665	protein localization to vacuole	43	5	1.25	0.00796	1	1
Biological Process (BP)	GO:0006104	succinyl-CoA metabolic process	5	2	0.15	0.00799	0.00799	0.00799
Biological Process (BP)	GO:0006530	asparagine catabolic process	5	2	0.15	0.00799	0.00799	1
Biological Process (BP)	GO:0030242	autophagy of peroxisome	5	2	0.15	0.00799	0.00799	0.00799
Biological Process (BP)	GO:0033292	T-tubule organization	5	2	0.15	0.00799	0.00799	0.00799
Biological Process (BP)	GO:0042116	macrophage activation	5	2	0.15	0.00799	0.00799	0.00799
Biological Process (BP)	GO:0042766	nucleosome mobilization	5	2	0.15	0.00799	0.00799	0.00799
Biological Process (BP)	GO:0072334	UDP-galactose transmembrane transport	5	2	0.15	0.00799	0.00799	0.00799
Biological Process (BP)	GO:0098900	regulation of action potential	5	2	0.15	0.00799	0.00799	0.00799
Biological Process (BP)	GO:0042063	gliogenesis	99	8	2.88	0.00832	1	1
Biological Process (BP)	GO:0031032	actomyosin structure organization	163	11	4.75	0.00836	0.11021	1
Biological Process (BP)	GO:0016570	histone modification	281	16	8.18	0.00856	0.00856	0.37178
Biological Process (BP)	GO:0031033	myosin filament organization	15	3	0.44	0.00861	1	1
Biological Process (BP)	GO:0031034	myosin filament assembly	15	3	0.44	0.00861	1	1
Biological Process (BP)	GO:0046688	response to copper ion	15	3	0.44	0.00861	0.00861	0.00861
Biological Process (BP)	GO:0060896	neural plate pattern specification	15	3	0.44	0.00861	0.00861	0.11121
Biological Process (BP)	GO:0071688	striated muscle myosin thick filament assembly	15	3	0.44	0.00861	1	1
Biological Process (BP)	GO:0009058	biosynthetic process	4569	158	133.04	0.00862	0.11557	1
Biological Process (BP)	GO:0017038	protein import	100	8	2.91	0.00882	0.00882	0.59722
Biological Process (BP)	GO:0030163	protein catabolic process	594	28	17.3	0.00893	0.00893	0.24038
Biological Process (BP)	GO:0002009	morphogenesis of an epithelium	488	24	14.21	0.00916	0.12509	0.84481
Biological Process (BP)	GO:0006270	DNA replication initiation	29	4	0.84	0.00949	0.00949	0.02813
Biological Process (BP)	GO:0009225	nucleotide-sugar metabolic process	29	4	0.84	0.00949	0.00949	0.05317
Biological Process (BP)	GO:0051216	cartilage development	189	12	5.5	0.00959	0.00959	0.03601
Biological Process (BP)	GO:0003143	embryonic heart tube morphogenesis	144	10	4.19	0.00962	0.00962	0.00962
Biological Process (BP)	GO:0006260	DNA replication	144	10	4.19	0.00962	0.11743	0.81158
Biological Process (BP)	GO:0003205	cardiac chamber development	45	5	1.31	0.00963	0.00963	1
Biological Process (BP)	GO:0006112	energy reserve metabolic process	45	5	1.31	0.00963	1	1
Biological Process (BP)	GO:0045214	sarcomere organization	45	5	1.31	0.00963	0.00963	0.00963
Biological Process (BP)	GO:0007411	axon guidance	285	16	8.3	0.00972	1	0.80809
Biological Process (BP)	GO:0030030	cell projection organization	962	41	28.01	0.00983	1	0.77848
Biological Process (BP)	GO:0046834	lipid phosphorylation	82	7	2.39	0.00993	0.00993	0.00993
Biological Process (BP)	GO:1901565	organonitrogen compound catabolic process	849	37	24.72	0.00995	1	1
Biological Process (BP)	GO:0061061	muscle structure development	387	20	11.27	0.01001	1	0.73413
Biological Process (BP)	GO:0010171	body morphogenesis	16	3	0.47	0.01037	0.01037	1
Biological Process (BP)	GO:0030240	skeletal muscle thin filament assembly	16	3	0.47	0.01037	0.01037	0.01037
Biological Process (BP)	GO:0048538	thymus development	16	3	0.47	0.01037	0.01037	0.01037
Biological Process (BP)	GO:0080135	regulation of cellular response to stress	146	10	4.25	0.01054	0.01054	1
Biological Process (BP)	GO:0016569	covalent chromatin modification	288	16	8.39	0.01067	1	0.60974
Biological Process (BP)	GO:0010948	negative regulation of cell cycle process	64	6	1.86	0.01069	1	1
Biological Process (BP)	GO:0030029	actin filament-based process	630	29	18.35	0.0107	0.05183	0.71324
Biological Process (BP)	GO:0035050	embryonic heart tube development	169	11	4.92	0.01079	1	1
Biological Process (BP)	GO:0001944	vasculature development	523	25	15.23	0.01108	1	0.86737
Biological Process (BP)	GO:1901576	organic substance biosynthetic process	4504	155	131.15	0.01108	0.13827	1
Biological Process (BP)	GO:0033554	cellular response to stress	913	39	26.59	0.01123	0.01123	1
Biological Process (BP)	GO:0120036	plasma membrane bounded cell projection organization	942	40	27.43	0.01131	1	0.90159
Biological Process (BP)	GO:1901988	negative regulation of cell cycle phase transition	47	5	1.37	0.01153	1	1
Biological Process (BP)	GO:0007095	mitotic G2 DNA damage checkpoint	6	2	0.17	0.01175	0.01175	0.01175
Biological Process (BP)	GO:0033138	positive regulation of peptidyl-serine phosphorylation	6	2	0.17	0.01175	0.01175	0.01175
Biological Process (BP)	GO:0035247	peptidyl-arginine omega-N-methylation	6	2	0.17	0.01175	0.01175	0.01175
Biological Process (BP)	GO:0045598	regulation of fat cell differentiation	6	2	0.17	0.01175	0.01175	0.01175
Biological Process (BP)	GO:0060575	intestinal epithelial cell differentiation	6	2	0.17	0.01175	0.01175	0.01175
Biological Process (BP)	GO:0071679	commissural neuron axon guidance	6	2	0.17	0.01175	0.01175	0.01175
Biological Process (BP)	GO:0010646	regulation of cell communication	1443	57	42.02	0.01188	1	1
Biological Process (BP)	GO:0030282	bone mineralization	31	4	0.9	0.01201	0.01201	0.01201
Biological Process (BP)	GO:0060973	cell migration involved in heart development	31	4	0.9	0.01201	1	1
Biological Process (BP)	GO:0071496	cellular response to external stimulus	66	6	1.92	0.01234	0.01234	1
Biological Process (BP)	GO:0031589	cell-substrate adhesion	107	8	3.12	0.01297	1	0.31206
Biological Process (BP)	GO:0072358	cardiovascular system development	531	25	15.46	0.01318	1	0.84461
Biological Process (BP)	GO:0006950	response to stress	1783	68	51.92	0.01325	0.0239	1
Biological Process (BP)	GO:0007010	cytoskeleton organization	1068	44	31.1	0.0133	0.12508	0.85325
Biological Process (BP)	GO:0043534	blood vessel endothelial cell migration	32	4	0.93	0.01341	0.01341	1
Biological Process (BP)	GO:0010975	regulation of neuron projection development	175	11	5.1	0.01374	1	1
Biological Process (BP)	GO:0006396	RNA processing	812	35	23.64	0.01394	1	0.89088
Biological Process (BP)	GO:0001666	response to hypoxia	68	6	1.98	0.01417	0.01417	0.01417
Biological Process (BP)	GO:0036293	response to decreased oxygen levels	68	6	1.98	0.01417	0.01417	1
Biological Process (BP)	GO:0009068	aspartate family amino acid catabolic process	18	3	0.52	0.01447	1	1
Biological Process (BP)	GO:0046580	negative regulation of Ras protein signal transduction	18	3	0.52	0.01447	0.01447	0.01447
Biological Process (BP)	GO:0051058	negative regulation of small GTPase mediated signal transduction	18	3	0.52	0.01447	0.01447	1
Biological Process (BP)	GO:0051601	exocyst localization	18	3	0.52	0.01447	0.01447	1
Biological Process (BP)	GO:0023051	regulation of signaling	1460	57	42.51	0.01475	1	1
Biological Process (BP)	GO:0032958	inositol phosphate biosynthetic process	33	4	0.96	0.01492	0.01492	0.01492
Biological Process (BP)	GO:0015914	phospholipid transport	69	6	2.01	0.01515	0.01515	0.01515
Biological Process (BP)	GO:0046854	phosphatidylinositol phosphorylation	69	6	2.01	0.01515	0.01515	1
Biological Process (BP)	GO:0030010	establishment of cell polarity	51	5	1.49	0.01607	0.01607	0.56112
Biological Process (BP)	GO:0044237	cellular metabolic process	9994	318	291.02	0.01608	1	1
Biological Process (BP)	GO:0006266	DNA ligation	7	2	0.2	0.01613	0.01613	1
Biological Process (BP)	GO:0030970	retrograde protein transport, ER to cytosol	7	2	0.2	0.01613	0.01613	0.01613
Biological Process (BP)	GO:0043114	regulation of vascular permeability	7	2	0.2	0.01613	0.01613	0.01613
Biological Process (BP)	GO:0051103	DNA ligation involved in DNA repair	7	2	0.2	0.01613	0.01613	0.01613
Biological Process (BP)	GO:0061550	cranial ganglion development	7	2	0.2	0.01613	0.01613	1
Biological Process (BP)	GO:0098877	neurotransmitter receptor transport to plasma membrane	7	2	0.2	0.01613	0.01613	1
Biological Process (BP)	GO:0098887	neurotransmitter receptor transport, endosome to postsynaptic membrane	7	2	0.2	0.01613	0.01613	0.01613
Biological Process (BP)	GO:0098969	neurotransmitter receptor transport to postsynaptic membrane	7	2	0.2	0.01613	0.01613	1
Biological Process (BP)	GO:0099638	endosome to plasma membrane protein transport	7	2	0.2	0.01613	0.01613	1
Biological Process (BP)	GO:0099639	neurotransmitter receptor transport, endosome to plasma membrane	7	2	0.2	0.01613	0.01613	1
Biological Process (BP)	GO:1903513	endoplasmic reticulum to cytosol transport	7	2	0.2	0.01613	0.01613	1
Biological Process (BP)	GO:1903540	establishment of protein localization to postsynaptic membrane	7	2	0.2	0.01613	0.01613	1
Biological Process (BP)	GO:0001510	RNA methylation	70	6	2.04	0.01617	0.01617	0.01617
Biological Process (BP)	GO:0048015	phosphatidylinositol-mediated signaling	70	6	2.04	0.01617	0.01617	1
Biological Process (BP)	GO:0070482	response to oxygen levels	70	6	2.04	0.01617	0.01617	1
Biological Process (BP)	GO:0030154	cell differentiation	2418	88	70.41	0.0162	1	1
Biological Process (BP)	GO:0055123	digestive system development	134	9	3.9	0.01667	1	1
Biological Process (BP)	GO:0006378	mRNA polyadenylation	19	3	0.55	0.01682	0.01682	1
Biological Process (BP)	GO:0070306	lens fiber cell differentiation	19	3	0.55	0.01682	0.01682	1
Biological Process (BP)	GO:1901796	regulation of signal transduction by p53 class mediator	19	3	0.55	0.01682	0.01682	1
Biological Process (BP)	GO:0022008	neurogenesis	1114	45	32.44	0.01692	1	0.88711
Biological Process (BP)	GO:0048534	hematopoietic or lymphoid organ development	489	23	14.24	0.01712	0.01712	0.67849
Biological Process (BP)	GO:0031401	positive regulation of protein modification process	462	22	13.45	0.01713	0.01713	0.63353
Biological Process (BP)	GO:0055001	muscle cell development	205	12	5.97	0.01732	1	0.56313
Biological Process (BP)	GO:0010769	regulation of cell morphogenesis involved in differentiation	136	9	3.96	0.01818	1	1
Biological Process (BP)	GO:0051128	regulation of cellular component organization	915	38	26.64	0.01831	0.12244	1
Biological Process (BP)	GO:0007422	peripheral nervous system development	72	6	2.1	0.01837	0.01837	0.64249
Biological Process (BP)	GO:0031098	stress-activated protein kinase signaling cascade	114	8	3.32	0.0184	0.0184	0.09617
Biological Process (BP)	GO:0030198	extracellular matrix organization	160	10	4.66	0.01897	0.01897	0.03897
Biological Process (BP)	GO:0060560	developmental growth involved in morphogenesis	184	11	5.36	0.01925	0.01925	0.7163
Biological Process (BP)	GO:0006303	double-strand break repair via nonhomologous end joining	20	3	0.58	0.01937	0.01937	0.01937
Biological Process (BP)	GO:0007032	endosome organization	20	3	0.58	0.01937	0.01937	0.01937
Biological Process (BP)	GO:0031644	regulation of neurological system process	20	3	0.58	0.01937	0.01937	1
Biological Process (BP)	GO:0033619	membrane protein proteolysis	20	3	0.58	0.01937	0.01937	0.01937
Biological Process (BP)	GO:0007389	pattern specification process	578	26	16.83	0.0196	1	1
Biological Process (BP)	GO:0010564	regulation of cell cycle process	185	11	5.39	0.01995	1	0.84654
Biological Process (BP)	GO:0006099	tricarboxylic acid cycle	36	4	1.05	0.02006	0.02006	0.02006
Biological Process (BP)	GO:0030488	tRNA methylation	36	4	1.05	0.02006	0.02006	1
Biological Process (BP)	GO:0098868	bone growth	36	4	1.05	0.02006	0.02006	0.05721
Biological Process (BP)	GO:0021782	glial cell development	54	5	1.57	0.02017	1	1
Biological Process (BP)	GO:0060536	cartilage morphogenesis	54	5	1.57	0.02017	0.02017	1
Biological Process (BP)	GO:0002520	immune system development	497	23	14.47	0.02026	0.02026	0.74524
Biological Process (BP)	GO:0060284	regulation of cell development	337	17	9.81	0.02059	1	1
Biological Process (BP)	GO:0006612	protein targeting to membrane	74	6	2.15	0.02075	0.02075	1
Biological Process (BP)	GO:0050790	regulation of catalytic activity	1308	51	38.09	0.02087	1	1
Biological Process (BP)	GO:0015748	organophosphate ester transport	95	7	2.77	0.02096	0.02096	1
Biological Process (BP)	GO:0001839	neural plate morphogenesis	8	2	0.23	0.0211	0.0211	1
Biological Process (BP)	GO:0003319	cardioblast migration to the midline involved in heart rudiment formation	8	2	0.23	0.0211	0.0211	1
Biological Process (BP)	GO:0006013	mannose metabolic process	8	2	0.23	0.0211	0.0211	0.0211
Biological Process (BP)	GO:0006102	isocitrate metabolic process	8	2	0.23	0.0211	0.0211	0.0211
Biological Process (BP)	GO:0021654	rhombomere boundary formation	8	2	0.23	0.0211	0.0211	0.0211
Biological Process (BP)	GO:0031641	regulation of myelination	8	2	0.23	0.0211	0.0211	0.0211
Biological Process (BP)	GO:0033211	adiponectin-activated signaling pathway	8	2	0.23	0.0211	0.0211	0.0211
Biological Process (BP)	GO:0034969	histone arginine methylation	8	2	0.23	0.0211	0.0211	0.0211
Biological Process (BP)	GO:0035143	caudal fin morphogenesis	8	2	0.23	0.0211	0.0211	0.0211
Biological Process (BP)	GO:0035246	peptidyl-arginine N-methylation	8	2	0.23	0.0211	0.0211	1
Biological Process (BP)	GO:0045685	regulation of glial cell differentiation	8	2	0.23	0.0211	0.0211	0.11135
Biological Process (BP)	GO:0070309	lens fiber cell morphogenesis	8	2	0.23	0.0211	0.0211	0.0211
Biological Process (BP)	GO:1900746	regulation of vascular endothelial growth factor signaling pathway	8	2	0.23	0.0211	1	1
Biological Process (BP)	GO:1902253	regulation of intrinsic apoptotic signaling pathway by p53 class mediator	8	2	0.23	0.0211	0.0211	0.0211
Biological Process (BP)	GO:1902547	regulation of cellular response to vascular endothelial growth factor stimulus	8	2	0.23	0.0211	1	1
Biological Process (BP)	GO:1902807	negative regulation of cell cycle G1/S phase transition	8	2	0.23	0.0211	0.0211	1
Biological Process (BP)	GO:2000134	negative regulation of G1/S transition of mitotic cell cycle	8	2	0.23	0.0211	0.0211	0.0211
Biological Process (BP)	GO:0051234	establishment of localization	3722	128	108.38	0.02193	1	1
Biological Process (BP)	GO:0072666	establishment of protein localization to vacuole	37	4	1.08	0.02199	1	1
Biological Process (BP)	GO:0043631	RNA polyadenylation	21	3	0.61	0.02212	0.02212	1
Biological Process (BP)	GO:0009611	response to wounding	288	15	8.39	0.02219	0.0751	1
Biological Process (BP)	GO:0043436	oxoacid metabolic process	669	29	19.48	0.02222	0.10602	0.91455
Biological Process (BP)	GO:0006606	protein import into nucleus	56	5	1.63	0.02324	0.02324	1
Biological Process (BP)	GO:0048869	cellular developmental process	2551	91	74.28	0.02328	1	1
Biological Process (BP)	GO:0043062	extracellular structure organization	166	10	4.83	0.0238	0.0238	0.65207
Biological Process (BP)	GO:0044248	cellular catabolic process	1379	53	40.16	0.02382	0.07303	1
Biological Process (BP)	GO:0006101	citrate metabolic process	38	4	1.11	0.02403	0.02403	1
Biological Process (BP)	GO:0032507	maintenance of protein location in cell	38	4	1.11	0.02403	1	1
Biological Process (BP)	GO:0090596	sensory organ morphogenesis	291	15	8.47	0.02407	0.02407	0.53709
Biological Process (BP)	GO:0051301	cell division	215	12	6.26	0.02409	0.02409	0.24374
Biological Process (BP)	GO:0016070	RNA metabolic process	3544	122	103.2	0.02458	1	1
Biological Process (BP)	GO:0051170	import into nucleus	57	5	1.66	0.02489	0.02489	1
Biological Process (BP)	GO:0032270	positive regulation of cellular protein metabolic process	591	26	17.21	0.02499	0.02499	0.57109
Biological Process (BP)	GO:0000184	nuclear-transcribed mRNA catabolic process, nonsense-mediated decay	22	3	0.64	0.02507	0.02507	0.42878
Biological Process (BP)	GO:0038202	TORC1 signaling	22	3	0.64	0.02507	0.02507	1
Biological Process (BP)	GO:0055003	cardiac myofibril assembly	22	3	0.64	0.02507	0.02507	0.02507
Biological Process (BP)	GO:0007163	establishment or maintenance of cell polarity	144	9	4.19	0.02527	0.02527	0.87158
Biological Process (BP)	GO:0046483	heterocycle metabolic process	4715	158	137.3	0.02532	1	1
Biological Process (BP)	GO:0048519	negative regulation of biological process	2404	86	70	0.0255	1	1
Biological Process (BP)	GO:0044249	cellular biosynthetic process	4392	148	127.89	0.02586	1	1
Biological Process (BP)	GO:0035690	cellular response to drug	39	4	1.14	0.02618	0.02618	1
Biological Process (BP)	GO:0072350	tricarboxylic acid metabolic process	39	4	1.14	0.02618	0.02618	1
Biological Process (BP)	GO:0003314	heart rudiment morphogenesis	9	2	0.26	0.02661	0.02661	1
Biological Process (BP)	GO:0003315	heart rudiment formation	9	2	0.26	0.02661	0.02661	1
Biological Process (BP)	GO:0003348	cardiac endothelial cell differentiation	9	2	0.26	0.02661	0.02661	1
Biological Process (BP)	GO:0006646	phosphatidylethanolamine biosynthetic process	9	2	0.26	0.02661	0.02661	1
Biological Process (BP)	GO:0022010	central nervous system myelination	9	2	0.26	0.02661	0.02661	1
Biological Process (BP)	GO:0031572	G2 DNA damage checkpoint	9	2	0.26	0.02661	0.02661	1
Biological Process (BP)	GO:0032291	axon ensheathment in central nervous system	9	2	0.26	0.02661	0.02661	1
Biological Process (BP)	GO:0035844	cloaca development	9	2	0.26	0.02661	0.02661	1
Biological Process (BP)	GO:0042693	muscle cell fate commitment	9	2	0.26	0.02661	0.02661	0.02661
Biological Process (BP)	GO:0060325	face morphogenesis	9	2	0.26	0.02661	0.02661	0.02661
Biological Process (BP)	GO:0060956	endocardial cell differentiation	9	2	0.26	0.02661	0.02661	0.02661
Biological Process (BP)	GO:0070307	lens fiber cell development	9	2	0.26	0.02661	0.02661	1
Biological Process (BP)	GO:0090304	nucleic acid metabolic process	4041	137	117.67	0.02703	1	1
Biological Process (BP)	GO:0001667	ameboidal-type cell migration	245	13	7.13	0.02789	1	1
Biological Process (BP)	GO:0001738	morphogenesis of a polarized epithelium	23	3	0.67	0.02822	0.02822	1
Biological Process (BP)	GO:0031669	cellular response to nutrient levels	59	5	1.72	0.0284	0.0284	1
Biological Process (BP)	GO:0070988	demethylation	40	4	1.16	0.02844	0.02844	0.09496
Biological Process (BP)	GO:0007264	small GTPase mediated signal transduction	459	21	13.37	0.02863	1	0.42884
Biological Process (BP)	GO:0044085	cellular component biogenesis	1886	69	54.92	0.02869	1	1
Biological Process (BP)	GO:0006725	cellular aromatic compound metabolic process	4734	158	137.85	0.02876	1	1
Biological Process (BP)	GO:0048592	eye morphogenesis	221	12	6.44	0.02899	0.02899	0.38036
Biological Process (BP)	GO:0002280	monocyte activation involved in immune response	1	1	0.03	0.02912	0.02912	0.02912
Biological Process (BP)	GO:0003408	optic cup formation involved in camera-type eye development	1	1	0.03	0.02912	0.02912	0.02912
Biological Process (BP)	GO:0006050	mannosamine metabolic process	1	1	0.03	0.02912	0.02912	1
Biological Process (BP)	GO:0006051	N-acetylmannosamine metabolic process	1	1	0.03	0.02912	0.02912	0.02912
Biological Process (BP)	GO:0006105	succinate metabolic process	1	1	0.03	0.02912	0.02912	0.02912
Biological Process (BP)	GO:0006196	AMP catabolic process	1	1	0.03	0.02912	0.02912	0.02912
Biological Process (BP)	GO:0007414	axonal defasciculation	1	1	0.03	0.02912	0.02912	0.02912
Biological Process (BP)	GO:0010656	negative regulation of muscle cell apoptotic process	1	1	0.03	0.02912	0.02912	1
Biological Process (BP)	GO:0010657	muscle cell apoptotic process	1	1	0.03	0.02912	0.02912	1
Biological Process (BP)	GO:0010658	striated muscle cell apoptotic process	1	1	0.03	0.02912	0.02912	1
Biological Process (BP)	GO:0010659	cardiac muscle cell apoptotic process	1	1	0.03	0.02912	0.02912	1
Biological Process (BP)	GO:0010660	regulation of muscle cell apoptotic process	1	1	0.03	0.02912	0.02912	1
Biological Process (BP)	GO:0010662	regulation of striated muscle cell apoptotic process	1	1	0.03	0.02912	0.02912	1
Biological Process (BP)	GO:0010664	negative regulation of striated muscle cell apoptotic process	1	1	0.03	0.02912	0.02912	1
Biological Process (BP)	GO:0010665	regulation of cardiac muscle cell apoptotic process	1	1	0.03	0.02912	0.02912	1
Biological Process (BP)	GO:0010667	negative regulation of cardiac muscle cell apoptotic process	1	1	0.03	0.02912	0.02912	0.02912
Biological Process (BP)	GO:0015786	UDP-glucose transmembrane transport	1	1	0.03	0.02912	0.02912	0.02912
Biological Process (BP)	GO:0015801	aromatic amino acid transport	1	1	0.03	0.02912	0.02912	0.02912
Biological Process (BP)	GO:0018021	peptidyl-histidine methylation	1	1	0.03	0.02912	0.02912	0.02912
Biological Process (BP)	GO:0018400	peptidyl-proline hydroxylation to 3-hydroxy-L-proline	1	1	0.03	0.02912	0.02912	0.02912
Biological Process (BP)	GO:0021519	spinal cord association neuron specification	1	1	0.03	0.02912	0.02912	0.02912
Biological Process (BP)	GO:0021798	forebrain dorsal/ventral pattern formation	1	1	0.03	0.02912	0.02912	0.02912
Biological Process (BP)	GO:0030047	actin modification	1	1	0.03	0.02912	0.02912	0.02912
Biological Process (BP)	GO:0030167	proteoglycan catabolic process	1	1	0.03	0.02912	0.02912	1
Biological Process (BP)	GO:0030200	heparan sulfate proteoglycan catabolic process	1	1	0.03	0.02912	0.02912	0.02912
Biological Process (BP)	GO:0031943	regulation of glucocorticoid metabolic process	1	1	0.03	0.02912	0.02912	0.02912
Biological Process (BP)	GO:0032483	regulation of Rab protein signal transduction	1	1	0.03	0.02912	0.02912	0.02912
Biological Process (BP)	GO:0033488	cholesterol biosynthetic process via 24,25-dihydrolanosterol	1	1	0.03	0.02912	0.02912	0.02912
Biological Process (BP)	GO:0034971	histone H3-R17 methylation	1	1	0.03	0.02912	0.02912	1
Biological Process (BP)	GO:0035019	somatic stem cell population maintenance	1	1	0.03	0.02912	0.02912	0.02912
Biological Process (BP)	GO:0035022	positive regulation of Rac protein signal transduction	1	1	0.03	0.02912	0.02912	0.02912
Biological Process (BP)	GO:0035227	regulation of glutamate-cysteine ligase activity	1	1	0.03	0.02912	0.02912	1
Biological Process (BP)	GO:0035229	positive regulation of glutamate-cysteine ligase activity	1	1	0.03	0.02912	0.02912	0.02912
Biological Process (BP)	GO:0035633	maintenance of permeability of blood-brain barrier	1	1	0.03	0.02912	0.02912	0.02912
Biological Process (BP)	GO:0035855	megakaryocyte development	1	1	0.03	0.02912	0.02912	0.02912
Biological Process (BP)	GO:0043116	negative regulation of vascular permeability	1	1	0.03	0.02912	0.02912	1
Biological Process (BP)	GO:0045599	negative regulation of fat cell differentiation	1	1	0.03	0.02912	0.02912	1
Biological Process (BP)	GO:0045813	positive regulation of Wnt signaling pathway, calcium modulating pathway	1	1	0.03	0.02912	0.02912	0.02912
Biological Process (BP)	GO:0048917	posterior lateral line ganglion development	1	1	0.03	0.02912	0.02912	0.02912
Biological Process (BP)	GO:0050765	negative regulation of phagocytosis	1	1	0.03	0.02912	0.02912	0.02912
Biological Process (BP)	GO:0051444	negative regulation of ubiquitin-protein transferase activity	1	1	0.03	0.02912	0.02912	1
Biological Process (BP)	GO:0051561	positive regulation of mitochondrial calcium ion concentration	1	1	0.03	0.02912	0.02912	1
Biological Process (BP)	GO:0051977	lysophospholipid transport	1	1	0.03	0.02912	0.02912	1
Biological Process (BP)	GO:0060055	angiogenesis involved in wound healing	1	1	0.03	0.02912	0.02912	1
Biological Process (BP)	GO:0060272	embryonic skeletal joint morphogenesis	1	1	0.03	0.02912	0.02912	1
Biological Process (BP)	GO:0060830	ciliary receptor clustering involved in smoothened signaling pathway	1	1	0.03	0.02912	0.02912	1
Biological Process (BP)	GO:0061453	interstitial cell of Cajal differentiation	1	1	0.03	0.02912	0.02912	1
Biological Process (BP)	GO:0061684	chaperone-mediated autophagy	1	1	0.03	0.02912	0.02912	1
Biological Process (BP)	GO:0061723	glycophagy	1	1	0.03	0.02912	0.02912	0.02912
Biological Process (BP)	GO:0061740	protein targeting to lysosome involved in chaperone-mediated autophagy	1	1	0.03	0.02912	0.02912	0.02912
Biological Process (BP)	GO:0070158	mitochondrial seryl-tRNA aminoacylation	1	1	0.03	0.02912	0.02912	0.02912
Biological Process (BP)	GO:0070478	nuclear-transcribed mRNA catabolic process, 3'-5' exonucleolytic nonsense-mediated decay	1	1	0.03	0.02912	0.02912	0.02912
Biological Process (BP)	GO:0070899	mitochondrial tRNA wobble uridine modification	1	1	0.03	0.02912	0.02912	0.02912
Biological Process (BP)	GO:0071211	protein targeting to vacuole involved in autophagy	1	1	0.03	0.02912	0.02912	1
Biological Process (BP)	GO:0072710	response to hydroxyurea	1	1	0.03	0.02912	0.02912	1
Biological Process (BP)	GO:0072711	cellular response to hydroxyurea	1	1	0.03	0.02912	0.02912	0.02912
Biological Process (BP)	GO:0090166	Golgi disassembly	1	1	0.03	0.02912	0.02912	0.02912
Biological Process (BP)	GO:0090281	negative regulation of calcium ion import	1	1	0.03	0.02912	0.02912	0.02912
Biological Process (BP)	GO:0090522	vesicle tethering involved in exocytosis	1	1	0.03	0.02912	0.02912	0.02912
Biological Process (BP)	GO:0097329	response to antimetabolite	1	1	0.03	0.02912	0.02912	1
Biological Process (BP)	GO:0097551	mitochondrial double-strand break repair	1	1	0.03	0.02912	0.02912	1
Biological Process (BP)	GO:0097552	mitochondrial double-strand break repair via homologous recombination	1	1	0.03	0.02912	0.02912	0.02912
Biological Process (BP)	GO:0097752	regulation of DNA stability	1	1	0.03	0.02912	0.02912	0.02912
Biological Process (BP)	GO:0098725	symmetric cell division	1	1	0.03	0.02912	0.02912	0.02912
Biological Process (BP)	GO:0098751	bone cell development	1	1	0.03	0.02912	0.02912	1
Biological Process (BP)	GO:0098874	spike train	1	1	0.03	0.02912	0.02912	1
Biological Process (BP)	GO:0098908	regulation of neuronal action potential	1	1	0.03	0.02912	0.02912	1
Biological Process (BP)	GO:0099093	calcium export from the mitochondrion	1	1	0.03	0.02912	0.02912	0.02912
Biological Process (BP)	GO:0099608	regulation of action potential firing pattern	1	1	0.03	0.02912	0.02912	1
Biological Process (BP)	GO:1900383	regulation of synaptic plasticity by receptor localization to synapse	1	1	0.03	0.02912	0.02912	0.02912
Biological Process (BP)	GO:1901203	positive regulation of extracellular matrix assembly	1	1	0.03	0.02912	0.02912	0.02912
Biological Process (BP)	GO:1901660	calcium ion export	1	1	0.03	0.02912	0.02912	1
Biological Process (BP)	GO:1902165	regulation of intrinsic apoptotic signaling pathway in response to DNA damage by p53 class mediator	1	1	0.03	0.02912	0.02912	1
Biological Process (BP)	GO:1904667	negative regulation of ubiquitin protein ligase activity	1	1	0.03	0.02912	0.02912	0.02912
Biological Process (BP)	GO:1990379	lipid transport across blood brain barrier	1	1	0.03	0.02912	0.02912	0.02912
Biological Process (BP)	GO:1990778	protein localization to cell periphery	102	7	2.97	0.02952	0.02952	1
Biological Process (BP)	GO:0030182	neuron differentiation	948	38	27.6	0.02959	1	1
Biological Process (BP)	GO:0016197	endosomal transport	125	8	3.64	0.02994	1	0.52139
Biological Process (BP)	GO:0006810	transport	3668	125	106.81	0.03014	1	1
Biological Process (BP)	GO:0034504	protein localization to nucleus	60	5	1.75	0.03027	0.03027	1
Biological Process (BP)	GO:0046173	polyol biosynthetic process	60	5	1.75	0.03027	0.03027	1
Biological Process (BP)	GO:0061640	cytoskeleton-dependent cytokinesis	60	5	1.75	0.03027	0.03027	0.06788
Biological Process (BP)	GO:0048593	camera-type eye morphogenesis	173	10	5.04	0.03048	0.03048	0.672
Biological Process (BP)	GO:0042558	pteridine-containing compound metabolic process	41	4	1.19	0.03081	0.03081	0.27677
Biological Process (BP)	GO:0045185	maintenance of protein location	41	4	1.19	0.03081	1	1
Biological Process (BP)	GO:0006511	ubiquitin-dependent protein catabolic process	463	21	13.48	0.03102	0.03102	0.15311
Biological Process (BP)	GO:0044772	mitotic cell cycle phase transition	126	8	3.67	0.03119	1	1
Biological Process (BP)	GO:0000959	mitochondrial RNA metabolic process	24	3	0.7	0.03157	0.03157	1
Biological Process (BP)	GO:0003231	cardiac ventricle development	24	3	0.7	0.03157	0.03157	1
Biological Process (BP)	GO:0010389	regulation of G2/M transition of mitotic cell cycle	24	3	0.7	0.03157	0.03157	0.29796
Biological Process (BP)	GO:0042692	muscle cell differentiation	250	13	7.28	0.0321	1	0.76194
Biological Process (BP)	GO:0097193	intrinsic apoptotic signaling pathway	61	5	1.78	0.03221	0.03221	0.1096
Biological Process (BP)	GO:0090407	organophosphate biosynthetic process	465	21	13.54	0.03228	1	1
Biological Process (BP)	GO:0030239	myofibril assembly	104	7	3.03	0.03235	1	0.62082
Biological Process (BP)	GO:0000075	cell cycle checkpoint	82	6	2.39	0.03238	0.03238	1
Biological Process (BP)	GO:0001947	heart looping	127	8	3.7	0.03247	0.03247	1
Biological Process (BP)	GO:0046578	regulation of Ras protein signal transduction	127	8	3.7	0.03247	0.03247	1
Biological Process (BP)	GO:0051235	maintenance of location	127	8	3.7	0.03247	1	1
Biological Process (BP)	GO:0006027	glycosaminoglycan catabolic process	10	2	0.29	0.03263	0.03263	0.03263
Biological Process (BP)	GO:0006265	DNA topological change	10	2	0.29	0.03263	0.03263	0.03263
Biological Process (BP)	GO:0006654	phosphatidic acid biosynthetic process	10	2	0.29	0.03263	0.03263	1
Biological Process (BP)	GO:0009649	entrainment of circadian clock	10	2	0.29	0.03263	0.03263	0.03263
Biological Process (BP)	GO:0016024	CDP-diacylglycerol biosynthetic process	10	2	0.29	0.03263	0.03263	1
Biological Process (BP)	GO:0018216	peptidyl-arginine methylation	10	2	0.29	0.03263	0.03263	1
Biological Process (BP)	GO:0021594	rhombomere formation	10	2	0.29	0.03263	0.03263	1
Biological Process (BP)	GO:0032527	protein exit from endoplasmic reticulum	10	2	0.29	0.03263	0.03263	1
Biological Process (BP)	GO:0033135	regulation of peptidyl-serine phosphorylation	10	2	0.29	0.03263	0.03263	1
Biological Process (BP)	GO:0034067	protein localization to Golgi apparatus	10	2	0.29	0.03263	1	1
Biological Process (BP)	GO:0043649	dicarboxylic acid catabolic process	10	2	0.29	0.03263	0.03263	0.03263
Biological Process (BP)	GO:0043951	negative regulation of cAMP-mediated signaling	10	2	0.29	0.03263	0.03263	0.03263
Biological Process (BP)	GO:0045842	positive regulation of mitotic metaphase/anaphase transition	10	2	0.29	0.03263	0.03263	0.03263
Biological Process (BP)	GO:0046337	phosphatidylethanolamine metabolic process	10	2	0.29	0.03263	0.03263	1
Biological Process (BP)	GO:0046341	CDP-diacylglycerol metabolic process	10	2	0.29	0.03263	0.03263	1
Biological Process (BP)	GO:0046473	phosphatidic acid metabolic process	10	2	0.29	0.03263	0.03263	1
Biological Process (BP)	GO:0060323	head morphogenesis	10	2	0.29	0.03263	0.03263	1
Biological Process (BP)	GO:0061548	ganglion development	10	2	0.29	0.03263	0.03263	1
Biological Process (BP)	GO:1901970	positive regulation of mitotic sister chromatid separation	10	2	0.29	0.03263	0.03263	1
Biological Process (BP)	GO:1902101	positive regulation of metaphase/anaphase transition of cell cycle	10	2	0.29	0.03263	0.03263	1
Biological Process (BP)	GO:1903539	protein localization to postsynaptic membrane	10	2	0.29	0.03263	0.03263	1
Biological Process (BP)	GO:1905820	positive regulation of chromosome separation	10	2	0.29	0.03263	0.03263	1
Biological Process (BP)	GO:0060429	epithelium development	898	36	26.15	0.03351	1	1
Biological Process (BP)	GO:0006139	nucleobase-containing compound metabolic process	4594	153	133.77	0.03358	1	1
Biological Process (BP)	GO:0032868	response to insulin	83	6	2.42	0.03408	0.03408	0.30218
Biological Process (BP)	GO:0003158	endothelium development	62	5	1.81	0.03423	1	1
Biological Process (BP)	GO:0007093	mitotic cell cycle checkpoint	62	5	1.81	0.03423	0.03423	1
Biological Process (BP)	GO:0031668	cellular response to extracellular stimulus	62	5	1.81	0.03423	0.03423	1
Biological Process (BP)	GO:0072175	epithelial tube formation	62	5	1.81	0.03423	0.03423	0.1231
Biological Process (BP)	GO:0060485	mesenchyme development	227	12	6.61	0.03458	0.03458	0.72463
Biological Process (BP)	GO:0034641	cellular nitrogen compound metabolic process	5290	174	154.04	0.03489	1	1
Biological Process (BP)	GO:0000726	non-recombinational repair	25	3	0.73	0.03512	0.03512	1
Biological Process (BP)	GO:0006271	DNA strand elongation involved in DNA replication	25	3	0.73	0.03512	0.03512	0.13323
Biological Process (BP)	GO:0030301	cholesterol transport	25	3	0.73	0.03512	0.03512	0.13323
Biological Process (BP)	GO:0045047	protein targeting to ER	25	3	0.73	0.03512	0.03512	1
Biological Process (BP)	GO:0061138	morphogenesis of a branching epithelium	25	3	0.73	0.03512	0.03512	1
Biological Process (BP)	GO:0061951	establishment of protein localization to plasma membrane	25	3	0.73	0.03512	0.03512	1
Biological Process (BP)	GO:0072599	establishment of protein localization to endoplasmic reticulum	25	3	0.73	0.03512	0.03512	1
Biological Process (BP)	GO:0006479	protein methylation	129	8	3.76	0.03515	0.03515	0.7087
Biological Process (BP)	GO:0008213	protein alkylation	129	8	3.76	0.03515	0.03515	1
Biological Process (BP)	GO:0008361	regulation of cell size	106	7	3.09	0.03534	0.03534	0.29119
Biological Process (BP)	GO:0015980	energy derivation by oxidation of organic compounds	153	9	4.46	0.03536	1	1
Biological Process (BP)	GO:0001503	ossification	84	6	2.45	0.03584	0.03584	0.45687
Biological Process (BP)	GO:0061387	regulation of extent of cell growth	84	6	2.45	0.03584	0.03584	0.04064
Biological Process (BP)	GO:0048645	animal organ formation	43	4	1.25	0.0359	0.0359	1
Biological Process (BP)	GO:0010927	cellular component assembly involved in morphogenesis	107	7	3.12	0.03691	1	1
Biological Process (BP)	GO:0006869	lipid transport	230	12	6.7	0.03764	0.03764	0.69286
Biological Process (BP)	GO:0046165	alcohol biosynthetic process	85	6	2.48	0.03765	0.03765	1
Biological Process (BP)	GO:0072659	protein localization to plasma membrane	85	6	2.48	0.03765	0.03765	0.56534
Biological Process (BP)	GO:0015931	nucleobase-containing compound transport	131	8	3.81	0.03797	1	1
Biological Process (BP)	GO:1901360	organic cyclic compound metabolic process	4844	160	141.05	0.03825	1	1
Biological Process (BP)	GO:0035265	organ growth	64	5	1.86	0.03849	0.03849	0.56134
Biological Process (BP)	GO:0042594	response to starvation	64	5	1.86	0.03849	0.03849	0.35698
Biological Process (BP)	GO:0014065	phosphatidylinositol 3-kinase signaling	44	4	1.28	0.03861	0.03861	1
Biological Process (BP)	GO:0045664	regulation of neuron differentiation	231	12	6.73	0.0387	1	0.87508
Biological Process (BP)	GO:0050767	regulation of neurogenesis	310	15	9.03	0.03882	1	1
Biological Process (BP)	GO:0006730	one-carbon metabolic process	26	3	0.76	0.03887	0.03887	0.03887
Biological Process (BP)	GO:0006273	lagging strand elongation	11	2	0.32	0.03912	0.03912	1
Biological Process (BP)	GO:0021593	rhombomere morphogenesis	11	2	0.32	0.03912	0.03912	1
Biological Process (BP)	GO:0035418	protein localization to synapse	11	2	0.32	0.03912	0.03912	1
Biological Process (BP)	GO:0045747	positive regulation of Notch signaling pathway	11	2	0.32	0.03912	0.03912	0.03912
Biological Process (BP)	GO:0048859	formation of anatomical boundary	11	2	0.32	0.03912	0.03912	1
Biological Process (BP)	GO:0060324	face development	11	2	0.32	0.03912	0.03912	1
Biological Process (BP)	GO:1901797	negative regulation of signal transduction by p53 class mediator	11	2	0.32	0.03912	0.03912	0.03912
Biological Process (BP)	GO:1904262	negative regulation of TORC1 signaling	11	2	0.32	0.03912	0.03912	1
Biological Process (BP)	GO:0048699	generation of neurons	1029	40	29.96	0.03931	1	1
Biological Process (BP)	GO:0016571	histone methylation	86	6	2.5	0.03952	0.03952	1
Biological Process (BP)	GO:0006575	cellular modified amino acid metabolic process	157	9	4.57	0.04062	1	1
Biological Process (BP)	GO:0051247	positive regulation of protein metabolic process	620	26	18.05	0.0411	0.0411	0.80087
Biological Process (BP)	GO:0048583	regulation of response to stimulus	1707	62	49.71	0.04171	1	1
Biological Process (BP)	GO:0019752	carboxylic acid metabolic process	650	27	18.93	0.04185	1	0.86256
Biological Process (BP)	GO:0019941	modification-dependent protein catabolic process	479	21	13.95	0.04214	0.04214	0.61097
Biological Process (BP)	GO:0044265	cellular macromolecule catabolic process	709	29	20.65	0.04242	0.04242	0.89695
Biological Process (BP)	GO:0035148	tube formation	66	5	1.92	0.04307	0.04307	1
Biological Process (BP)	GO:0044264	cellular polysaccharide metabolic process	66	5	1.92	0.04307	1	1
Biological Process (BP)	GO:0030097	hemopoiesis	481	21	14.01	0.04371	0.04371	0.36253
Biological Process (BP)	GO:0097190	apoptotic signaling pathway	135	8	3.93	0.04406	0.04406	0.58134
Biological Process (BP)	GO:0045595	regulation of cell differentiation	510	22	14.85	0.04426	1	1
Biological Process (BP)	GO:0031396	regulation of protein ubiquitination	46	4	1.34	0.04438	0.04438	1
Biological Process (BP)	GO:0048523	negative regulation of cellular process	2216	78	64.53	0.04459	1	1
Biological Process (BP)	GO:0007368	determination of left/right symmetry	263	13	7.66	0.04515	0.04515	0.4035
Biological Process (BP)	GO:0051129	negative regulation of cellular component organization	211	11	6.14	0.04547	0.04547	1
Biological Process (BP)	GO:0000723	telomere maintenance	67	5	1.95	0.04548	0.04548	0.30253
Biological Process (BP)	GO:0005976	polysaccharide metabolic process	67	5	1.95	0.04548	1	1
Biological Process (BP)	GO:0010976	positive regulation of neuron projection development	67	5	1.95	0.04548	0.04548	0.53481
Biological Process (BP)	GO:0032200	telomere organization	67	5	1.95	0.04548	0.04548	1
Biological Process (BP)	GO:0048747	muscle fiber development	89	6	2.59	0.04548	1	0.73372
Biological Process (BP)	GO:1901698	response to nitrogen compound	317	15	9.23	0.04562	0.04562	1
Biological Process (BP)	GO:0048588	developmental cell growth	136	8	3.96	0.04568	0.04568	0.44447
Biological Process (BP)	GO:0000272	polysaccharide catabolic process	12	2	0.35	0.04606	0.04606	1
Biological Process (BP)	GO:0003197	endocardial cushion development	12	2	0.35	0.04606	0.04606	1
Biological Process (BP)	GO:0003313	heart rudiment development	12	2	0.35	0.04606	0.04606	1
Biological Process (BP)	GO:0005980	glycogen catabolic process	12	2	0.35	0.04606	0.04606	1
Biological Process (BP)	GO:0006851	mitochondrial calcium ion transmembrane transport	12	2	0.35	0.04606	0.04606	0.27721
Biological Process (BP)	GO:0009251	glucan catabolic process	12	2	0.35	0.04606	0.04606	1
Biological Process (BP)	GO:0016203	muscle attachment	12	2	0.35	0.04606	0.04606	0.04606
Biological Process (BP)	GO:0021520	spinal cord motor neuron cell fate specification	12	2	0.35	0.04606	0.04606	0.04606
Biological Process (BP)	GO:0033336	caudal fin development	12	2	0.35	0.04606	0.04606	1
Biological Process (BP)	GO:0044247	cellular polysaccharide catabolic process	12	2	0.35	0.04606	0.04606	1
Biological Process (BP)	GO:0044818	mitotic G2/M transition checkpoint	12	2	0.35	0.04606	0.04606	1
Biological Process (BP)	GO:0045444	fat cell differentiation	12	2	0.35	0.04606	0.04606	1
Biological Process (BP)	GO:0048679	regulation of axon regeneration	12	2	0.35	0.04606	0.04606	0.04606
Biological Process (BP)	GO:0051496	positive regulation of stress fiber assembly	12	2	0.35	0.04606	0.04606	0.04606
Biological Process (BP)	GO:0070570	regulation of neuron projection regeneration	12	2	0.35	0.04606	0.04606	1
Biological Process (BP)	GO:1902285	semaphorin-plexin signaling pathway involved in neuron projection guidance	12	2	0.35	0.04606	0.04606	1
Biological Process (BP)	GO:1902287	semaphorin-plexin signaling pathway involved in axon guidance	12	2	0.35	0.04606	0.04606	0.04606
Biological Process (BP)	GO:0042060	wound healing	238	12	6.93	0.04673	1	1
Biological Process (BP)	GO:0022616	DNA strand elongation	28	3	0.82	0.04695	0.04695	1
Biological Process (BP)	GO:0030071	regulation of mitotic metaphase/anaphase transition	28	3	0.82	0.04695	0.04695	1
Biological Process (BP)	GO:0097352	autophagosome maturation	28	3	0.82	0.04695	0.04695	0.04695
Biological Process (BP)	GO:0006914	autophagy	187	10	5.45	0.04762	1	0.7626
Biological Process (BP)	GO:0061919	process utilizing autophagic mechanism	187	10	5.45	0.04762	1	1
Biological Process (BP)	GO:0003002	regionalization	375	17	10.92	0.04887	1	0.91675
Biological Process (BP)	GO:0035282	segmentation	114	7	3.32	0.04915	0.04915	0.44466
Biological Process (BP)	GO:0043632	modification-dependent macromolecule catabolic process	488	21	14.21	0.04954	0.04954	0.66122
Biological Process (BP)	GO:0006082	organic acid metabolic process	720	29	20.97	0.04984	1	0.91707
Biological Process (BP)	GO:0007399	nervous system development	1726	62	50.26	0.04994	1	0.7899
Cellular Component (CC)	GO:0005622	intracellular	11979	413	330.6	1.1e-12	0.01856	0.40064
Cellular Component (CC)	GO:0044424	intracellular part	11979	413	330.6	1.1e-12	0.01856	0.10339
Cellular Component (CC)	GO:0005623	cell	15099	480	416.7	9e-10	0.08146	0.3275
Cellular Component (CC)	GO:0005737	cytoplasm	7417	270	204.7	1.2e-08	0.006	0.00021
Cellular Component (CC)	GO:0043229	intracellular organelle	9628	332	265.72	1.8e-08	0.09085	0.50454
Cellular Component (CC)	GO:0043226	organelle	9861	337	272.15	3.6e-08	0.11553	0.17748
Cellular Component (CC)	GO:0044464	cell part	14948	470	412.54	3.7e-08	0.37207	0.7634
Cellular Component (CC)	GO:0044446	intracellular organelle part	4509	179	124.44	5.6e-08	0.01254	1
Cellular Component (CC)	GO:0044444	cytoplasmic part	4791	187	132.22	8.5e-08	5.3e-05	1
Cellular Component (CC)	GO:0044422	organelle part	4733	181	130.62	6.6e-07	0.06077	0.9505
Cellular Component (CC)	GO:0043227	membrane-bounded organelle	8471	288	233.78	2.7e-06	0.32702	0.57396
Cellular Component (CC)	GO:0043231	intracellular membrane-bounded organelle	8046	275	222.05	3.9e-06	0.00207	0.54302
Cellular Component (CC)	GO:0005925	focal adhesion	62	9	1.71	4.8e-05	4.8e-05	4.8e-05
Cellular Component (CC)	GO:0005924	cell-substrate adherens junction	63	9	1.74	5.5e-05	1	1
Cellular Component (CC)	GO:0030055	cell-substrate junction	63	9	1.74	5.5e-05	1	1
Cellular Component (CC)	GO:0008305	integrin complex	41	7	1.13	0.00012	0.00012	0.00012
Cellular Component (CC)	GO:0012505	endomembrane system	1983	82	54.73	0.00014	0.01031	0.71294
Cellular Component (CC)	GO:0098636	protein complex involved in cell adhesion	42	7	1.16	0.00014	1	1
Cellular Component (CC)	GO:0032991	protein-containing complex	4529	162	124.99	0.00014	0.09696	1
Cellular Component (CC)	GO:0031974	membrane-enclosed lumen	1338	59	36.93	0.00026	0.54864	0.94485
Cellular Component (CC)	GO:0043233	organelle lumen	1338	59	36.93	0.00026	0.54864	0.98372
Cellular Component (CC)	GO:0070013	intracellular organelle lumen	1338	59	36.93	0.00026	0.54864	1
Cellular Component (CC)	GO:0044428	nuclear part	1617	68	44.63	0.00033	0.42829	0.99986
Cellular Component (CC)	GO:0005912	adherens junction	175	14	4.83	0.00037	0.19568	0.21977
Cellular Component (CC)	GO:0030684	preribosome	81	9	2.24	0.00039	0.01329	1
Cellular Component (CC)	GO:0070161	anchoring junction	177	14	4.88	0.00042	0.20526	0.36699
Cellular Component (CC)	GO:0070603	SWI/SNF superfamily-type complex	82	9	2.26	0.00043	0.00525	1
Cellular Component (CC)	GO:0005730	nucleolus	243	17	6.71	0.00045	0.00045	0.01019
Cellular Component (CC)	GO:0005849	mRNA cleavage factor complex	14	4	0.39	0.00046	0.15391	0.00046
Cellular Component (CC)	GO:0030894	replisome	14	4	0.39	0.00046	1	1
Cellular Component (CC)	GO:0043601	nuclear replisome	14	4	0.39	0.00046	0.00046	0.00046
Cellular Component (CC)	GO:0031981	nuclear lumen	1112	50	30.69	0.00049	0.80354	0.9996
Cellular Component (CC)	GO:0044448	cell cortex part	102	10	2.82	0.00052	0.01599	1
Cellular Component (CC)	GO:0043228	non-membrane-bounded organelle	2475	95	68.31	0.00053	0.70607	1
Cellular Component (CC)	GO:0043232	intracellular non-membrane-bounded organelle	2475	95	68.31	0.00053	0.70607	0.94228
Cellular Component (CC)	GO:0005794	Golgi apparatus	730	36	20.15	0.00061	0.01673	0.53342
Cellular Component (CC)	GO:0055087	Ski complex	2	2	0.06	0.00076	0.00076	0.00076
Cellular Component (CC)	GO:0099023	tethering complex	58	7	1.6	0.00105	0.04827	0.00394
Cellular Component (CC)	GO:0005847	mRNA cleavage and polyadenylation specificity factor complex	8	3	0.22	0.00106	0.00106	1
Cellular Component (CC)	GO:1904949	ATPase complex	93	9	2.57	0.00107	1	1
Cellular Component (CC)	GO:0005815	microtubule organizing center	273	17	7.53	0.00162	0.00162	0.00341
Cellular Component (CC)	GO:0005938	cell cortex	183	13	5.05	0.00177	0.02749	0.48091
Cellular Component (CC)	GO:0030688	preribosome, small subunit precursor	10	3	0.28	0.00217	0.00217	0.00217
Cellular Component (CC)	GO:0035859	Seh1-associated complex	11	3	0.3	0.00292	0.17741	0.00292
Cellular Component (CC)	GO:0005856	cytoskeleton	1226	50	33.84	0.0038	0.0915	0.62176
Cellular Component (CC)	GO:0031984	organelle subcompartment	817	36	22.55	0.00409	0.09833	0.2528
Cellular Component (CC)	GO:1990130	GATOR1 complex	4	2	0.11	0.0044	0.0044	1
Cellular Component (CC)	GO:0044431	Golgi apparatus part	441	22	12.17	0.00581	0.25613	1
Cellular Component (CC)	GO:0030427	site of polarized growth	27	4	0.75	0.00608	0.00608	0.14036
Cellular Component (CC)	GO:0043596	nuclear replication fork	27	4	0.75	0.00608	1	1
Cellular Component (CC)	GO:0044454	nuclear chromosome part	339	18	9.36	0.00649	0.79143	0.97871
Cellular Component (CC)	GO:0000145	exocyst	28	4	0.77	0.00695	0.00695	1
Cellular Component (CC)	GO:0016589	NURF complex	5	2	0.14	0.00719	0.00719	0.00719
Cellular Component (CC)	GO:0031430	M band	15	3	0.41	0.00743	0.00743	0.00743
Cellular Component (CC)	GO:0005768	endosome	292	16	8.06	0.00747	0.00747	0.08205
Cellular Component (CC)	GO:0000228	nuclear chromosome	348	18	9.6	0.0084	0.81656	0.97613
Cellular Component (CC)	GO:1902494	catalytic complex	1251	49	34.53	0.00871	0.17014	0.99897
Cellular Component (CC)	GO:0042575	DNA polymerase complex	16	3	0.44	0.00896	0.00896	0.00896
Cellular Component (CC)	GO:0098791	Golgi subcompartment	405	20	11.18	0.00921	0.00921	0.51385
Cellular Component (CC)	GO:0044430	cytoskeletal part	896	37	24.73	0.00993	0.25177	0.93592
Cellular Component (CC)	GO:0005802	trans-Golgi network	108	8	2.98	0.01014	0.01014	0.01014
Cellular Component (CC)	GO:0005662	DNA replication factor A complex	6	2	0.17	0.01059	0.01059	1
Cellular Component (CC)	GO:0005774	vacuolar membrane	135	9	3.73	0.01269	0.01269	0.45576
Cellular Component (CC)	GO:0044437	vacuolar part	136	9	3.75	0.01327	0.01327	1
Cellular Component (CC)	GO:0005783	endoplasmic reticulum	828	34	22.85	0.01416	0.01416	1
Cellular Component (CC)	GO:0035098	ESC/E(Z) complex	7	2	0.19	0.01456	0.01456	0.01456
Cellular Component (CC)	GO:0048471	perinuclear region of cytoplasm	73	6	2.01	0.01541	0.01541	1
Cellular Component (CC)	GO:0005680	anaphase-promoting complex	20	3	0.55	0.01681	0.01681	0.01681
Cellular Component (CC)	GO:0031672	A band	20	3	0.55	0.01681	1	1
Cellular Component (CC)	GO:0099568	cytoplasmic region	269	14	7.42	0.01781	0.12846	1
Cellular Component (CC)	GO:0016581	NuRD complex	8	2	0.22	0.01907	0.01907	0.01907
Cellular Component (CC)	GO:0035371	microtubule plus-end	8	2	0.22	0.01907	0.01907	0.01907
Cellular Component (CC)	GO:0090545	CHD-type complex	8	2	0.22	0.01907	0.01907	1
Cellular Component (CC)	GO:0097346	INO80-type complex	21	3	0.58	0.01921	0.01921	0.01921
Cellular Component (CC)	GO:0015629	actin cytoskeleton	354	17	9.77	0.01985	0.01985	0.61213
Cellular Component (CC)	GO:0032040	small-subunit processome	38	4	1.05	0.02019	0.02019	0.02019
Cellular Component (CC)	GO:0005765	lysosomal membrane	78	6	2.15	0.02074	0.02074	0.02074
Cellular Component (CC)	GO:0098852	lytic vacuole membrane	78	6	2.15	0.02074	0.02074	1
Cellular Component (CC)	GO:0005634	nucleus	5264	167	145.28	0.02096	0.36656	0.78222
Cellular Component (CC)	GO:0015630	microtubule cytoskeleton	556	24	15.34	0.0213	0.65096	0.91145
Cellular Component (CC)	GO:0061695	transferase complex, transferring phosphorus-containing groups	251	13	6.93	0.02267	0.11479	0.88777
Cellular Component (CC)	GO:1990234	transferase complex	713	29	19.68	0.02491	0.07214	0.9738
Cellular Component (CC)	GO:0000306	extrinsic component of vacuolar membrane	1	1	0.03	0.0276	0.0276	0.0276
Cellular Component (CC)	GO:0005785	signal recognition particle receptor complex	1	1	0.03	0.0276	0.0276	0.0276
Cellular Component (CC)	GO:0018995	host	1	1	0.03	0.0276	0.0276	1
Cellular Component (CC)	GO:0031166	integral component of vacuolar membrane	1	1	0.03	0.0276	0.0276	1
Cellular Component (CC)	GO:0031310	intrinsic component of vacuolar membrane	1	1	0.03	0.0276	0.0276	1
Cellular Component (CC)	GO:0033597	mitotic checkpoint complex	1	1	0.03	0.0276	0.0276	0.0276
Cellular Component (CC)	GO:0033643	host cell part	1	1	0.03	0.0276	0.0276	1
Cellular Component (CC)	GO:0033644	host cell membrane	1	1	0.03	0.0276	0.0276	1
Cellular Component (CC)	GO:0034245	mitochondrial DNA-directed RNA polymerase complex	1	1	0.03	0.0276	0.0276	0.0276
Cellular Component (CC)	GO:0035189	Rb-E2F complex	1	1	0.03	0.0276	0.0276	0.0276
Cellular Component (CC)	GO:0035838	growing cell tip	1	1	0.03	0.0276	0.0276	0.0276
Cellular Component (CC)	GO:0036019	endolysosome	1	1	0.03	0.0276	0.0276	1
Cellular Component (CC)	GO:0036020	endolysosome membrane	1	1	0.03	0.0276	0.0276	1
Cellular Component (CC)	GO:0043657	host cell	1	1	0.03	0.0276	0.0276	1
Cellular Component (CC)	GO:0044215	other organism	1	1	0.03	0.0276	0.0276	1
Cellular Component (CC)	GO:0044216	other organism cell	1	1	0.03	0.0276	0.0276	1
Cellular Component (CC)	GO:0044217	other organism part	1	1	0.03	0.0276	0.0276	1
Cellular Component (CC)	GO:0044218	other organism cell membrane	1	1	0.03	0.0276	0.0276	1
Cellular Component (CC)	GO:0044221	host cell synapse	1	1	0.03	0.0276	0.0276	1
Cellular Component (CC)	GO:0044231	host cell presynaptic membrane	1	1	0.03	0.0276	0.0276	0.0276
Cellular Component (CC)	GO:0044279	other organism membrane	1	1	0.03	0.0276	0.0276	1
Cellular Component (CC)	GO:0051286	cell tip	1	1	0.03	0.0276	0.0276	1
Cellular Component (CC)	GO:0070772	PAS complex	1	1	0.03	0.0276	0.0276	0.0276
Cellular Component (CC)	GO:0072556	other organism presynaptic membrane	1	1	0.03	0.0276	0.0276	1
Cellular Component (CC)	GO:0097344	Rix1 complex	1	1	0.03	0.0276	0.0276	0.0276
Cellular Component (CC)	GO:0097636	intrinsic component of autophagosome membrane	1	1	0.03	0.0276	0.0276	1
Cellular Component (CC)	GO:0097637	integral component of autophagosome membrane	1	1	0.03	0.0276	0.0276	0.0276
Cellular Component (CC)	GO:1990070	TRAPPI protein complex	1	1	0.03	0.0276	0.0276	1
Cellular Component (CC)	GO:1990298	bub1-bub3 complex	1	1	0.03	0.0276	0.0276	0.0276
Cellular Component (CC)	GO:0034388	Pwp2p-containing subcomplex of 90S preribosome	10	2	0.28	0.02954	0.02954	0.02954
Cellular Component (CC)	GO:0005657	replication fork	43	4	1.19	0.03033	1	1
Cellular Component (CC)	GO:0042175	nuclear outer membrane-endoplasmic reticulum membrane network	462	20	12.75	0.03261	0.03261	0.25203
Cellular Component (CC)	GO:0005942	phosphatidylinositol 3-kinase complex	45	4	1.24	0.03509	0.03509	0.12057
Cellular Component (CC)	GO:0098588	bounding membrane of organelle	798	31	22.02	0.0359	0.0359	0.87431
Cellular Component (CC)	GO:0005694	chromosome	680	27	18.77	0.03829	0.71826	0.9632
Cellular Component (CC)	GO:0005829	cytosol	1117	41	30.83	0.03897	0.03897	1
Cellular Component (CC)	GO:0005865	striated muscle thin filament	47	4	1.3	0.04026	0.04026	0.04026
Cellular Component (CC)	GO:0036379	myofilament	47	4	1.3	0.04026	0.04026	1
Cellular Component (CC)	GO:0030018	Z disc	69	5	1.9	0.04177	0.04177	0.04177
Cellular Component (CC)	GO:0002116	semaphorin receptor complex	12	2	0.33	0.04179	0.04179	0.04179
Cellular Component (CC)	GO:0031010	ISWI-type complex	12	2	0.33	0.04179	1	1
Cellular Component (CC)	GO:0044427	chromosomal part	629	25	17.36	0.04449	0.78304	0.98296
Cellular Component (CC)	GO:0005813	centrosome	169	9	4.66	0.04524	0.04524	1
Cellular Component (CC)	GO:0000790	nuclear chromatin	225	11	6.21	0.04848	0.9048	0.93483
Cellular Component (CC)	GO:0090568	nuclear transcriptional repressor complex	13	2	0.36	0.0485	0.0485	1
Molecular Function (MF)	GO:0005515	protein binding	8518	304	228.09	2.9e-10	2.8e-06	0.00217
Molecular Function (MF)	GO:0005096	GTPase activator activity	246	24	6.59	5.6e-08	5.6e-08	5.6e-08
Molecular Function (MF)	GO:0030695	GTPase regulator activity	258	24	6.91	1.4e-07	1	1
Molecular Function (MF)	GO:0060589	nucleoside-triphosphatase regulator activity	284	25	7.6	2.2e-07	0.63339	1
Molecular Function (MF)	GO:0008047	enzyme activator activity	367	28	9.83	7.9e-07	0.38706	0.76097
Molecular Function (MF)	GO:0017016	Ras GTPase binding	287	24	7.69	9.7e-07	0.07607	0.74721
Molecular Function (MF)	GO:0031267	small GTPase binding	294	24	7.87	1.5e-06	0.09275	1
Molecular Function (MF)	GO:0051020	GTPase binding	481	31	12.88	7.1e-06	0.05854	0.26079
Molecular Function (MF)	GO:0017137	Rab GTPase binding	119	13	3.19	1.9e-05	1.9e-05	1.9e-05
Molecular Function (MF)	GO:0019899	enzyme binding	923	47	24.72	2.1e-05	0.02296	1
Molecular Function (MF)	GO:0005488	binding	16995	500	455.08	2.8e-05	0.54738	0.98025
Molecular Function (MF)	GO:0044877	protein-containing complex binding	561	32	15.02	5.6e-05	0.08917	0.00024
Molecular Function (MF)	GO:0016874	ligase activity	159	14	4.26	0.0001	0.00668	0.82399
Molecular Function (MF)	GO:0042393	histone binding	109	11	2.92	0.00017	0.00017	0.00017
Molecular Function (MF)	GO:0035091	phosphatidylinositol binding	169	14	4.53	0.00019	0.00019	0.00019
Molecular Function (MF)	GO:0005178	integrin binding	47	7	1.26	0.00024	0.00024	1
Molecular Function (MF)	GO:0016779	nucleotidyltransferase activity	141	12	3.78	0.00042	0.00379	0.82474
Molecular Function (MF)	GO:0003713	transcription coactivator activity	145	12	3.88	0.00054	0.00054	0.00054
Molecular Function (MF)	GO:0004190	aspartic-type endopeptidase activity	16	4	0.43	0.00072	0.00072	0.00072
Molecular Function (MF)	GO:0052742	phosphatidylinositol kinase activity	16	4	0.43	0.00072	0.1497	0.00072
Molecular Function (MF)	GO:0070001	aspartic-type peptidase activity	16	4	0.43	0.00072	1	1
Molecular Function (MF)	GO:0008170	N-methyltransferase activity	94	9	2.52	0.00094	0.00921	0.01227
Molecular Function (MF)	GO:0003824	catalytic activity	8022	252	214.81	0.00104	0.45249	1
Molecular Function (MF)	GO:0030234	enzyme regulator activity	787	36	21.07	0.00137	0.75366	0.89158
Molecular Function (MF)	GO:0035005	1-phosphatidylinositol-4-phosphate 3-kinase activity	9	3	0.24	0.00142	0.00142	0.00142
Molecular Function (MF)	GO:0016303	1-phosphatidylinositol-3-kinase activity	10	3	0.27	0.00199	0.00199	1
Molecular Function (MF)	GO:0035004	phosphatidylinositol 3-kinase activity	10	3	0.27	0.00199	1	1
Molecular Function (MF)	GO:0046997	oxidoreductase activity, acting on the CH-NH group of donors, flavin as acceptor	3	2	0.08	0.00211	0.00211	0.00211
Molecular Function (MF)	GO:1990247	N6-methyladenosine-containing RNA binding	3	2	0.08	0.00211	0.00211	0.00211
Molecular Function (MF)	GO:0016878	acid-thiol ligase activity	21	4	0.56	0.00212	0.06672	1
Molecular Function (MF)	GO:0051371	muscle alpha-actinin binding	21	4	0.56	0.00212	0.00212	0.00212
Molecular Function (MF)	GO:0051393	alpha-actinin binding	21	4	0.56	0.00212	1	1
Molecular Function (MF)	GO:0140098	catalytic activity, acting on RNA	340	19	9.1	0.0022	0.0022	0.94402
Molecular Function (MF)	GO:0016877	ligase activity, forming carbon-sulfur bonds	35	5	0.94	0.00226	0.0451	1
Molecular Function (MF)	GO:0016307	phosphatidylinositol phosphate kinase activity	22	4	0.59	0.00254	0.29629	1
Molecular Function (MF)	GO:0003723	RNA binding	1068	44	28.6	0.00323	0.00787	0.00738
Molecular Function (MF)	GO:0042805	actinin binding	24	4	0.64	0.00353	1	1
Molecular Function (MF)	GO:0004605	phosphatidate cytidylyltransferase activity	4	2	0.11	0.00414	0.00414	0.00414
Molecular Function (MF)	GO:0004776	succinate-CoA ligase (GDP-forming) activity	4	2	0.11	0.00414	0.00414	0.00414
Molecular Function (MF)	GO:0042623	ATPase activity, coupled	308	17	8.25	0.00414	0.00414	0.70031
Molecular Function (MF)	GO:0016741	transferase activity, transferring one-carbon groups	258	15	6.91	0.00428	0.26926	0.96078
Molecular Function (MF)	GO:0030145	manganese ion binding	26	4	0.7	0.00477	0.00477	0.00477
Molecular Function (MF)	GO:0000287	magnesium ion binding	143	10	3.83	0.00524	0.00524	0.00524
Molecular Function (MF)	GO:0008307	structural constituent of muscle	14	3	0.37	0.00558	0.00558	0.00558
Molecular Function (MF)	GO:0016645	oxidoreductase activity, acting on the CH-NH group of donors	43	5	1.15	0.00563	0.09054	1
Molecular Function (MF)	GO:0008536	Ran GTPase binding	28	4	0.75	0.00626	0.00626	0.00626
Molecular Function (MF)	GO:0003909	DNA ligase activity	5	2	0.13	0.00678	1	1
Molecular Function (MF)	GO:0003910	DNA ligase (ATP) activity	5	2	0.13	0.00678	0.00678	0.00678
Molecular Function (MF)	GO:0004067	asparaginase activity	5	2	0.13	0.00678	0.00678	0.00678
Molecular Function (MF)	GO:0004774	succinate-CoA ligase activity	5	2	0.13	0.00678	1	1
Molecular Function (MF)	GO:0004775	succinate-CoA ligase (ADP-forming) activity	5	2	0.13	0.00678	0.00678	0.00678
Molecular Function (MF)	GO:0005459	UDP-galactose transmembrane transporter activity	5	2	0.13	0.00678	0.00678	0.00678
Molecular Function (MF)	GO:0008168	methyltransferase activity	248	14	6.64	0.00728	0.38737	0.96196
Molecular Function (MF)	GO:0051015	actin filament binding	250	14	6.69	0.00779	0.00779	1
Molecular Function (MF)	GO:0003712	transcription coregulator activity	330	17	8.84	0.00809	0.54285	0.90268
Molecular Function (MF)	GO:0008757	S-adenosylmethionine-dependent methyltransferase activity	153	10	4.1	0.00832	0.04394	1
Molecular Function (MF)	GO:0005543	phospholipid binding	305	16	8.17	0.0085	0.8772	1
Molecular Function (MF)	GO:0004177	aminopeptidase activity	48	5	1.29	0.00898	0.00898	0.00898
Molecular Function (MF)	GO:0016887	ATPase activity	417	20	11.17	0.0092	0.5522	0.55135
Molecular Function (MF)	GO:0008139	nuclear localization sequence binding	17	3	0.46	0.00982	0.00982	0.00982
Molecular Function (MF)	GO:0008469	histone-arginine N-methyltransferase activity	6	2	0.16	0.01	0.01	0.01
Molecular Function (MF)	GO:0035064	methylated histone binding	19	3	0.51	0.01345	0.01345	1
Molecular Function (MF)	GO:0140034	methylation-dependent protein binding	19	3	0.51	0.01345	0.01345	1
Molecular Function (MF)	GO:0016886	ligase activity, forming phosphoric ester bonds	7	2	0.19	0.01375	1	1
Molecular Function (MF)	GO:0004448	isocitrate dehydrogenase activity	8	2	0.21	0.01801	0.01801	0.01801
Molecular Function (MF)	GO:0016274	protein-arginine N-methyltransferase activity	8	2	0.21	0.01801	1	1
Molecular Function (MF)	GO:0008173	RNA methyltransferase activity	57	5	1.53	0.01807	0.01807	1
Molecular Function (MF)	GO:0140097	catalytic activity, acting on DNA	201	11	5.38	0.01998	0.08074	0.95329
Molecular Function (MF)	GO:0030515	snoRNA binding	22	3	0.59	0.02015	0.02015	1
Molecular Function (MF)	GO:0004553	hydrolase activity, hydrolyzing O-glycosyl compounds	127	8	3.4	0.0211	0.0211	0.91144
Molecular Function (MF)	GO:0042054	histone methyltransferase activity	60	5	1.61	0.0221	0.17464	0.40162
Molecular Function (MF)	GO:0016740	transferase activity	3388	109	90.72	0.02248	0.36995	0.99323
Molecular Function (MF)	GO:0004712	protein serine/threonine/tyrosine kinase activity	23	3	0.62	0.02272	0.02272	0.02272
Molecular Function (MF)	GO:0016273	arginine N-methyltransferase activity	9	2	0.24	0.02275	1	1
Molecular Function (MF)	GO:0017112	Rab guanyl-nucleotide exchange factor activity	9	2	0.24	0.02275	0.02275	1
Molecular Function (MF)	GO:0043236	laminin binding	9	2	0.24	0.02275	0.02275	1
Molecular Function (MF)	GO:0005088	Ras guanyl-nucleotide exchange factor activity	61	5	1.63	0.02356	0.02356	1
Molecular Function (MF)	GO:0140030	modification-dependent protein binding	61	5	1.63	0.02356	0.02356	1
Molecular Function (MF)	GO:0030374	nuclear receptor transcription coactivator activity	42	4	1.12	0.02553	0.02553	1
Molecular Function (MF)	GO:0000285	1-phosphatidylinositol-3-phosphate 5-kinase activity	1	1	0.03	0.02678	0.02678	0.02678
Molecular Function (MF)	GO:0001018	mitochondrial promoter sequence-specific DNA binding	1	1	0.03	0.02678	0.02678	0.02678
Molecular Function (MF)	GO:0001042	RNA polymerase I core binding	1	1	0.03	0.02678	0.02678	0.02678
Molecular Function (MF)	GO:0001181	RNA polymerase I general transcription initiation factor activity	1	1	0.03	0.02678	0.02678	0.02678
Molecular Function (MF)	GO:0001888	glucuronyl-galactosyl-proteoglycan 4-alpha-N-acetylglucosaminyltransferase activity	1	1	0.03	0.02678	0.02678	0.02678
Molecular Function (MF)	GO:0003940	L-iduronidase activity	1	1	0.03	0.02678	0.02678	0.02678
Molecular Function (MF)	GO:0004483	mRNA (nucleoside-2'-O-)-methyltransferase activity	1	1	0.03	0.02678	0.02678	0.02678
Molecular Function (MF)	GO:0004573	mannosyl-oligosaccharide glucosidase activity	1	1	0.03	0.02678	0.02678	0.02678
Molecular Function (MF)	GO:0004595	pantetheine-phosphate adenylyltransferase activity	1	1	0.03	0.02678	0.02678	0.02678
Molecular Function (MF)	GO:0004610	phosphoacetylglucosamine mutase activity	1	1	0.03	0.02678	0.02678	0.02678
Molecular Function (MF)	GO:0005460	UDP-glucose transmembrane transporter activity	1	1	0.03	0.02678	0.02678	0.02678
Molecular Function (MF)	GO:0008240	tripeptidyl-peptidase activity	1	1	0.03	0.02678	0.02678	0.02678
Molecular Function (MF)	GO:0008398	sterol 14-demethylase activity	1	1	0.03	0.02678	0.02678	0.02678
Molecular Function (MF)	GO:0008705	methionine synthase activity	1	1	0.03	0.02678	0.02678	0.02678
Molecular Function (MF)	GO:0015039	NADPH-adrenodoxin reductase activity	1	1	0.03	0.02678	0.02678	0.02678
Molecular Function (MF)	GO:0015173	aromatic amino acid transmembrane transporter activity	1	1	0.03	0.02678	0.02678	0.02678
Molecular Function (MF)	GO:0015410	manganese-transporting ATPase activity	1	1	0.03	0.02678	0.02678	0.02678
Molecular Function (MF)	GO:0016250	N-sulfoglucosamine sulfohydrolase activity	1	1	0.03	0.02678	0.02678	0.02678
Molecular Function (MF)	GO:0016826	hydrolase activity, acting on acid sulfur-nitrogen bonds	1	1	0.03	0.02678	0.02678	1
Molecular Function (MF)	GO:0017168	5-oxoprolinase (ATP-hydrolyzing) activity	1	1	0.03	0.02678	0.02678	0.02678
Molecular Function (MF)	GO:0017174	glycine N-methyltransferase activity	1	1	0.03	0.02678	0.02678	1
Molecular Function (MF)	GO:0018064	protein-histidine N-methyltransferase activity	1	1	0.03	0.02678	0.02678	1
Molecular Function (MF)	GO:0030729	acetoacetate-CoA ligase activity	1	1	0.03	0.02678	0.02678	0.02678
Molecular Function (MF)	GO:0030911	TPR domain binding	1	1	0.03	0.02678	0.02678	0.02678
Molecular Function (MF)	GO:0035226	glutamate-cysteine ligase catalytic subunit binding	1	1	0.03	0.02678	0.02678	0.02678
Molecular Function (MF)	GO:0035374	chondroitin sulfate binding	1	1	0.03	0.02678	0.02678	0.02678
Molecular Function (MF)	GO:0035642	histone methyltransferase activity (H3-R17 specific)	1	1	0.03	0.02678	0.02678	1
Molecular Function (MF)	GO:0035651	AP-3 adaptor complex binding	1	1	0.03	0.02678	0.02678	1
Molecular Function (MF)	GO:0042084	5-methyltetrahydrofolate-dependent methyltransferase activity	1	1	0.03	0.02678	0.02678	1
Molecular Function (MF)	GO:0043422	protein kinase B binding	1	1	0.03	0.02678	0.02678	0.02678
Molecular Function (MF)	GO:0044548	S100 protein binding	1	1	0.03	0.02678	0.02678	1
Molecular Function (MF)	GO:0047865	dimethylglycine dehydrogenase activity	1	1	0.03	0.02678	0.02678	1
Molecular Function (MF)	GO:0050121	N-acylglucosamine 2-epimerase activity	1	1	0.03	0.02678	0.02678	0.02678
Molecular Function (MF)	GO:0050185	phosphatidylinositol deacylase activity	1	1	0.03	0.02678	0.02678	0.02678
Molecular Function (MF)	GO:0051978	lysophospholipid transporter activity	1	1	0.03	0.02678	0.02678	0.02678
Molecular Function (MF)	GO:0061863	microtubule plus end polymerase	1	1	0.03	0.02678	0.02678	0.02678
Molecular Function (MF)	GO:0070738	tubulin-glycine ligase activity	1	1	0.03	0.02678	0.02678	0.02678
Molecular Function (MF)	GO:0032559	adenyl ribonucleotide binding	2517	83	67.4	0.02685	0.02685	0.02685
Molecular Function (MF)	GO:0003916	DNA topoisomerase activity	10	2	0.27	0.02794	0.02794	0.19494
Molecular Function (MF)	GO:0008239	dipeptidyl-peptidase activity	10	2	0.27	0.02794	0.02794	1
Molecular Function (MF)	GO:0051721	protein phosphatase 2A binding	10	2	0.27	0.02794	0.02794	0.02794
Molecular Function (MF)	GO:0070567	cytidylyltransferase activity	10	2	0.27	0.02794	1	1
Molecular Function (MF)	GO:0030554	adenyl nucleotide binding	2522	83	67.53	0.02799	0.02799	0.2296
Molecular Function (MF)	GO:0035257	nuclear hormone receptor binding	25	3	0.67	0.02837	0.02837	0.09885
Molecular Function (MF)	GO:0003887	DNA-directed DNA polymerase activity	26	3	0.7	0.03145	0.03145	0.03145
Molecular Function (MF)	GO:0043175	RNA polymerase core enzyme binding	26	3	0.7	0.03145	0.03145	1
Molecular Function (MF)	GO:0140142	nucleocytoplasmic carrier activity	26	3	0.7	0.03145	0.03145	0.03145
Molecular Function (MF)	GO:0001085	RNA polymerase II transcription factor binding	89	6	2.38	0.0323	0.0323	0.0323
Molecular Function (MF)	GO:1901681	sulfur compound binding	114	7	3.05	0.03376	0.03376	0.43116
Molecular Function (MF)	GO:0005085	guanyl-nucleotide exchange factor activity	249	12	6.67	0.03677	0.03677	0.59571
Molecular Function (MF)	GO:0140101	catalytic activity, acting on a tRNA	117	7	3.13	0.03806	0.03806	1
Molecular Function (MF)	GO:0008175	tRNA methyltransferase activity	28	3	0.75	0.03811	0.03811	0.14328
Molecular Function (MF)	GO:0070063	RNA polymerase binding	28	3	0.75	0.03811	0.03811	1
Molecular Function (MF)	GO:0005158	insulin receptor binding	12	2	0.32	0.03956	0.03956	1
Molecular Function (MF)	GO:0030544	Hsp70 protein binding	12	2	0.32	0.03956	0.03956	0.03956
Molecular Function (MF)	GO:0051879	Hsp90 protein binding	12	2	0.32	0.03956	0.03956	0.03956
Molecular Function (MF)	GO:0008238	exopeptidase activity	119	7	3.19	0.04111	0.56724	1
Molecular Function (MF)	GO:0042626	ATPase activity, coupled to transmembrane movement of substances	145	8	3.88	0.04167	0.04167	0.05276
Molecular Function (MF)	GO:0043492	ATPase activity, coupled to movement of substances	145	8	3.88	0.04167	0.04167	1
Molecular Function (MF)	GO:0016646	oxidoreductase activity, acting on the CH-NH group of donors, NAD or NADP as acceptor	29	3	0.78	0.04169	0.04169	0.04169
Molecular Function (MF)	GO:0034061	DNA polymerase activity	29	3	0.78	0.04169	0.04169	1
Molecular Function (MF)	GO:0016787	hydrolase activity	3235	102	86.62	0.04296	0.53671	0.99995
Molecular Function (MF)	GO:0004386	helicase activity	146	8	3.91	0.0431	0.0431	0.44503
Molecular Function (MF)	GO:0008092	cytoskeletal protein binding	868	32	23.24	0.0434	0.42839	1
Molecular Function (MF)	GO:0005524	ATP binding	2477	80	66.33	0.04437	0.04437	0.29116
Molecular Function (MF)	GO:0015165	pyrimidine nucleotide-sugar transmembrane transporter activity	13	2	0.35	0.04594	1	1
Molecular Function (MF)	GO:0016868	intramolecular transferase activity, phosphotransferases	13	2	0.35	0.04594	0.04594	1
Molecular Function (MF)	GO:0015405	P-P-bond-hydrolysis-driven transmembrane transporter activity	150	8	4.02	0.04914	0.04914	0.43278
Molecular Function (MF)	GO:0032451	demethylase activity	31	3	0.83	0.04933	0.04933	1
