# Supplementary material for: Genomic Evidence for Convergent Molecular Adaptation in Electric Fishes
Source: Genome Biol Evol. 2021 Feb 26;13(3):evab038. doi: 10.1093/gbe/evab038 (PMC7952227; doi:10.1093/gbe/evab038)
Supplement: evab038_Supplementary_Data [file evab038_supplementary_data.zip › Table S15-S18 - Electric_fish_Convergent_AA_substitution.xlsx]

## Sheet: Table S15
Table S15. Convergent amino acid substitutions among combined three lineages of electric fishes.
Ensembl GeneID	Position and convergent amino acid substitution	Gene name	Gene description
ENSDARG00000000001	152 VVV MIIIIII	slc35a5	solute carrier family 35, member A5 [Source:ZFIN;Acc:ZDB-GENE-030616-55]
ENSDARG00000000002	314 RRR PHHHHHH	ccdc80	coiled-coil domain containing 80 [Source:ZFIN;Acc:ZDB-GENE-030616-56]
ENSDARG00000000631	456 LLL VPVVVVV	ptpn4a	protein tyrosine phosphatase, non-receptor type 4a [Source:ZFIN;Acc:ZDB-GENE-030616-449]
ENSDARG00000016044	137 RRR KKKKKKK	gins4	GINS complex subunit 4 (Sld5 homolog) [Source:ZFIN;Acc:ZDB-GENE-040801-59]
ENSDARG00000014572	260 SSS GGGGGGG	chpt1	choline phosphotransferase 1 [Source:ZFIN;Acc:ZDB-GENE-030131-1325]
ENSDARG00000008032	217 VVV AAAAAAA 677 LLL MMMMMMM	sart3	squamous cell carcinoma antigen recognized by T cells 3 [Source:ZFIN;Acc:ZDB-GENE-040724-10]
ENSDARG00000003113	57 YYY FFFFFFF 307 VVV LLLLLLL	ada	adenosine deaminase [Source:ZFIN;Acc:ZDB-GENE-040718-393]
ENSDARG00000001777	457 SSS CCCCCCC	nup155	nucleoporin 155 [Source:ZFIN;Acc:ZDB-GENE-040426-711]
ENSDARG00000019529	838 DDD EEEEEEE	parp1	poly (ADP-ribose) polymerase 1 [Source:ZFIN;Acc:ZDB-GENE-030131-3955]
ENSDARG00000012609	293 GGG DDDDDDD	hpx	hemopexin [Source:ZFIN;Acc:ZDB-GENE-030131-5773]
ENSDARG00000032129	466 EEE DDDDDDD	gtf2f1	general transcription factor IIF, polypeptide 1 [Source:ZFIN;Acc:ZDB-GENE-030131-4557]
ENSDARG00000026294	552 EEE DDDDDDD	erbb2	erb-b2 receptor tyrosine kinase 2 [Source:ZFIN;Acc:ZDB-GENE-031118-121]
ENSDARG00000042308	293 RRR KKKKKKK 335 RRR KKKKKKK	arhgef18b	rho/rac guanine nucleotide exchange factor (GEF) 18b [Source:ZFIN;Acc:ZDB-GENE-070705-462]
ENSDARG00000075543	1399 EEE DDDDDDD	chd8	chromodomain helicase DNA binding protein 8 [Source:ZFIN;Acc:ZDB-GENE-030131-6320]
ENSDARG00000013009	255 AAA TTTTTTT	ubiad1	UbiA prenyltransferase domain containing 1 [Source:ZFIN;Acc:ZDB-GENE-030131-3205]
ENSDARG00000013295	182 EEE DDDDDDD	slc2a3a	solute carrier family 2 (facilitated glucose transporter), member 3a [Source:ZFIN;Acc:ZDB-GENE-040718-390]
ENSDARG00000004687	230 SSS TTTTTTT	acaa1	acetyl-CoA acyltransferase 1 [Source:ZFIN;Acc:ZDB-GENE-040704-48]
ENSDARG00000002571	80 HHH YYYYYYY	tmod2	tropomodulin 2 [Source:ZFIN;Acc:ZDB-GENE-040912-185]
ENSDARG00000007098	160 VVV LLLLLLL	itm2ba	integral membrane protein 2Ba [Source:ZFIN;Acc:ZDB-GENE-030131-2352]
ENSDARG00000018738	683 EEE DDDDDDD	zw10	zw10 kinetochore protein [Source:ZFIN;Acc:ZDB-GENE-040426-800]
ENSDARG00000015907	554 TTT AAAAAAA	dcbld1	discoidin, CUB and LCCL domain containing 1 [Source:ZFIN;Acc:ZDB-GENE-050913-77]
ENSDARG00000017299	15 EEE DDDDDDD	fabp11a	fatty acid binding protein 11a [Source:ZFIN;Acc:ZDB-GENE-040912-132]
ENSDARG00000090724	1343 III VTTTVTT	scn12aa	sodium channel, voltage gated, type XII, alpha a [Source:ZFIN;Acc:ZDB-GENE-060908-2]
ENSDARG00000017658	293 RRR KKKKKKK	gmppb	GDP-mannose pyrophosphorylase B [Source:ZFIN;Acc:ZDB-GENE-040801-234]
ENSDARG00000004932	519 GGG DDEEDEE	anos1b	anosmin 1b [Source:ZFIN;Acc:ZDB-GENE-000201-13]
ENSDARG00000004696	366 KKK QQQPQQQ	eefsec	eukaryotic elongation factor, selenocysteine-tRNA-specific [Source:ZFIN;Acc:ZDB-GENE-051120-72]
ENSDARG00000017772	111 SSS TTTTTTT	mdh1aa	malate dehydrogenase 1Aa, NAD (soluble) [Source:ZFIN;Acc:ZDB-GENE-040204-1]
ENSDARG00000021124	17 DDD EEEEEEE	cfl1	cofilin 1 [Source:ZFIN;Acc:ZDB-GENE-030131-215]
ENSDARG00000005026	893 VVV IIIIIII	tshz1	teashirt zinc finger homeobox 1 [Source:ZFIN;Acc:ZDB-GENE-030820-3]
ENSDARG00000003934	60 DDD EEEEEEE	nxnl2	nucleoredoxin-like 2 [Source:ZFIN;Acc:ZDB-GENE-041212-55]
ENSDARG00000008433	771 DDD EEEEEEE	unc45b	unc-45 myosin chaperone B [Source:ZFIN;Acc:ZDB-GENE-020919-3]
ENSDARG00000002021	101 VVV IIIIIII	pygb	phosphorylase, glycogen; brain [Source:ZFIN;Acc:ZDB-GENE-040928-2]
ENSDARG00000011196	306 VVV MIIIIII	dnajc11a	DnaJ (Hsp40) homolog, subfamily C, member 11a [Source:ZFIN;Acc:ZDB-GENE-030131-1673]
ENSDARG00000019338	159 RRR KKKKKKK	adprhl2	ADP-ribosylhydrolase like 2 [Source:ZFIN;Acc:ZDB-GENE-040912-85]
ENSDARG00000019951	297 EEE DDDDDDD	sec62	SEC62 homolog, preprotein translocation factor [Source:ZFIN;Acc:ZDB-GENE-050913-83]
ENSDARG00000003751	548 VVV IIIIIII	lats1	large tumor suppressor kinase 1 [Source:ZFIN;Acc:ZDB-GENE-050523-2]
ENSDARG00000015065	200 SSS TTTTTTT 288 EEE DDDDDDD	c4	complement component 4 [Source:ZFIN;Acc:ZDB-GENE-030131-5697]
ENSDARG00000022309	1595 KKK EEQQEQQ	dspa	desmoplakin a [Source:ZFIN;Acc:ZDB-GENE-030131-2743]
ENSDARG00000023712	320 DDD EEEEEEE	mao	monoamine oxidase [Source:ZFIN;Acc:ZDB-GENE-040329-3]
ENSDARG00000022424	143 VVV AAAAAAA	slc26a5	solute carrier family 26 (anion exchanger), member 5 [Source:ZFIN;Acc:ZDB-GENE-030131-1566]
ENSDARG00000026762	43 RRR KKKKKKK	fam126a	family with sequence similarity 126, member A [Source:ZFIN;Acc:ZDB-GENE-040426-1806]
ENSDARG00000026829	32 EEE DDDDDDD	cotl1	coactosin-like F-actin binding protein 1 [Source:ZFIN;Acc:ZDB-GENE-030131-8325]
ENSDARG00000032261	248 LLL VVVVVVV	rngtt	RNA guanylyltransferase and 5'-phosphatase [Source:ZFIN;Acc:ZDB-GENE-040426-2087]
ENSDARG00000062084	114 RRR GGGGGGG	clcn1a	chloride channel, voltage-sensitive 1a [Source:ZFIN;Acc:ZDB-GENE-060503-333]
ENSDARG00000025011	825 LLL TPPPPPP	synj1	synaptojanin 1 [Source:ZFIN;Acc:ZDB-GENE-030131-9180]
ENSDARG00000039515	12 FFF LLLLLLL	atf4a	activating transcription factor 4a [Source:ZFIN;Acc:ZDB-GENE-040426-2340]
ENSDARG00000034907	341 MMM VVVVVVV	paqr7b	progestin and adipoQ receptor family member VII, b [Source:ZFIN;Acc:ZDB-GENE-030728-2]
ENSDARG00000069185	1775 III VVVVVVV	celsr1a	cadherin EGF LAG seven-pass G-type receptor 1a [Source:ZFIN;Acc:ZDB-GENE-030616-78]
ENSDARG00000035120	390 AAA TTTTTTT	GLDC	glycine decarboxylase [Source:HGNC Symbol;Acc:HGNC:4313]
ENSDARG00000035149	12 DDD EEEEEEE	pex12	peroxisomal biogenesis factor 12 [Source:ZFIN;Acc:ZDB-GENE-040426-929]
ENSDARG00000035505	71 EEE DDDDDDD	nelfb	negative elongation factor complex member B [Source:ZFIN;Acc:ZDB-GENE-040426-765]
ENSDARG00000035521	139 EEE DDDDDDD 205 RRR KKKKKKK	sfrp1a	secreted frizzled-related protein 1a [Source:ZFIN;Acc:ZDB-GENE-040310-5]
ENSDARG00000036438	323 MMM LLLLLLL	ndufv1	NADH dehydrogenase (ubiquinone) flavoprotein 1 [Source:ZFIN;Acc:ZDB-GENE-040808-73]
ENSDARG00000010279	197 III VVVVVVV	scamp2	secretory carrier membrane protein 2 [Source:ZFIN;Acc:ZDB-GENE-040426-2702]
ENSDARG00000077126	295 EEE DDDDDDD 335 DDD EEEEEEE	snrnp70	small nuclear ribonucleoprotein 70 (U1) [Source:ZFIN;Acc:ZDB-GENE-040825-2]
ENSDARG00000038213	95 AAA VLVVVVV	slc35b1	solute carrier family 35, member B1 [Source:ZFIN;Acc:ZDB-GENE-040912-148]
ENSDARG00000026170	522 TTT ASAAAAA	hps1	Hermansky-Pudlak syndrome 1 [Source:ZFIN;Acc:ZDB-GENE-051113-152]
ENSDARG00000086739	301 AAA SSSSSSS	SLC17A3	si:ch1073-513e17.1 [Source:ZFIN;Acc:ZDB-GENE-030131-7188]
ENSDARG00000009018	259 SSS AAAAAAA	rhbg	Rh family, B glycoprotein (gene/pseudogene) [Source:ZFIN;Acc:ZDB-GENE-030131-9542]
ENSDARG00000009567	1707 HHH RRRRRRR	spegb	SPEG complex locus b [Source:ZFIN;Acc:ZDB-GENE-081104-517]
ENSDARG00000041170	8 GGG EEEEEEE	aagab	alpha- and gamma-adaptin binding protein [Source:ZFIN;Acc:ZDB-GENE-040718-120]
ENSDARG00000034555	155 KKK RRRRRRR	pard3bb	par-3 family cell polarity regulator beta b [Source:ZFIN;Acc:ZDB-GENE-070912-290]
ENSDARG00000042000	164 III VVVVVVV	si:ch211-63o20.7	si:ch211-63o20.7 [Source:ZFIN;Acc:ZDB-GENE-041001-194]
ENSDARG00000042518	450 CCC YYYYYYY	hipk2	homeodomain interacting protein kinase 2 [Source:ZFIN;Acc:ZDB-GENE-031125-4]
ENSDARG00000042553	154 VVV IIIIIII	pex7	peroxisomal biogenesis factor 7 [Source:ZFIN;Acc:ZDB-GENE-050320-105]
ENSDARG00000056121	640 RRR KKKKKKK	serac1	serine active site containing 1 [Source:ZFIN;Acc:ZDB-GENE-040616-1]
ENSDARG00000043658	153 SSS AVTTATT	cxadr	coxsackie virus and adenovirus receptor [Source:ZFIN;Acc:ZDB-GENE-020814-2]
ENSDARG00000045514	212 VVV IIIIIII	atp5c1	ATP synthase, H+ transporting, mitochondrial F1 complex, gamma polypeptide 1 [Source:ZFIN;Acc:ZDB-GENE-030131-8901]
ENSDARG00000045940	57 VVV IIIIIII	lsm12b	LSM12 homolog b [Source:ZFIN;Acc:ZDB-GENE-040426-2164]
ENSDARG00000051902	659 VVV LLMMLMM	prmt7	protein arginine methyltransferase 7 [Source:ZFIN;Acc:ZDB-GENE-040426-1560]
ENSDARG00000092798	42 MMM IIIIIII	ppib	peptidylprolyl isomerase B (cyclophilin B) [Source:ZFIN;Acc:ZDB-GENE-040426-1955]
ENSDARG00000052994	131 EEE DDDDDDD	slc25a28	solute carrier family 25 (mitochondrial iron transporter), member 28 [Source:ZFIN;Acc:ZDB-GENE-040426-2125]
ENSDARG00000038917	483 SSS AAAAAAA	rad50	RAD50 homolog, double strand break repair protein [Source:ZFIN;Acc:ZDB-GENE-050506-110]
ENSDARG00000054096	114 AAA VVVVVVV	rbm41	RNA binding motif protein 41 [Source:ZFIN;Acc:ZDB-GENE-041114-107]
ENSDARG00000054570	2498 GGG STSSSSS 3028 AAA STTTTTT	smg1	SMG1 phosphatidylinositol 3-kinase-related kinase [Source:ZFIN;Acc:ZDB-GENE-061013-767]
ENSDARG00000056160	149 DDD EEEEEEE	hspd1	heat shock 60 protein 1 [Source:ZFIN;Acc:ZDB-GENE-021206-1]
ENSDARG00000056615	324 LLL MMMMMMM 375 EEE DDDDDDD	cybb	cytochrome b-245, beta polypeptide (chronic granulomatous disease) [Source:ZFIN;Acc:ZDB-GENE-040426-1380]
ENSDARG00000057273	56 VVV IIIIIII	alox5a	arachidonate 5-lipoxygenase a [Source:ZFIN;Acc:ZDB-GENE-090311-47]
ENSDARG00000075564	684 EEE DDDDDDD	fam13a	family with sequence similarity 13, member A [Source:ZFIN;Acc:ZDB-GENE-050208-102]
ENSDARG00000058319	362 HHH QQQQQQQ	cep76	centrosomal protein 76 [Source:ZFIN;Acc:ZDB-GENE-070820-5]
ENSDARG00000058297	83 TTT AAAAAAA	timm13	translocase of inner mitochondrial membrane 13 homolog (yeast) [Source:ZFIN;Acc:ZDB-GENE-040718-167]
ENSDARG00000058533	779 DDD EEEEEEE	pole	polymerase (DNA directed), epsilon [Source:ZFIN;Acc:ZDB-GENE-070705-557]
ENSDARG00000058285	527 VVV IIIIIII	cpt1b	carnitine palmitoyltransferase 1B (muscle) [Source:ZFIN;Acc:ZDB-GENE-041010-9]
ENSDARG00000057679	625 VVV GAAAAAA	sh2b1	SH2B adaptor protein 1 [Source:ZFIN;Acc:ZDB-GENE-070209-188]
ENSDARG00000060005	24 EEE LQQQQQQ	mtrf1l	mitochondrial translational release factor 1-like [Source:ZFIN;Acc:ZDB-GENE-030131-8198]
ENSDARG00000060058	113 AAA PSPPPPP	cylda	cylindromatosis (turban tumor syndrome), a [Source:ZFIN;Acc:ZDB-GENE-061108-2]
ENSDARG00000061208	248 SSS GGGGGGG	rab40c	RAB40c, member RAS oncogene family [Source:ZFIN;Acc:ZDB-GENE-030515-1]
ENSDARG00000061255	172 QQQ HHHHHHH	dusp3a	dual specificity phosphatase 3a [Source:ZFIN;Acc:ZDB-GENE-111207-3]
ENSDARG00000061355	573 EEE QQQQQQQ	aoc1	amine oxidase, copper containing 1 [Source:ZFIN;Acc:ZDB-GENE-061103-112]
ENSDARG00000061817	540 MMM LLLLLLL	kif1aa	kinesin family member 1Aa [Source:ZFIN;Acc:ZDB-GENE-100913-3]
ENSDARG00000061789	265 RRR KKKKKKK	gnl1	guanine nucleotide binding protein-like 1 [Source:ZFIN;Acc:ZDB-GENE-060323-1]
ENSDARG00000062058	207 AAA EEEEEEE	slc12a7b	solute carrier family 12 (potassium/chloride transporter), member 7b [Source:ZFIN;Acc:ZDB-GENE-030829-61]
ENSDARG00000062315	396 YYY FFFFFFF	sik2b	salt-inducible kinase 2b [Source:ZFIN;Acc:ZDB-GENE-071012-1]
ENSDARG00000062460	445 DDD EEEEEEE	sgk3	serum/glucocorticoid regulated kinase family, member 3 [Source:ZFIN;Acc:ZDB-GENE-070424-62]
ENSDARG00000062868	1112 VVV TSAATAA	eea1	early endosome antigen 1 [Source:ZFIN;Acc:ZDB-GENE-041111-270]
ENSDARG00000063003	78 GGG AAAAAAA	alkbh5	alkB homolog 5, RNA demethylase [Source:ZFIN;Acc:ZDB-GENE-061013-602]
ENSDARG00000074646	363 HHH RRRRRRR	CABZ01076047.1
ENSDARG00000067607	407 EEE DDDDDDD	srebf1	sterol regulatory element binding transcription factor 1 [Source:ZFIN;Acc:ZDB-GENE-090812-3]
ENSDARG00000032482	282 TTT GSSSSSS	si:dkey-40c11.2	si:dkey-40c11.2 [Source:ZFIN;Acc:ZDB-GENE-060526-300]
ENSDARG00000068663	316 LLL VVVIVVV	zgc:152951	zgc:152951 [Source:ZFIN;Acc:ZDB-GENE-060929-416]
ENSDARG00000052379	532 EEE DDDDDDD	ccdc22	coiled-coil domain containing 22 [Source:ZFIN;Acc:ZDB-GENE-050913-93]
ENSDARG00000069013	166 GGG DDDDDDD	prdx4	peroxiredoxin 4 [Source:ZFIN;Acc:ZDB-GENE-030131-1096]
ENSDARG00000069056	280 SSS GGGGGGG	ranbp3b	RAN binding protein 3b [Source:ZFIN;Acc:ZDB-GENE-040426-1627]
ENSDARG00000069066	250 SSS QPPPPPP	nufip2	nuclear fragile X mental retardation protein interacting protein 2 [Source:ZFIN;Acc:ZDB-GENE-041111-7]
ENSDARG00000069242	232 III VVVVVVV	pdia5	protein disulfide isomerase family A, member 5 [Source:ZFIN;Acc:ZDB-GENE-030521-5]
ENSDARG00000069269	876 TTT AAAAAAA	wdr35	WD repeat domain 35 [Source:ZFIN;Acc:ZDB-GENE-060810-148]
ENSDARG00000059236	181 III VVVAVVV	ptger4a	prostaglandin E receptor 4 (subtype EP4) a [Source:ZFIN;Acc:ZDB-GENE-060222-1]
ENSDARG00000062621	491 TTT SSSSSSS	SATB1	SATB homeobox 1 [Source:HGNC Symbol;Acc:HGNC:10541]
ENSDARG00000009315	303 DDD EEEEEEE	clgn	calmegin [Source:ZFIN;Acc:ZDB-GENE-060929-708]
ENSDARG00000069833	45 VVV IIIIIII	rhbdl2	rhomboid, veinlet-like 2 (Drosophila) [Source:ZFIN;Acc:ZDB-GENE-040426-732]
ENSDARG00000036893	601 LLL VVVVVVV	f13a1b	coagulation factor XIII, A1 polypeptide b [Source:ZFIN;Acc:ZDB-GENE-030131-9634]
ENSDARG00000078619	248 QQQ KKRKKRK	pnp5a	purine nucleoside phosphorylase 5a [Source:ZFIN;Acc:ZDB-GENE-040426-2553]
ENSDARG00000070494	608 SSS PTPPPPP	pdgfra	platelet-derived growth factor receptor, alpha polypeptide [Source:ZFIN;Acc:ZDB-GENE-990415-208]
ENSDARG00000004537	3672 VVV AAATAAA	kmt2a	lysine (K)-specific methyltransferase 2A [Source:ZFIN;Acc:ZDB-GENE-080521-3]
ENSDARG00000059391	72 LLL MMMMMMM	gyg1b	glycogenin 1b [Source:ZFIN;Acc:ZDB-GENE-040625-30]
ENSDARG00000073686	1030 RRR DDGDDGD	heatr6	HEAT repeat containing 6 [Source:ZFIN;Acc:ZDB-GENE-080204-118]
ENSDARG00000007526	211 LLL MMMMMMM	ndufs2	NADH dehydrogenase (ubiquinone) Fe-S protein 2 [Source:ZFIN;Acc:ZDB-GENE-050522-273]
ENSDARG00000077691	31 TTT KKQKKKK	slc13a5a	info solute carrier family 13 (sodium-dependent citrate transporter), member 5a [Source:ZFIN;Acc:ZDB-GENE-030131-4628]
ENSDARG00000075580	113 III VVVVVVV	lrch2	leucine-rich repeats and calponin homology (CH) domain containing 2 [Source:ZFIN;Acc:ZDB-GENE-080114-1]
ENSDARG00000079068	367 KKK QQQQQQQ	adam12	ADAM metallopeptidase domain 12 [Source:ZFIN;Acc:ZDB-GENE-070809-1]
ENSDARG00000077728	636 AAA VIVVVVV	supv3l1	SUV3-like helicase [Source:ZFIN;Acc:ZDB-GENE-030131-2838]
ENSDARG00000076847	880 EEE DDDDDDD	tnrc6c1	trinucleotide repeat containing 6C1 [Source:ZFIN;Acc:ZDB-GENE-030131-7440]
ENSDARG00000018065	230 TTT VAAAAAA	ntm	neurotrimin [Source:ZFIN;Acc:ZDB-GENE-060421-6020]
ENSDARG00000069102	145 LLL AIVVVVV	zgc:112962	zgc:112962 [Source:ZFIN;Acc:ZDB-GENE-050410-15]
ENSDARG00000075798	404 DDD EEEEEEE	usp38	ubiquitin specific peptidase 38 [Source:ZFIN;Acc:ZDB-GENE-101007-2]
ENSDARG00000069669	237 EEE DDDDDDD	adra2c	adrenoceptor alpha 2C [Source:ZFIN;Acc:ZDB-GENE-021010-3]
ENSDARG00000029370	441 KKK RRRRRRR	ankrd6b	ankyrin repeat domain 6b [Source:ZFIN;Acc:ZDB-GENE-030916-4]
ENSDARG00000079616	479 AAA VVVVVVV	cramp1	cramped chromatin regulator homolog 1 [Source:ZFIN;Acc:ZDB-GENE-030131-8255]
ENSDARG00000078227	769 RRR KQKKKKK	cspg4	chondroitin sulfate proteoglycan 4 [Source:ZFIN;Acc:ZDB-GENE-050519-1]
ENSDARG00000062152	489 FFF LLLLLLL	chaf1a	chromatin assembly factor 1, subunit A (p150) [Source:ZFIN;Acc:ZDB-GENE-030131-5366]
ENSDARG00000075017	108 RRR KKKKKKK	myzap	myocardial zonula adherens protein [Source:ZFIN;Acc:ZDB-GENE-041111-91]
ENSDARG00000077231	1020 RRR KKKKKKK	vwf	von Willebrand factor [Source:ZFIN;Acc:ZDB-GENE-070103-1]
ENSDARG00000076552	391 PPP TTTSTTT	zgc:193801	zgc:193801 [Source:ZFIN;Acc:ZDB-GENE-081022-40]
ENSDARG00000074843	953 VVV IIIIIII	phldb2b	pleckstrin homology-like domain, family B, member 2b [Source:ZFIN;Acc:ZDB-GENE-030131-3235]
ENSDARG00000078094	532 RRR KQQQKQQ	lmf2a	lipase maturation factor 2a [Source:ZFIN;Acc:ZDB-GENE-080723-47]
ENSDARG00000079634	366 KKK RRRRRRR	filip1b	filamin A interacting protein 1b [Source:ZFIN;Acc:ZDB-GENE-030131-1935]
ENSDARG00000077516	1208 RRR QQQQQQQ	RECQL4	RecQ like helicase 4 [Source:HGNC Symbol;Acc:HGNC:9949]
ENSDARG00000077753	1340 III VVVVVVV	SZT2	seizure threshold 2 homolog (mouse) [Source:HGNC Symbol;Acc:HGNC:29040]
ENSDARG00000078929	144 TTT AAAAAAA	abhd16a	abhydrolase domain containing 16A [Source:ZFIN;Acc:ZDB-GENE-010601-2]
ENSDARG00000078284	686 VVV IDIIIII	phkb	phosphorylase kinase, beta [Source:ZFIN;Acc:ZDB-GENE-110411-149]
ENSDARG00000034855	240 AAA SSSTSSS	ccnb3	cyclin B3 [Source:ZFIN;Acc:ZDB-GENE-060929-684]
ENSDARG00000000729	318 AAA SHSSSSS	daxx	death-domain associated protein [Source:ZFIN;Acc:ZDB-GENE-010110-3]
ENSDARG00000093864	133 VVV IIIIIII	wee1	WEE1 G2 checkpoint kinase [Source:ZFIN;Acc:ZDB-GENE-030131-5268]
ENSDARG00000058571	234 LLL VVVVVVV	pdp2	putative pyruvate dehydrogenase phosphatase isoenzyme 2 [Source:ZFIN;Acc:ZDB-GENE-000921-2]
ENSDARG00000088560	69 III VVVVVVV	tmem104	transmembrane protein 104 [Source:ZFIN;Acc:ZDB-GENE-070822-4]
ENSDARG00000087822	665 LLL VVVVVVV	agap3	ArfGAP with GTPase domain, ankyrin repeat and PH domain 3 [Source:ZFIN;Acc:ZDB-GENE-110927-1]
ENSDARG00000070864	216 AAA VTTTTTT	bcl6a	B-cell CLL/lymphoma 6a (zinc finger protein 51) [Source:ZFIN;Acc:ZDB-GENE-040426-1696]
ENSDARG00000040712	204 III VVVVVVV	adprh	ADP-ribosylarginine hydrolase [Source:ZFIN;Acc:ZDB-GENE-040801-190]
ENSDARG00000037928	225 TTT SSSSSSS	ddx42	DEAD (Asp-Glu-Ala-Asp) box helicase 42 [Source:ZFIN;Acc:ZDB-GENE-050706-53]
ENSDARG00000039820	72 DDD EEEEEEE	mea1	male-enhanced antigen 1 [Source:ZFIN;Acc:ZDB-GENE-070424-117]
ENSDARG00000060771	445 TTT AAAAAAA	map7d3	MAP7 domain containing 3 [Source:ZFIN;Acc:ZDB-GENE-121129-3]
ENSDARG00000089976	170 DDD EEEEEEE	spcs3	signal peptidase complex subunit 3 [Source:ZFIN;Acc:ZDB-GENE-040426-2206]
ENSDARG00000003081	376 SSS AAAAAAA	mybphb	myosin binding protein Hb [Source:ZFIN;Acc:ZDB-GENE-030131-9794]
ENSDARG00000092693	157 FFF YYYYYYY	tpt1	tumor protein, translationally-controlled 1 [Source:ZFIN;Acc:ZDB-GENE-990603-10]
ENSDARG00000068415	184 TTT VIIIIII	ptgesl	prostaglandin E synthase 2-like [Source:ZFIN;Acc:ZDB-GENE-040426-1063]
ENSDARG00000088123	612 FFF YYYYYYY	ZNF217	zinc finger protein 217 [Source:HGNC Symbol;Acc:HGNC:13009]
ENSDARG00000074059	348 EEE DDDDDDD	dlg5a	discs, large homolog 5a (Drosophila) [Source:ZFIN;Acc:ZDB-GENE-030131-3149]
ENSDARG00000043247	364 III VVVVVVV	gtf3c3	general transcription factor IIIC, polypeptide 3 [Source:ZFIN;Acc:ZDB-GENE-040914-80]
ENSDARG00000042848	186 VVV LLIILII	pcmtl	l-isoaspartyl protein carboxyl methyltransferase, like [Source:ZFIN;Acc:ZDB-GENE-040426-1738]
ENSDARG00000061066	571 DDD EEEEEEE	c2cd2l	c2cd2-like [Source:ZFIN;Acc:ZDB-GENE-041019-1]
ENSDARG00000074581	387 LLL MQQQMQQ	add2	adducin 2 (beta) [Source:ZFIN;Acc:ZDB-GENE-080718-4]
ENSDARG00000045092	230 QQQ RKRRRRR	cdk5rap3	CDK5 regulatory subunit associated protein 3 [Source:ZFIN;Acc:ZDB-GENE-040625-90]
ENSDARG00000000369	198 AAA VVVVVVV	prkag3b	protein kinase, AMP-activated, gamma 3b non-catalytic subunit [Source:ZFIN;Acc:ZDB-GENE-060421-6938]
ENSDARG00000023900	87 KKK RRRRRRR	casd1	CAS1 domain containing 1 [Source:ZFIN;Acc:ZDB-GENE-060503-329]
ENSDARG00000062248	1099 TTT SSSSSSS	ptpn21	protein tyrosine phosphatase, non-receptor type 21 [Source:ZFIN;Acc:ZDB-GENE-080102-4]
ENSDARG00000055502	491 TTT AAAAAAA 1003 PPP SSSSSSS	cicb	capicua transcriptional repressor b [Source:ZFIN;Acc:ZDB-GENE-030131-1966]
ENSDARG00000006128	154 RRR KKKKKKK	cep170aa	centrosomal protein 170Aa [Source:ZFIN;Acc:ZDB-GENE-090312-109]
ENSDARG00000012389	68 LLL FFFTFFF	adar	adenosine deaminase, RNA-specific [Source:ZFIN;Acc:ZDB-GENE-000616-5]
ENSDARG00000060252	400 III VVVVVVV	mogs	mannosyl-oligosaccharide glucosidase [Source:ZFIN;Acc:ZDB-GENE-070112-412]
ENSDARG00000030463	99 MMM IIIIIII	tppp3	tubulin polymerization-promoting protein family member 3 [Source:ZFIN;Acc:ZDB-GENE-040426-1909]
ENSDARG00000062362	631 SSS TTTTTTT	tpcn1	two pore segment channel 1 [Source:ZFIN;Acc:ZDB-GENE-060526-199]
ENSDARG00000074675	326 VVV IIIIIII	pan2	PAN2 poly(A) specific ribonuclease subunit homolog (S. cerevisiae) [Source:ZFIN;Acc:ZDB-GENE-030131-3113]
ENSDARG00000057000	504 GGG SSSSSSS	camkvl	CaM kinase-like vesicle-associated, like [Source:ZFIN;Acc:ZDB-GENE-090311-58]
ENSDARG00000060841	512 DDD EEEEEEE	pik3c2a	phosphatidylinositol-4-phosphate 3-kinase, catalytic subunit type 2 alpha [Source:ZFIN;Acc:ZDB-GENE-030328-39]
ENSDARG00000055490	43 III TTTTTTT	galnt12	UDP-N-acetyl-alpha-D-galactosamine:polypeptide N-acetylgalactosaminyltransferase 12 [Source:ZFIN;Acc:ZDB-GENE-060503-704]
ENSDARG00000076542	201 AAA VVVVVVV	pogzb	pogo transposable element with ZNF domain b [Source:ZFIN;Acc:ZDB-GENE-100609-3]
ENSDARG00000020621	655 VVV MMMMMMM	ap1b1	adaptor-related protein complex 1, beta 1 subunit [Source:ZFIN;Acc:ZDB-GENE-061025-1]
ENSDARG00000026664	65 MMM TTTTTTT	uri1	URI1, prefoldin-like chaperone [Source:ZFIN;Acc:ZDB-GENE-050913-30]
ENSDARG00000007294	315 AAA GGGEGGG	aco2	aconitase 2, mitochondrial [Source:ZFIN;Acc:ZDB-GENE-030131-1390]
ENSDARG00000025346	280 RRR HHHHHHH	znf277	zinc finger protein 277 [Source:ZFIN;Acc:ZDB-GENE-040426-1633]
ENSDARG00000022532	37 EEE GGGGGGG	chrnb1l	cholinergic receptor, nicotinic, beta 1 (muscle) like [Source:ZFIN;Acc:ZDB-GENE-060811-1]
ENSDARG00000091931	26 RRR QKQQQQQ	gpatch4	G patch domain containing 4 [Source:ZFIN;Acc:ZDB-GENE-041008-158]
ENSDARG00000057317	232 SSS TTTTTTT	nexn	nexilin (F actin binding protein) [Source:ZFIN;Acc:ZDB-GENE-041114-92]
ENSDARG00000053456	171 RRR HHHHHHH	GK3P	zgc:172295 [Source:ZFIN;Acc:ZDB-GENE-080204-72]
ENSDARG00000063219	503 TTT AAAPAAA	ubap2l	ubiquitin associated protein 2-like [Source:ZFIN;Acc:ZDB-GENE-060503-244]
ENSDARG00000000103	1795 QQQ LPPPPPP	myh10	myosin, heavy chain 10, non-muscle [Source:ZFIN;Acc:ZDB-GENE-030616-162]
ENSDARG00000005236	1366 YYY FFFFFFF	srcap	Snf2-related CREBBP activator protein [Source:ZFIN;Acc:ZDB-GENE-041008-127]
ENSDARG00000074041	1018 SSS TTTTTTT	abca5	ATP-binding cassette, sub-family A (ABC1), member 5 [Source:ZFIN;Acc:ZDB-GENE-050517-5]
ENSDARG00000078322	1957 VVV QQQPQQQ	col12a1a	collagen, type XII, alpha 1a [Source:ZFIN;Acc:ZDB-GENE-090728-1]
ENSDARG00000070673	279 CCC RRRRRRR	ptgr2	prostaglandin reductase 2 [Source:ZFIN;Acc:ZDB-GENE-050506-71]
ENSDARG00000038094	336 VVV IIILIII	clec16a	C-type lectin domain family 16, member A [Source:ZFIN;Acc:ZDB-GENE-040426-951]
ENSDARG00000079702	685 III SSTTSTT	wdr81	WD repeat domain 81 [Source:ZFIN;Acc:ZDB-GENE-030131-3389]
ENSDARG00000101043	132 VVV IMIMIIM 1161 VVV IIIIIII	ppl	periplakin [Source:ZFIN;Acc:ZDB-GENE-041008-196]
ENSDARG00000103350	194 VVV IIIIIII	trim24	tripartite motif containing 24 [Source:ZFIN;Acc:ZDB-GENE-030131-5913]
ENSDARG00000104719	522 RRR KKKKKKK	abcc1	ATP-binding cassette, sub-family C (CFTR/MRP), member 1 [Source:ZFIN;Acc:ZDB-GENE-050517-15]
ENSDARG00000094010	280 RRR KHQQKQQ 287 AAA VVVLVVV	swt1	SWT1 RNA endoribonuclease homolog [Source:ZFIN;Acc:ZDB-GENE-041015-373]
ENSDARG00000100371	273 SSS TTTTTTT	eef2b	eukaryotic translation elongation factor 2b [Source:ZFIN;Acc:ZDB-GENE-030131-5128]
ENSDARG00000078217	107 III MMMMMMM	cblc	Cbl proto-oncogene C, E3 ubiquitin protein ligase [Source:ZFIN;Acc:ZDB-GENE-080220-20]
ENSDARG00000015006	612 III VVVVVVV	dnm1l	dynamin 1-like [Source:ZFIN;Acc:ZDB-GENE-040426-1556]
ENSDARG00000021239	298 SSS AAAAAAA	apaf1	apoptotic peptidase activating factor 1 [Source:ZFIN;Acc:ZDB-GENE-000616-4]
ENSDARG00000098733	555 VVV ASAAAAA	PXDN	peroxidasin [Source:HGNC Symbol;Acc:HGNC:14966]
ENSDARG00000103361	1021 AAA TTTTTTT	tshz3b	teashirt zinc finger homeobox 3b [Source:ZFIN;Acc:ZDB-GENE-100319-2]
ENSDARG00000099079	786 RRR KKKKKKK	aclya	ATP citrate lyase a [Source:ZFIN;Acc:ZDB-GENE-031113-1]
ENSDARG00000098860	136 LLL IIIIIII	FAM57A	family with sequence similarity 57 member A [Source:HGNC Symbol;Acc:HGNC:29646]
ENSDARG00000099431	244 VVV IIIIIII	med24	mediator complex subunit 24 [Source:ZFIN;Acc:ZDB-GENE-030131-2341]
ENSDARG00000059053	246 QQQ RRRRRRR	slc13a4	solute carrier family 13 (sodium/sulfate symporter), member 4 [Source:ZFIN;Acc:ZDB-GENE-070424-71]
ENSDARG00000100729	2067 AAA SSSSSSS	tln1	talin 1 [Source:ZFIN;Acc:ZDB-GENE-031002-48]
ENSDARG00000019717	313 SSS GGGGGGG	pbx2	pre-B-cell leukemia homeobox 2 [Source:ZFIN;Acc:ZDB-GENE-000405-5]
ENSDARG00000100290	115 EEE DDDDDDD	SPHK1	sphingosine kinase 1 [Source:HGNC Symbol;Acc:HGNC:11240]
ENSDARG00000039051	441 SSS AAAAAAA	hhatla	hedgehog acyltransferase-like, a [Source:ZFIN;Acc:ZDB-GENE-040426-1865]
ENSDARG00000100304	456 LLL QQQQQQQ	chdh	choline dehydrogenase [Source:ZFIN;Acc:ZDB-GENE-120111-1]
ENSDARG00000057688	325 GGG SSSSSSS	ical1	islet cell autoantigen 1-like [Source:ZFIN;Acc:ZDB-GENE-030910-4]
ENSDARG00000100965	1560 AAA TTTTTTT	ep400	E1A binding protein p400 [Source:ZFIN;Acc:ZDB-GENE-081104-186]
ENSDARG00000058306	326 SSS PPPPPPP	prpf18	PRP18 pre-mRNA processing factor 18 homolog (yeast) [Source:ZFIN;Acc:ZDB-GENE-040704-45]
ENSDARG00000102387	149 LLL VVVVVVV	slc39a14	solute carrier family 39 (zinc transporter), member 14 [Source:ZFIN;Acc:ZDB-GENE-060315-2]
ENSDARG00000102755	1233 VVV ILIIIII	EML6	echinoderm microtubule associated protein like 6 [Source:HGNC Symbol;Acc:HGNC:35412]
ENSDARG00000105116	336 VVV IIIIIII	p4hb	prolyl 4-hydroxylase, beta polypeptide [Source:ZFIN;Acc:ZDB-GENE-080610-1]
ENSDARG00000062178	410 LLL VVVVVVV	fam65a	family with sequence similarity 65, member A [Source:ZFIN;Acc:ZDB-GENE-050420-32]
ENSDARG00000098738	884 III RRLLRLL 1119 LLL MMMMMMM	scn4aa	sodium channel, voltage-gated, type IV, alpha, a [Source:ZFIN;Acc:ZDB-GENE-051201-2]
ENSDARG00000004830	296 RRR KKKKKKK	flot2a	flotillin 2a [Source:ZFIN;Acc:ZDB-GENE-020430-3]
ENSDARG00000008237	93 DDD EEEEEEE	sars	seryl-tRNA synthetase [Source:ZFIN;Acc:ZDB-GENE-040831-1]
ENSDARG00000052846	205 EEE DDDDDDD	fsta	follistatin a [Source:ZFIN;Acc:ZDB-GENE-990714-11]
ENSDARG00000099524	609 VVV IIIIIII	gbe1b	glucan (1,4-alpha-), branching enzyme 1b [Source:ZFIN;Acc:ZDB-GENE-110914-16]
ENSDARG00000079110	79 VVV LLMLLML 256 DDD EQEEEEE	cluap1	clusterin associated protein 1 [Source:ZFIN;Acc:ZDB-GENE-040426-1943]
ENSDARG00000043285	792 AAA TTTTTTT	zbtb21	zinc finger and BTB domain containing 21 [Source:ZFIN;Acc:ZDB-GENE-050411-7]
ENSDARG00000013333	194 LLL IIIIIII	ndufa10	NADH dehydrogenase (ubiquinone) 1 alpha subcomplex, 10 [Source:ZFIN;Acc:ZDB-GENE-030131-670]
ENSDARG00000104267	184 III VAVVVVV	postnb	periostin, osteoblast specific factor b [Source:ZFIN;Acc:ZDB-GENE-030131-9120]
ENSDARG00000103422	560 VVV TAAAAAA	usp10	ubiquitin specific peptidase 10 [Source:ZFIN;Acc:ZDB-GENE-030219-132]
ENSDARG00000054829	355 KKK RRRRRRR	pik3c3	phosphatidylinositol 3-kinase, catalytic subunit type 3 [Source:ZFIN;Acc:ZDB-GENE-050410-13]
ENSDARG00000098186	34 RRR KKKKKKK	TMEM19	transmembrane protein 19 [Source:HGNC Symbol;Acc:HGNC:25605]
ENSDARG00000101697	723 LLL VVVVVVV	VWDE	si:dkey-30e9.7 [Source:ZFIN;Acc:ZDB-GENE-131121-540]
ENSDARG00000100481	355 RRR KAKKKKK	smg6	SMG6 nonsense mediated mRNA decay factor [Source:ZFIN;Acc:ZDB-GENE-081107-52]
ENSDARG00000105029	41 III VVVVVVV	CU855947.1
ENSDARG00000101452	69 DDD EEEEEEE	CABZ01088700.1
ENSDARG00000079374	1510 DDD EEEEEEE	tjp1b	tight junction protein 1b [Source:ZFIN;Acc:ZDB-GENE-070925-1]

## Sheet: Table S16
Table S16. Convergent amino acid substitutions between Mormyroidea and Malapterurus electricus.
Ensembl GeneID	Position and convergent amino acid substitution	Gene name	Gene description
ENSDARG00000000001	152 VVV MIIIIII	slc35a5	solute carrier family 35, member A5 [Source:ZFIN;Acc:ZDB-GENE-030616-55]
ENSDARG00000000002	175 AAG GGEGGEG 314 RRR PHHHHHH 374 SST MTITTTT	ccdc80	coiled-coil domain containing 80 [Source:ZFIN;Acc:ZDB-GENE-030616-56]
ENSDARG00000000189	520 SST TITTTTT	sema6e	sema domain, transmembrane domain (TM), and cytoplasmic domain, (semaphorin) 6E [Source:ZFIN;Acc:ZDB-GENE-040724-119]
ENSDARG00000000472	318 HHQ QQQVQQQ	cntn2	contactin 2 [Source:ZFIN;Acc:ZDB-GENE-990630-12]
ENSDARG00000000631	456 LLL VPVVVVV	ptpn4a	protein tyrosine phosphatase, non-receptor type 4a [Source:ZFIN;Acc:ZDB-GENE-030616-449]
ENSDARG00000045051	404 TTI VIIIIII	slc16a3	solute carrier family 16 (monocarboxylate transporter), member 3 [Source:ZFIN;Acc:ZDB-GENE-030131-5487]
ENSDARG00000001414	472 VVI IIIIIII 600 IIT MTTTMTT	mctp2a	multiple C2 domains, transmembrane 2a [Source:ZFIN;Acc:ZDB-GENE-040724-63]
ENSDARG00000000690	168 AAV VVLVVVV	sypl2b	synaptophysin-like 2b [Source:ZFIN;Acc:ZDB-GENE-050417-309]
ENSDARG00000000804	110 VVA TAAATAA	rassf6	Ras association (RalGDS/AF-6) domain family 6 [Source:ZFIN;Acc:ZDB-GENE-030616-513]
ENSDARG00000018961	518 KKT RAAARAA	gtpbp4	GTP binding protein 4 [Source:ZFIN;Acc:ZDB-GENE-030131-5982]
ENSDARG00000041022	421 SSC CCCCCCC	pdcd4b	programmed cell death 4b [Source:ZFIN;Acc:ZDB-GENE-030131-9847]
ENSDARG00000005945	41 DDE EEEEEEE 66 GGS ASSSSSS 365 FFY YYYYYYY	sart1	squamous cell carcinoma antigen recognised by T cells [Source:ZFIN;Acc:ZDB-GENE-040718-422]
ENSDARG00000010524	360 KKR RRRRRRR	si:ch211-282j22.3	si:ch211-282j22.3 [Source:ZFIN;Acc:ZDB-GENE-091113-49]
ENSDARG00000016044	137 RRR KKKKKKK	gins4	GINS complex subunit 4 (Sld5 homolog) [Source:ZFIN;Acc:ZDB-GENE-040801-59]
ENSDARG00000012405	1000 LLI VIVIIVI	col1a1a	collagen, type I, alpha 1a [Source:ZFIN;Acc:ZDB-GENE-030131-9102]
ENSDARG00000036414	546 GGA VSSVASA	si:ch73-335l21.1	si:ch73-335l21.1 [Source:ZFIN;Acc:ZDB-GENE-130530-591]
ENSDARG00000052623	338 GGA AAAAAAA 344 EE- DDDDDDD	bsdc1	BSD domain containing 1 [Source:ZFIN;Acc:ZDB-GENE-040905-1]
ENSDARG00000005948	339 MMI IIIIIII	ankmy2a	ankyrin repeat and MYND domain containing 2a [Source:ZFIN;Acc:ZDB-GENE-030131-6321]
ENSDARG00000014572	72 FFC YYCYYYY 260 SSS GGGGGGG	chpt1	choline phosphotransferase 1 [Source:ZFIN;Acc:ZDB-GENE-030131-1325]
ENSDARG00000010792	497 YYF FFFFFFF	cdc25b	cell division cycle 25B [Source:ZFIN;Acc:ZDB-GENE-000330-5]
ENSDARG00000021408	172 VVI IIIIIII	kdelc2	KDEL (Lys-Asp-Glu-Leu) containing 2 [Source:ZFIN;Acc:ZDB-GENE-060810-142]
ENSDARG00000004713	22 TTS ASSSASS 170 KKQ QQQQQQQ	mad2l1	MAD2 mitotic arrest deficient-like 1 (yeast) [Source:ZFIN;Acc:ZDB-GENE-030515-3]
ENSDARG00000003994	311 PPV AVVVAVV 327 TTS SSSSSSS	syt9a	synaptotagmin IXa [Source:ZFIN;Acc:ZDB-GENE-031002-18]
ENSDARG00000003599	183 VVI IIIIIII	rpl3	ribosomal protein L3 [Source:ZFIN;Acc:ZDB-GENE-030131-1291]
ENSDARG00000068763	858 RRK MKKKKKK	plcg2	phospholipase C, gamma 2 [Source:ZFIN;Acc:ZDB-GENE-030131-9532]
ENSDARG00000022456	302 QQE AEEEEEE	eno1a	enolase 1a, (alpha) [Source:ZFIN;Acc:ZDB-GENE-030131-6048]
ENSDARG00000013072	73 AAS DGGEDGG	MMP15 (1 of many)	matrix metallopeptidase 15 [Source:HGNC Symbol;Acc:HGNC:7161]
ENSDARG00000004261	8 SSF LFLFLLF	tmed9	transmembrane p24 trafficking protein 9 [Source:ZFIN;Acc:ZDB-GENE-050417-434]
ENSDARG00000034293	467 LLF FFFFFFF	hif1ab	hypoxia inducible factor 1, alpha subunit (basic helix-loop-helix transcription factor) b [Source:ZFIN;Acc:ZDB-GENE-040426-706]
ENSDARG00000017602	47 TTA AAAAAAA 216 VV- AAAGAAA	ccng2	cyclin G2 [Source:ZFIN;Acc:ZDB-GENE-021016-1]
ENSDARG00000006877	236 TTV VAVVVVV 409 SSV AVAVAAV	enpp4	ectonucleotide pyrophosphatase/phosphodiesterase 4 [Source:ZFIN;Acc:ZDB-GENE-050417-444]
ENSDARG00000008032	217 VVV AAAAAAA 677 LLL MMMMMMM	sart3	squamous cell carcinoma antigen recognized by T cells 3 [Source:ZFIN;Acc:ZDB-GENE-040724-10]
ENSDARG00000003113	38 VVL LLLQLLL 57 YYY FFFFFFF 292 IIT VVTAVTT 307 VVV LLLLLLL	ada	adenosine deaminase [Source:ZFIN;Acc:ZDB-GENE-040718-393]
ENSDARG00000018228	45 PPT TYSLTSS	htr2cl1	5-hydroxytryptamine (serotonin) receptor 2C, G protein-coupled-like 1 [Source:ZFIN;Acc:ZDB-GENE-081104-48]
ENSDARG00000013240	452 AAV VVTVVTV	zgc:172271	zgc:172271 [Source:ZFIN;Acc:ZDB-GENE-080204-110]
ENSDARG00000007149	225 TT- SSSSSSS 321 II- VVVVVVV	nadl1.2	neural adhesion molecule L1.2 [Source:ZFIN;Acc:ZDB-GENE-990415-10]
ENSDARG00000015824	472 LLA VVVVVVV	lemd3	LEM domain containing 3 [Source:ZFIN;Acc:ZDB-GENE-030131-490]
ENSDARG00000020467	169 DDK EAEEEEE	safb	scaffold attachment factor B [Source:ZFIN;Acc:ZDB-GENE-030131-698]
ENSDARG00000002970	154 AAG GGGGGGG	ss18	synovial sarcoma translocation, chromosome 18 (H. sapiens) [Source:ZFIN;Acc:ZDB-GENE-030131-4867]
ENSDARG00000020785	51 II- LLLVLLL 657 VV- LLMLLML	lama4	laminin, alpha 4 [Source:ZFIN;Acc:ZDB-GENE-040724-213]
ENSDARG00000017676	586 YY- FFFFFFF	mmp2	matrix metallopeptidase 2 [Source:ZFIN;Acc:ZDB-GENE-030131-9123]
ENSDARG00000008014	107 MML LLLLLLL	nudt17	nudix (nucleoside diphosphate linked moiety X)-type motif 17 [Source:ZFIN;Acc:ZDB-GENE-050913-50]
ENSDARG00000013561	54 GGE QEEEEEE 178 EED DDDDDDD	pgm1	phosphoglucomutase 1 [Source:ZFIN;Acc:ZDB-GENE-040426-1245]
ENSDARG00000017740	740 EED DDDDDDD	sec63	SEC63 homolog, protein translocation regulator [Source:ZFIN;Acc:ZDB-GENE-040718-328]
ENSDARG00000015752	192 EED DDDDDDD	zap70	zeta-chain (TCR) associated protein kinase [Source:ZFIN;Acc:ZDB-GENE-050522-257]
ENSDARG00000004473	518 DDE EEEEEEE	tbx21	T-box 21 [Source:ZFIN;Acc:ZDB-GENE-080104-3]
ENSDARG00000018980	345 SST LTTTTTT	zgc:91890	zgc:91890 [Source:ZFIN;Acc:ZDB-GENE-040704-21]
ENSDARG00000002305	277 AAS SSSSSSS	me3	malic enzyme 3, NADP(+)-dependent, mitochondrial [Source:ZFIN;Acc:ZDB-GENE-041111-294]
ENSDARG00000016687	397 AAT TTTTTTT 540 VVT TTATTAT 635 RRK KKKKKKK 652 TT- SASASSA	acadvl	acyl-CoA dehydrogenase, very long chain [Source:ZFIN;Acc:ZDB-GENE-030131-899]
ENSDARG00000012499	1230 QQ- EEEEEEE	per1b	period circadian clock 1b [Source:ZFIN;Acc:ZDB-GENE-040419-1]
ENSDARG00000032970	34 AAS SSSSSSS	cox4i1	cytochrome c oxidase subunit IV isoform 1 [Source:ZFIN;Acc:ZDB-GENE-030131-5175]
ENSDARG00000004322	269 VVI IIIIIII	ush1ga	Usher syndrome 1Ga (autosomal recessive) [Source:ZFIN;Acc:ZDB-GENE-131120-173]
ENSDARG00000040251	103 SSP RPPDPPP 261 KKS RSRRRRR	ctsk	cathepsin K [Source:ZFIN;Acc:ZDB-GENE-001205-4]
ENSDARG00000016089	446 AAS PSSSPSS	gltscr1l	GLTSCR1-like [Source:ZFIN;Acc:ZDB-GENE-100716-3]
ENSDARG00000016484	345 IIV VVVVVVV	dkc1	dyskeratosis congenita 1, dyskerin [Source:ZFIN;Acc:ZDB-GENE-031118-120]
ENSDARG00000001777	381 VVA AAAAAAA 457 SSS CCCCCCC 621 LLM MMMMMMM	nup155	nucleoporin 155 [Source:ZFIN;Acc:ZDB-GENE-040426-711]
ENSDARG00000021433	135 DDG GSGGGGG 296 VVA AAAAAAA 309 DDE EEIEEEE	asmtl	acetylserotonin O-methyltransferase-like [Source:ZFIN;Acc:ZDB-GENE-030131-2854]
ENSDARG00000006683	458 DDE EEEEEEE	arhgef6	Rac/Cdc42 guanine nucleotide exchange factor (GEF) 6 [Source:ZFIN;Acc:ZDB-GENE-101013-2]
ENSDARG00000016864	95 HH- RRRRRRR	farsb	phenylalanyl-tRNA synthetase, beta subunit [Source:ZFIN;Acc:ZDB-GENE-021206-2]
ENSDARG00000014101	297 RRI TKKKKKK	pyroxd2	pyridine nucleotide-disulphide oxidoreductase domain 2 [Source:ZFIN;Acc:ZDB-GENE-050506-147]
ENSDARG00000016753	372 EED DDDDDDD	ipo9	importin 9 [Source:ZFIN;Acc:ZDB-GENE-040426-2953]
ENSDARG00000008808	131 SSR KRRRRRR	eml2	echinoderm microtubule associated protein like 2 [Source:ZFIN;Acc:ZDB-GENE-050706-71]
ENSDARG00000019529	63 SS- GAAAAAA 474 LLI IIIIIII 809 IIV VLVLVVV 838 DDD EEEEEEE	parp1	poly (ADP-ribose) polymerase 1 [Source:ZFIN;Acc:ZDB-GENE-030131-3955]
ENSDARG00000003320	369 TTA AAVVAAA 741 RRK KKKKKKK	fam91a1	family with sequence similarity 91, member A1 [Source:ZFIN;Acc:ZDB-GENE-040426-1187]
ENSDARG00000012609	293 GGG DDDDDDD	hpx	hemopexin [Source:ZFIN;Acc:ZDB-GENE-030131-5773]
ENSDARG00000004774	684 DDE EEEEEEE	wdr36	WD repeat domain 36 [Source:ZFIN;Acc:ZDB-GENE-030131-464]
ENSDARG00000013346	585 AA- RETTRTT 930 TTA AAAAAAA 984 IIV VVVVVVV	fam208ab	family with sequence similarity 208, member Ab [Source:ZFIN;Acc:ZDB-GENE-090311-29]
ENSDARG00000009942	197 RRA QKKKKKK	cdc6	cell division cycle 6 homolog (S. cerevisiae) [Source:ZFIN;Acc:ZDB-GENE-050506-131]
ENSDARG00000013443	81 MM- IISIIII	atp6v1ba	ATPase, H+ transporting, lysosomal, V1 subunit B, member a [Source:ZFIN;Acc:ZDB-GENE-030711-3]
ENSDARG00000010655	17 MM- VVVVVVV	ppm1k	protein phosphatase, Mg2+/Mn2+ dependent, 1K [Source:ZFIN;Acc:ZDB-GENE-050306-8]
ENSDARG00000055108	134 VVI LLLILLI 150 HHR RRRRRRR	gde1	glycerophosphodiester phosphodiesterase 1 [Source:ZFIN;Acc:ZDB-GENE-040426-881]
ENSDARG00000032129	466 EEE DDDDDDD	gtf2f1	general transcription factor IIF, polypeptide 1 [Source:ZFIN;Acc:ZDB-GENE-030131-4557]
ENSDARG00000003127	285 TTV MMVVMVV	zgc:123105	zgc:123105 [Source:ZFIN;Acc:ZDB-GENE-051113-272]
ENSDARG00000019601	642 VVT TTATTAT 1081 SSD GEDDGDD 1212 TTA AAAAAAA 1418 DDE EEEEEEE	col12a1b	collagen, type XII, alpha 1b [Source:ZFIN;Acc:ZDB-GENE-120215-116]
ENSDARG00000013861	86 TTG SGSGSSG	armc1	armadillo repeat containing 1 [Source:ZFIN;Acc:ZDB-GENE-041212-33]
ENSDARG00000016623	58 VVI IIIIIII 156 AAT TTTTTTT 329 AAV VSVVVVV	si:ch211-195b13.1	si:ch211-195b13.1 [Source:ZFIN;Acc:ZDB-GENE-030131-7626]
ENSDARG00000012021	293 TTP PPPPPPP	kdsr	3-ketodihydrosphingosine reductase [Source:ZFIN;Acc:ZDB-GENE-040426-853]
ENSDARG00000014138	40 SST TTTTTTT	acot8	acyl-CoA thioesterase 8 [Source:ZFIN;Acc:ZDB-GENE-041010-174]
ENSDARG00000005915	183 PP- AAAAAAA	tcf3a	transcription factor 3a [Source:ZFIN;Acc:ZDB-GENE-990415-51]
ENSDARG00000019230	22 PPH HHHHHHH	rpl7a	ribosomal protein L7a [Source:ZFIN;Acc:ZDB-GENE-031001-9]
ENSDARG00000009745	70 HHR RRRRRRR	fbxw2	F-box and WD repeat domain containing 2 [Source:ZFIN;Acc:ZDB-GENE-050522-303]
ENSDARG00000016318	178 LLP DPPPPPP	med7	mediator complex subunit 7 [Source:ZFIN;Acc:ZDB-GENE-030131-4823]
ENSDARG00000008026	370 EE- DDDDDDD	fam129bb	family with sequence similarity 129, member Bb [Source:ZFIN;Acc:ZDB-GENE-030131-6218]
ENSDARG00000026294	92 TTR RRRERRR 552 EEE DDDDDDD	erbb2	erb-b2 receptor tyrosine kinase 2 [Source:ZFIN;Acc:ZDB-GENE-031118-121]
ENSDARG00000010317	322 YYS CSSSCSS	gpr183a	G protein-coupled receptor 183a [Source:ZFIN;Acc:ZDB-GENE-070615-28]
ENSDARG00000004078	186 VVA AAAAAAA 406 VVI IIIIIII	acsl4a	acyl-CoA synthetase long-chain family member 4a [Source:ZFIN;Acc:ZDB-GENE-040426-1565]
ENSDARG00000019715	133 GGQ SQQQSQQ	metap1d	methionyl aminopeptidase type 1D (mitochondrial) [Source:ZFIN;Acc:ZDB-GENE-050522-71]
ENSDARG00000042308	293 RRR KKKKKKK 335 RRR KKKKKKK 461 DDG EEGGEGG 549 LLP PAPPPPP	arhgef18b	rho/rac guanine nucleotide exchange factor (GEF) 18b [Source:ZFIN;Acc:ZDB-GENE-070705-462]
ENSDARG00000010400	269 EED DDDDDDD 494 TTA AAAAAAA	lrrfip2	leucine rich repeat (in FLII) interacting protein 2 [Source:ZFIN;Acc:ZDB-GENE-030131-7781]
ENSDARG00000017612	87 DDE EEEEEEE	pnpo	pyridoxamine 5'-phosphate oxidase [Source:ZFIN;Acc:ZDB-GENE-060602-2]
ENSDARG00000016765	185 MMT TPTPTTT	scamp3	secretory carrier membrane protein 3 [Source:ZFIN;Acc:ZDB-GENE-041114-33]
ENSDARG00000003564	211 VVI IIIIIII	dohh	deoxyhypusine hydroxylase/monooxygenase [Source:ZFIN;Acc:ZDB-GENE-030131-451]
ENSDARG00000006290	72 MMT TTTTTTT	ndufs5	NADH dehydrogenase (ubiquinone) Fe-S protein 5 [Source:ZFIN;Acc:ZDB-GENE-050522-437]
ENSDARG00000017696	137 EED DDDDDDD 278 RRA GGGGGGG	diexf	digestive organ expansion factor homolog [Source:ZFIN;Acc:ZDB-GENE-021217-2]
ENSDARG00000005254	80 VVM MAMMMMM	kdelr2a	KDEL (Lys-Asp-Glu-Leu) endoplasmic reticulum protein retention receptor 2a [Source:ZFIN;Acc:ZDB-GENE-030826-32]
ENSDARG00000019326	283 IIV VVVVVVV	prpsap2	phosphoribosyl pyrophosphate synthetase-associated protein 2 [Source:ZFIN;Acc:ZDB-GENE-040426-2077]
ENSDARG00000075543	1399 EEE DDDDDDD	chd8	chromodomain helicase DNA binding protein 8 [Source:ZFIN;Acc:ZDB-GENE-030131-6320]
ENSDARG00000015856	122 RRF ALLLLLL 289 VVL LLLLLLL	slc25a40	solute carrier family 25, member 40 [Source:ZFIN;Acc:ZDB-GENE-040718-52]
ENSDARG00000008310	152 PPA AAAAAAA	ip6k2a	inositol hexakisphosphate kinase 2a [Source:ZFIN;Acc:ZDB-GENE-030131-760]
ENSDARG00000016528	205 SS- YYYYYYY 437 AA- SSTTSTT	WDCP	zgc:103511 [Source:ZFIN;Acc:ZDB-GENE-050320-107]
ENSDARG00000020008	789 IIV VVVVVVV	vcp	valosin containing protein [Source:ZFIN;Acc:ZDB-GENE-030131-5408]
ENSDARG00000019117	115 RRG GGGGGGG	parvb	parvin, beta [Source:ZFIN;Acc:ZDB-GENE-030131-4411]
ENSDARG00000005972	146 MML LLLLLLL	ric8b	RIC8 guanine nucleotide exchange factor B [Source:ZFIN;Acc:ZDB-GENE-030131-6435]
ENSDARG00000008859	350 HH- RRRRRRR	mylipa	myosin regulatory light chain interacting protein a [Source:ZFIN;Acc:ZDB-GENE-030131-7831]
ENSDARG00000003145	241 IIV VVVVVVV	CLMP	CXADR like membrane protein [Source:HGNC Symbol;Acc:HGNC:24039]
ENSDARG00000013009	255 AAA TTTTTTT	ubiad1	UbiA prenyltransferase domain containing 1 [Source:ZFIN;Acc:ZDB-GENE-030131-3205]
ENSDARG00000052721	481 HHT TRRRRRR	prim2	primase, DNA, polypeptide 2 [Source:ZFIN;Acc:ZDB-GENE-050522-471]
ENSDARG00000017036	251 LL- PPPPPPP	si:dkeyp-57f11.2	si:dkeyp-57f11.2 [Source:ZFIN;Acc:ZDB-GENE-041008-237]
ENSDARG00000006468	23 EED DDDDDDD	grap2a	GRB2-related adaptor protein 2a [Source:ZFIN;Acc:ZDB-GENE-050417-275]
ENSDARG00000019364	180 IIV VVVVVVV	mbip	MAP3K12 binding inhibitory protein 1 [Source:ZFIN;Acc:ZDB-GENE-060810-43]
ENSDARG00000003984	1190 PPS SSSSSSS 1312 AAQ PPPPPPP	LTN1	si:dkey-175g6.5 [Source:ZFIN;Acc:ZDB-GENE-091204-127]
ENSDARG00000015221	85 TTS SSSSSSS 361 RRQ QQQEQQQ 395 TTA AAAAAAA	nsrp1	nuclear speckle splicing regulatory protein 1 [Source:ZFIN;Acc:ZDB-GENE-030131-2646]
ENSDARG00000003570	179 DDE EEEEEEE 370 YYH HHHHHHH	hsp90b1	heat shock protein 90, beta (grp94), member 1 [Source:ZFIN;Acc:ZDB-GENE-031002-1]
ENSDARG00000006544	18 LLP TPPPPPP	CABZ01084570.1
ENSDARG00000012306	67 SS- PPPPPPP 381 HHR RRRRRRR	syt13	synaptotagmin XIII [Source:ZFIN;Acc:ZDB-GENE-050417-135]
ENSDARG00000002536	19 AAV VVVVVVV	tm9sf4	transmembrane 9 superfamily protein member 4 [Source:ZFIN;Acc:ZDB-GENE-040426-1575]
ENSDARG00000002847	275 VVI IIIIIII	fndc1	fibronectin type III domain containing 1 [Source:ZFIN;Acc:ZDB-GENE-041210-332]
ENSDARG00000024642	388 SSG GGGGGGG	pip5k1ab	phosphatidylinositol-4-phosphate 5-kinase, type I, alpha, b [Source:ZFIN;Acc:ZDB-GENE-041111-123]
ENSDARG00000011703	570 PP- QQQQQQQ 666 SS- PTPPPPP	clocka	clock circadian regulator a [Source:ZFIN;Acc:ZDB-GENE-990630-14]
ENSDARG00000016611	9 LLF FFFFFFF	scrn3	secernin 3 [Source:ZFIN;Acc:ZDB-GENE-030131-4783]
ENSDARG00000010610	271 LLV VVVVVVV	sarm1	sterile alpha and TIR motif containing 1 [Source:ZFIN;Acc:ZDB-GENE-040219-1]
ENSDARG00000013653	322 LLI VIIIVII	adgrl4	adhesion G protein-coupled receptor L4 [Source:ZFIN;Acc:ZDB-GENE-040426-2689]
ENSDARG00000063535	1252 DDE EEEEEEE	chd4a	chromodomain helicase DNA binding protein 4a [Source:ZFIN;Acc:ZDB-GENE-041111-187]
ENSDARG00000011825	80 DDE EEEEEEE 88 EED DDDDDDD 90 MMI IIIIIII	cetn3	centrin 3 [Source:ZFIN;Acc:ZDB-GENE-050522-152]
ENSDARG00000017337	20 IIV VVVVVVV	zgc:77929	zgc:77929 [Source:ZFIN;Acc:ZDB-GENE-040426-1908]
ENSDARG00000029905	259 AAT VVVVVVV 261 AAT TTTTTTT 268 KK- QEEEEEE	phyhd1	phytanoyl-CoA dioxygenase domain containing 1 [Source:ZFIN;Acc:ZDB-GENE-041114-159]
ENSDARG00000002385	2078 VVT ILMLIML	atm	ATM serine/threonine kinase [Source:ZFIN;Acc:ZDB-GENE-040809-1]
ENSDARG00000013295	182 EEE DDDDDDD 212 FFY YYYYYYY 219 QQK EEKKEKK	slc2a3a	solute carrier family 2 (facilitated glucose transporter), member 3a [Source:ZFIN;Acc:ZDB-GENE-040718-390]
ENSDARG00000001234	18 VVI MILLILI	map4k2	mitogen-activated protein kinase kinase kinase kinase 2 [Source:ZFIN;Acc:ZDB-GENE-030616-163]
ENSDARG00000006279	365 PP- LLQQLQQ	rragd	ras-related GTP binding D [Source:ZFIN;Acc:ZDB-GENE-070620-6]
ENSDARG00000019253	165 VVV ILILIIV	rhag	Rh-associated glycoprotein [Source:ZFIN;Acc:ZDB-GENE-030131-8229]
ENSDARG00000015502	511 DDE EEEEEEE	adam10b	ADAM metallopeptidase domain 10b [Source:ZFIN;Acc:ZDB-GENE-071115-1]
ENSDARG00000012513	76 IIV VVVVVVV 264 TTA AAAAAAA	sdcbp2	syndecan binding protein (syntenin) 2 [Source:ZFIN;Acc:ZDB-GENE-030131-3727]
ENSDARG00000010487	115 RRQ PPQQPQQ	sae1	SUMO1 activating enzyme subunit 1 [Source:ZFIN;Acc:ZDB-GENE-040625-21]
ENSDARG00000002168	163 QQR RRRRRRR	tra2b	transformer 2 beta homolog (Drosophila) [Source:ZFIN;Acc:ZDB-GENE-040426-1094]
ENSDARG00000009557	330 SSA TAATTAA	wrap73	WD repeat containing, antisense to TP73 [Source:ZFIN;Acc:ZDB-GENE-030131-6313]
ENSDARG00000018106	380 SS- TTTTTTT	eif2b3	eukaryotic translation initiation factor 2B, subunit 3 gamma [Source:ZFIN;Acc:ZDB-GENE-040426-1039]
ENSDARG00000021120	184 IIV VVVVVVV 211 RRQ QQQQQQQ	ndc1	NDC1 transmembrane nucleoporin [Source:ZFIN;Acc:ZDB-GENE-030131-7176]
ENSDARG00000019342	16 MMF FFIFFIF	chrnd	cholinergic receptor, nicotinic, delta (muscle) [Source:ZFIN;Acc:ZDB-GENE-030131-6665]
ENSDARG00000017708	441 AAL PHPPPPP	lrrc40	leucine rich repeat containing 40 [Source:ZFIN;Acc:ZDB-GENE-030131-6062]
ENSDARG00000021383	263 DDE EEEEEEE	naalad2	N-acetylated alpha-linked acidic dipeptidase 2 [Source:ZFIN;Acc:ZDB-GENE-040426-1025]
ENSDARG00000020642	30 LLV ASVTAVV 123 LLV VVVVVVV	gtdc1	glycosyltransferase-like domain containing 1 [Source:ZFIN;Acc:ZDB-GENE-050417-8]
ENSDARG00000010925	231 VVI IIIIIII	CABZ01051572.1
ENSDARG00000009748	129 EED DQDQDDD	dffb	DNA fragmentation factor, beta polypeptide (caspase-activated DNase) [Source:ZFIN;Acc:ZDB-GENE-030826-4]
ENSDARG00000009830	1216 TTP SMPSSPS	hdlbpa	high density lipoprotein binding protein a [Source:ZFIN;Acc:ZDB-GENE-030131-2032]
ENSDARG00000019038	243 HHR RRRSRRR	sgsm3	small G protein signaling modulator 3 [Source:ZFIN;Acc:ZDB-GENE-040426-2635]
ENSDARG00000005762	1209 SS- PLPPPPP	col14a1a	collagen, type XIV, alpha 1a [Source:ZFIN;Acc:ZDB-GENE-030131-9889]
ENSDARG00000003750	168 VVI IIIIIII 331 RRQ KKQQKQQ 1035 AAV IITLITI 1288 AAP SPSPSSP	pfas	phosphoribosylformylglycinamidine synthase [Source:ZFIN;Acc:ZDB-GENE-030131-4420]
ENSDARG00000018181	119 HHQ QQQQQQQ	dnajc28	DnaJ (Hsp40) homolog, subfamily C, member 28 [Source:ZFIN;Acc:ZDB-GENE-050417-130]
ENSDARG00000010096	485 SST TTTTTTT	slc1a6	solute carrier family 1 (high affinity aspartate/glutamate transporter), member 6 [Source:ZFIN;Acc:ZDB-GENE-071004-45]
ENSDARG00000004687	230 SSS TTTTTTT 279 MMA TAATTAA	acaa1	acetyl-CoA acyltransferase 1 [Source:ZFIN;Acc:ZDB-GENE-040704-48]
ENSDARG00000003250	500 MML LQLLLLL	pik3cd	phosphatidylinositol-4,5-bisphosphate 3-kinase, catalytic subunit delta [Source:ZFIN;Acc:ZDB-GENE-040426-1128]
ENSDARG00000020761	42 TTS CSASSAS 221 FFY YYYYYYY 397 SSP PPPPPPP	arrdc2	arrestin domain containing 2 [Source:ZFIN;Acc:ZDB-GENE-030131-7146]
ENSDARG00000007127	240 TTS SSSSSSS	acat2	acetyl-CoA acetyltransferase 2 [Source:ZFIN;Acc:ZDB-GENE-990714-22]
ENSDARG00000018190	186 RRQ QQQQQQQ	asna1	arsA arsenite transporter, ATP-binding, homolog 1 (bacterial) [Source:ZFIN;Acc:ZDB-GENE-040625-120]
ENSDARG00000013997	486 IIL LLLLLLL	ern1	endoplasmic reticulum to nucleus signaling 1 [Source:ZFIN;Acc:ZDB-GENE-050522-431]
ENSDARG00000019636	98 IIV VVVVVVV 195 AAV VVVVVVV	yif1a	Yip1 interacting factor homolog A (S. cerevisiae) [Source:ZFIN;Acc:ZDB-GENE-030131-6922]
ENSDARG00000002571	80 HHH YYYYYYY	tmod2	tropomodulin 2 [Source:ZFIN;Acc:ZDB-GENE-040912-185]
ENSDARG00000004525	7 TTS SSSSSSS	zgc:63882	zgc:63882 [Source:ZFIN;Acc:ZDB-GENE-040426-1286]
ENSDARG00000019881	94 GGS SAASSAS 147 AAG GGGGGGG 150 VVE QQEEQEE 154 IIE KTEKKEK 187 VVI IIIIIII	bsg	basigin [Source:ZFIN;Acc:ZDB-GENE-030131-9638]
ENSDARG00000014161	388 DDE GEEEEEE	ercc4	excision repair cross-complementation group 4 [Source:ZFIN;Acc:ZDB-GENE-030131-5533]
ENSDARG00000019507	10 FFY YYYYYYY	mcm5	minichromosome maintenance complex component 5 [Source:ZFIN;Acc:ZDB-GENE-021209-1]
ENSDARG00000015164	185 VVI IIIIIII	mknk2b	MAP kinase interacting serine/threonine kinase 2b [Source:ZFIN;Acc:ZDB-GENE-030829-2]
ENSDARG00000014361	42 IIL LLVLLVL	tmbim4	transmembrane BAX inhibitor motif containing 4 [Source:ZFIN;Acc:ZDB-GENE-040426-2152]
ENSDARG00000023645	346 MML IILLILL	ccbl1	cysteine conjugate-beta lyase, cytoplasmic [Source:ZFIN;Acc:ZDB-GENE-040426-2676]
ENSDARG00000045541	267 EED DDDDDDD 314 LLF FFFFFFF 697 MMI VIIIIII	gcc1	GRIP and coiled-coil domain containing 1 [Source:ZFIN;Acc:ZDB-GENE-040801-118]
ENSDARG00000010248	216 EED DDDDDDD	wdr54	WD repeat domain 54 [Source:ZFIN;Acc:ZDB-GENE-040801-151]
ENSDARG00000021402	327 IIL VVLLVLL 332 AAV LVVPVVV 1143 LLF FFFFFFF 1776 SST IKTATTT	mcm3ap	minichromosome maintenance complex component 3 associated protein [Source:ZFIN;Acc:ZDB-GENE-040715-1]
ENSDARG00000012871	54 LLS SASSSSS	npepl1	aminopeptidase-like 1 [Source:ZFIN;Acc:ZDB-GENE-050417-177]
ENSDARG00000007098	160 VVV LLLLLLL 236 RRK KKKKKKK	itm2ba	integral membrane protein 2Ba [Source:ZFIN;Acc:ZDB-GENE-030131-2352]
ENSDARG00000006052	436 GGD DDDDDDD	malt2	MALT paracaspase 2 [Source:ZFIN;Acc:ZDB-GENE-020801-2]
ENSDARG00000034852	181 EED DDDDDDD	nt5c2l1	5'-nucleotidase, cytosolic II, like 1 [Source:ZFIN;Acc:ZDB-GENE-031006-8]
ENSDARG00000018738	683 EEE DDDDDDD	zw10	zw10 kinetochore protein [Source:ZFIN;Acc:ZDB-GENE-040426-800]
ENSDARG00000002663	439 VVM MMMMMMM	optn	optineurin [Source:ZFIN;Acc:ZDB-GENE-030131-8103]
ENSDARG00000016153	293 IIV VVVVVVV	dag1	dystroglycan 1 [Source:ZFIN;Acc:ZDB-GENE-021223-1]
ENSDARG00000012672	251 AAV MTTITTI 260 AAG GGGGGGG	gtf2e2	general transcription factor IIE, polypeptide 2, beta [Source:ZFIN;Acc:ZDB-GENE-030131-6794]
ENSDARG00000015907	79 AAG EKGGEGG 351 TTA ASAAAAA 554 TTT AAAAAAA	dcbld1	discoidin, CUB and LCCL domain containing 1 [Source:ZFIN;Acc:ZDB-GENE-050913-77]
ENSDARG00000013329	15 EED DDDDDDD	ttc5	tetratricopeptide repeat domain 5 [Source:ZFIN;Acc:ZDB-GENE-050417-137]
ENSDARG00000009021	2 LLP PPPPPPP 323 EEH DDDDDDD	chrna1	cholinergic receptor, nicotinic, alpha 1 (muscle) [Source:ZFIN;Acc:ZDB-GENE-980526-137]
ENSDARG00000017299	15 EEE DDDDDDD	fabp11a	fatty acid binding protein 11a [Source:ZFIN;Acc:ZDB-GENE-040912-132]
ENSDARG00000016904	65 QQP PPPPPPP	bckdk	branched chain ketoacid dehydrogenase kinase [Source:ZFIN;Acc:ZDB-GENE-021204-1]
ENSDARG00000019746	161 AAS SSSSSSS	rfng	RFNG O-fucosylpeptide 3-beta-N-acetylglucosaminyltransferase [Source:ZFIN;Acc:ZDB-GENE-030131-5418]
ENSDARG00000014652	77 SS- RRGGRGG	ankrd13b	ankyrin repeat domain 13B [Source:ZFIN;Acc:ZDB-GENE-050913-151]
ENSDARG00000005023	119 VVI IIIIIII	fkbp9	FK506 binding protein 9 [Source:ZFIN;Acc:ZDB-GENE-040801-23]
ENSDARG00000009862	78 RRT QQTTQTT 103 AAT TTTTTTT	dcps	decapping enzyme, scavenger [Source:ZFIN;Acc:ZDB-GENE-040311-1]
ENSDARG00000011175	220 MMI IIIIIII	atp6v1d	ATPase, H+ transporting, lysosomal V1 subunit D [Source:ZFIN;Acc:ZDB-GENE-040426-727]
ENSDARG00000011613	31 RRK KKKKKKK 200 KKR RRRRRRR	rbm39a	RNA binding motif protein 39a [Source:ZFIN;Acc:ZDB-GENE-040426-2852]
ENSDARG00000090724	810 YYH HHHHHHH 843 AAL SLLLSLL 991 YYQ HRRRHRR 1016 IIF FFFFFFF 1343 III VTTTVTT 1358 LLM MMIMMMM	scn12aa	sodium channel, voltage gated, type XII, alpha a [Source:ZFIN;Acc:ZDB-GENE-060908-2]
ENSDARG00000019897	188 TTS SSSSSSS	gpat4	glycerol-3-phosphate acyltransferase 4 [Source:ZFIN;Acc:ZDB-GENE-060421-5102]
ENSDARG00000005454	586 LLV VVVVVVV	tacc3	transforming, acidic coiled-coil containing protein 3 [Source:ZFIN;Acc:ZDB-GENE-050522-327]
ENSDARG00000019137	3 VVI IIIIIII 306 LLI AIITIII	tram1	translocation associated membrane protein 1 [Source:ZFIN;Acc:ZDB-GENE-021011-1]
ENSDARG00000017658	293 RRR KKKKKKK	gmppb	GDP-mannose pyrophosphorylase B [Source:ZFIN;Acc:ZDB-GENE-040801-234]
ENSDARG00000020241	128 TTS SSSSSSS	icmt	isoprenylcysteine carboxyl methyltransferase [Source:ZFIN;Acc:ZDB-GENE-050417-90]
ENSDARG00000004932	75 PPS SSSSSSS 519 GGG DDEEDEE	anos1b	anosmin 1b [Source:ZFIN;Acc:ZDB-GENE-000201-13]
ENSDARG00000004696	68 SSC CCCCCCC 366 KKK QQQPQQQ 429 VVS AAATAAA	eefsec	eukaryotic elongation factor, selenocysteine-tRNA-specific [Source:ZFIN;Acc:ZDB-GENE-051120-72]
ENSDARG00000004131	732 VVT ATATAAT	rttn	rotatin [Source:ZFIN;Acc:ZDB-GENE-090609-5]
ENSDARG00000023031	196 SSA GGGGGGG	hoxa2b	homeobox A2b [Source:ZFIN;Acc:ZDB-GENE-990415-98]
ENSDARG00000017772	74 EEV VVVVVVV 111 SSS TTTTTTT 169 IIM MMMMMMM	mdh1aa	malate dehydrogenase 1Aa, NAD (soluble) [Source:ZFIN;Acc:ZDB-GENE-040204-1]
ENSDARG00000020158	133 CC- SSSSSSS 223 TTA AAAAAAA	spag6	sperm associated antigen 6 [Source:ZFIN;Acc:ZDB-GENE-040704-53]
ENSDARG00000021124	17 DDD EEEEEEE	cfl1	cofilin 1 [Source:ZFIN;Acc:ZDB-GENE-030131-215]
ENSDARG00000005026	893 VVV IIIIIII 909 DDE EEEEEEE	tshz1	teashirt zinc finger homeobox 1 [Source:ZFIN;Acc:ZDB-GENE-030820-3]
ENSDARG00000003584	336 MMI VLIIVII	pla2g7	phospholipase A2, group VII (platelet-activating factor acetylhydrolase, plasma) [Source:ZFIN;Acc:ZDB-GENE-040426-2248]
ENSDARG00000003934	60 DDD EEEEEEE	nxnl2	nucleoredoxin-like 2 [Source:ZFIN;Acc:ZDB-GENE-041212-55]
ENSDARG00000006811	259 IIV VVVMVVV	sult1st6	sulfotransferase family 1, cytosolic sulfotransferase 6 [Source:ZFIN;Acc:ZDB-GENE-040718-343]
ENSDARG00000008433	771 DDD EEEEEEE	unc45b	unc-45 myosin chaperone B [Source:ZFIN;Acc:ZDB-GENE-020919-3]
ENSDARG00000013415	323 TTA SAAAAAA	lmna	lamin A [Source:ZFIN;Acc:ZDB-GENE-020424-3]
ENSDARG00000004060	24 IIM MMMMMMM	bhlhe40	basic helix-loop-helix family, member e40 [Source:ZFIN;Acc:ZDB-GENE-030131-3133]
ENSDARG00000004037	368 AAS SSSSSSS 523 IIM MMMLMMM	cog2	component of oligomeric golgi complex 2 [Source:ZFIN;Acc:ZDB-GENE-040426-2671]
ENSDARG00000020926	68 FFH LQLHLLH	creb3l3l	cAMP responsive element binding protein 3-like 3 like [Source:ZFIN;Acc:ZDB-GENE-040426-2942]
ENSDARG00000036279	312 FFS YYYYYYY 719 AAP PSSVPSS 1526 DDE EEEEEEE	lamc1	laminin, gamma 1 [Source:ZFIN;Acc:ZDB-GENE-021226-3]
ENSDARG00000018820	1367 IIV VVVVVVV 1495 IIV VVVVVVV 2083 TTA VIVVVVV	flncb	filamin C, gamma b (actin binding protein 280) [Source:ZFIN;Acc:ZDB-GENE-041008-175]
ENSDARG00000010981	268 VVA AAAAAAA 271 HHG GGGGGGG 275 IIL LVLLLLL	zdhhc3a	zinc finger, DHHC-type containing 3a [Source:ZFIN;Acc:ZDB-GENE-040718-484]
ENSDARG00000016154	65 TTS SSSSSSS	zfp36l1a	zinc finger protein 36, C3H type-like 1a [Source:ZFIN;Acc:ZDB-GENE-030131-9860]
ENSDARG00000019842	526 SST AATPATT 530 IIV AVVVVVV	cnot3b	CCR4-NOT transcription complex, subunit 3b [Source:ZFIN;Acc:ZDB-GENE-030131-5838]
ENSDARG00000009689	907 EED DDDDDDD	daam1b	dishevelled associated activator of morphogenesis 1b [Source:ZFIN;Acc:ZDB-GENE-030131-4212]
ENSDARG00000009218	265 IIV VVVVVVV	mars2	methionyl-tRNA synthetase 2, mitochondrial [Source:ZFIN;Acc:ZDB-GENE-111201-1]
ENSDARG00000014522	453 EE- TVATTAT 568 TT- DAAAAAA	cdh6	cadherin 6 [Source:ZFIN;Acc:ZDB-GENE-050320-92]
ENSDARG00000002021	101 VVV IIIIIII 631 IIV VVVVVVV	pygb	phosphorylase, glycogen; brain [Source:ZFIN;Acc:ZDB-GENE-040928-2]
ENSDARG00000012066	327 VVI IIIIIII	dcn	decorin [Source:ZFIN;Acc:ZDB-GENE-010102-1]
ENSDARG00000015551	7 HHQ QQQQQQQ	fth1a	ferritin, heavy polypeptide 1a [Source:ZFIN;Acc:ZDB-GENE-000831-2]
ENSDARG00000012002	48 PPS TSTTTTS	slc38a7	solute carrier family 38, member 7 [Source:ZFIN;Acc:ZDB-GENE-040801-266]
ENSDARG00000012432	320 AAS TSTSSSS	fam76b	family with sequence similarity 76, member B [Source:ZFIN;Acc:ZDB-GENE-030131-6955]
ENSDARG00000011196	306 VVV MIIIIII	dnajc11a	DnaJ (Hsp40) homolog, subfamily C, member 11a [Source:ZFIN;Acc:ZDB-GENE-030131-1673]
ENSDARG00000010905	506 VVA AAAAAAA	mettl13	methyltransferase like 13 [Source:ZFIN;Acc:ZDB-GENE-060929-60]
ENSDARG00000004930	703 VV- IIIIIII	lmo7a	LIM domain 7a [Source:ZFIN;Acc:ZDB-GENE-030219-74]
ENSDARG00000019338	159 RRR KKKKKKK	adprhl2	ADP-ribosylhydrolase like 2 [Source:ZFIN;Acc:ZDB-GENE-040912-85]
ENSDARG00000014098	97 PPA VAAAAAA	pkd2	polycystic kidney disease 2 [Source:ZFIN;Acc:ZDB-GENE-040827-4]
ENSDARG00000016794	15 QQL LLLLLLL	mtmr6	myotubularin related protein 6 [Source:ZFIN;Acc:ZDB-GENE-030131-5557]
ENSDARG00000019951	297 EEE DDDDDDD	sec62	SEC62 homolog, preprotein translocation factor [Source:ZFIN;Acc:ZDB-GENE-050913-83]
ENSDARG00000003751	548 VVV IIIIIII	lats1	large tumor suppressor kinase 1 [Source:ZFIN;Acc:ZDB-GENE-050523-2]
ENSDARG00000009106	377 VVI IIIIIII	serinc1	serine incorporator 1 [Source:ZFIN;Acc:ZDB-GENE-030131-4415]
ENSDARG00000010149	59 MML LLLLLLL	atp5a1	ATP synthase, H+ transporting, mitochondrial F1 complex, alpha subunit 1, cardiac muscle [Source:ZFIN;Acc:ZDB-GENE-060201-1]
ENSDARG00000002071	307 SSP EPPPPPP	adss	adenylosuccinate synthase [Source:ZFIN;Acc:ZDB-GENE-050417-337]
ENSDARG00000024219	134 AA- TTSSTSS	zgc:55582	zgc:55582 [Source:ZFIN;Acc:ZDB-GENE-030131-6392]
ENSDARG00000025824	562 GGE EEEEEEE	dmtf1	cyclin D binding myb-like transcription factor 1 [Source:ZFIN;Acc:ZDB-GENE-040718-413]
ENSDARG00000027183	295 QQE EEEEEEE	namptb	nicotinamide phosphoribosyltransferase b [Source:ZFIN;Acc:ZDB-GENE-030131-2931]
ENSDARG00000004305	245 AA- VVVVVVV	vangl1	VANGL planar cell polarity protein 1 [Source:ZFIN;Acc:ZDB-GENE-040621-2]
ENSDARG00000037894	218 GG- LFAAAAA 329 MM- IIIIIII	ezh1	enhancer of zeste 1 polycomb repressive complex 2 subunit [Source:ZFIN;Acc:ZDB-GENE-050114-1]
ENSDARG00000022020	368 TTP PPAPPAP 407 GG- DEDEDDE 792 RRK KKKKKKK 890 GGA EEEEEEE 1005 TT- AVAGAAA	focad	focadhesin [Source:ZFIN;Acc:ZDB-GENE-080213-1]
ENSDARG00000024026	67 AAT TTTTTTT	sdf2	stromal cell-derived factor 2 [Source:ZFIN;Acc:ZDB-GENE-030131-8823]
ENSDARG00000000767	110 AAV LVLVVVV	spi1b	Spi-1 proto-oncogene b [Source:ZFIN;Acc:ZDB-GENE-980526-164]
ENSDARG00000015016	1162 TTA AAASAAA	kif26ab	kinesin family member 26Ab [Source:ZFIN;Acc:ZDB-GENE-100716-6]
ENSDARG00000028539	710 VVG AAEGAEG	morc2	MORC family CW-type zinc finger 2 [Source:ZFIN;Acc:ZDB-GENE-040822-40]
ENSDARG00000023858	421 PPQ QSQQQQQ	ccdc174	coiled-coil domain containing 174 [Source:ZFIN;Acc:ZDB-GENE-050320-54]
ENSDARG00000022739	252 IIV VVVVVVV 350 VVL LLLLLLL 364 LLA MVVVMVV 368 AAK TKKKTKK	rxfp3.2a	relaxin/insulin-like family peptide receptor 3.2a [Source:ZFIN;Acc:ZDB-GENE-121026-2]
ENSDARG00000023766	241 TTA SSAASAA 245 LLV VVVVVVV	gnsa	glucosamine (N-acetyl)-6-sulfatase a [Source:ZFIN;Acc:ZDB-GENE-050107-5]
ENSDARG00000015065	200 SSS TTTTTTT 288 EEE DDDDDDD 928 TTV AVVVAVV 1034 LLI IIIIIII	c4	complement component 4 [Source:ZFIN;Acc:ZDB-GENE-030131-5697]
ENSDARG00000007429	165 AAP PPPPPPP	ndor1	NADPH dependent diflavin oxidoreductase 1 [Source:ZFIN;Acc:ZDB-GENE-040426-1555]
ENSDARG00000022309	871 VV- TAATAAA 1595 KKK EEQQEQQ 2233 FFR YYYYYYY	dspa	desmoplakin a [Source:ZFIN;Acc:ZDB-GENE-030131-2743]
ENSDARG00000035924	25 EED DDDDDDD	dync1li2	dynein, cytoplasmic 1, light intermediate chain 2 [Source:ZFIN;Acc:ZDB-GENE-050417-156]
ENSDARG00000073843	812 MMV VVVVVVV 1347 GGS ASSSSSS 1542 AAG SGGGSGG	myo9ab	myosin IXAb [Source:ZFIN;Acc:ZDB-GENE-080424-6]
ENSDARG00000026835	275 AAS PPPPPPP	slc25a32b	solute carrier family 25 (mitochondrial folate carrier), member 32b [Source:ZFIN;Acc:ZDB-GENE-050306-39]
ENSDARG00000023712	320 DDD EEEEEEE	mao	monoamine oxidase [Source:ZFIN;Acc:ZDB-GENE-040329-3]
ENSDARG00000008568	388 AAG GGGGGGG	slc25a24	solute carrier family 25 (mitochondrial carrier; phosphate carrier), member 24 [Source:ZFIN;Acc:ZDB-GENE-040912-183]
ENSDARG00000022659	358 MML LLLILLL 377 TTA LVAAVAA	snx4	sorting nexin 4 [Source:ZFIN;Acc:ZDB-GENE-030131-1923]
ENSDARG00000025566	143 LLM IMMMMMM	slc25a3b	solute carrier family 25 (mitochondrial carrier; phosphate carrier), member 3b [Source:ZFIN;Acc:ZDB-GENE-040426-1916]
ENSDARG00000007398	668 VVI IIIIIII 1269 VVM MMMMMMM	lrrk1	leucine-rich repeat kinase 1 [Source:ZFIN;Acc:ZDB-GENE-101019-2]
ENSDARG00000024940	91 TTS AAAAAAA	rnf144b	ring finger protein 144B [Source:ZFIN;Acc:ZDB-GENE-040426-1292]
ENSDARG00000027285	15 AAD SSYQSSS 78 AAS TSSSSSS 192 VVL MLLLLLL	kcnf1b	potassium voltage-gated channel, subfamily F, member 1b [Source:ZFIN;Acc:ZDB-GENE-090312-39]
ENSDARG00000024324	264 QQR RRRRRRR	arhgap1	Rho GTPase activating protein 1 [Source:ZFIN;Acc:ZDB-GENE-050417-305]
ENSDARG00000025567	333 SSA AAAAAAA	nf2b	neurofibromin 2b (merlin) [Source:ZFIN;Acc:ZDB-GENE-040622-3]
ENSDARG00000027143	98 EE- RKQRRQR	aptx	aprataxin [Source:ZFIN;Acc:ZDB-GENE-040628-2]
ENSDARG00000045946	83 SSP TPLPPPP 97 IIM GMMMMMM	sec24d	SEC24 homolog D, COPII coat complex component [Source:ZFIN;Acc:ZDB-GENE-070117-2501]
ENSDARG00000020913	388 AAT TSTSTTT	ddx56	DEAD (Asp-Glu-Ala-Asp) box helicase 56 [Source:ZFIN;Acc:ZDB-GENE-040825-3]
ENSDARG00000022424	143 VVV AAAAAAA 325 LLC VVVIVVV 447 RRK KKKKKKK	slc26a5	solute carrier family 26 (anion exchanger), member 5 [Source:ZFIN;Acc:ZDB-GENE-030131-1566]
ENSDARG00000026762	43 RRR KKKKKKK	fam126a	family with sequence similarity 126, member A [Source:ZFIN;Acc:ZDB-GENE-040426-1806]
ENSDARG00000014517	35 TTS SSSSSSS 505 HHR RRRRRRR	usp5	ubiquitin specific peptidase 5 (isopeptidase T) [Source:ZFIN;Acc:ZDB-GENE-040426-2584]
ENSDARG00000024047	78 VVI IIIIIII 273 VVA ALAAAAA	tmem38a	transmembrane protein 38A [Source:ZFIN;Acc:ZDB-GENE-040426-1888]
ENSDARG00000020625	441 SSC CCCCCCC	jak1	Janus kinase 1 [Source:ZFIN;Acc:ZDB-GENE-980526-142]
ENSDARG00000026829	32 EEE DDDDDDD	cotl1	coactosin-like F-actin binding protein 1 [Source:ZFIN;Acc:ZDB-GENE-030131-8325]
ENSDARG00000029072	195 KKR RRRRRRR	klf6a	Kruppel-like factor 6a [Source:ZFIN;Acc:ZDB-GENE-021115-9]
ENSDARG00000056235	27 QQP PPPTPPP	smndc1	survival motor neuron domain containing 1 [Source:ZFIN;Acc:ZDB-GENE-030131-614]
ENSDARG00000027552	268 MML LLLLLLL	mapk1	mitogen-activated protein kinase 1 [Source:ZFIN;Acc:ZDB-GENE-030722-2]
ENSDARG00000028396	46 KKR RRRRRRR	fkbp5	FK506 binding protein 5 [Source:ZFIN;Acc:ZDB-GENE-030616-630]
ENSDARG00000022254	171 KKT STATTAT	prkcbb	protein kinase C, beta b [Source:ZFIN;Acc:ZDB-GENE-040426-1178]
ENSDARG00000028517	43 PPL LLLLLLL	hbp1	HMG-box transcription factor 1 [Source:ZFIN;Acc:ZDB-GENE-050522-414]
ENSDARG00000024479	316 RRK KKKKKKK	pigk	phosphatidylinositol glycan anchor biosynthesis, class K [Source:ZFIN;Acc:ZDB-GENE-040625-162]
ENSDARG00000026771	140 TTL AAAAAAA	tmem41ab	transmembrane protein 41ab [Source:ZFIN;Acc:ZDB-GENE-040426-2050]
ENSDARG00000023237	309 KKR CRGRRRR 401 HHR RRRRRRR	syne3	spectrin repeat containing, nuclear envelope family member 3 [Source:ZFIN;Acc:ZDB-GENE-070209-271]
ENSDARG00000034174	55 TTA AAAAAAA	mrrf	mitochondrial ribosome recycling factor [Source:ZFIN;Acc:ZDB-GENE-040704-12]
ENSDARG00000071863	237 KKQ QQQQQQQ	itgb1a	integrin, beta 1a [Source:ZFIN;Acc:ZDB-GENE-060803-2]
ENSDARG00000034541	8 LLV VVVRVVV	tgfbr2	transforming growth factor, beta receptor II [Source:ZFIN;Acc:ZDB-GENE-980526-375]
ENSDARG00000033376	40 QQH HHHHHHH	chchd4a	coiled-coil-helix-coiled-coil-helix domain containing 4a [Source:ZFIN;Acc:ZDB-GENE-040801-46]
ENSDARG00000030417	156 FF- SSSSSSS 777 VV- ASAAAAA	PKD1	polycystin 1, transient receptor potential channel interacting [Source:HGNC Symbol;Acc:HGNC:9008]
ENSDARG00000010641	237 IIV TVATVVV	slc20a1b	solute carrier family 20 (phosphate transporter), member 1b [Source:ZFIN;Acc:ZDB-GENE-030131-260]
ENSDARG00000032261	248 LLL VVVVVVV	rngtt	RNA guanylyltransferase and 5'-phosphatase [Source:ZFIN;Acc:ZDB-GENE-040426-2087]
ENSDARG00000062084	114 RRR GGGGGGG 211 RRK KKKKKKK 622 QQ- LLLLLLL	clcn1a	chloride channel, voltage-sensitive 1a [Source:ZFIN;Acc:ZDB-GENE-060503-333]
ENSDARG00000029415	178 TTG SSSSSSS	mtx2	metaxin 2 [Source:ZFIN;Acc:ZDB-GENE-021210-2]
ENSDARG00000029133	375 TTA AAAAAAA	tubgcp3	tubulin, gamma complex associated protein 3 [Source:ZFIN;Acc:ZDB-GENE-030616-538]
ENSDARG00000032340	180 KKQ QQEQQQQ	serhl	serine hydrolase-like [Source:ZFIN;Acc:ZDB-GENE-030131-1368]
ENSDARG00000029088	429 IIV VVVVVVV	guf1	GUF1 homolog, GTPase [Source:ZFIN;Acc:ZDB-GENE-030131-4289]
ENSDARG00000025011	825 LLL TPPPPPP	synj1	synaptojanin 1 [Source:ZFIN;Acc:ZDB-GENE-030131-9180]
ENSDARG00000039515	12 FFF LLLLLLL	atf4a	activating transcription factor 4a [Source:ZFIN;Acc:ZDB-GENE-040426-2340]
ENSDARG00000034907	341 MMM VVVVVVV	paqr7b	progestin and adipoQ receptor family member VII, b [Source:ZFIN;Acc:ZDB-GENE-030728-2]
ENSDARG00000034768	157 GG- SSSESSS 336 AA- TSSTTSS	phf3	PHD finger protein 3 [Source:ZFIN;Acc:ZDB-GENE-090313-207]
ENSDARG00000030364	469 KKQ HQQQQQQ	angpt1	angiopoietin 1 [Source:ZFIN;Acc:ZDB-GENE-010817-1]
ENSDARG00000069185	1775 III VVVVVVV	celsr1a	cadherin EGF LAG seven-pass G-type receptor 1a [Source:ZFIN;Acc:ZDB-GENE-030616-78]
ENSDARG00000022727	232 QQE SEEEEEE 234 PPQ MQQQQQQ 828 GGA AAAAAAA 926 TTV VVVVVVV	CABZ01009157.1
ENSDARG00000006110	134 MM- PTTTTTT 224 DD- EEEEEEE	chd	chordin [Source:ZFIN;Acc:ZDB-GENE-990415-33]
ENSDARG00000033949	23 LLQ RQQQQQQ	fbxo16	F-box protein 16 [Source:ZFIN;Acc:ZDB-GENE-041015-747]
ENSDARG00000026376	531 IIV VVVVVVV	aco1	aconitase 1, soluble [Source:ZFIN;Acc:ZDB-GENE-031118-76]
ENSDARG00000053868	135 RRQ LQQQQQQ	etv2	ets variant 2 [Source:ZFIN;Acc:ZDB-GENE-050622-14]
ENSDARG00000032876	350 VVI IIIIIII	trit1	tRNA isopentenyltransferase 1 [Source:ZFIN;Acc:ZDB-GENE-060503-297]
ENSDARG00000030494	283 AAS SSSSSSS	hfe2	hemochromatosis type 2 [Source:ZFIN;Acc:ZDB-GENE-030131-651]
ENSDARG00000032704	50 QQR REKKRKK 438 TTA AAAAAAA	qrsl1	glutaminyl-tRNA synthase (glutamine-hydrolyzing)-like 1 [Source:ZFIN;Acc:ZDB-GENE-030131-5540]
ENSDARG00000031533	407 SS- TTTTTTT	ap5m1	adaptor-related protein complex 5, mu 1 subunit [Source:ZFIN;Acc:ZDB-GENE-050522-231]
ENSDARG00000018006	379 GG- AEASAAS	vrk1	vaccinia related kinase 1 [Source:ZFIN;Acc:ZDB-GENE-040426-2709]
ENSDARG00000034080	654 HHS CCYYCYY	plcd1b	phospholipase C, delta 1b [Source:ZFIN;Acc:ZDB-GENE-030131-9435]
ENSDARG00000010728	15 AAT SSTTSTT	scin	scinderin [Source:ZFIN;Acc:ZDB-GENE-060503-6]
ENSDARG00000017986	3504 MMI IIILIII	vps13d	vacuolar protein sorting 13 homolog D (S. cerevisiae) [Source:ZFIN;Acc:ZDB-GENE-050912-1]
ENSDARG00000005416	325 YYF FFFFFFF 1162 SSG GGGGGGG	map3k5	mitogen-activated protein kinase kinase kinase 5 [Source:ZFIN;Acc:ZDB-GENE-030827-3]
ENSDARG00000027016	643 LLV ASTAATA 684 FFL LLLLLLL 1845 SSP PPPPPPP	gbf1	golgi brefeldin A resistant guanine nucleotide exchange factor 1 [Source:ZFIN;Acc:ZDB-GENE-081107-54]
ENSDARG00000004055	390 AAS SSSSSSS	uhrf1bp1l	UHRF1 binding protein 1-like [Source:ZFIN;Acc:ZDB-GENE-041210-177]
ENSDARG00000029955	123 TTA AAAAAAA 373 IIV VVVVVVV	glb1l	galactosidase, beta 1-like [Source:ZFIN;Acc:ZDB-GENE-050309-196]
ENSDARG00000040248	121 DDE EEQEEEE 526 IIL MLLLLLL	crata	carnitine O-acetyltransferase a [Source:ZFIN;Acc:ZDB-GENE-040927-17]
ENSDARG00000031954	312 SSC CCCYCCC	rbck1	RanBP-type and C3HC4-type zinc finger containing 1 [Source:ZFIN;Acc:ZDB-GENE-040704-3]
ENSDARG00000035909	28 EEP QTARQAP 249 IIL LVLLLLL	mfsd2ab	major facilitator superfamily domain containing 2ab [Source:ZFIN;Acc:ZDB-GENE-040801-89]
ENSDARG00000030782	429 RRG SGGTSGG	exoc3l2b	exocyst complex component 3-like 2b [Source:ZFIN;Acc:ZDB-GENE-100728-5]
ENSDARG00000026548	196 DDE EKEEEEE 406 AAS TTTTTTT	cyp2u1	cytochrome P450, family 2, subfamily U, polypeptide 1 [Source:ZFIN;Acc:ZDB-GENE-070730-1]
ENSDARG00000029071	99 QQH RHHHHHH	creld2	cysteine-rich with EGF-like domains 2 [Source:ZFIN;Acc:ZDB-GENE-040426-1626]
ENSDARG00000017661	306 DDE EEEEEEE	braf	B-Raf proto-oncogene, serine/threonine kinase [Source:ZFIN;Acc:ZDB-GENE-040805-1]
ENSDARG00000028976	329 DDE EEEEEEE	pus3	pseudouridylate synthase 3 [Source:ZFIN;Acc:ZDB-GENE-030131-9433]
ENSDARG00000034309	53 QQ- KRRKKRR	cox10	COX10 heme A:farnesyltransferase cytochrome c oxidase assembly factor [Source:ZFIN;Acc:ZDB-GENE-041111-239]
ENSDARG00000017321	787 VVM MMMMMMM 1181 RRG GGGGGGG	kdr	kinase insert domain receptor (a type III receptor tyrosine kinase) [Source:ZFIN;Acc:ZDB-GENE-041001-112]
ENSDARG00000030830	28 DDE EEEEEEE	cmtr1	cap methyltransferase 1 [Source:ZFIN;Acc:ZDB-GENE-040426-696]
ENSDARG00000034670	42 AAT TTTTTTT	ube2e2	ubiquitin-conjugating enzyme E2E 2 [Source:ZFIN;Acc:ZDB-GENE-040801-237]
ENSDARG00000019383	424 SSG GGGGGGG 573 LLM MMMMMMM 661 QQE EEEEEEE	cdc42bpb	CDC42 binding protein kinase beta (DMPK-like) [Source:ZFIN;Acc:ZDB-GENE-030131-3647]
ENSDARG00000033993	31 QQG RRRWRRR	SLC19A1	im:7144090 [Source:ZFIN;Acc:ZDB-GENE-050208-150]
ENSDARG00000029045	61 VVI IIIIIII	peli2	pellino E3 ubiquitin protein ligase family member 2 [Source:ZFIN;Acc:ZDB-GENE-040718-360]
ENSDARG00000031202	492 SSP PPPPPPP	alg11	asparagine-linked glycosylation 11 (alpha-1,2-mannosyltransferase) [Source:ZFIN;Acc:ZDB-GENE-030131-7282]
ENSDARG00000010773	459 SSA TTTTTTT	pnpla6	patatin-like phospholipase domain containing 6 [Source:ZFIN;Acc:ZDB-GENE-050107-4]
ENSDARG00000013390	190 DDE EEEEEEE	CABZ01088365.1
ENSDARG00000030129	162 DDA VISAVAA	si:ch211-87m7.2	si:ch211-87m7.2 [Source:ZFIN;Acc:ZDB-GENE-120215-153]
ENSDARG00000070470	569 MMT TTTTTTT	sh3rf1	SH3 domain containing ring finger 1 [Source:ZFIN;Acc:ZDB-GENE-030131-6288]
ENSDARG00000029307	249 PPS ATSAASS	zgc:101800	zgc:101800 [Source:ZFIN;Acc:ZDB-GENE-041212-46]
ENSDARG00000035120	390 AAA TTTTTTT 644 GGS SSSSSSS	GLDC	glycine decarboxylase [Source:HGNC Symbol;Acc:HGNC:4313]
ENSDARG00000035149	12 DDD EEEEEEE 65 FFL LMLLLLL	pex12	peroxisomal biogenesis factor 12 [Source:ZFIN;Acc:ZDB-GENE-040426-929]
ENSDARG00000037020	827 DDG GGGGGGG	kif1b	kinesin family member 1B [Source:ZFIN;Acc:ZDB-GENE-030820-1]
ENSDARG00000035161	307 VVA TAAAAAA	pkdcca	protein kinase domain containing, cytoplasmic a [Source:ZFIN;Acc:ZDB-GENE-081107-30]
ENSDARG00000035198	118 HHR RCRKRRR 376 IIM LRMMLMM	gcnt4a	glucosaminyl (N-acetyl) transferase 4, core 2, a [Source:ZFIN;Acc:ZDB-GENE-030131-3231]
ENSDARG00000035264	324 VVI IIIIIII 326 LLT MMMIMMM 364 SSA TAAAAAA	riok2	RIO kinase 2 (yeast) [Source:ZFIN;Acc:ZDB-GENE-040426-2913]
ENSDARG00000015003	913 II- VAVVVVV	arhgap4b	Rho GTPase activating protein 4b [Source:ZFIN;Acc:ZDB-GENE-090311-38]
ENSDARG00000035422	221 QQR RRRRRRR	cyr61l1	cysteine-rich, angiogenic inducer 61 like 1 [Source:ZFIN;Acc:ZDB-GENE-050417-136]
ENSDARG00000035505	71 EEE DDDDDDD	nelfb	negative elongation factor complex member B [Source:ZFIN;Acc:ZDB-GENE-040426-765]
ENSDARG00000035521	139 EEE DDDDDDD 205 RRR KKKKKKK	sfrp1a	secreted frizzled-related protein 1a [Source:ZFIN;Acc:ZDB-GENE-040310-5]
ENSDARG00000035559	277 MML FLLLLLL	tp53	tumor protein p53 [Source:ZFIN;Acc:ZDB-GENE-990415-270]
ENSDARG00000035595	389 GGA SAAASAA	ficd	FIC domain containing [Source:ZFIN;Acc:ZDB-GENE-030131-6588]
ENSDARG00000035618	41 VVI IIIIIII 161 IIV VMVVVVV	coq5	coenzyme Q5, methyltransferase [Source:ZFIN;Acc:ZDB-GENE-040912-5]
ENSDARG00000035650	18 SST TTTTTTT	evla	Enah/Vasp-like a [Source:ZFIN;Acc:ZDB-GENE-000607-65]
ENSDARG00000044373	174 TTP PPPPPPP	atg4c	autophagy related 4C, cysteine peptidase [Source:ZFIN;Acc:ZDB-GENE-040625-84]
ENSDARG00000035819	276 SSA ADAAAAA	sirt3	sirtuin 3 [Source:ZFIN;Acc:ZDB-GENE-070112-1762]
ENSDARG00000035887	428 DDE EEEEEEE	zgc:91944	zgc:91944 [Source:ZFIN;Acc:ZDB-GENE-040718-417]
ENSDARG00000035913	88 DDE EEEEEEE 221 GGS SSSTSSS	yars	tyrosyl-tRNA synthetase [Source:ZFIN;Acc:ZDB-GENE-030425-2]
ENSDARG00000035957	145 KKQ QQEQQQQ	gmnn	geminin, DNA replication inhibitor [Source:ZFIN;Acc:ZDB-GENE-030429-30]
ENSDARG00000036005	254 DDE EEEEEEE	pitpnb	phosphatidylinositol transfer protein, beta [Source:ZFIN;Acc:ZDB-GENE-040426-895]
ENSDARG00000036071	350 IIV VVVVVVV	gtf2h4	general transcription factor IIH, polypeptide 4 [Source:ZFIN;Acc:ZDB-GENE-030131-6779]
ENSDARG00000036076	117 AA- TSTTTTT 238 MMV VLVVVVV 323 FFI VILIVLI	heatr3	HEAT repeat containing 3 [Source:ZFIN;Acc:ZDB-GENE-040426-1876]
ENSDARG00000036107	49 VVQ QLLLLLL	txnipa	thioredoxin interacting protein a [Source:ZFIN;Acc:ZDB-GENE-030804-10]
ENSDARG00000000906	243 DDE EEEEEEE	skap2	src kinase associated phosphoprotein 2 [Source:ZFIN;Acc:ZDB-GENE-030616-438]
ENSDARG00000036308	439 VVM TKMMMMM 460 YYL HLHQHHH 509 IIV VVVVVVV	nod1	nucleotide-binding oligomerization domain containing 1 [Source:ZFIN;Acc:ZDB-GENE-071116-9]
ENSDARG00000036345	437 AAM VMMMVMM 591 EED DQDHDDD 647 IIS ASVSAVS	cmtr2	cap methyltransferase 2 [Source:ZFIN;Acc:ZDB-GENE-040426-2775]
ENSDARG00000056346	183 LLI IIIIIII	acap1	ArfGAP with coiled-coil, ankyrin repeat and PH domains 1 [Source:ZFIN;Acc:ZDB-GENE-070112-1242]
ENSDARG00000070981	1744 LLI VSMEVMI	ash1l	ash1 (absent, small, or homeotic)-like (Drosophila) [Source:ZFIN;Acc:ZDB-GENE-030131-6101]
ENSDARG00000036438	323 MMM LLLLLLL	ndufv1	NADH dehydrogenase (ubiquinone) flavoprotein 1 [Source:ZFIN;Acc:ZDB-GENE-040808-73]
ENSDARG00000036616	133 TT- YLPPPPP 191 LL- IVVVIVV	gpr182	G protein-coupled receptor 182 [Source:ZFIN;Acc:ZDB-GENE-030131-2361]
ENSDARG00000036687	522 PPQ QQQQQQQ	bcl9	B-cell CLL/lymphoma 9 [Source:ZFIN;Acc:ZDB-GENE-090313-135]
ENSDARG00000010279	197 III VVVVVVV	scamp2	secretory carrier membrane protein 2 [Source:ZFIN;Acc:ZDB-GENE-040426-2702]
ENSDARG00000012682	100 IIV VVVVVVV	pfn2l	profilin 2 like [Source:ZFIN;Acc:ZDB-GENE-030131-34]
ENSDARG00000036831	140 GGS SSSSSSS	rnf41	ring finger protein 41 [Source:ZFIN;Acc:ZDB-GENE-040426-2920]
ENSDARG00000036868	3 AAP PPPQPPP 116 HHR QRRRQRR	tbpl1	TBP-like 1 [Source:ZFIN;Acc:ZDB-GENE-040520-2]
ENSDARG00000036966	95 AAT VVITVTT 160 QQ- EAEEEEE	hsd3b7	hydroxy-delta-5-steroid dehydrogenase, 3 beta- and steroid delta-isomerase [Source:ZFIN;Acc:ZDB-GENE-030131-5673]
ENSDARG00000054154	1085 RRK KKKKKKK	bms1	BMS1 ribosome biogenesis factor [Source:ZFIN;Acc:ZDB-GENE-060720-2]
ENSDARG00000037060	592 VVL LPILLIL 1155 TTG SEASSAS 1157 TTP PSASSAS 2682 SSP PLPAPPP 2726 RRK KKKKKKK 3025 LLM MMMMMMM	kmt2d	lysine (K)-specific methyltransferase 2D [Source:ZFIN;Acc:ZDB-GENE-060223-2]
ENSDARG00000037069	92 VVI IIIIIII 101 LLM MMMIMMM 103 TTM MMMMMMM 107 TTA AAAAAAA 148 KKR RRRRRRR 207 MML LLLLLLL	zdhhc14	zinc finger, DHHC-type containing 14 [Source:ZFIN;Acc:ZDB-GENE-040724-21]
ENSDARG00000037196	825 AAS TTTTTTT	ARID5B	si:dkey-247f17.3 [Source:ZFIN;Acc:ZDB-GENE-121214-272]
ENSDARG00000037283	463 MMV VVVVVVV	plrg1	pleiotropic regulator 1 [Source:ZFIN;Acc:ZDB-GENE-040426-2787]
ENSDARG00000037334	165 RRK KKKKKKK	wdr92	WD repeat domain 92 [Source:ZFIN;Acc:ZDB-GENE-050417-93]
ENSDARG00000037655	548 TTS SSSSSSS	pls3	plastin 3 (T isoform) [Source:ZFIN;Acc:ZDB-GENE-040718-10]
ENSDARG00000003699	228 CCR RRRRRRR 600 IIV VVVLVVV 715 VVI IIIIIII 1014 VVI IIIIIII	atp7a	ATPase, Cu++ transporting, alpha polypeptide [Source:ZFIN;Acc:ZDB-GENE-060825-45]
ENSDARG00000037872	536 VV- AAAAAAA 596 MM- RVVVVVV	foxk1	forkhead box K1 [Source:ZFIN;Acc:ZDB-GENE-030131-6402]
ENSDARG00000077126	295 EEE DDDDDDD 335 DDD EEEEEEE	snrnp70	small nuclear ribonucleoprotein 70 (U1) [Source:ZFIN;Acc:ZDB-GENE-040825-2]
ENSDARG00000037954	76 AAG GGGGGGG	tnnt1	troponin T type 1 (skeletal, slow) [Source:ZFIN;Acc:ZDB-GENE-080723-27]
ENSDARG00000038066	69 TTA AAAVAAA	kpna2	karyopherin alpha 2 (RAG cohort 1, importin alpha 1) [Source:ZFIN;Acc:ZDB-GENE-040718-22]
ENSDARG00000038067	347 SSG TAGATGG	smurf2	SMAD specific E3 ubiquitin protein ligase 2 [Source:ZFIN;Acc:ZDB-GENE-030131-1830]
ENSDARG00000038068	469 LLI IIIIIII	ddx5	DEAD (Asp-Glu-Ala-Asp) box helicase 5 [Source:ZFIN;Acc:ZDB-GENE-030131-925]
ENSDARG00000038207	305 GGA AAAAAAA 507 VVI IIIIIII	aldh4a1	aldehyde dehydrogenase 4 family, member A1 [Source:ZFIN;Acc:ZDB-GENE-040426-1179]
ENSDARG00000038213	95 AAA VLVVVVV	slc35b1	solute carrier family 35, member B1 [Source:ZFIN;Acc:ZDB-GENE-040912-148]
ENSDARG00000019316	176 EE- DDDDDDD	fer1l6	fer-1-like family member 6 [Source:ZFIN;Acc:ZDB-GENE-070912-312]
ENSDARG00000038489	84 VVI FFIFFIF	b3gnt7	UDP-GlcNAc:betaGal beta-1,3-N-acetylglucosaminyltransferase 7 [Source:ZFIN;Acc:ZDB-GENE-021210-4]
ENSDARG00000038500	53 IID DDVDDVD	cep41	centrosomal protein 41 [Source:ZFIN;Acc:ZDB-GENE-040704-35]
ENSDARG00000038882	254 MMT TITTTTT 416 IIV VVVVVVV 560 TTL VQAVVAV	smc4	structural maintenance of chromosomes 4 [Source:ZFIN;Acc:ZDB-GENE-020419-21]
ENSDARG00000026170	522 TTT ASAAAAA 562 HHR RRQRRQR	hps1	Hermansky-Pudlak syndrome 1 [Source:ZFIN;Acc:ZDB-GENE-051113-152]
ENSDARG00000039211	261 EEQ QKQQQQQ	zgc:77439	zgc:77439 [Source:ZFIN;Acc:ZDB-GENE-031010-24]
ENSDARG00000039335	54 AAT TTTTTTT	st6gal2a	ST6 beta-galactosamide alpha-2,6-sialyltranferase 2a [Source:ZFIN;Acc:ZDB-GENE-060322-4]
ENSDARG00000039429	207 EEK KKKKKKK	adka	adenosine kinase a [Source:ZFIN;Acc:ZDB-GENE-030425-3]
ENSDARG00000039512	114 LLM MMMMMMM	ap1m3	adaptor-related protein complex 1, mu 3 subunit [Source:ZFIN;Acc:ZDB-GENE-040801-159]
ENSDARG00000039613	165 GGT DDDDDDD	poll	polymerase (DNA directed), lambda [Source:ZFIN;Acc:ZDB-GENE-040426-2712]
ENSDARG00000039871	336 II- VLVPVVV	rpz4	rapunzel 4 [Source:ZFIN;Acc:ZDB-GENE-050417-472]
ENSDARG00000039914	273 VVI IIIFIII	gapdhs	glyceraldehyde-3-phosphate dehydrogenase, spermatogenic [Source:ZFIN;Acc:ZDB-GENE-020913-1]
ENSDARG00000039974	271 VVE IMMDIME	rai14	retinoic acid induced 14 [Source:ZFIN;Acc:ZDB-GENE-040718-235]
ENSDARG00000039987	727 SSG GGGGGGG 2171 SSP PTPPPPP	hivep2a	human immunodeficiency virus type I enhancer binding protein 2a [Source:ZFIN;Acc:ZDB-GENE-041014-354]
ENSDARG00000086739	76 GGE QEEEEEE 301 AAA SSSSSSS	SLC17A3	si:ch1073-513e17.1 [Source:ZFIN;Acc:ZDB-GENE-030131-7188]
ENSDARG00000040180	70 KKR RRRRRRR	slc35a1	solute carrier family 35 (CMP-sialic acid transporter), member A1 [Source:ZFIN;Acc:ZDB-GENE-080716-17]
ENSDARG00000009018	259 SSS AAAAAAA	rhbg	Rh family, B glycoprotein (gene/pseudogene) [Source:ZFIN;Acc:ZDB-GENE-030131-9542]
ENSDARG00000040277	47 MML LLLLLLL	fbxo32	F-box protein 32 [Source:ZFIN;Acc:ZDB-GENE-040426-1040]
ENSDARG00000040452	199 QQ- HHHHHHH	fam214a	family with sequence similarity 214, member A [Source:ZFIN;Acc:ZDB-GENE-050419-204]
ENSDARG00000040455	149 HHY YYYYYYY	unc50	unc-50 homolog (C. elegans) [Source:ZFIN;Acc:ZDB-GENE-040426-907]
ENSDARG00000040534	152 GGS DEQEEEE 217 LLQ QESKQQQ 239 PPA AAAAAAA	epcam	epithelial cell adhesion molecule [Source:ZFIN;Acc:ZDB-GENE-040426-2209]
ENSDARG00000040571	335 LLV VIMVVMV	ube4a	ubiquitination factor E4A (UFD2 homolog, yeast) [Source:ZFIN;Acc:ZDB-GENE-070410-21]
ENSDARG00000009567	1707 HHH RRRRRRR	spegb	SPEG complex locus b [Source:ZFIN;Acc:ZDB-GENE-081104-517]
ENSDARG00000040695	97 TTA VAAAAAA	fkbp14	FK506 binding protein 14 [Source:ZFIN;Acc:ZDB-GENE-040801-210]
ENSDARG00000053431	362 EEV VVVVVVV 363 TTS SSSSSSS 364 AAC GCCCGCC	si:ch211-257p13.3	si:ch211-257p13.3 [Source:ZFIN;Acc:ZDB-GENE-110914-108]
ENSDARG00000041065	113 VVI IIIIIII	hspb1	heat shock protein, alpha-crystallin-related, 1 [Source:ZFIN;Acc:ZDB-GENE-030326-4]
ENSDARG00000041078	9 LLV VVVVVVV	chka	choline kinase alpha [Source:ZFIN;Acc:ZDB-GENE-050208-149]
ENSDARG00000041110	158 LLV VVVVVVV	dnajc3a	DnaJ (Hsp40) homolog, subfamily C, member 3a [Source:ZFIN;Acc:ZDB-GENE-030131-1264]
ENSDARG00000069274	305 MMI IIIIIII	ighmbp2	immunoglobulin mu binding protein 2 [Source:ZFIN;Acc:ZDB-GENE-050419-258]
ENSDARG00000070083	490 PPS AAAAAAA	atp5b	ATP synthase, H+ transporting, mitochondrial F1 complex, beta polypeptide [Source:ZFIN;Acc:ZDB-GENE-030131-124]
ENSDARG00000041170	8 GGG EEEEEEE	aagab	alpha- and gamma-adaptin binding protein [Source:ZFIN;Acc:ZDB-GENE-040718-120]
ENSDARG00000041252	485 LLT PSPPPPP	gemin4	gem (nuclear organelle) associated protein 4 [Source:ZFIN;Acc:ZDB-GENE-050522-188]
ENSDARG00000017006	139 IIT TTTTTTT	dennd5a	DENN/MADD domain containing 5A [Source:ZFIN;Acc:ZDB-GENE-071211-1]
ENSDARG00000041481	433 GGR RRRRRRR 505 SSG GGGGGGG	smg5	SMG5 nonsense mediated mRNA decay factor [Source:ZFIN;Acc:ZDB-GENE-050913-144]
ENSDARG00000041511	125 SSA GAAAAAA	pex10	peroxisomal biogenesis factor 10 [Source:ZFIN;Acc:ZDB-GENE-041010-71]
ENSDARG00000005453	87 SSG GGGGGGG	foxp2	forkhead box P2 [Source:ZFIN;Acc:ZDB-GENE-041203-2]
ENSDARG00000041619	173 LLM MMMMMMM	gnb2l1	guanine nucleotide binding protein (G protein), beta polypeptide 2-like 1 [Source:ZFIN;Acc:ZDB-GENE-990415-89]
ENSDARG00000034555	155 KKK RRRRRRR	pard3bb	par-3 family cell polarity regulator beta b [Source:ZFIN;Acc:ZDB-GENE-070912-290]
ENSDARG00000023117	421 AAG RRGGRGG	gopc	golgi-associated PDZ and coiled-coil motif containing [Source:ZFIN;Acc:ZDB-GENE-030131-5086]
ENSDARG00000056328	563 MMA TTTTTTT	rhot2	ras homolog family member T2 [Source:ZFIN;Acc:ZDB-GENE-051120-96]
ENSDARG00000041870	248 AAT TSTTTTT	ift172	intraflagellar transport 172 [Source:ZFIN;Acc:ZDB-GENE-040827-1]
ENSDARG00000041908	403 VVI IIIIIII	usp39	ubiquitin specific peptidase 39 [Source:ZFIN;Acc:ZDB-GENE-030131-966]
ENSDARG00000013687	150 IIV KMMMMMM	cilp2	cartilage intermediate layer protein 2 [Source:ZFIN;Acc:ZDB-GENE-050208-436]
ENSDARG00000042000	164 III VVVVVVV	si:ch211-63o20.7	si:ch211-63o20.7 [Source:ZFIN;Acc:ZDB-GENE-041001-194]
ENSDARG00000042054	244 MMI VIIIIII 261 SSG CCCGCCG	zgc:171971	zgc:171971 [Source:ZFIN;Acc:ZDB-GENE-070928-37]
ENSDARG00000042188	259 PPR RQRRRRR 285 MMV VVVVVVV 414 KKR MQRRRRR 426 AA- VVVVVVV	ttc38	tetratricopeptide repeat domain 38 [Source:ZFIN;Acc:ZDB-GENE-050522-318]
ENSDARG00000053713	815 DD- EEEEEEE 850 AAS SCSSSSS 1793 AA- PPPPPPP 1803 EE- DDDDDDD	ccdc88c	coiled-coil domain containing 88C [Source:ZFIN;Acc:ZDB-GENE-100419-3]
ENSDARG00000042322	43 VVL LLLLLLL 210 SSA PAAAAAA	si:dkey-177p2.6	si:dkey-177p2.6 [Source:ZFIN;Acc:ZDB-GENE-030131-5926]
ENSDARG00000042409	119 AAS TSTTTTT 462 SS- ARTTTTT	RALGDS	si:ch211-251j10.3 [Source:ZFIN;Acc:ZDB-GENE-081105-110]
ENSDARG00000042518	450 CCC YYYYYYY 832 AAT TTTTTTT	hipk2	homeodomain interacting protein kinase 2 [Source:ZFIN;Acc:ZDB-GENE-031125-4]
ENSDARG00000042553	154 VVV IIIIIII	pex7	peroxisomal biogenesis factor 7 [Source:ZFIN;Acc:ZDB-GENE-050320-105]
ENSDARG00000042590	657 PPA AVEVAAA	rbm19	RNA binding motif protein 19 [Source:ZFIN;Acc:ZDB-GENE-031125-3]
ENSDARG00000042627	546 GGS SSSSSSS 617 SSP PPPPPPP 890 LLM VVVVVVV	nhsl1b	NHS-like 1b [Source:ZFIN;Acc:ZDB-GENE-040910-1]
ENSDARG00000042725	174 LLM MMMMMMM	cebpb	CCAAT/enhancer binding protein (C/EBP), beta [Source:ZFIN;Acc:ZDB-GENE-020111-3]
ENSDARG00000042728	25 TT- AAAAAAA 220 SST TTTTTTT 374 VVM MMMMMMM	plaa	phospholipase A2-activating protein [Source:ZFIN;Acc:ZDB-GENE-030826-13]
ENSDARG00000042747	436 KKR RRRRRRR	coasy	CoA synthase [Source:ZFIN;Acc:ZDB-GENE-040912-137]
ENSDARG00000042751	48 AAS SQTSSTS	riok3	RIO kinase 3 (yeast) [Source:ZFIN;Acc:ZDB-GENE-040801-133]
ENSDARG00000042816	13 AAT TTTTTTT 263 FFY YYYYYYY	mmp9	matrix metallopeptidase 9 [Source:ZFIN;Acc:ZDB-GENE-040426-2132]
ENSDARG00000042824	331 GGS CSSSSSS 375 EE- DDDDDDD	nfe2l2a	nuclear factor, erythroid 2-like 2a [Source:ZFIN;Acc:ZDB-GENE-030723-2]
ENSDARG00000042946	686 PPT TTTTTTT	hook1	hook microtubule-tethering protein 1 [Source:ZFIN;Acc:ZDB-GENE-041001-159]
ENSDARG00000032087	3 AAV VVVVVVV	sgsh	N-sulfoglucosamine sulfohydrolase (sulfamidase) [Source:ZFIN;Acc:ZDB-GENE-030131-4958]
ENSDARG00000043019	458 GG- SSSSSSS	exoc1	exocyst complex component 1 [Source:ZFIN;Acc:ZDB-GENE-030131-1057]
ENSDARG00000056121	392 MMI IIIIIII 604 VVL HLLTLLL 640 RRR KKKKKKK	serac1	serine active site containing 1 [Source:ZFIN;Acc:ZDB-GENE-040616-1]
ENSDARG00000043371	218 TTA VAAEAAA	mdh2	malate dehydrogenase 2, NAD (mitochondrial) [Source:ZFIN;Acc:ZDB-GENE-040426-2143]
ENSDARG00000058179	245 PPA AVAAAAA	ackr3b	atypical chemokine receptor 3b [Source:ZFIN;Acc:ZDB-GENE-031116-61]
ENSDARG00000043542	79 DDE EEEEEEE	zpr1	ZPR1 zinc finger [Source:ZFIN;Acc:ZDB-GENE-040426-2110]
ENSDARG00000043555	254 LLP PPPPPPP	tmem30ab	transmembrane protein 30Ab [Source:ZFIN;Acc:ZDB-GENE-030131-5884]
ENSDARG00000043581	62 EEK KKKKKKK 138 GGC CCCDCCC	gadd45aa	growth arrest and DNA-damage-inducible, alpha, a [Source:ZFIN;Acc:ZDB-GENE-040426-1501]
ENSDARG00000043658	142 LLI EVVVVVV 153 SSS AVTTATT 306 SSA TPTPTTP	cxadr	coxsackie virus and adenovirus receptor [Source:ZFIN;Acc:ZDB-GENE-020814-2]
ENSDARG00000043680	302 DDS GSGGGGG 706 DDE EEEEEEE	ylpm1	YLP motif containing 1 [Source:ZFIN;Acc:ZDB-GENE-030131-2196]
ENSDARG00000043734	383 LLV VIIIIII	trmu	tRNA 5-methylaminomethyl-2-thiouridylate methyltransferase [Source:ZFIN;Acc:ZDB-GENE-050522-540]
ENSDARG00000043842	130 AAL TSTSTTS	si:ch73-111k22.2	si:ch73-111k22.2 [Source:ZFIN;Acc:ZDB-GENE-030131-5221]
ENSDARG00000057672	124 KKQ HQQQHQQ	plpp5	phospholipid phosphatase 5 [Source:ZFIN;Acc:ZDB-GENE-040704-54]
ENSDARG00000044134	622 LLP PSSKPSS 944 SST TTTTTTT	iars2	isoleucyl-tRNA synthetase 2, mitochondrial [Source:ZFIN;Acc:ZDB-GENE-030616-608]
ENSDARG00000044143	290 SST TQTMTTT	nol8	nucleolar protein 8 [Source:ZFIN;Acc:ZDB-GENE-050208-491]
ENSDARG00000015829	237 SS- TTTTTTT 240 GG- AASAASA 373 QQ- KKRKKRK 404 LL- MVVMMVM	mov10a	Mov10 RISC complex RNA helicase a [Source:ZFIN;Acc:ZDB-GENE-091230-8]
ENSDARG00000044304	125 AA- TTTTTTT	prrc1	proline-rich coiled-coil 1 [Source:ZFIN;Acc:ZDB-GENE-041024-9]
ENSDARG00000044341	142 TTA SSSASSA	chst7	carbohydrate (N-acetylglucosamine 6-O) sulfotransferase 7 [Source:ZFIN;Acc:ZDB-GENE-131121-150]
ENSDARG00000044596	43 VVL LMLLLLL	pgap2	post-GPI attachment to proteins 2 [Source:ZFIN;Acc:ZDB-GENE-050320-119]
ENSDARG00000044625	444 VVI IIIIIII	pcf11	PCF11 cleavage and polyadenylation factor subunit [Source:ZFIN;Acc:ZDB-GENE-041114-175]
ENSDARG00000044781	63 LLI VIVVVVV 220 GGT SSSSSSS	bace2	beta-site APP-cleaving enzyme 2 [Source:ZFIN;Acc:ZDB-GENE-041010-68]
ENSDARG00000044809	222 DDE EEEQEEE	fpgs	folylpolyglutamate synthase [Source:ZFIN;Acc:ZDB-GENE-040426-2781]
ENSDARG00000002494	422 HHL RRRRRRR	itgb6	integrin, beta 6 [Source:ZFIN;Acc:ZDB-GENE-100812-2]
ENSDARG00000045003	83 KKR QRRRRRR	vsg1	vessel-specific 1 [Source:ZFIN;Acc:ZDB-GENE-060616-96]
ENSDARG00000045027	115 DDS EEEEEEE	rab9a	RAB9A, member RAS oncogene family [Source:ZFIN;Acc:ZDB-GENE-060825-293]
ENSDARG00000045071	116 IIT STSTTTT	chad	chondroadherin [Source:ZFIN;Acc:ZDB-GENE-040426-1130]
ENSDARG00000009624	35 AAM VVVVVVV	UTS2R	urotensin 2 receptor [Source:HGNC Symbol;Acc:HGNC:4468]
ENSDARG00000055075	1047 CCR RRRRRRR	svila	supervillin a [Source:ZFIN;Acc:ZDB-GENE-990706-5]
ENSDARG00000045190	80 MMI VVVVVVV	ch25h	cholesterol 25-hydroxylase [Source:ZFIN;Acc:ZDB-GENE-041212-81]
ENSDARG00000045414	50 FFL LLLLLLL	elovl2	ELOVL fatty acid elongase 2 [Source:ZFIN;Acc:ZDB-GENE-060421-5612]
ENSDARG00000045420	35 LLQ EQQQQQQ	epdr1	ependymin related 1 [Source:ZFIN;Acc:ZDB-GENE-040718-113]
ENSDARG00000045463	138 GGS SSSSSSS	ralaa	v-ral simian leukemia viral oncogene homolog Aa (ras related) [Source:ZFIN;Acc:ZDB-GENE-040426-1344]
ENSDARG00000045513	425 VVS ATAAAAA 812 VV- AAAAAAA	taf3	TAF3 RNA polymerase II, TATA box binding protein (TBP)-associated facto [Source:ZFIN;Acc:ZDB-GENE-030131-6406]
ENSDARG00000045514	79 VVA AAAAAAA 212 VVV IIIIIII	atp5c1	ATP synthase, H+ transporting, mitochondrial F1 complex, gamma polypeptide 1 [Source:ZFIN;Acc:ZDB-GENE-030131-8901]
ENSDARG00000045517	120 KK- RRRRRRR 376 KKQ RQQQRQQ 562 KKR QQQQQQQ	itih5	inter-alpha-trypsin inhibitor heavy chain family, member 5 [Source:ZFIN;Acc:ZDB-GENE-041210-193]
ENSDARG00000007764	381 QQH HHHHHHH	klhdc10	kelch domain containing 10 [Source:ZFIN;Acc:ZDB-GENE-040426-776]
ENSDARG00000013732	132 MM- ILIIIII 170 DD- EEEEEEE	vta1	vesicle (multivesicular body) trafficking 1 [Source:ZFIN;Acc:ZDB-GENE-040426-2154]
ENSDARG00000045692	335 AAV VVVVVVV	pphln1	periphilin 1 [Source:ZFIN;Acc:ZDB-GENE-030131-1873]
ENSDARG00000045843	287 SSP PPPPPPP	apex1	APEX nuclease (multifunctional DNA repair enzyme) 1 [Source:ZFIN;Acc:ZDB-GENE-040426-2761]
ENSDARG00000045940	57 VVV IIIIIII	lsm12b	LSM12 homolog b [Source:ZFIN;Acc:ZDB-GENE-040426-2164]
ENSDARG00000045958	447 AAG GSGGGGG 479 SSH HQRHHRH	egfl6	EGF-like-domain, multiple 6 [Source:ZFIN;Acc:ZDB-GENE-040718-157]
ENSDARG00000074715	153 IIV VVVVVVV	stk17a	serine/threonine kinase 17a [Source:ZFIN;Acc:ZDB-GENE-030131-5556]
ENSDARG00000051816	105 QQC RRRHRRR 128 MMI ILIIIII 915 RRQ QQQQQQQ	aass	aminoadipate-semialdehyde synthase [Source:ZFIN;Acc:ZDB-GENE-061220-8]
ENSDARG00000051857	211 LLM MMIMMIM	tes	testis derived transcript (3 LIM domains) [Source:ZFIN;Acc:ZDB-GENE-040718-59]
ENSDARG00000051886	1070 PPS TSSSSSS	ankrd11	ankyrin repeat domain 11 [Source:ZFIN;Acc:ZDB-GENE-030131-3932]
ENSDARG00000051902	426 AAG GGGGGGG 631 VVE TAQEAQE 659 VVV LLMMLMM	prmt7	protein arginine methyltransferase 7 [Source:ZFIN;Acc:ZDB-GENE-040426-1560]
ENSDARG00000051915	658 EEK RKKKKKK	pde5ab	phosphodiesterase 5A, cGMP-specific, b [Source:ZFIN;Acc:ZDB-GENE-060824-4]
ENSDARG00000051953	54 CC- IASSSSS	ythdc1	YTH domain containing 1 [Source:ZFIN;Acc:ZDB-GENE-041114-114]
ENSDARG00000052114	59 LLM MMTMMMM	crtc3	CREB regulated transcription coactivator 3 [Source:ZFIN;Acc:ZDB-GENE-070712-2]
ENSDARG00000052115	286 KKQ RRRRRRR	ehf	ets homologous factor [Source:ZFIN;Acc:ZDB-GENE-060312-7]
ENSDARG00000052139	1063 AAT TTTTTTT 1228 II- VVVVVVV 1583 DDE EEEEEEE	notch3	notch 3 [Source:ZFIN;Acc:ZDB-GENE-000329-5]
ENSDARG00000011973	60 TTA AAAAAAA	slc35d1a	solute carrier family 35 (UDP-GlcA/UDP-GalNAc transporter), member D1a [Source:ZFIN;Acc:ZDB-GENE-040826-5]
ENSDARG00000052279	385 QQH HLHRHHH	osgn1	oxidative stress induced growth inhibitor 1 [Source:ZFIN;Acc:ZDB-GENE-040426-864]
ENSDARG00000052341	26 IIA AAVAAVA	sgcb	sarcoglycan, beta (dystrophin-associated glycoprotein) [Source:ZFIN;Acc:ZDB-GENE-030131-6695]
ENSDARG00000052360	115 VVI IIIIIII 193 VVI ITIIIII 204 LLV VIIIIII	cacng1b	calcium channel, voltage-dependent, gamma subunit 1b [Source:ZFIN;Acc:ZDB-GENE-131127-98]
ENSDARG00000052386	199 VVA AITAAAA	cldnd1b	claudin domain containing 1b [Source:ZFIN;Acc:ZDB-GENE-040808-4]
ENSDARG00000052427	246 GGA ATCTACT	zgc:153929	zgc:153929 [Source:ZFIN;Acc:ZDB-GENE-061103-154]
ENSDARG00000052518	245 VVI LKIIIII	stx4	syntaxin 4 [Source:ZFIN;Acc:ZDB-GENE-030131-2455]
ENSDARG00000067981	73 DDE EEEEEEE	zgc:103697	zgc:103697 [Source:ZFIN;Acc:ZDB-GENE-040912-104]
ENSDARG00000060238	225 IIV VVVVVVV 633 KKR RRRRRRR 637 TTA AAAVAAA	uacab	uveal autoantigen with coiled-coil domains and ankyrin repeats b [Source:ZFIN;Acc:ZDB-GENE-030521-32]
ENSDARG00000052818	481 RRG GGGGGGG	smcr8a	Smith-Magenis syndrome chromosome region, candidate 8a [Source:ZFIN;Acc:ZDB-GENE-071212-4]
ENSDARG00000014945	434 LLP PPPPPPP 442 PPQ QQQSQQQ	znf598	zinc finger protein 598 [Source:ZFIN;Acc:ZDB-GENE-060602-3]
ENSDARG00000052842	176 PPT TTTTTTT	ppifb	peptidylprolyl isomerase Fb [Source:ZFIN;Acc:ZDB-GENE-051030-126]
ENSDARG00000092798	42 MMM IIIIIII	ppib	peptidylprolyl isomerase B (cyclophilin B) [Source:ZFIN;Acc:ZDB-GENE-040426-1955]
ENSDARG00000052950	218 HHP RRRRRRR	arhgap23a	Rho GTPase activating protein 23a [Source:ZFIN;Acc:ZDB-GENE-121019-1]
ENSDARG00000052994	131 EEE DDDDDDD	slc25a28	solute carrier family 25 (mitochondrial iron transporter), member 28 [Source:ZFIN;Acc:ZDB-GENE-040426-2125]
ENSDARG00000014674	16 HH- RRRRRRR 532 SSM AQAAAAA	acsl3b	acyl-CoA synthetase long-chain family member 3b [Source:ZFIN;Acc:ZDB-GENE-030131-492]
ENSDARG00000053070	128 TTS SSSSSSS	gosr2	golgi SNAP receptor complex member 2 [Source:ZFIN;Acc:ZDB-GENE-030131-3290]
ENSDARG00000053097	190 HHR SRRRRRR	hsf2	heat shock transcription factor 2 [Source:ZFIN;Acc:ZDB-GENE-011128-1]
ENSDARG00000053101	418 GGP PSSSSSS	prpf38b	pre-mRNA processing factor 38B [Source:ZFIN;Acc:ZDB-GENE-040426-2878]
ENSDARG00000053200	278 AAL PPPPPPP 656 RRH HHHHHHH	dis3l	DIS3 like exosome 3'-5' exoribonuclease [Source:ZFIN;Acc:ZDB-GENE-070209-95]
ENSDARG00000053362	351 PPS SSSTSSS 942 TTS PASSSSS	cilp	cartilage intermediate layer protein, nucleotide pyrophosphohydrolase [Source:ZFIN;Acc:ZDB-GENE-050208-76]
ENSDARG00000053405	243 VVI IIIIIII	sord	sorbitol dehydrogenase [Source:ZFIN;Acc:ZDB-GENE-040426-1231]
ENSDARG00000060494	840 FF- YYYYYYY	eprs	glutamyl-prolyl-tRNA synthetase [Source:ZFIN;Acc:ZDB-GENE-030131-638]
ENSDARG00000053771	226 HHQ QQQQQQQ	APBB3	amyloid beta precursor protein binding family B member 3 [Source:HGNC Symbol;Acc:HGNC:20708]
ENSDARG00000038917	160 TT- SSSSSSS 318 RR- KKKKKKK 472 AAT STTTTTT 483 SSS AAAAAAA	rad50	RAD50 homolog, double strand break repair protein [Source:ZFIN;Acc:ZDB-GENE-050506-110]
ENSDARG00000053835	807 YYH HHHHHHH	plekhh1	pleckstrin homology domain containing, family H (with MyTH4 domain) member 1 [Source:ZFIN;Acc:ZDB-GENE-061219-1]
ENSDARG00000053890	227 SSP PPPPPPP	tmem62	transmembrane protein 62 [Source:ZFIN;Acc:ZDB-GENE-040426-1837]
ENSDARG00000053906	272 AAV TMTTTTT	angpt2b	angiopoietin 2b [Source:ZFIN;Acc:ZDB-GENE-010817-2]
ENSDARG00000054096	114 AAA VVVVVVV	rbm41	RNA binding motif protein 41 [Source:ZFIN;Acc:ZDB-GENE-041114-107]
ENSDARG00000054201	583 DDE EEEEEEE	rnf40	ring finger protein 40 [Source:ZFIN;Acc:ZDB-GENE-030131-6607]
ENSDARG00000054301	76 IIV VVVVVVV	kti12	KTI12 chromatin associated homolog [Source:ZFIN;Acc:ZDB-GENE-060825-174]
ENSDARG00000037978	165 RRK KKKKKKK	clec19a	C-type lectin domain family 19, member A [Source:ZFIN;Acc:ZDB-GENE-080917-46]
ENSDARG00000054570	718 SS- AAATAAA 2498 GGG STSSSSS 2997 VVI MIIIIII 3028 AAA STTTTTT	smg1	SMG1 phosphatidylinositol 3-kinase-related kinase [Source:ZFIN;Acc:ZDB-GENE-061013-767]
ENSDARG00000004964	299 AAE EQEVEEE	cyp4t8	cytochrome P450, family 4, subfamily T, polypeptide 8 [Source:ZFIN;Acc:ZDB-GENE-031219-3]
ENSDARG00000054804	240 DDE EEEEEEE	anp32e	acidic (leucine-rich) nuclear phosphoprotein 32 family, member E [Source:ZFIN;Acc:ZDB-GENE-040426-2448]
ENSDARG00000054978	218 TTA AAAAAAA 717 AA- GSSSSSS	kifc3	kinesin family member C3 [Source:ZFIN;Acc:ZDB-GENE-030131-3724]
ENSDARG00000055099	96 SSR RHCRRCR	fam184b	family with sequence similarity 184, member B [Source:ZFIN;Acc:ZDB-GENE-090313-380]
ENSDARG00000055120	76 EED DGDDDDD	ctsba	cathepsin Ba [Source:ZFIN;Acc:ZDB-GENE-040426-2650]
ENSDARG00000044669	265 RRK KKKKKKK	hp1bp3	heterochromatin protein 1, binding protein 3 [Source:ZFIN;Acc:ZDB-GENE-060810-79]
ENSDARG00000055186	227 SSA ATAAAAA	ccr9a	chemokine (C-C motif) receptor 9a [Source:ZFIN;Acc:ZDB-GENE-060130-125]
ENSDARG00000055305	767 GGA SAAAAAA	ret	ret proto-oncogene receptor tyrosine kinase [Source:ZFIN;Acc:ZDB-GENE-980526-307]
ENSDARG00000055314	190 AAP ISSTTSS	mcmbp	minichromosome maintenance complex binding protein [Source:ZFIN;Acc:ZDB-GENE-030131-9676]
ENSDARG00000055344	218 QQH HHHHHHH	mipep	mitochondrial intermediate peptidase [Source:ZFIN;Acc:ZDB-GENE-060503-662]
ENSDARG00000012684	135 AAG GGGGGGG 293 EED DDDDDDD	atp2b1a	ATPase, Ca++ transporting, plasma membrane 1a [Source:ZFIN;Acc:ZDB-GENE-030925-29]
ENSDARG00000055357	558 DDE EEEEEEE	leo1	LEO1 homolog, Paf1/RNA polymerase II complex component [Source:ZFIN;Acc:ZDB-GENE-040426-2435]
ENSDARG00000055429	1430 DDE EEEEEEE	kat6b	K(lysine) acetyltransferase 6B [Source:ZFIN;Acc:ZDB-GENE-000607-52]
ENSDARG00000055540	188 DDH HHHHHHH	pfkfb4a	6-phosphofructo-2-kinase/fructose-2,6-biphosphatase 4a [Source:ZFIN;Acc:ZDB-GENE-051120-51]
ENSDARG00000045140	169 VVL LLLLLLL	lcmt1	leucine carboxyl methyltransferase 1 [Source:ZFIN;Acc:ZDB-GENE-040912-75]
ENSDARG00000055575	243 RRK KKKKKKK 370 VVT TMMTMMT	pcolce2b	procollagen C-endopeptidase enhancer 2b [Source:ZFIN;Acc:ZDB-GENE-040426-1177]
ENSDARG00000055607	441 TTS SSSSSSS	cgna	cingulin a [Source:ZFIN;Acc:ZDB-GENE-100921-78]
ENSDARG00000055613	207 LLP PPPPPPP	zgc:123238	zgc:123238 [Source:ZFIN;Acc:ZDB-GENE-051023-3]
ENSDARG00000055648	284 FFP KPPPPPP 396 AAS TTTTTTT	cpda	carboxypeptidase D, a [Source:ZFIN;Acc:ZDB-GENE-081112-2]
ENSDARG00000055786	26 PPS SSSTSSS 46 TTI AAAAAAA 108 RRH HHHHHHH 308 VVT AIAAAAA	prss23	protease, serine, 23 [Source:ZFIN;Acc:ZDB-GENE-030131-9149]
ENSDARG00000055857	1583 IIV VVVVVVV 1645 QQK KRKKKKK	dopey2	dopey family member 2 [Source:ZFIN;Acc:ZDB-GENE-040426-1195]
ENSDARG00000055938	164 EEL QMQLQQL	tspan14	tetraspanin 14 [Source:ZFIN;Acc:ZDB-GENE-060825-329]
ENSDARG00000055989	71 DDE EEEEEEE	tmem161b	transmembrane protein 161B [Source:ZFIN;Acc:ZDB-GENE-040426-2693]
ENSDARG00000056080	30 IIT TVTTTTT 409 EE- DDDDDDD	si:dkey-191g9.5	si:dkey-191g9.5 [Source:ZFIN;Acc:ZDB-GENE-090313-217]
ENSDARG00000056119	89 SSP PPPPPPP	eef1g	eukaryotic translation elongation factor 1 gamma [Source:ZFIN;Acc:ZDB-GENE-020423-3]
ENSDARG00000092624	875 QQL LLLLLLL	SPTBN4	si:ch73-262h23.4 [Source:ZFIN;Acc:ZDB-GENE-081031-8]
ENSDARG00000056138	224 AAS GGSSGSS	sf3b1	splicing factor 3b, subunit 1 [Source:ZFIN;Acc:ZDB-GENE-040827-3]
ENSDARG00000056160	149 DDD EEEEEEE 438 LLP PPPPPPP	hspd1	heat shock 60 protein 1 [Source:ZFIN;Acc:ZDB-GENE-021206-1]
ENSDARG00000042807	347 VVL LLLLLLL	slc16a4	solute carrier family 16, member 4 [Source:ZFIN;Acc:ZDB-GENE-070112-602]
ENSDARG00000056259	463 IIV VVVVVVV 489 DDE EEEEEEE 831 RR- KKKKKKK	tmem131	transmembrane protein 131 [Source:ZFIN;Acc:ZDB-GENE-130530-662]
ENSDARG00000056414	262 TTS SSSSSSS	usp1	ubiquitin specific peptidase 1 [Source:ZFIN;Acc:ZDB-GENE-030131-726]
ENSDARG00000056475	242 TTS SGSASSS	trnau1apb	tRNA selenocysteine 1 associated protein 1b [Source:ZFIN;Acc:ZDB-GENE-040426-2386]
ENSDARG00000056480	17 LLP SSAPSPP	cpvl	carboxypeptidase, vitellogenic-like [Source:ZFIN;Acc:ZDB-GENE-031219-2]
ENSDARG00000056499	368 QQL LLLHLLL 462 RRK KKKKKKK	ca6	carbonic anhydrase VI [Source:ZFIN;Acc:ZDB-GENE-030131-7091]
ENSDARG00000056509	88 CCS SSSSSSS	pdik1l	PDLIM1 interacting kinase 1 like [Source:ZFIN;Acc:ZDB-GENE-051113-236]
ENSDARG00000056609	95 SSG GHRRGRR	atad1b	ATPase family, AAA domain containing 1b [Source:ZFIN;Acc:ZDB-GENE-030616-44]
ENSDARG00000056615	324 LLL MMMMMMM 375 EEE DDDDDDD	cybb	cytochrome b-245, beta polypeptide (chronic granulomatous disease) [Source:ZFIN;Acc:ZDB-GENE-040426-1380]
ENSDARG00000056642	288 AAT TTTTTTT 291 SST TTTTTTT	hdac9b	histone deacetylase 9b [Source:ZFIN;Acc:ZDB-GENE-040109-7]
ENSDARG00000056649	61 MMI LIIIIII 314 VVA MAMMMMM	htatsf1	HIV-1 Tat specific factor 1 [Source:ZFIN;Acc:ZDB-GENE-040426-1578]
ENSDARG00000056914	7 GGD DDEEDED	emg1	EMG1 N1-specific pseudouridine methyltransferase [Source:ZFIN;Acc:ZDB-GENE-060421-2909]
ENSDARG00000056961	87 QQR HRRRHRR	ccdc30	coiled-coil domain containing 30 [Source:ZFIN;Acc:ZDB-GENE-130530-667]
ENSDARG00000056985	40 HHR RQRRRRR	tpte	transmembrane phosphatase with tensin homology [Source:ZFIN;Acc:ZDB-GENE-030131-5503]
ENSDARG00000057007	64 EED DDDDDDD	ctbp1	C-terminal binding protein 1 [Source:ZFIN;Acc:ZDB-GENE-010130-1]
ENSDARG00000057064	652 DDA QEESEEE	enpep	glutamyl aminopeptidase [Source:ZFIN;Acc:ZDB-GENE-050309-218]
ENSDARG00000057100	523 PPS SSSSSSS	zwilch	zwilch kinetochore protein [Source:ZFIN;Acc:ZDB-GENE-050420-101]
ENSDARG00000057105	310 SST TTTTTTT	nle1	notchless homolog 1 (Drosophila) [Source:ZFIN;Acc:ZDB-GENE-050522-321]
ENSDARG00000057248	591 HHR RRRRRRR 594 DDE EEEEEEE	sclt1	sodium channel and clathrin linker 1 [Source:ZFIN;Acc:ZDB-GENE-030131-3278]
ENSDARG00000057241	98 GGD DDDDDDD 265 IIV VVVVVVV	tnfsf10	tumor necrosis factor (ligand) superfamily, member 10 [Source:ZFIN;Acc:ZDB-GENE-040718-335]
ENSDARG00000057273	56 VVV IIIIIII 289 MMI IIIIIII	alox5a	arachidonate 5-lipoxygenase a [Source:ZFIN;Acc:ZDB-GENE-090311-47]
ENSDARG00000057303	42 GGE EMEEEEE	galnt7	UDP-N-acetyl-alpha-D-galactosamine: polypeptide N-acetylgalactosaminyltransferase 7 [Source:ZFIN;Acc:ZDB-GENE-050522-284]
ENSDARG00000057583	930 SSA TTAATAA 1076 RRK KKKKKKK 2649 EED DDDDDDD	prrc2c	proline-rich coiled-coil 2C [Source:ZFIN;Acc:ZDB-GENE-081104-156]
ENSDARG00000057625	37 TTS GSSSSSS	dusp14	dual specificity phosphatase 14 [Source:ZFIN;Acc:ZDB-GENE-041010-162]
ENSDARG00000057660	417 TTM SAAASAA 794 CCS SSSSSSS 833 LLM MMMMMMM	dhx57	DEAH (Asp-Glu-Ala-Asp/His) box polypeptide 57 [Source:ZFIN;Acc:ZDB-GENE-030131-4078]
ENSDARG00000075564	336 EED DDDDDDD 684 EEE DDDDDDD	fam13a	family with sequence similarity 13, member A [Source:ZFIN;Acc:ZDB-GENE-050208-102]
ENSDARG00000057687	204 VVI IIITIII	sbk3	SH3 domain binding kinase family, member 3 [Source:ZFIN;Acc:ZDB-GENE-080204-39]
ENSDARG00000057738	120 AAT VVTSVTT 216 HHQ QQQQQQQ	hells	helicase, lymphoid-specific [Source:ZFIN;Acc:ZDB-GENE-030131-9923]
ENSDARG00000057997	122 LLC RRRPRRR 591 IIL LLLLLLL	tmf1	TATA element modulatory factor 1 [Source:ZFIN;Acc:ZDB-GENE-040801-25]
ENSDARG00000058062	264 EED DDDDDDD	magt1	magnesium transporter 1 [Source:ZFIN;Acc:ZDB-GENE-030131-3667]
ENSDARG00000058319	281 RRK KKKKKKK 362 HHH QQQQQQQ	cep76	centrosomal protein 76 [Source:ZFIN;Acc:ZDB-GENE-070820-5]
ENSDARG00000058297	74 LLM MMMMMMM 83 TTT AAAAAAA	timm13	translocase of inner mitochondrial membrane 13 homolog (yeast) [Source:ZFIN;Acc:ZDB-GENE-040718-167]
ENSDARG00000039881	458 LLM MMMMMMM 590 HHR RQRRRRR 1036 EE- GDDDDDD 1048 QQ- RRRRRRR 1059 DD- EEEEEEE	cemip	cell migration inducing protein, hyaluronan binding [Source:ZFIN;Acc:ZDB-GENE-130103-7]
ENSDARG00000058533	779 DDD EEEEEEE 857 TTS SSSSSSS	pole	polymerase (DNA directed), epsilon [Source:ZFIN;Acc:ZDB-GENE-070705-557]
ENSDARG00000058548	99 RRK KKKKKKK	bves	blood vessel epicardial substance [Source:ZFIN;Acc:ZDB-GENE-040624-11]
ENSDARG00000058560	228 PP- QQQQQQQ	adrm1	adhesion regulating molecule 1 [Source:ZFIN;Acc:ZDB-GENE-040426-905]
ENSDARG00000058746	26 IIL LLLLLLL	ubap1	ubiquitin associated protein 1 [Source:ZFIN;Acc:ZDB-GENE-040426-950]
ENSDARG00000044601	40 GGS AAAAAAA 74 TTD EDEDEED 95 LLV IIIIIII 147 TTW CCCCCCC	rtn4a	reticulon 4a [Source:ZFIN;Acc:ZDB-GENE-030710-1]
ENSDARG00000059070	546 VVI IIIIIII	gars	glycyl-tRNA synthetase [Source:ZFIN;Acc:ZDB-GENE-030131-9174]
ENSDARG00000055192	193 TTA ALAAAAA	zgc:136930	zgc:136930 [Source:ZFIN;Acc:ZDB-GENE-060312-16]
ENSDARG00000059287	298 QQS PPPPPPP 404 SSA GGRGGGG	mak	male germ cell-associated kinase [Source:ZFIN;Acc:ZDB-GENE-030131-7279]
ENSDARG00000059322	504 II- LLLLLLL 668 AAI TTTTTTT	topbp1	topoisomerase (DNA) II binding protein 1 [Source:ZFIN;Acc:ZDB-GENE-060626-1]
ENSDARG00000089066	952 PP- ASTAATA	nhsl2	NHS-like 2 [Source:ZFIN;Acc:ZDB-GENE-130530-951]
ENSDARG00000059362	56 DDE EEEEEEE	ptrfb	polymerase I and transcript release factor b [Source:ZFIN;Acc:ZDB-GENE-030131-5509]
ENSDARG00000038414	13 PPA AAAGAAA	b3galt6	UDP-Gal:betaGal beta 1,3-galactosyltransferase polypeptide 6 [Source:ZFIN;Acc:ZDB-GENE-101104-13]
ENSDARG00000007370	1191 LLM MMMMMMM 1249 TTS SSSCSSS	dysf	dysferlin, limb girdle muscular dystrophy 2B (autosomal recessive) [Source:ZFIN;Acc:ZDB-GENE-070501-1]
ENSDARG00000059475	965 AA- SSSSSSS	CAMSAP3 (1 of many)	calmodulin regulated spectrin associated protein family member 3 [Source:HGNC Symbol;Acc:HGNC:29307]
ENSDARG00000059557	717 QQR HRRRRRR	xylt2	xylosyltransferase II [Source:ZFIN;Acc:ZDB-GENE-081022-125]
ENSDARG00000059682	45 EED DDDDDDD	slc43a3a	solute carrier family 43, member 3a [Source:ZFIN;Acc:ZDB-GENE-110208-8]
ENSDARG00000059690	52 AAT TSSSTSS	slc29a4	solute carrier family 29 (equilibrative nucleoside transporter), member 4 [Source:ZFIN;Acc:ZDB-GENE-070112-1932]
ENSDARG00000058285	527 VVV IIIIIII	cpt1b	carnitine palmitoyltransferase 1B (muscle) [Source:ZFIN;Acc:ZDB-GENE-041010-9]
ENSDARG00000059801	841 SS- PPPPPPP 1946 LL- HVVVVVV	pdzd2	PDZ domain containing 2 [Source:ZFIN;Acc:ZDB-GENE-060526-297]
ENSDARG00000059871	261 TTA ASAAAAA	shrprbck1r	sharpin and rbck1 related [Source:ZFIN;Acc:ZDB-GENE-080220-52]
ENSDARG00000059936	500 VVI IIIIIII 849 IIV VLVVVVV	HERC4	HECT and RLD domain containing E3 ubiquitin protein ligase 4 [Source:HGNC Symbol;Acc:HGNC:24521]
ENSDARG00000059925	1224 DDE EEEEEEE 1901 SSG GGGGGGG	usp24	ubiquitin specific peptidase 24 [Source:ZFIN;Acc:ZDB-GENE-030131-4356]
ENSDARG00000059933	9 TT- AAAAAAA	plpp3	phospholipid phosphatase 3 [Source:ZFIN;Acc:ZDB-GENE-060526-241]
ENSDARG00000057679	457 AAT TMTTTTT 625 VVV GAAAAAA	sh2b1	SH2B adaptor protein 1 [Source:ZFIN;Acc:ZDB-GENE-070209-188]
ENSDARG00000060002	42 EEG QLDHQDH	ogg1	8-oxoguanine DNA glycosylase [Source:ZFIN;Acc:ZDB-GENE-070112-932]
ENSDARG00000060005	24 EEE LQQQQQQ	mtrf1l	mitochondrial translational release factor 1-like [Source:ZFIN;Acc:ZDB-GENE-030131-8198]
ENSDARG00000060041	639 AAT TTTTTTT	lig1	ligase I, DNA, ATP-dependent [Source:ZFIN;Acc:ZDB-GENE-110404-2]
ENSDARG00000060058	113 AAA PSPPPPP 250 GGD DDDDDDD	cylda	cylindromatosis (turban tumor syndrome), a [Source:ZFIN;Acc:ZDB-GENE-061108-2]
ENSDARG00000058392	872 IIV VVVVVVV	adcy2a	adenylate cyclase 2a [Source:ZFIN;Acc:ZDB-GENE-061109-1]
ENSDARG00000060069	78 IIV VVVVVVV 151 LLM MMMMMMM	isoc1	isochorismatase domain containing 1 [Source:ZFIN;Acc:ZDB-GENE-061020-1]
ENSDARG00000060071	304 TT- VVAAAAA 313 RR- QQHQQQQ	papd5	PAP associated domain containing 5 [Source:ZFIN;Acc:ZDB-GENE-041021-2]
ENSDARG00000005648	196 SS- PPPPPPP	olfml2a	olfactomedin-like 2A [Source:ZFIN;Acc:ZDB-GENE-081105-107]
ENSDARG00000060366	313 IIV VVVVVVV	slc12a9	solute carrier family 12, member 9 [Source:ZFIN;Acc:ZDB-GENE-050208-222]
ENSDARG00000060348	410 TTV VQVIVVV	map3k3	mitogen-activated protein kinase kinase kinase 3 [Source:ZFIN;Acc:ZDB-GENE-070910-1]
ENSDARG00000077532	74 FFY YYYYYYY 452 FFL LLLLLLL	pign	phosphatidylinositol glycan anchor biosynthesis, class N [Source:ZFIN;Acc:ZDB-GENE-080204-114]
ENSDARG00000060380	57 RRK KKKKKKK	coq6	coenzyme Q6 monooxygenase [Source:ZFIN;Acc:ZDB-GENE-060825-297]
ENSDARG00000060392	440 YYF FFFFFFF	ash2l	ash2 (absent, small, or homeotic)-like (Drosophila) [Source:ZFIN;Acc:ZDB-GENE-030131-494]
ENSDARG00000060390	402 VVL ILLLILL	stk26	serine/threonine protein kinase 26 [Source:ZFIN;Acc:ZDB-GENE-080516-5]
ENSDARG00000060522	99 LLM MMMMMMM	rfk	riboflavin kinase [Source:ZFIN;Acc:ZDB-GENE-081104-321]
ENSDARG00000060551	738 GGS SSSSSSS	rps6ka5	ribosomal protein S6 kinase, polypeptide 5 [Source:ZFIN;Acc:ZDB-GENE-130530-693]
ENSDARG00000060620	151 RRK KKKKKKK 724 IIV VVVVVVV 840 SSA AAAAAAA	lig4	ligase IV, DNA, ATP-dependent [Source:ZFIN;Acc:ZDB-GENE-070820-10]
ENSDARG00000060683	601 AAS SRGSSSS	lrsam1	leucine rich repeat and sterile alpha motif containing 1 [Source:ZFIN;Acc:ZDB-GENE-060526-97]
ENSDARG00000060748	250 VVQ LLLLLLL	tsfm	Ts translation elongation factor, mitochondrial [Source:ZFIN;Acc:ZDB-GENE-061215-17]
ENSDARG00000060830	187 SSA AAAAAAA 617 VVG GSGGGGG 682 VVL EQLLLLL	fam83hb	family with sequence similarity 83, member Hb [Source:ZFIN;Acc:ZDB-GENE-030131-6729]
ENSDARG00000060987	253 SSA TGTATTA	zgc:154077	zgc:154077 [Source:ZFIN;Acc:ZDB-GENE-061110-34]
ENSDARG00000078887	232 DDE EEEEEEE	atp10d	ATPase, class V, type 10D [Source:ZFIN;Acc:ZDB-GENE-090313-231]
ENSDARG00000061052	1445 EED DDDDDDD 1689 KKR RRRRRRR 2124 MMT STTTTTT	nipblb	nipped-B homolog b (Drosophila) [Source:ZFIN;Acc:ZDB-GENE-030131-6070]
ENSDARG00000061173	549 SSK KTKEKKK	st14a	suppression of tumorigenicity 14 (colon carcinoma) a [Source:ZFIN;Acc:ZDB-GENE-030131-6496]
ENSDARG00000061201	22 TTS SSSSSSS 389 VV- IIIIIII	acsf2	acyl-CoA synthetase family member 2 [Source:ZFIN;Acc:ZDB-GENE-060825-7]
ENSDARG00000061208	248 SSS GGGGGGG	rab40c	RAB40c, member RAS oncogene family [Source:ZFIN;Acc:ZDB-GENE-030515-1]
ENSDARG00000061248	231 AA- SSPPSPP	xylt1	xylosyltransferase I [Source:ZFIN;Acc:ZDB-GENE-111017-2]
ENSDARG00000061255	172 QQQ HHHHHHH	dusp3a	dual specificity phosphatase 3a [Source:ZFIN;Acc:ZDB-GENE-111207-3]
ENSDARG00000061265	75 RRQ QQQQQQQ	lmln	leishmanolysin-like (metallopeptidase M8 family) [Source:ZFIN;Acc:ZDB-GENE-081104-298]
ENSDARG00000061328	991 RR- QQQQQQQ	cdon	cell adhesion associated, oncogene regulated [Source:ZFIN;Acc:ZDB-GENE-021115-4]
ENSDARG00000061355	573 EEE QQQQQQQ	aoc1	amine oxidase, copper containing 1 [Source:ZFIN;Acc:ZDB-GENE-061103-112]
ENSDARG00000061362	280 TTA AAAAAAA 362 LLS SSPSSPS	fam69ab	family with sequence similarity 69, member Ab [Source:ZFIN;Acc:ZDB-GENE-131126-27]
ENSDARG00000061446	271 PPA AAAAAAA 306 AAT TPTTTTT	smap2	small ArfGAP2 [Source:ZFIN;Acc:ZDB-GENE-060503-374]
ENSDARG00000061458	70 EED DDDDDDD	phf14	PHD finger protein 14 [Source:ZFIN;Acc:ZDB-GENE-030131-1796]
ENSDARG00000061462	649 QQH HHHWHHH	vwa7	von Willebrand factor A domain containing 7 [Source:ZFIN;Acc:ZDB-GENE-060503-234]
ENSDARG00000061472	289 VVI IIIIIII 725 HHC RCCRRCC	gba2	glucosidase, beta (bile acid) 2 [Source:ZFIN;Acc:ZDB-GENE-070522-3]
ENSDARG00000061490	655 IIV VMVVVVV 716 AAT TKTTTTT	u2surp	U2 snRNP-associated SURP domain containing [Source:ZFIN;Acc:ZDB-GENE-070912-400]
ENSDARG00000061525	697 SSG GGGGGGG	slka	STE20-like kinase a [Source:ZFIN;Acc:ZDB-GENE-050411-66]
ENSDARG00000061508	760 GGA ADSAASA	tgfbrap1	transforming growth factor, beta receptor associated protein 1 [Source:ZFIN;Acc:ZDB-GENE-070410-66]
ENSDARG00000061579	909 GGA ASCSSSS	myo1cb	myosin Ic, paralog b [Source:ZFIN;Acc:ZDB-GENE-090429-3]
ENSDARG00000005867	1335 GGS SACSSSS 1500 MMI VIIIVII	gon4l	gon-4-like (C. elegans) [Source:ZFIN;Acc:ZDB-GENE-070117-2447]
ENSDARG00000061660	203 SST KTATTAT	CABZ01055347.1
ENSDARG00000061692	7 AAM VVMMVMM 45 TTS SSSSSSS 189 RRK KKKKKKK	yjefn3	YjeF N-terminal domain containing 3 [Source:ZFIN;Acc:ZDB-GENE-050208-755]
ENSDARG00000061817	540 MMM LLLLLLL	kif1aa	kinesin family member 1Aa [Source:ZFIN;Acc:ZDB-GENE-100913-3]
ENSDARG00000051879	647 TTS SSSSSSS	abcc8	ATP-binding cassette, sub-family C (CFTR/MRP), member 8 [Source:ZFIN;Acc:ZDB-GENE-050517-22]
ENSDARG00000061796	309 RRS TTSTTST	rasgrp4	RAS guanyl releasing protein 4 [Source:ZFIN;Acc:ZDB-GENE-050419-110]
ENSDARG00000061789	265 RRR KKKKKKK	gnl1	guanine nucleotide binding protein-like 1 [Source:ZFIN;Acc:ZDB-GENE-060323-1]
ENSDARG00000061862	985 TTS AAASAAS 1136 HHQ QQQQQQQ 1440 DDE EEEEEEE 1718 SSA GGGGGGG	myo18ab	myosin XVIIIAb [Source:ZFIN;Acc:ZDB-GENE-080423-1]
ENSDARG00000077531	809 QQE EEEEEEE	bag6l	BCL2-associated athanogene 6, like [Source:ZFIN;Acc:ZDB-GENE-060307-2]
ENSDARG00000061895	128 RRK KKKKKKK 529 PP- LLLLLLL 1024 CCS SPSSSSS 1428 MMV VVVVVVV	usp32	ubiquitin specific peptidase 32 [Source:ZFIN;Acc:ZDB-GENE-100210-5]
ENSDARG00000061901	259 DDE EEEEEEE	ankrd13a	ankyrin repeat domain 13A [Source:ZFIN;Acc:ZDB-GENE-030131-1833]
ENSDARG00000007461	410 SSA ATAAAAA 791 GG- VTAPAAA 980 GG- STAASAA	srgap1a	SLIT-ROBO Rho GTPase activating protein 1a [Source:ZFIN;Acc:ZDB-GENE-050420-284]
ENSDARG00000055563	537 AA- SPSSSSS 542 KK- RRRRRRR	rnasen	ribonuclease type III, nuclear [Source:ZFIN;Acc:ZDB-GENE-070209-23]
ENSDARG00000061981	40 LLI VVVIVVI 319 VVI IILIIII	lap3	leucine aminopeptidase 3 [Source:ZFIN;Acc:ZDB-GENE-060719-1]
ENSDARG00000061986	18 SS- TAAATAA	tbc1d2b	TBC1 domain family, member 2B [Source:ZFIN;Acc:ZDB-GENE-100922-148]
ENSDARG00000062000	423 DD- EEEEEEE 544 AA- PQSPPSP	abtb2b	ankyrin repeat and BTB (POZ) domain containing 2b [Source:ZFIN;Acc:ZDB-GENE-100422-14]
ENSDARG00000062054	98 LLI AIIIIII	cpt1ab	carnitine palmitoyltransferase 1Ab (liver) [Source:ZFIN;Acc:ZDB-GENE-030131-3250]
ENSDARG00000062058	207 AAA EEEEEEE 577 TTA AAAAAAA 775 IIV VVVVVVV 825 HHR RRRRRRR	slc12a7b	solute carrier family 12 (potassium/chloride transporter), member 7b [Source:ZFIN;Acc:ZDB-GENE-030829-61]
ENSDARG00000062053	18 SSR RLRRRRR 203 EEH HQQQQQQ	kif1bp	kif1 binding protein [Source:ZFIN;Acc:ZDB-GENE-070117-1989]
ENSDARG00000062063	227 AAV VVVVVVV	tab3	TGF-beta activated kinase 1/MAP3K7 binding protein 3 [Source:ZFIN;Acc:ZDB-GENE-060503-408]
ENSDARG00000062089	272 RRQ QQQQQQQ	uggt2	UDP-glucose glycoprotein glucosyltransferase 2 [Source:ZFIN;Acc:ZDB-GENE-050517-21]
ENSDARG00000062171	147 AAV VVVVVVV	olfml3b	olfactomedin-like 3b [Source:ZFIN;Acc:ZDB-GENE-050302-161]
ENSDARG00000062198	938 EE- DDDDDDD	pcm1	pericentriolar material 1 [Source:ZFIN;Acc:ZDB-GENE-030131-428]
ENSDARG00000062269	707 VVI IIIIIII	fan1	FANCD2/FANCI-associated nuclease 1 [Source:ZFIN;Acc:ZDB-GENE-030131-6225]
ENSDARG00000062315	396 YYY FFFFFFF	sik2b	salt-inducible kinase 2b [Source:ZFIN;Acc:ZDB-GENE-071012-1]
ENSDARG00000062341	260 TT- AAAAAAA	wfs1a	Wolfram syndrome 1a (wolframin) [Source:ZFIN;Acc:ZDB-GENE-080225-11]
ENSDARG00000062349	295 TTV AAAAAAA	arhgap15	Rho GTPase activating protein 15 [Source:ZFIN;Acc:ZDB-GENE-070912-314]
ENSDARG00000062361	654 DDE REEEEEE	PAXBP1	zgc:158234 [Source:ZFIN;Acc:ZDB-GENE-070112-2352]
ENSDARG00000069473	417 EED DDDDDDD	frem1a	Fras1 related extracellular matrix 1a [Source:ZFIN;Acc:ZDB-GENE-081119-1]
ENSDARG00000062402	516 LLM VVVVVVV 758 IIM MMMMMMM 1454 SSD KDDDNDD	frem1b	Fras1 related extracellular matrix 1b [Source:ZFIN;Acc:ZDB-GENE-050208-783]
ENSDARG00000062423	123 SST ALTTTTT	zgc:153901	zgc:153901 [Source:ZFIN;Acc:ZDB-GENE-060929-820]
ENSDARG00000062460	445 DDD EEEEEEE	sgk3	serum/glucocorticoid regulated kinase family, member 3 [Source:ZFIN;Acc:ZDB-GENE-070424-62]
ENSDARG00000062463	334 SSA TTTTTTT 376 TT- PAAAAAA 393 LL- MMMMMMM 396 AA- ITTTTTT 509 SSG GGGGGGG 544 QQ- PTTTPTT 567 II- VVVVVVV 658 FFV VVVVVVV	zc3h12b	zinc finger CCCH-type containing 12B [Source:ZFIN;Acc:ZDB-GENE-060526-290]
ENSDARG00000062506	228 SSG GGGGGGG	zc3h18	zinc finger CCCH-type containing 18 [Source:ZFIN;Acc:ZDB-GENE-050419-13]
ENSDARG00000060977	195 VVI IIIIIII	zgc:153018	zgc:153018 [Source:ZFIN;Acc:ZDB-GENE-060929-752]
ENSDARG00000054753	296 LLP APAAPAP 428 QQD EDDDEDD 471 IIV VVVVVVV	col10a1a	collagen, type X, alpha 1a [Source:ZFIN;Acc:ZDB-GENE-030131-8373]
ENSDARG00000062749	309 IIT MTTTMTT	ino80b	INO80 complex subunit B [Source:ZFIN;Acc:ZDB-GENE-061013-69]
ENSDARG00000073753	428 VVT TTATTAT	tacc1	transforming, acidic coiled-coil containing protein 1 [Source:ZFIN;Acc:ZDB-GENE-090521-5]
ENSDARG00000062839	217 CCQ HARRRRR	CABZ01065679.1
ENSDARG00000062834	36 QQR RRRRRRR 187 LLF FFFFFFF 219 LLQ RRHQRHQ 345 VVI IIIIIII 386 LLT AIIIIII	ecsit	ECSIT signalling integrator [Source:ZFIN;Acc:ZDB-GENE-030131-1332]
ENSDARG00000062868	1112 VVV TSAATAA	eea1	early endosome antigen 1 [Source:ZFIN;Acc:ZDB-GENE-041111-270]
ENSDARG00000062904	47 LL- VIMIVMI	idua	iduronidase, alpha-L- [Source:ZFIN;Acc:ZDB-GENE-060526-29]
ENSDARG00000062915	384 SSA AAAAAAA	polr3b	polymerase (RNA) III (DNA directed) polypeptide B [Source:ZFIN;Acc:ZDB-GENE-030131-2887]
ENSDARG00000062951	432 RRM LLLILLL	tldc1	TBC/LysM-associated domain containing 1 [Source:ZFIN;Acc:ZDB-GENE-050419-140]
ENSDARG00000062971	34 EE- DDDDDDD	sdhaf2	succinate dehydrogenase complex assembly factor 2 [Source:ZFIN;Acc:ZDB-GENE-030131-7564]
ENSDARG00000063003	78 GGG AAAAAAA	alkbh5	alkB homolog 5, RNA demethylase [Source:ZFIN;Acc:ZDB-GENE-061013-602]
ENSDARG00000063076	120 QQR RRRRRRR	atrip	ATR interacting protein [Source:ZFIN;Acc:ZDB-GENE-050208-331]
ENSDARG00000063075	221 GGT SSVTSVT 473 AA- TSSSTSS	soga1	suppressor of glucose, autophagy associated 1 [Source:ZFIN;Acc:ZDB-GENE-090313-188]
ENSDARG00000063126	558 EEQ QQQQQQQ	gusb	glucuronidase, beta [Source:ZFIN;Acc:ZDB-GENE-070705-256]
ENSDARG00000067670	411 SSA AAAAAAA	pomt1	protein-O-mannosyltransferase 1 [Source:ZFIN;Acc:ZDB-GENE-060929-966]
ENSDARG00000063161	257 PPH QQHQQHQ	ppwd1	peptidylprolyl isomerase domain and WD repeat containing 1 [Source:ZFIN;Acc:ZDB-GENE-070615-16]
ENSDARG00000076484	1086 AAP LPPLPPP 1098 AAV IIVSVVV 1151 PPS SSSSSSS 1391 TTS SPPLSPP	stab1	stabilin 1 [Source:ZFIN;Acc:ZDB-GENE-050208-554]
ENSDARG00000058480	652 VVL LFLLLLL	chtf18	CTF18, chromosome transmission fidelity factor 18 homolog (S. cerevisiae) [Source:ZFIN;Acc:ZDB-GENE-050522-508]
ENSDARG00000063187	160 MMT TTVTTVT	agpat5	1-acylglycerol-3-phosphate O-acyltransferase 5 (lysophosphatidic acid acyltransferase, epsilon) [Source:ZFIN;Acc:ZDB-GENE-060929-914]
ENSDARG00000063194	63 MMT TATATTT	lin54	lin-54 DREAM MuvB core complex component [Source:ZFIN;Acc:ZDB-GENE-060929-440]
ENSDARG00000058801	436 RRK KKKKKKK 1389 KKR RRRRRRR	rev3l	REV3-like, polymerase (DNA directed), zeta, catalytic subunit [Source:ZFIN;Acc:ZDB-GENE-050302-55]
ENSDARG00000001014	342 AAS SSSSSSS 513 RRK KKKKKKK 1175 RRK KKKKKKK 1285 EED DDDDDDD	myh9b	myosin, heavy chain 9b, non-muscle [Source:ZFIN;Acc:ZDB-GENE-030131-998]
ENSDARG00000063412	150 LLV IVIVIIV	cers1	ceramide synthase 1 [Source:ZFIN;Acc:ZDB-GENE-050208-406]
ENSDARG00000063414	399 VVA AKAAAAA	tmem5	transmembrane protein 5 [Source:ZFIN;Acc:ZDB-GENE-060929-1018]
ENSDARG00000074646	363 HHH RRRRRRR 398 AAS TSSSTSS	CABZ01076047.1
ENSDARG00000067607	59 PP- GAAAAAA 103 LL- YFFFFFF 120 PP- QQQQQQQ 407 EEE DDDDDDD	srebf1	sterol regulatory element binding transcription factor 1 [Source:ZFIN;Acc:ZDB-GENE-090812-3]
ENSDARG00000063438	677 EE- DGDRDDD 848 QQ- HHHRHHH	srebf2	sterol regulatory element binding transcription factor 2 [Source:ZFIN;Acc:ZDB-GENE-070410-8]
ENSDARG00000063553	843 DDE EEEEEEE	rlf	rearranged L-myc fusion [Source:ZFIN;Acc:ZDB-GENE-050208-257]
ENSDARG00000063596	101 IIM VLVVVVV	wbscr22	Williams Beuren syndrome chromosome region 22 [Source:ZFIN;Acc:ZDB-GENE-070410-68]
ENSDARG00000063466	104 RRK KKKKKKK	isy1	ISY1 splicing factor homolog [Source:ZFIN;Acc:ZDB-GENE-030131-5864]
ENSDARG00000063686	163 DDE EEEEEEE	xrcc6bp1	XRCC6 binding protein 1 [Source:ZFIN;Acc:ZDB-GENE-070410-102]
ENSDARG00000069765	394 IIL LLLLLLL 396 EED DDDDDDD	syngap1b	synaptic Ras GTPase activating protein 1b [Source:ZFIN;Acc:ZDB-GENE-100921-2]
ENSDARG00000063730	394 LLP PPPPPPP	osbpl6	oxysterol binding protein-like 6 [Source:ZFIN;Acc:ZDB-GENE-070912-206]
ENSDARG00000067545	368 DDE EEEEEEE	adam19b	ADAM metallopeptidase domain 19b [Source:ZFIN;Acc:ZDB-GENE-070705-541]
ENSDARG00000067639	275 DDE EEAEEEE	prpf4	PRP4 pre-mRNA processing factor 4 homolog (yeast) [Source:ZFIN;Acc:ZDB-GENE-030131-5143]
ENSDARG00000032482	282 TTT GSSSSSS	si:dkey-40c11.2	si:dkey-40c11.2 [Source:ZFIN;Acc:ZDB-GENE-060526-300]
ENSDARG00000009939	52 DD- EEEEEEE	micu2	mitochondrial calcium uptake 2 [Source:ZFIN;Acc:ZDB-GENE-030131-3374]
ENSDARG00000053956	815 AAG GGGGGGG 962 DD- SAGSSGS	sptbn2	spectrin, beta, non-erythrocytic 2 [Source:ZFIN;Acc:ZDB-GENE-030131-787]
ENSDARG00000067859	3988 QQR RRHSRHR	scospondin	subcommissural organ spondin [Source:ZFIN;Acc:ZDB-GENE-051114-1]
ENSDARG00000052419	1357 PPQ QQHQQHQ	ankrd12	ankyrin repeat domain 12 [Source:ZFIN;Acc:ZDB-GENE-040426-846]
ENSDARG00000067916	339 AAV VMVVVVV	tgs1	trimethylguanosine synthase 1 [Source:ZFIN;Acc:ZDB-GENE-070802-2]
ENSDARG00000035471	196 SST TTTTTTT	MEGF9 (1 of many)	si:dkey-220k22.1 [Source:ZFIN;Acc:ZDB-GENE-060526-255]
ENSDARG00000068143	650 SSG GGGGGGG	slc39a6	solute carrier family 39 (zinc transporter), member 6 [Source:ZFIN;Acc:ZDB-GENE-030131-3023]
ENSDARG00000051854	350 AAV VTVVVVV 509 VVI IIIIIII	cdt1	chromatin licensing and DNA replication factor 1 [Source:ZFIN;Acc:ZDB-GENE-070111-1]
ENSDARG00000061159	1168 IIM TTMMTMM 1244 DDE EEEEEEE	gltscr1	glioma tumor suppressor candidate region gene 1 [Source:ZFIN;Acc:ZDB-GENE-031116-2]
ENSDARG00000008979	569 DD- EEEEEEE	golga1	golgin A1 [Source:ZFIN;Acc:ZDB-GENE-040426-1237]
ENSDARG00000068258	635 IIV VVVVVVV	lrch4	leucine-rich repeats and calponin homology (CH) domain containing 4 [Source:ZFIN;Acc:ZDB-GENE-060503-749]
ENSDARG00000014731	27 KKS RQQSRQS	cacybp	calcyclin binding protein [Source:ZFIN;Acc:ZDB-GENE-040426-2579]
ENSDARG00000036489	133 GGS SSSSSSS	MAF1	zgc:112356 [Source:ZFIN;Acc:ZDB-GENE-050913-28]
ENSDARG00000067805	354 MML LLLLLLL 613 LLP PPPPPPP	ggcx	gamma-glutamyl carboxylase [Source:ZFIN;Acc:ZDB-GENE-030826-27]
ENSDARG00000068596	117 YYF FFFFFFF	cnot11	CCR4-NOT transcription complex, subunit 11 [Source:ZFIN;Acc:ZDB-GENE-030131-8068]
ENSDARG00000068601	196 IIV VAVVVVV	atmin	ATM interactor [Source:ZFIN;Acc:ZDB-GENE-030616-220]
ENSDARG00000068628	204 SS- TITLTTL	rab8b	RAB8B, member RAS oncogene family [Source:ZFIN;Acc:ZDB-GENE-070620-16]
ENSDARG00000038910	27 QQK RKKAKKK 256 MMT TVTTTTT	pccb	propionyl CoA carboxylase, beta polypeptide [Source:ZFIN;Acc:ZDB-GENE-040426-2467]
ENSDARG00000068663	316 LLL VVVIVVV	zgc:152951	zgc:152951 [Source:ZFIN;Acc:ZDB-GENE-060929-416]
ENSDARG00000008575	583 II- TTMTTMT 1045 MMV VLVVVVV 1409 SSV TAAATAA	lyst	lysosomal trafficking regulator [Source:ZFIN;Acc:ZDB-GENE-070702-1]
ENSDARG00000068708	238 MML LLLLLLL	ifrd1	interferon-related developmental regulator 1 [Source:ZFIN;Acc:ZDB-GENE-030131-6132]
ENSDARG00000068726	229 IIV VVVVVVV	masp1	mannan-binding lectin serine peptidase 1 [Source:ZFIN;Acc:ZDB-GENE-110421-4]
ENSDARG00000041951	591 TTV AVAKAAA	selo	selenoprotein O [Source:ZFIN;Acc:ZDB-GENE-030131-4485]
ENSDARG00000052379	532 EEE DDDDDDD	ccdc22	coiled-coil domain containing 22 [Source:ZFIN;Acc:ZDB-GENE-050913-93]
ENSDARG00000004706	57 AAS SSSSSSS	syf2	SYF2 pre-mRNA-splicing factor [Source:ZFIN;Acc:ZDB-GENE-040801-170]
ENSDARG00000069013	166 GGG DDDDDDD	prdx4	peroxiredoxin 4 [Source:ZFIN;Acc:ZDB-GENE-030131-1096]
ENSDARG00000057286	478 EEQ QQQQQQQ	swap70b	SWAP switching B-cell complex 70b subunit 70b [Source:ZFIN;Acc:ZDB-GENE-030131-3587]
ENSDARG00000069056	280 SSS GGGGGGG	ranbp3b	RAN binding protein 3b [Source:ZFIN;Acc:ZDB-GENE-040426-1627]
ENSDARG00000069066	250 SSS QPPPPPP 471 DDE EEEEEEE	nufip2	nuclear fragile X mental retardation protein interacting protein 2 [Source:ZFIN;Acc:ZDB-GENE-041111-7]
ENSDARG00000075525	40 LLG SSSSSSS	cln8	ceroid-lipofuscinosis, neuronal 8 [Source:ZFIN;Acc:ZDB-GENE-060906-3]
ENSDARG00000069105	211 EED DDDDDDD	fgfr4	fibroblast growth factor receptor 4 [Source:ZFIN;Acc:ZDB-GENE-980526-488]
ENSDARG00000069113	217 DDE EEEEEEE	dbn1	drebrin 1 [Source:ZFIN;Acc:ZDB-GENE-091204-284]
ENSDARG00000069118	55 AAP PSPPPPP	ppp2r5eb	protein phosphatase 2, regulatory subunit B', epsilon isoform b [Source:ZFIN;Acc:ZDB-GENE-030904-6]
ENSDARG00000069133	250 DDE EEEEEEE	mstnb	myostatin b [Source:ZFIN;Acc:ZDB-GENE-990415-165]
ENSDARG00000069242	232 III VVVVVVV	pdia5	protein disulfide isomerase family A, member 5 [Source:ZFIN;Acc:ZDB-GENE-030521-5]
ENSDARG00000032010	115 LLM MMMVMMM	slc15a2	solute carrier family 15 (oligopeptide transporter), member 2 [Source:ZFIN;Acc:ZDB-GENE-030131-5866]
ENSDARG00000069254	333 SSP TPLPTLP	chrm4a	cholinergic receptor, muscarinic 4a [Source:ZFIN;Acc:ZDB-GENE-090410-6]
ENSDARG00000069269	876 TTT AAAAAAA	wdr35	WD repeat domain 35 [Source:ZFIN;Acc:ZDB-GENE-060810-148]
ENSDARG00000040991	256 SST AAAAAAA 613 PPS SSSSSSS 720 VVA AATAATA 995 EED DDDDDDD 1080 PPD ASAAAAA	cttnbp2	cortactin binding protein 2 [Source:ZFIN;Acc:ZDB-GENE-030131-8134]
ENSDARG00000074314	1466 SSG TGTTTTT 1488 LLV IVIIIII	TTC37	tetratricopeptide repeat domain 37 [Source:HGNC Symbol;Acc:HGNC:23639]
ENSDARG00000056590	38 QQR RRETRER	calca	calcitonin/calcitonin-related polypeptide, alpha [Source:ZFIN;Acc:ZDB-GENE-040718-173]
ENSDARG00000015536	351 PPS SSSSSSS	sox6	SRY (sex determining region Y)-box 6 [Source:ZFIN;Acc:ZDB-GENE-081120-6]
ENSDARG00000040064	86 RRS SKKKKKK	acp6	acid phosphatase 6, lysophosphatidic [Source:ZFIN;Acc:ZDB-GENE-050208-290]
ENSDARG00000069463	360 IIV VVVVVVV 429 DDE EEETEEE 544 VVA AATAAAA	alox12	arachidonate 12-lipoxygenase [Source:ZFIN;Acc:ZDB-GENE-030131-1452]
ENSDARG00000032324	277 RRK KKKKKKK	epb41l5	erythrocyte membrane protein band 4.1 like 5 [Source:ZFIN;Acc:ZDB-GENE-030616-450]
ENSDARG00000071469	204 GGS STSTSSS 755 AAT TTTTTTT	znf618	zinc finger protein 618 [Source:ZFIN;Acc:ZDB-GENE-030131-2063]
ENSDARG00000062973	496 GG- SSRSSRS	ttll7	tubulin tyrosine ligase-like family, member 7 [Source:ZFIN;Acc:ZDB-GENE-070112-2112]
ENSDARG00000069681	109 SSP TPPPTPP 171 HHR RRRRRRR	pcgf6	polycomb group ring finger 6 [Source:ZFIN;Acc:ZDB-GENE-060526-178]
ENSDARG00000059236	181 III VVVAVVV	ptger4a	prostaglandin E receptor 4 (subtype EP4) a [Source:ZFIN;Acc:ZDB-GENE-060222-1]
ENSDARG00000062621	491 TTT SSSSSSS	SATB1	SATB homeobox 1 [Source:HGNC Symbol;Acc:HGNC:10541]
ENSDARG00000009315	303 DDD EEEEEEE	clgn	calmegin [Source:ZFIN;Acc:ZDB-GENE-060929-708]
ENSDARG00000076169	387 FFY YYYYYYY	pold3	polymerase (DNA-directed), delta 3, accessory subunit [Source:ZFIN;Acc:ZDB-GENE-060512-59]
ENSDARG00000069748	7 PPA AAAAAAA 50 TTH HHHHHHH 55 KKQ QEGRQQQ 242 EED DDDDDDD	capn5b	calpain 5b [Source:ZFIN;Acc:ZDB-GENE-091116-29]
ENSDARG00000014704	270 MMK QRKRQKK	pgm2l1	phosphoglucomutase 2-like 1 [Source:ZFIN;Acc:ZDB-GENE-041008-205]
ENSDARG00000069833	45 VVV IIIIIII	rhbdl2	rhomboid, veinlet-like 2 (Drosophila) [Source:ZFIN;Acc:ZDB-GENE-040426-732]
ENSDARG00000074806	278 PPS SSSSSSS	afap1l2	actin filament associated protein 1-like 2 [Source:ZFIN;Acc:ZDB-GENE-100318-1]
ENSDARG00000069910	146 TTA AAAAAAA	gtf2f2a	general transcription factor IIF, polypeptide 2a [Source:ZFIN;Acc:ZDB-GENE-040625-131]
ENSDARG00000069917	167 PPA TAAAAAA	ska3	spindle and kinetochore associated complex subunit 3 [Source:ZFIN;Acc:ZDB-GENE-030131-2997]
ENSDARG00000069940	131 SS- TTTRTTT	ppap2d	phosphatidic acid phosphatase type 2D [Source:ZFIN;Acc:ZDB-GENE-061201-42]
ENSDARG00000036893	601 LLL VVVVVVV	f13a1b	coagulation factor XIII, A1 polypeptide b [Source:ZFIN;Acc:ZDB-GENE-030131-9634]
ENSDARG00000052957	35 SSC GRGGGGG 264 LLQ QQQQQQQ	plcd3a	phospholipase C, delta 3a [Source:ZFIN;Acc:ZDB-GENE-070620-1]
ENSDARG00000078619	248 QQQ KKRKKRK	pnp5a	purine nucleoside phosphorylase 5a [Source:ZFIN;Acc:ZDB-GENE-040426-2553]
ENSDARG00000011055	306 DDE EEEEEEE	fbxo9	F-box protein 9 [Source:ZFIN;Acc:ZDB-GENE-030131-4194]
ENSDARG00000008107	347 EED DDDDDDD 491 SST TTTTTTT	src	v-src avian sarcoma (Schmidt-Ruppin A-2) viral oncogene homolog [Source:ZFIN;Acc:ZDB-GENE-030131-3809]
ENSDARG00000011490	515 LLP PPSPPSP	scube3	signal peptide, CUB domain, EGF-like 3 [Source:ZFIN;Acc:ZDB-GENE-060717-1]
ENSDARG00000090369	228 VV- AAAAAAA	zgc:86896	zgc:86896 [Source:ZFIN;Acc:ZDB-GENE-040625-80]
ENSDARG00000037919	954 DDE EEEEEEE 962 GGA ISSSSSS 1222 SSL VTAAAAA	rbbp6	retinoblastoma binding protein 6 [Source:ZFIN;Acc:ZDB-GENE-040930-5]
ENSDARG00000070399	208 DDE EEEEEEE	alg2	asparagine-linked glycosylation 2 (alpha-1,3-mannosyltransferase) [Source:ZFIN;Acc:ZDB-GENE-060502-2]
ENSDARG00000070425	492 SSG GGGGGGG	dll4	delta-like 4 (Drosophila) [Source:ZFIN;Acc:ZDB-GENE-041014-73]
ENSDARG00000070433	539 LLF FFFFFFF	vps18	vacuolar protein sorting 18 homolog (S. cerevisiae) [Source:ZFIN;Acc:ZDB-GENE-020419-33]
ENSDARG00000020893	239 LLV VVIVVIV	slc25a22	solute carrier family 25 (mitochondrial carrier: glutamate), member 22 [Source:ZFIN;Acc:ZDB-GENE-040426-2745]
ENSDARG00000035889	298 VVA TMAPTAA	zbtb8b	zinc finger and BTB domain containing 8B [Source:ZFIN;Acc:ZDB-GENE-050417-42]
ENSDARG00000070494	585 GGA AAAAAAA 608 SSS PTPPPPP	pdgfra	platelet-derived growth factor receptor, alpha polypeptide [Source:ZFIN;Acc:ZDB-GENE-990415-208]
ENSDARG00000014113	48 EED DDDDDDD	wasla	Wiskott-Aldrich syndrome-like a [Source:ZFIN;Acc:ZDB-GENE-070209-220]
ENSDARG00000070497	407 AAT STTTSTT	bicc1b	BicC family RNA binding protein 1b [Source:ZFIN;Acc:ZDB-GENE-080522-3]
ENSDARG00000019556	212 VVA AAAAAAA 638 SSV TTMITMI	clcn7	chloride channel 7 [Source:ZFIN;Acc:ZDB-GENE-061103-196]
ENSDARG00000040869	149 RR- KKKKKKK	upp1	uridine phosphorylase 1 [Source:ZFIN;Acc:ZDB-GENE-050306-2]
ENSDARG00000011506	330 SSR RRRRRRR	lpcat1	lysophosphatidylcholine acyltransferase 1 [Source:ZFIN;Acc:ZDB-GENE-060503-915]
ENSDARG00000070675	11 VVA AAAAAAA	fam3a	family with sequence similarity 3, member A [Source:ZFIN;Acc:ZDB-GENE-040426-1772]
ENSDARG00000070697	158 IIM MMMMMMM	RNF223 (1 of many)	ring finger protein 223 [Source:HGNC Symbol;Acc:HGNC:40020]
ENSDARG00000007737	24 SSC CCCCCCC	zyg11	zyg-11 homolog (C. elegans) [Source:ZFIN;Acc:ZDB-GENE-041014-17]
ENSDARG00000044345	805 LLM MMMMMMM 1232 VVM MMMMMMM	cyfip1	cytoplasmic FMR1 interacting protein 1 [Source:ZFIN;Acc:ZDB-GENE-030131-8557]
ENSDARG00000016480	89 LLT TTTTTTT	slc17a7a	solute carrier family 17 (vesicular glutamate transporter), member 7a [Source:ZFIN;Acc:ZDB-GENE-050105-5]
ENSDARG00000004537	3520 SSP PPPTPPP 3672 VVV AAATAAA 3954 AAT TTTTTTT	kmt2a	lysine (K)-specific methyltransferase 2A [Source:ZFIN;Acc:ZDB-GENE-080521-3]
ENSDARG00000016239	33 KK- RRRRRRR	psmd13	proteasome 26S subunit, non-ATPase 13 [Source:ZFIN;Acc:ZDB-GENE-040426-1004]
ENSDARG00000040163	182 GGA AAAAAAA	prim1	primase, DNA, polypeptide 1 [Source:ZFIN;Acc:ZDB-GENE-990603-6]
ENSDARG00000071017	414 HH- KRRRRRR	nt5e	5'-nucleotidase, ecto (CD73) [Source:ZFIN;Acc:ZDB-GENE-040426-1261]
ENSDARG00000020984	33 AAG GGGGGGG	slc16a10	solute carrier family 16 (aromatic amino acid transporter), member 10 [Source:ZFIN;Acc:ZDB-GENE-040724-214]
ENSDARG00000071152	313 LLI IIIIIII	pick1	protein interacting with prkca 1 [Source:ZFIN;Acc:ZDB-GENE-061013-283]
ENSDARG00000037358	159 GGA AAAAAAA 448 PPA SVATSAA	polr3e	polymerase (RNA) III (DNA directed) polypeptide E [Source:ZFIN;Acc:ZDB-GENE-030131-8462]
ENSDARG00000013335	377 AAD DDDDDDD	anxa6	annexin A6 [Source:ZFIN;Acc:ZDB-GENE-030707-3]
ENSDARG00000071494	317 SSA ATTTTTT	fshr	follicle stimulating hormone receptor [Source:ZFIN;Acc:ZDB-GENE-020423-5]
ENSDARG00000071501	89 AA- MLMMMMM	hs6st1b	heparan sulfate 6-O-sulfotransferase 1b [Source:ZFIN;Acc:ZDB-GENE-070103-2]
ENSDARG00000071506	715 PPG SQSHSSS	mgat5	mannosyl (alpha-1,6-)-glycoprotein beta-1,6-N-acetyl-glucosaminyltransferase [Source:ZFIN;Acc:ZDB-GENE-060616-238]
ENSDARG00000057577	36 AAS SSSSSSS	mbtps2	membrane-bound transcription factor peptidase, site 2 [Source:ZFIN;Acc:ZDB-GENE-030131-6598]
ENSDARG00000071586	75 TTS SSAASAS 261 VVM MLLMMLM	tgfbi	transforming growth factor, beta-induced [Source:ZFIN;Acc:ZDB-GENE-030131-73]
ENSDARG00000002463	470 IIV VVVVVVV	arhgef37	Rho guanine nucleotide exchange factor (GEF) 37 [Source:ZFIN;Acc:ZDB-GENE-100514-3]
ENSDARG00000071699	241 VVI ILIIIII 468 SST TTTTTTT	ids	iduronate 2-sulfatase [Source:ZFIN;Acc:ZDB-GENE-061215-37]
ENSDARG00000059391	72 LLL MMMMMMM	gyg1b	glycogenin 1b [Source:ZFIN;Acc:ZDB-GENE-040625-30]
ENSDARG00000071860	118 TT- RRRRRRR	nrn1a	neuritin 1a [Source:ZFIN;Acc:ZDB-GENE-040718-212]
ENSDARG00000000853	826 AAP PPSPPSP	dstyk	dual serine/threonine and tyrosine protein kinase [Source:ZFIN;Acc:ZDB-GENE-040826-2]
ENSDARG00000071906	971 DD- EEEEEEE	sec24b	SEC24 homolog B, COPII coat complex component [Source:ZFIN;Acc:ZDB-GENE-030131-6565]
ENSDARG00000078441	314 QQL LLLLLLL	ppip5k2	diphosphoinositol pentakisphosphate kinase 2 [Source:ZFIN;Acc:ZDB-GENE-091204-125]
ENSDARG00000076246	318 DDE EEEEEEE	prune	prune exopolyphosphatase [Source:ZFIN;Acc:ZDB-GENE-100609-1]
ENSDARG00000074017	148 VVI IIIIIII	USP31	ubiquitin specific peptidase 31 [Source:HGNC Symbol;Acc:HGNC:20060]
ENSDARG00000074660	215 QQE EEEEEEE	rilp	Rab interacting lysosomal protein [Source:ZFIN;Acc:ZDB-GENE-100408-4]
ENSDARG00000079201	582 LLR KRRRRRR	TSHZ2	teashirt zinc finger homeobox 2 [Source:HGNC Symbol;Acc:HGNC:13010]
ENSDARG00000077836	429 VVL LLLLLLL	ttc22	tetratricopeptide repeat domain 22 [Source:ZFIN;Acc:ZDB-GENE-050208-292]
ENSDARG00000073686	988 QQS RRRCRRR 1030 RRR DDGDDGD	heatr6	HEAT repeat containing 6 [Source:ZFIN;Acc:ZDB-GENE-080204-118]
ENSDARG00000076559	1386 SSA AAAAAAA	RB1CC1	RB1 inducible coiled-coil 1 [Source:HGNC Symbol;Acc:HGNC:15574]
ENSDARG00000078847	237 IIV FVVVVVV	si:dkey-238o13.4	si:dkey-238o13.4 [Source:ZFIN;Acc:ZDB-GENE-070705-403]
ENSDARG00000058771	791 EED DDDDDDD	nav1b	neuron navigator 1b [Source:ZFIN;Acc:ZDB-GENE-120215-84]
ENSDARG00000074326	510 SSA TAAATAA	mcm8	minichromosome maintenance 8 homologous recombination repair factor [Source:ZFIN;Acc:ZDB-GENE-120927-1]
ENSDARG00000057940	1186 TTS SSSSSSS 1246 LL- ATPPAPP	dido1	death inducer-obliterator 1 [Source:ZFIN;Acc:ZDB-GENE-030131-6117]
ENSDARG00000075164	609 TTS RSSSSSS	mylk5	myosin, light chain kinase 5 [Source:ZFIN;Acc:ZDB-GENE-050309-74]
ENSDARG00000077089	41 SSA AATAATA 591 TTA SAAAAAA	blm	Bloom syndrome, RecQ helicase-like [Source:ZFIN;Acc:ZDB-GENE-070702-5]
ENSDARG00000039225	2425 EED DDDDDDD 2628 TTM MMILMIM 2656 KK- RRRRRRR	vps13a	vacuolar protein sorting 13 homolog A (S. cerevisiae) [Source:ZFIN;Acc:ZDB-GENE-030926-1]
ENSDARG00000074865	1038 SSP PPPPPPP	frmpd3	FERM and PDZ domain containing 3 [Source:ZFIN;Acc:ZDB-GENE-100316-9]
ENSDARG00000007526	211 LLL MMMMMMM	ndufs2	NADH dehydrogenase (ubiquinone) Fe-S protein 2 [Source:ZFIN;Acc:ZDB-GENE-050522-273]
ENSDARG00000078775	618 VVL LLLLLLL	RASA2	RAS p21 protein activator 2 [Source:HGNC Symbol;Acc:HGNC:9872]
ENSDARG00000005476	1228 TTS GGAGGAG	nav3	neuron navigator 3 [Source:ZFIN;Acc:ZDB-GENE-021205-1]
ENSDARG00000074335	304 RR- LLLLLLL 494 SSG EGGGGGG	boc	BOC cell adhesion associated, oncogene regulated [Source:ZFIN;Acc:ZDB-GENE-030131-6560]
ENSDARG00000077691	31 TTT KKQKKKK 127 SSG AGGGGGG	slc13a5a	info solute carrier family 13 (sodium-dependent citrate transporter), member 5a [Source:ZFIN;Acc:ZDB-GENE-030131-4628]
ENSDARG00000079611	394 VVA ASAAAAA 774 AAG GSGGGGG	sema4c	sema domain, immunoglobulin domain (Ig), transmembrane domain (TM) and short cytoplasmic domain, (semaphorin) 4C [Source:ZFIN;Acc:ZDB-GENE-080303-16]
ENSDARG00000076052	569 VVI IIIIIII	sez6l2	seizure related 6 homolog (mouse)-like 2 [Source:ZFIN;Acc:ZDB-GENE-091204-189]
ENSDARG00000077536	2095 II- VVVVVVV	snrnp200	small nuclear ribonucleoprotein 200 (U5) [Source:ZFIN;Acc:ZDB-GENE-081105-64]
ENSDARG00000077911	250 EEG DDGGDGG 256 FFY YYYYYYY	treh	trehalase (brush-border membrane glycoprotein) [Source:ZFIN;Acc:ZDB-GENE-070912-84]
ENSDARG00000078102	214 YYH HHHHHHH 220 FFL LLLMLLL	si:ch211-150i13.1	si:ch211-150i13.1 [Source:ZFIN;Acc:ZDB-GENE-090313-44]
ENSDARG00000034178	1039 YY- FFFFFFF	cpsf1	cleavage and polyadenylation specific factor 1 [Source:ZFIN;Acc:ZDB-GENE-040709-2]
ENSDARG00000079811	336 PPI VTTATTT 544 AAL VVVSVVV	micall1a	MICAL-like 1a [Source:ZFIN;Acc:ZDB-GENE-110119-1]
ENSDARG00000075549	287 IIV VVVVVVV 425 EEG YGAGGGG 435 QQK RKRKRRK	cdh5	cadherin 5 [Source:ZFIN;Acc:ZDB-GENE-040816-1]
ENSDARG00000077489	169 IIV VVVVVVV	lrfn2b	leucine rich repeat and fibronectin type III domain containing 2b [Source:ZFIN;Acc:ZDB-GENE-121214-111]
ENSDARG00000079610	908 EED DDDDDDD	akap9	A kinase (PRKA) anchor protein 9 [Source:ZFIN;Acc:ZDB-GENE-030131-7276]
ENSDARG00000079166	1122 KKE QDDDQDD 1223 SSG AGAAAAA	ace	angiotensin I converting enzyme (peptidyl-dipeptidase A) 1 [Source:ZFIN;Acc:ZDB-GENE-030131-1826]
ENSDARG00000075857	494 RRQ QQQKQQQ	PGS1	phosphatidylglycerophosphate synthase 1 [Source:HGNC Symbol;Acc:HGNC:30029]
ENSDARG00000078803	501 AA- VVVIVVV	gas2l1	growth arrest-specific 2 like 1 [Source:ZFIN;Acc:ZDB-GENE-070705-38]
ENSDARG00000000747	390 HHY YYYYYYY	lcmt2	leucine carboxyl methyltransferase 2 [Source:ZFIN;Acc:ZDB-GENE-110714-2]
ENSDARG00000077307	307 SST VTTTTTT	tmem201	transmembrane protein 201 [Source:ZFIN;Acc:ZDB-GENE-070410-61]
ENSDARG00000075580	113 III VVVVVVV	lrch2	leucine-rich repeats and calponin homology (CH) domain containing 2 [Source:ZFIN;Acc:ZDB-GENE-080114-1]
ENSDARG00000079068	367 KKK QQQQQQQ 628 LLV AVVVVVV	adam12	ADAM metallopeptidase domain 12 [Source:ZFIN;Acc:ZDB-GENE-070809-1]
ENSDARG00000077728	636 AAA VIVVVVV	supv3l1	SUV3-like helicase [Source:ZFIN;Acc:ZDB-GENE-030131-2838]
ENSDARG00000012820	274 AAT VTTSTTT	nop56	NOP56 ribonucleoprotein homolog [Source:ZFIN;Acc:ZDB-GENE-040109-1]
ENSDARG00000079463	889 DDG GGSGGGG	man2b2	mannosidase, alpha, class 2B, member 2 [Source:ZFIN;Acc:ZDB-GENE-140106-166]
ENSDARG00000075123	364 DDH HLHHHHH	trafd1	TRAF-type zinc finger domain containing 1 [Source:ZFIN;Acc:ZDB-GENE-070410-43]
ENSDARG00000075337	437 PPA AASAASA	lars2	leucyl-tRNA synthetase 2, mitochondrial [Source:ZFIN;Acc:ZDB-GENE-070928-3]
ENSDARG00000078309	69 VVS AAAAAAA	fam83b	family with sequence similarity 83, member B [Source:ZFIN;Acc:ZDB-GENE-030131-7066]
ENSDARG00000020488	481 DDE EEEEEEE	arhgap17a	Rho GTPase activating protein 17a [Source:ZFIN;Acc:ZDB-GENE-050417-56]
ENSDARG00000073764	335 RR- QKQQQQQ 487 LL- IIVIIVI	si:ch211-113j14.1	si:ch211-113j14.1 [Source:ZFIN;Acc:ZDB-GENE-120215-110]
ENSDARG00000017311	499 VVM MILMMMM	gpsm2	G-protein signaling modulator 2 [Source:ZFIN;Acc:ZDB-GENE-040426-1169]
ENSDARG00000077229	1014 EE- DDDDDDD	ano8b	anoctamin 8b [Source:ZFIN;Acc:ZDB-GENE-121024-1]
ENSDARG00000091563	340 SSG GPGGGGG	snw1	SNW domain containing 1 [Source:ZFIN;Acc:ZDB-GENE-030131-571]
ENSDARG00000077955	461 GG- STSSSSS	rnf6	ring finger protein (C3H2C3 type) 6 [Source:ZFIN;Acc:ZDB-GENE-100209-1]
ENSDARG00000074747	1794 RR- GEEGGEG	brwd1	bromodomain and WD repeat domain containing 1 [Source:ZFIN;Acc:ZDB-GENE-041111-120]
ENSDARG00000073892	504 LLQ KQQQQQQ	secisbp2	SECIS binding protein 2 [Source:ZFIN;Acc:ZDB-GENE-050208-263]
ENSDARG00000076847	435 DDM EEMVEMM 587 SSP PPPPPPP 645 GGP PTTSPTS 880 EEE DDDDDDD 900 TTA AAAAAAA 1267 EED DDDDDDD	tnrc6c1	trinucleotide repeat containing 6C1 [Source:ZFIN;Acc:ZDB-GENE-030131-7440]
ENSDARG00000077768	419 RRK KKKQKKK	malt1	MALT paracaspase 1 [Source:ZFIN;Acc:ZDB-GENE-070705-156]
ENSDARG00000018065	230 TTT VAAAAAA	ntm	neurotrimin [Source:ZFIN;Acc:ZDB-GENE-060421-6020]
ENSDARG00000079306	178 VVE EEEEEEE	rlim	ring finger protein, LIM domain interacting [Source:ZFIN;Acc:ZDB-GENE-120809-2]
ENSDARG00000014634	2 AAM TITPTTT	mbtps1	membrane-bound transcription factor peptidase, site 1 [Source:ZFIN;Acc:ZDB-GENE-030131-4909]
ENSDARG00000079233	125 QQ- KKRRKRR	E2F2	si:ch211-160f23.5 [Source:ZFIN;Acc:ZDB-GENE-030131-704]
ENSDARG00000079013	216 AA- VVVVVVV	dpy19l3	dpy-19-like 3 (C. elegans) [Source:ZFIN;Acc:ZDB-GENE-100319-1]
ENSDARG00000079684	629 AA- TTTTTTT	taf6l	TAF6-like RNA polymerase II, p300/CBP-associated factor (PCAF)-associated factor [Source:ZFIN;Acc:ZDB-GENE-030131-6789]
ENSDARG00000077469	22 VVA AAEPAAA 807 SSA AAAVAAA	polr1b	polymerase (RNA) I polypeptide B [Source:ZFIN;Acc:ZDB-GENE-040426-1598]
ENSDARG00000078797	500 PP- ACSAASA 516 DDE EEEEEEE 594 MM- ATTTTTT	dennd3a	DENN/MADD domain containing 3a [Source:ZFIN;Acc:ZDB-GENE-091230-6]
ENSDARG00000075072	106 KKR RRRRRRR 1007 LLR RRRRRRR	rpap1	RNA polymerase II associated protein 1 [Source:ZFIN;Acc:ZDB-GENE-090914-1]
ENSDARG00000078800	520 DDE EEEEEEE 585 LLM VVMVVMM	slc26a10	solute carrier family 26, member 10 [Source:ZFIN;Acc:ZDB-GENE-030131-9845]
ENSDARG00000069102	145 LLL AIVVVVV	zgc:112962	zgc:112962 [Source:ZFIN;Acc:ZDB-GENE-050410-15]
ENSDARG00000074740	36 SSV AATEATA	ARHGAP18	Rho GTPase activating protein 18 [Source:HGNC Symbol;Acc:HGNC:21035]
ENSDARG00000078381	849 HHQ QQQQQQQ	trip11	thyroid hormone receptor interactor 11 [Source:ZFIN;Acc:ZDB-GENE-030131-9833]
ENSDARG00000073847	510 AAS GGGGGGG	rbm15	RNA binding motif protein 15 [Source:ZFIN;Acc:ZDB-GENE-041008-192]
ENSDARG00000078745	132 KKQ RQRQRRQ 340 KKE EEEDEEE	pnpla8	patatin-like phospholipase domain containing 8 [Source:ZFIN;Acc:ZDB-GENE-070705-553]
ENSDARG00000074702	1746 KKR RRRRRRR	arfgef2	ADP-ribosylation factor guanine nucleotide-exchange factor 2 (brefeldin A-inhibited) [Source:ZFIN;Acc:ZDB-GENE-090312-50]
ENSDARG00000079241	1192 II- VVVVVVV 1266 LL- VVIIVII 1614 II- VVVVVVV	wdr90	WD repeat domain 90 [Source:ZFIN;Acc:ZDB-GENE-070424-67]
ENSDARG00000076227	503 IIM MMMMMMM	ror2	receptor tyrosine kinase-like orphan receptor 2 [Source:ZFIN;Acc:ZDB-GENE-060427-5]
ENSDARG00000077425	91 MMV VVVVVVV 137 QQP SPPPSPP 192 DDE EESEEEE 196 MMV VVVVVVV	NACC2	NACC family member 2 [Source:HGNC Symbol;Acc:HGNC:23846]
ENSDARG00000078911	510 AAP TTSSTSS	zgc:163098	zgc:163098 [Source:ZFIN;Acc:ZDB-GENE-070410-141]
ENSDARG00000074560	56 RRV KKTTKTT 80 AAQ EQQQEQQ 88 DDK EEEEEEE 257 HH- QREEQEE	CHST8	si:ch211-269c21.2 [Source:ZFIN;Acc:ZDB-GENE-090313-104]
ENSDARG00000078261	728 LLA IAVAIVA	nphp3	nephronophthisis 3 [Source:ZFIN;Acc:ZDB-GENE-091204-117]
ENSDARG00000075798	404 DDD EEEEEEE	usp38	ubiquitin specific peptidase 38 [Source:ZFIN;Acc:ZDB-GENE-101007-2]
ENSDARG00000078685	100 HHY YYFYYYY 382 MMV VIVIVVV	rufy1	RUN and FYVE domain containing 1 [Source:ZFIN;Acc:ZDB-GENE-090421-4]
ENSDARG00000069669	205 VVL LLLLLLL 237 EEE DDDDDDD	adra2c	adrenoceptor alpha 2C [Source:ZFIN;Acc:ZDB-GENE-021010-3]
ENSDARG00000074424	28 AAG GGGGGGG	ibtk	inhibitor of Bruton agammaglobulinemia tyrosine kinase [Source:ZFIN;Acc:ZDB-GENE-030131-6246]
ENSDARG00000029370	431 TTA AAAAAAA 441 KKK RRRRRRR	ankrd6b	ankyrin repeat domain 6b [Source:ZFIN;Acc:ZDB-GENE-030916-4]
ENSDARG00000076735	1988 KKR RTRRRRR	si:dkey-193c22.2	si:dkey-193c22.2 [Source:ZFIN;Acc:ZDB-GENE-070705-337]
ENSDARG00000077121	500 IIM MMMMMMM	cyp26b1	cytochrome P450, family 26, subfamily b, polypeptide 1 [Source:ZFIN;Acc:ZDB-GENE-030131-2908]
ENSDARG00000079616	126 AAS SSSSSSS 469 PPH HGHQHHH 479 AAA VVVVVVV	cramp1	cramped chromatin regulator homolog 1 [Source:ZFIN;Acc:ZDB-GENE-030131-8255]
ENSDARG00000078227	65 AAV VVVVVVV 341 HHQ QQQQQQQ 617 IIV VVVVVVV 769 RRR KQKKKKK 1721 EEQ KRQQKQQ 1896 YYH HHHHHHH	cspg4	chondroitin sulfate proteoglycan 4 [Source:ZFIN;Acc:ZDB-GENE-050519-1]
ENSDARG00000062152	489 FFF LLLLLLL	chaf1a	chromatin assembly factor 1, subunit A (p150) [Source:ZFIN;Acc:ZDB-GENE-030131-5366]
ENSDARG00000017886	347 LLV VVVVVVV	zbtb11	zinc finger and BTB domain containing 11 [Source:ZFIN;Acc:ZDB-GENE-030131-5055]
ENSDARG00000075017	108 RRR KKKKKKK 127 DDA AAAAAAA	myzap	myocardial zonula adherens protein [Source:ZFIN;Acc:ZDB-GENE-041111-91]
ENSDARG00000006677	388 RRQ HQQPHQQ 402 PPL AALLALL 447 MML LVLLLLL	ripk1l	receptor (TNFRSF)-interacting serine-threonine kinase 1, like [Source:ZFIN;Acc:ZDB-GENE-070705-132]
ENSDARG00000073902	483 YYF FFFFFFF	ptpn9b	protein tyrosine phosphatase, non-receptor type 9, b [Source:ZFIN;Acc:ZDB-GENE-090313-52]
ENSDARG00000070839	724 QQR HHDHHHH 770 PP- TTTSTTT	evi5b	ecotropic viral integration site 5b [Source:ZFIN;Acc:ZDB-GENE-041111-244]
ENSDARG00000077231	1020 RRR KKKKKKK	vwf	von Willebrand factor [Source:ZFIN;Acc:ZDB-GENE-070103-1]
ENSDARG00000076667	258 RRS CCCCCCC	ccng1	cyclin G1 [Source:ZFIN;Acc:ZDB-GENE-020322-1]
ENSDARG00000076805	238 VVA GGGGGGG	leng8	leukocyte receptor cluster (LRC) member 8 [Source:ZFIN;Acc:ZDB-GENE-070410-6]
ENSDARG00000076552	391 PPP TTTSTTT	zgc:193801	zgc:193801 [Source:ZFIN;Acc:ZDB-GENE-081022-40]
ENSDARG00000078593	337 VVT AAAAAAA 1307 VVA MMMMMMM	vwa8	von Willebrand factor A domain containing 8 [Source:ZFIN;Acc:ZDB-GENE-070912-407]
ENSDARG00000076334	143 IIV VVVVVVV	mrpl43	mitochondrial ribosomal protein L43 [Source:ZFIN;Acc:ZDB-GENE-040718-125]
ENSDARG00000016212	410 VVT TATTTTT 1295 GGS TTSSTSS	nup214	nucleoporin 214 [Source:ZFIN;Acc:ZDB-GENE-110203-3]
ENSDARG00000077546	325 AA- MTTTTTT	zdhhc1	zinc finger, DHHC-type containing 1 [Source:ZFIN;Acc:ZDB-GENE-130925-1]
ENSDARG00000075067	324 RRK KKKKKKK	aipl1	aryl hydrocarbon receptor interacting protein-like 1 [Source:ZFIN;Acc:ZDB-GENE-131121-577]
ENSDARG00000095086	160 KK- EEEEEEE	cfdp1	craniofacial development protein 1 [Source:ZFIN;Acc:ZDB-GENE-030131-5736]
ENSDARG00000078135	573 TTA VIAAVAA	MRC2	mannose receptor C type 2 [Source:HGNC Symbol;Acc:HGNC:16875]
ENSDARG00000074843	675 AAT TSTTTTT 953 VVV IIIIIII	phldb2b	pleckstrin homology-like domain, family B, member 2b [Source:ZFIN;Acc:ZDB-GENE-030131-3235]
ENSDARG00000079049	39 VV- IIIIIII	cercam	cerebral endothelial cell adhesion molecule [Source:ZFIN;Acc:ZDB-GENE-030131-9787]
ENSDARG00000074410	614 KKR RRRRRRR	brip1	BRCA1 interacting protein C-terminal helicase 1 [Source:ZFIN;Acc:ZDB-GENE-081107-11]
ENSDARG00000074137	673 TTA SAASSAA 677 IIG LMMMMMM 706 DDV VVAAVAA 793 IIV VVVVVVV 1350 IIV VVVVVVV 1607 IIL LLPLLLL	c2cd3	C2 calcium-dependent domain containing 3 [Source:ZFIN;Acc:ZDB-GENE-060503-104]
ENSDARG00000076994	988 TTA AAAAAAA	adgra2	adhesion G protein-coupled receptor A2 [Source:ZFIN;Acc:ZDB-GENE-081104-363]
ENSDARG00000078094	532 RRR KQQQKQQ	lmf2a	lipase maturation factor 2a [Source:ZFIN;Acc:ZDB-GENE-080723-47]
ENSDARG00000079634	366 KKK RRRRRRR 872 VVI IIIIIII	filip1b	filamin A interacting protein 1b [Source:ZFIN;Acc:ZDB-GENE-030131-1935]
ENSDARG00000074750	1060 AAS SSSSSSS	qser1	glutamine and serine rich 1 [Source:ZFIN;Acc:ZDB-GENE-030131-2978]
ENSDARG00000077804	159 SSF FFLFFLF	hgsnat	heparan-alpha-glucosaminide N-acetyltransferase [Source:ZFIN;Acc:ZDB-GENE-140106-144]
ENSDARG00000078759	429 VVA TAARTAA	dna2	DNA replication helicase/nuclease 2 [Source:ZFIN;Acc:ZDB-GENE-090313-71]
ENSDARG00000077516	1208 RRR QQQQQQQ	RECQL4	RecQ like helicase 4 [Source:HGNC Symbol;Acc:HGNC:9949]
ENSDARG00000078604	380 AA- TTTTTTT	tbc1d10b	TBC1 domain family, member 10b [Source:ZFIN;Acc:ZDB-GENE-030131-7754]
ENSDARG00000075271	198 VVT IITTITT	rapgef5a	Rap guanine nucleotide exchange factor (GEF) 5a [Source:ZFIN;Acc:ZDB-GENE-030131-7681]
ENSDARG00000070164	1326 VVI IIIIIII 1507 IIV VVVVVVV 1677 DDE EEEEEEE	ubr2	ubiquitin protein ligase E3 component n-recognin 2 [Source:ZFIN;Acc:ZDB-GENE-081107-29]
ENSDARG00000077753	551 RRQ KQQQKQQ 1340 III VVVVVVV 2997 HH- QQQQQQQ	SZT2	seizure threshold 2 homolog (mouse) [Source:HGNC Symbol;Acc:HGNC:29040]
ENSDARG00000077950	272 II- AASAASA	tor1	torsin family 1 [Source:ZFIN;Acc:ZDB-GENE-080917-50]
ENSDARG00000079957	350 MMI IIVIIII	zgc:152986	zgc:152986 [Source:EntrezGene;Acc:768168]
ENSDARG00000077567	72 KK- EEQEEQE	angel1	angel homolog 1 (Drosophila) [Source:ZFIN;Acc:ZDB-GENE-111020-12]
ENSDARG00000074311	1331 VVG AGGGAGG	mast2	microtubule associated serine/threonine kinase 2 [Source:ZFIN;Acc:ZDB-GENE-050309-150]
ENSDARG00000079161	358 IIV VVVVVVV	bsnb	bassoon (presynaptic cytomatrix protein) b [Source:ZFIN;Acc:ZDB-GENE-120628-1]
ENSDARG00000078929	144 TTT AAAAAAA	abhd16a	abhydrolase domain containing 16A [Source:ZFIN;Acc:ZDB-GENE-010601-2]
ENSDARG00000053205	15 AA- TISSTSS	ppfia4	protein tyrosine phosphatase, receptor type, f polypeptide (PTPRF), interacting protein (liprin), alpha 4 [Source:ZFIN;Acc:ZDB-GENE-070720-14]
ENSDARG00000074908	81 VVL LLLLLLL	col6a1	collagen, type VI, alpha 1 [Source:ZFIN;Acc:ZDB-GENE-070501-6]
ENSDARG00000078284	302 RR- KKKKKKK 686 VVV IDIIIII 868 VVI IIIIIII	phkb	phosphorylase kinase, beta [Source:ZFIN;Acc:ZDB-GENE-110411-149]
ENSDARG00000079900	664 LLS FFSSFSS 712 RRQ QQKPQKQ	shroom4	shroom family member 4 [Source:ZFIN;Acc:ZDB-GENE-041111-246]
ENSDARG00000074401	60 EE- DDDDDDD 106 MMV STTTTTT	gnpat	glyceronephosphate O-acyltransferase [Source:ZFIN;Acc:ZDB-GENE-040618-4]
ENSDARG00000078924	86 VV- IIIIIII 440 GGS SSSSSSS	tmco4	transmembrane and coiled-coil domains 4 [Source:ZFIN;Acc:ZDB-GENE-041008-216]
ENSDARG00000076268	153 MMV VVVVVVV 422 DDY YYYYYYY 505 PPS SSSSSSS 515 DDE EEEEEEE	C9orf172 (1 of many)	chromosome 9 open reading frame 172 [Source:HGNC Symbol;Acc:HGNC:37284]
ENSDARG00000031956	342 EEQ TQQQQQQ	tmem63a	transmembrane protein 63A [Source:ZFIN;Acc:ZDB-GENE-041210-107]
ENSDARG00000074726	309 IIV VVVAVVV	nrde2	NRDE-2, necessary for RNA interference, domain containing [Source:ZFIN;Acc:ZDB-GENE-111117-3]
ENSDARG00000016981	551 HHQ QQQQQQQ	bcar3	breast cancer anti-estrogen resistance 3 [Source:ZFIN;Acc:ZDB-GENE-080513-4]
ENSDARG00000073721	289 EEQ QQQHQQQ	smarcad1b	SWI/SNF-related, matrix-associated actin-dependent regulator of chromatin, subfamily a, containing DEAD/H box 1 b [Source:ZFIN;Acc:ZDB-GENE-091113-61]
ENSDARG00000076797	88 FFL LLLLLLL	si:dkey-178o16.4	si:dkey-178o16.4 [Source:ZFIN;Acc:ZDB-GENE-131127-163]
ENSDARG00000001729	176 DDE EEEEEEE	strn3	striatin, calmodulin binding protein 3 [Source:ZFIN;Acc:ZDB-GENE-030616-405]
ENSDARG00000015805	887 DDE EEEEEEE 912 KKE EEEEEEE	cgnl1	cingulin-like 1 [Source:ZFIN;Acc:ZDB-GENE-071009-2]
ENSDARG00000044281	792 GG- SSSSSSS 872 SS- GGGGGGG	erbb2ip	erbb2 interacting protein [Source:ZFIN;Acc:ZDB-GENE-061103-403]
ENSDARG00000022101	202 KK- RRRRRRR 1146 AA- MVVVVVV	obscnb	obscurin, cytoskeletal calmodulin and titin-interacting RhoGEF b [Source:ZFIN;Acc:ZDB-GENE-070119-5]
ENSDARG00000069157	211 KKV EQEEEEE	tmem135	transmembrane protein 135 [Source:ZFIN;Acc:ZDB-GENE-070424-70]
ENSDARG00000017199	303 AAG GGGGGGG	elp2	elongator acetyltransferase complex subunit 2 [Source:ZFIN;Acc:ZDB-GENE-060503-525]
ENSDARG00000052148	72 IIM VVVTVVV 489 GGA AAAAAAA	ptgs1	prostaglandin-endoperoxide synthase 1 [Source:ZFIN;Acc:ZDB-GENE-020530-1]
ENSDARG00000034855	114 TTS RSSSSSS 151 SSA PPPPPPP 240 AAA SSSTSSS	ccnb3	cyclin B3 [Source:ZFIN;Acc:ZDB-GENE-060929-684]
ENSDARG00000039576	108 GG- AAAAAAA	fstl1b	follistatin-like 1b [Source:ZFIN;Acc:ZDB-GENE-030131-3029]
ENSDARG00000045066	260 TTA ILIVIIV	entpd1	ectonucleoside triphosphate diphosphohydrolase 1 [Source:ZFIN;Acc:ZDB-GENE-040801-58]
ENSDARG00000058148	136 VVM LMLLLLL	dnajc7	DnaJ (Hsp40) homolog, subfamily C, member 7 [Source:ZFIN;Acc:ZDB-GENE-040426-2483]
ENSDARG00000035074	969 VVL IIIIIII	rtel1	regulator of telomere elongation helicase 1 [Source:ZFIN;Acc:ZDB-GENE-050306-11]
ENSDARG00000009754	438 DDE EEEEEEE	zc3h11a	zinc finger CCCH-type containing 11A [Source:ZFIN;Acc:ZDB-GENE-030131-3272]
ENSDARG00000087657	1067 II- VVVVVVV 1285 VV- LIIIIII 1367 AA- VTVVVVV	fasn	fatty acid synthase [Source:ZFIN;Acc:ZDB-GENE-030131-7802]
ENSDARG00000000729	318 AAA SHSSSSS	daxx	death-domain associated protein [Source:ZFIN;Acc:ZDB-GENE-010110-3]
ENSDARG00000089213	50 GG- DDDDDDD 610 KKQ RRQQRQQ	adam15	ADAM metallopeptidase domain 15 [Source:ZFIN;Acc:ZDB-GENE-070809-4]
ENSDARG00000093864	133 VVV IIIIIII	wee1	WEE1 G2 checkpoint kinase [Source:ZFIN;Acc:ZDB-GENE-030131-5268]
ENSDARG00000089519	94 AAG GVGGGGG	FBLN7	fibulin 7 [Source:HGNC Symbol;Acc:HGNC:26740]
ENSDARG00000041729	372 TTA VAAAAAA	sntb1	syntrophin, basic 1 [Source:ZFIN;Acc:ZDB-GENE-040704-13]
ENSDARG00000087844	419 MMT VTTTVTT	plekhn1	pleckstrin homology domain containing, family N member 1 [Source:ZFIN;Acc:ZDB-GENE-090313-357]
ENSDARG00000043055	413 AAP TRTPTTP	hiat1b	hippocampus abundant transcript 1b [Source:ZFIN;Acc:ZDB-GENE-040426-2935]
ENSDARG00000037910	22 RRH KKKSKKK 53 TTA GSGAAAA	filip1l	filamin A interacting protein 1-like [Source:ZFIN;Acc:ZDB-GENE-070410-7]
ENSDARG00000021896	356 DDE EEEEEEE	asap3	ArfGAP with SH3 domain, ankyrin repeat and PH domain 3 [Source:ZFIN;Acc:ZDB-GENE-050913-39]
ENSDARG00000052966	120 VV- LTMMMMM	nmt1a	N-myristoyltransferase 1a [Source:ZFIN;Acc:ZDB-GENE-050522-477]
ENSDARG00000079840	1032 TT- AAAAAAA	kcnma1a	potassium large conductance calcium-activated channel, subfamily M, alpha member 1a [Source:ZFIN;Acc:ZDB-GENE-070202-9]
ENSDARG00000086756	158 GGD VDDDDDD	RGS9BP	si:ch73-167i17.6 [Source:ZFIN;Acc:ZDB-GENE-120215-238]
ENSDARG00000087525	392 VVA AAAAAAA	CABZ01045212.1
ENSDARG00000091557	325 TTP PSAPPAP	mmp19	matrix metallopeptidase 19 [Source:ZFIN;Acc:ZDB-GENE-100308-3]
ENSDARG00000029215	306 SSG GGGGGGG	ube2z	ubiquitin-conjugating enzyme E2Z [Source:ZFIN;Acc:ZDB-GENE-040718-15]
ENSDARG00000088817	687 QQR RKRRRRR	wdr59	WD repeat domain 59 [Source:ZFIN;Acc:ZDB-GENE-120215-187]
ENSDARG00000086302	191 TTS SSSSSSS 323 HHQ QQQQQQQ	proser1	proline and serine rich 1 [Source:ZFIN;Acc:ZDB-GENE-111003-1]
ENSDARG00000044514	66 VVI LIIIIII 465 QQR MRKRRKR	st6gal1	ST6 beta-galactosamide alpha-2,6-sialyltranferase 1 [Source:ZFIN;Acc:ZDB-GENE-060322-3]
ENSDARG00000087927	178 PPA SAAASAA	nudt9	nudix (nucleoside diphosphate linked moiety X)-type motif 9 [Source:ZFIN;Acc:ZDB-GENE-040426-2669]
ENSDARG00000058571	234 LLL VVVVVVV	pdp2	putative pyruvate dehydrogenase phosphatase isoenzyme 2 [Source:ZFIN;Acc:ZDB-GENE-000921-2]
ENSDARG00000089878	698 SSF PLLAPLL	nedd9	neural precursor cell expressed, developmentally down-regulated 9 [Source:ZFIN;Acc:ZDB-GENE-061013-318]
ENSDARG00000089369	298 AA- TTSCTSS	fdxr	ferredoxin reductase [Source:ZFIN;Acc:ZDB-GENE-130613-2]
ENSDARG00000007231	148 YYL LALLLLL 177 VVI IIIIIII	ryk	receptor-like tyrosine kinase [Source:ZFIN;Acc:ZDB-GENE-070209-277]
ENSDARG00000088560	69 III VVVVVVV	tmem104	transmembrane protein 104 [Source:ZFIN;Acc:ZDB-GENE-070822-4]
ENSDARG00000036415	58 TTA AAAAAAA 520 AAP TTTTTTT	glb1	galactosidase, beta 1 [Source:ZFIN;Acc:ZDB-GENE-050410-9]
ENSDARG00000089888	314 CCR RGHRRHR	daglb	diacylglycerol lipase, beta [Source:ZFIN;Acc:ZDB-GENE-070619-2]
ENSDARG00000087474	9 DD- QKSTQST	ccr6a	chemokine (C-C motif) receptor 6a [Source:ZFIN;Acc:ZDB-GENE-040625-126]
ENSDARG00000087822	665 LLL VVVVVVV	agap3	ArfGAP with GTPase domain, ankyrin repeat and PH domain 3 [Source:ZFIN;Acc:ZDB-GENE-110927-1]
ENSDARG00000021135	209 VV- IIIIIII	dhrs4	dehydrogenase/reductase (SDR family) member 4 [Source:ZFIN;Acc:ZDB-GENE-040426-1498]
ENSDARG00000086678	1015 VVL LLLLLLL 1420 LLI IIIIIII	ascc3	activating signal cointegrator 1 complex subunit 3 [Source:ZFIN;Acc:ZDB-GENE-130214-2]
ENSDARG00000060001	203 VV- LLILLIL	mettl9	methyltransferase like 9 [Source:ZFIN;Acc:ZDB-GENE-061013-752]
ENSDARG00000007727	12 EED DDDDDDD 259 VVI IIIIIII	rgl2	ral guanine nucleotide dissociation stimulator-like 2 [Source:ZFIN;Acc:ZDB-GENE-010131-1]
ENSDARG00000000442	191 DDE EEEEEEE	slc39a13	solute carrier family 39 (zinc transporter), member 13 [Source:ZFIN;Acc:ZDB-GENE-030616-17]
ENSDARG00000059097	400 VV- SAAAAAA	nktr	natural killer cell triggering receptor [Source:ZFIN;Acc:ZDB-GENE-030131-1725]
ENSDARG00000091127	25 VVG GGRGGGG 52 DDE EEEEEEE 109 DDE EEEEEEE 121 EEG GGGGGGG 122 PPL LLLLLLL	klf15	Kruppel-like factor 15 [Source:ZFIN;Acc:ZDB-GENE-030131-7844]
ENSDARG00000042477	544 IIV VVVVVVV	nr2c2	nuclear receptor subfamily 2, group C, member 2 [Source:ZFIN;Acc:ZDB-GENE-080403-8]
ENSDARG00000002991	984 AAT TTTTTTT 1008 RRK KKKKKKK	cep135	centrosomal protein 135 [Source:ZFIN;Acc:ZDB-GENE-041210-325]
ENSDARG00000009341	1178 KKQ QQQQQQQ	nrap	nebulin-related anchoring protein [Source:ZFIN;Acc:ZDB-GENE-060616-224]
ENSDARG00000042530	968 GGS SSSSSSS 1049 LLL VGVIVVL	nup205	nucleoporin 205 [Source:ZFIN;Acc:ZDB-GENE-040715-8]
ENSDARG00000070864	216 AAA VTTTTTT 360 LLP PPPPPPP	bcl6a	B-cell CLL/lymphoma 6a (zinc finger protein 51) [Source:ZFIN;Acc:ZDB-GENE-040426-1696]
ENSDARG00000004094	228 SSA VEAAAAA 448 RRT KKKKKKK	acsbg2	acyl-CoA synthetase bubblegum family member 2 [Source:ZFIN;Acc:ZDB-GENE-030131-7099]
ENSDARG00000090656	681 RRK KKKKKKK	tomm20a	translocase of outer mitochondrial membrane 20 [Source:ZFIN;Acc:ZDB-GENE-040426-1976]
ENSDARG00000091348	161 VVI IIIIIII	rtn3	reticulon 3 [Source:ZFIN;Acc:ZDB-GENE-030710-5]
ENSDARG00000036558	1011 EED DDDDDDD 1140 SSG GGDGGGG	col18a1	collagen type XVIII, alpha 1 [Source:ZFIN;Acc:ZDB-GENE-030516-3]
ENSDARG00000035330	1720 EE- DDDDDDD	taf1	TAF1 RNA polymerase II, TATA box binding protein (TBP)-associated factor [Source:ZFIN;Acc:ZDB-GENE-030131-5576]
ENSDARG00000018426	323 AAE EEEEEEE	aldh7a1	aldehyde dehydrogenase 7 family, member A1 [Source:ZFIN;Acc:ZDB-GENE-030131-6129]
ENSDARG00000090170	49 EED GDDDDDD 71 TTG AAAAAAA	rab11fip4a	RAB11 family interacting protein 4 (class II) a [Source:ZFIN;Acc:ZDB-GENE-040718-266]
ENSDARG00000088222	136 IIV VVVVVVV	fam78ab	family with sequence similarity 78, member Ab [Source:ZFIN;Acc:ZDB-GENE-080220-25]
ENSDARG00000035420	318 LL- SSSSSSS	ophn1	oligophrenin 1 [Source:ZFIN;Acc:ZDB-GENE-040718-464]
ENSDARG00000091726	335 SST TTATTAT 666 AA- TTTTTTT 743 LL- FFFFFFF	aebp1	AE binding protein 1 [Source:ZFIN;Acc:ZDB-GENE-030131-2390]
ENSDARG00000087956	324 TTS SSSSSSS	she	Src homology 2 domain containing E [Source:ZFIN;Acc:ZDB-GENE-090915-6]
ENSDARG00000040712	204 III VVVVVVV	adprh	ADP-ribosylarginine hydrolase [Source:ZFIN;Acc:ZDB-GENE-040801-190]
ENSDARG00000037928	103 DD- GGGGGGG 225 TTT SSSSSSS 735 EE- GGGGGGG	ddx42	DEAD (Asp-Glu-Ala-Asp) box helicase 42 [Source:ZFIN;Acc:ZDB-GENE-050706-53]
ENSDARG00000042660	53 GGV VAAVAAV	fam32a	family with sequence similarity 32, member A [Source:ZFIN;Acc:ZDB-GENE-040704-44]
ENSDARG00000089204	77 TT- PAAAAAA	smim13	small integral membrane protein 13 [Source:ZFIN;Acc:ZDB-GENE-141212-279]
ENSDARG00000087528	67 EEA DDDDDDD 309 VVI IIIIIII	snip1	Smad nuclear interacting protein [Source:ZFIN;Acc:ZDB-GENE-041026-3]
ENSDARG00000039820	72 DDD EEEEEEE	mea1	male-enhanced antigen 1 [Source:ZFIN;Acc:ZDB-GENE-070424-117]
ENSDARG00000086753	25 DDE EEEEEEE	gb:bc139872	expressed sequence BC139872 [Source:ZFIN;Acc:ZDB-GENE-111013-4]
ENSDARG00000087697	76 GGA AAAAAAA	lpl	lipoprotein lipase [Source:ZFIN;Acc:ZDB-GENE-990415-139]
ENSDARG00000088505	137 FFH HHYYYYY	fam217b	family with sequence similarity 217, member B [Source:ZFIN;Acc:ZDB-GENE-090313-236]
ENSDARG00000090770	205 QQW WWWWWWW 214 TTA SSAASAA	RNF31	ring finger protein 31 [Source:HGNC Symbol;Acc:HGNC:16031]
ENSDARG00000060771	332 VVA TGAAAAA 397 LLP PPPPPPP 445 TTT AAAAAAA 580 VVI IIIIIII 714 FFL LLILLLL	map7d3	MAP7 domain containing 3 [Source:ZFIN;Acc:ZDB-GENE-121129-3]
ENSDARG00000090833	130 TTA SSAAAAA	igfbp6b	insulin-like growth factor binding protein 6b [Source:ZFIN;Acc:ZDB-GENE-090521-2]
ENSDARG00000016968	153 VVI TIIIIII	tmem214	transmembrane protein 214 [Source:ZFIN;Acc:ZDB-GENE-110307-2]
ENSDARG00000087688	459 TTS SSSSSSS 526 AAT STTTSTT	KLHL29 (1 of many)	kelch like family member 29 [Source:HGNC Symbol;Acc:HGNC:29404]
ENSDARG00000089357	459 VVL LLLLLLL	fam73b	family with sequence similarity 73, member B [Source:ZFIN;Acc:ZDB-GENE-050320-135]
ENSDARG00000011615	750 VVI IIIIIII	mybpc3	myosin binding protein C, cardiac [Source:ZFIN;Acc:ZDB-GENE-070112-2362]
ENSDARG00000012403	629 MMV VVTTVTV	ercc6l2	excision repair cross-complementation group 6-like 2 [Source:ZFIN;Acc:ZDB-GENE-110411-274]
ENSDARG00000089769	196 KKE QDQQQQQ	hapln1a	hyaluronan and proteoglycan link protein 1a [Source:ZFIN;Acc:ZDB-GENE-050302-175]
ENSDARG00000086075	851 DD- ECEEEEE	ttc3	tetratricopeptide repeat domain 3 [Source:ZFIN;Acc:ZDB-GENE-090313-3]
ENSDARG00000031720	164 IIV VVVVVVV 334 DDE EEEEEEE 451 SST ATAAAAA	clstn1	calsyntenin 1 [Source:ZFIN;Acc:ZDB-GENE-040426-1064]
ENSDARG00000054903	450 AAV VVVVVVV	mta3	metastasis associated 1 family, member 3 [Source:ZFIN;Acc:ZDB-GENE-030131-6485]
ENSDARG00000089976	170 DDD EEEEEEE	spcs3	signal peptidase complex subunit 3 [Source:ZFIN;Acc:ZDB-GENE-040426-2206]
ENSDARG00000020447	638 VVM IIIIIII	tmtc4	transmembrane and tetratricopeptide repeat containing 4 [Source:ZFIN;Acc:ZDB-GENE-070912-148]
ENSDARG00000013708	1964 GG- SSSSSSS	usp9	ubiquitin specific peptidase 9 [Source:ZFIN;Acc:ZDB-GENE-061019-1]
ENSDARG00000089432	139 VVE EEDEEDE 178 QQL KALLKLL	si:ch211-212k18.15	si:ch211-212k18.15 [Source:ZFIN;Acc:ZDB-GENE-160728-58]
ENSDARG00000091099	347 AAP PPPPPPP	myom2b	myomesin 2b [Source:ZFIN;Acc:ZDB-GENE-140109-1]
ENSDARG00000036678	146 IIL LLLLLLL	trmt10a	tRNA methyltransferase 10A [Source:ZFIN;Acc:ZDB-GENE-130530-594]
ENSDARG00000057939	170 TTS SSSGSSS 384 AAS SSSSSSS	ythdf3	YTH N(6)-methyladenosine RNA binding protein 3 [Source:ZFIN;Acc:ZDB-GENE-030131-6123]
ENSDARG00000088347	276 AAT TTTTTTT 550 IIL LLVLLVL	sp1	sp1 transcription factor [Source:ZFIN;Acc:ZDB-GENE-030131-2829]
ENSDARG00000061770	468 VVA ASDAAAA	abcd4	ATP-binding cassette, sub-family D (ALD), member 4 [Source:ZFIN;Acc:ZDB-GENE-050517-30]
ENSDARG00000039430	336 PPS SHSSSSS 560 SSG GGGGGGG	msl2b	male-specific lethal 2 homolog b (Drosophila) [Source:ZFIN;Acc:ZDB-GENE-030131-1621]
ENSDARG00000015252	100 AAV VSVVVVV 112 RRK KKKKKKK	st3gal3b	ST3 beta-galactoside alpha-2,3-sialyltransferase 3b [Source:ZFIN;Acc:ZDB-GENE-050411-13]
ENSDARG00000003081	135 IIV VVVVVVV 287 SST TTTTTTT 376 SSS AAAAAAA	mybphb	myosin binding protein Hb [Source:ZFIN;Acc:ZDB-GENE-030131-9794]
ENSDARG00000012353	343 RRK KKKKKKK	vipr2	vasoactive intestinal peptide receptor 2 [Source:ZFIN;Acc:ZDB-GENE-010406-4]
ENSDARG00000092693	38 TTC EAAAAAA 157 FFF YYYYYYY	tpt1	tumor protein, translationally-controlled 1 [Source:ZFIN;Acc:ZDB-GENE-990603-10]
ENSDARG00000061551	501 DDE EEEMEEE	rap1gap2a	RAP1 GTPase activating protein 2a [Source:ZFIN;Acc:ZDB-GENE-061013-179]
ENSDARG00000087247	115 DDE EEEEEEE	kcnab2a	potassium voltage-gated channel, shaker-related subfamily, beta member 2 a [Source:ZFIN;Acc:ZDB-GENE-140515-2]
ENSDARG00000088831	728 LLS TSSATSS	si:dkey-81j8.6	si:dkey-81j8.6 [Source:ZFIN;Acc:ZDB-GENE-091116-12]
ENSDARG00000029472	1135 HHR RRRRRRR	mllt4a	myeloid/lymphoid or mixed-lineage leukemia; translocated to, 4a [Source:ZFIN;Acc:ZDB-GENE-050419-52]
ENSDARG00000089334	340 VVM MIMMMMM	ednrba	endothelin receptor Ba [Source:ZFIN;Acc:ZDB-GENE-980526-16]
ENSDARG00000060326	1052 MMT VTTTVTT	map1sb	microtubule-associated protein 1Sb [Source:ZFIN;Acc:ZDB-GENE-070912-412]
ENSDARG00000015240	366 PP- ATVMATT 410 SS- TTTTTTT 612 AA- LVVVVVV 636 GG- LTTTTTT 885 GG- IAVVVVV	cdkl5	cyclin-dependent kinase-like 5 [Source:ZFIN;Acc:ZDB-GENE-081022-110]
ENSDARG00000044282	634 GGA AAAAAAA	smc5	structural maintenance of chromosomes 5 [Source:ZFIN;Acc:ZDB-GENE-061013-288]
ENSDARG00000057218	101 KKR RRRRRRR	tbc1d15	TBC1 domain family, member 15 [Source:ZFIN;Acc:ZDB-GENE-041111-251]
ENSDARG00000068415	184 TTT VIIIIII	ptgesl	prostaglandin E synthase 2-like [Source:ZFIN;Acc:ZDB-GENE-040426-1063]
ENSDARG00000044167	35 VV- KTITTIT 93 QQ- KKKKKKK	padi2	peptidyl arginine deiminase, type II [Source:ZFIN;Acc:ZDB-GENE-031116-67]
ENSDARG00000088123	89 SSG GGGGGGG 612 FFF YYYYYYY	ZNF217	zinc finger protein 217 [Source:HGNC Symbol;Acc:HGNC:13009]
ENSDARG00000020820	241 IIM MMMMMMM 371 VVA ATAAAAA	srp68	signal recognition particle 68 [Source:ZFIN;Acc:ZDB-GENE-040831-3]
ENSDARG00000001220	2047 FFL LLLLLLL	mycbp2	MYC binding protein 2 [Source:ZFIN;Acc:ZDB-GENE-030616-132]
ENSDARG00000043970	684 RR- QQHHQHH 1334 VV- LKLKLLL	lrpprc	leucine-rich pentatricopeptide repeat containing [Source:ZFIN;Acc:ZDB-GENE-030131-7887]
ENSDARG00000061742	156 SSA AAAAAAA	clasrp	CLK4-associating serine/arginine rich protein [Source:ZFIN;Acc:ZDB-GENE-060503-837]
ENSDARG00000023815	219 SSD GGGGGGG	uvrag	UV radiation resistance associated gene [Source:ZFIN;Acc:ZDB-GENE-040426-924]
ENSDARG00000087640	134 PPV AAAAAAA	nsfl1c	NSFL1 (p97) cofactor (p47) [Source:ZFIN;Acc:ZDB-GENE-041114-160]
ENSDARG00000060532	388 IIV VVVVVVV	adam22	ADAM metallopeptidase domain 22 [Source:ZFIN;Acc:ZDB-GENE-070810-1]
ENSDARG00000040890	272 KKR GGSGGSG	fdps	farnesyl diphosphate synthase (farnesyl pyrophosphate synthetase, dimethylallyltranstransferase, geranyltranstransferase) [Source:ZFIN;Acc:ZDB-GENE-050506-78]
ENSDARG00000074059	348 EEE DDDDDDD	dlg5a	discs, large homolog 5a (Drosophila) [Source:ZFIN;Acc:ZDB-GENE-030131-3149]
ENSDARG00000087832	370 FFI ILLLLLL	bcl3	B-cell CLL/lymphoma 3 [Source:ZFIN;Acc:ZDB-GENE-061013-1]
ENSDARG00000057736	40 EED DDDDDDD 221 LLV VIMVVMV	ano10a	anoctamin 10a [Source:ZFIN;Acc:ZDB-GENE-050913-43]
ENSDARG00000087341	110 PPS AAAAAAA	unc5c	unc-5 netrin receptor C [Source:ZFIN;Acc:ZDB-GENE-030131-9196]
ENSDARG00000019815	932 TTS SSSSSSS	fn1a	fibronectin 1a [Source:ZFIN;Acc:ZDB-GENE-000426-1]
ENSDARG00000005576	216 PP- ASSTASS 347 RRK KKKKKKK	mphosph8	M-phase phosphoprotein 8 [Source:ZFIN;Acc:ZDB-GENE-050309-191]
ENSDARG00000043247	364 III VVVVVVV	gtf3c3	general transcription factor IIIC, polypeptide 3 [Source:ZFIN;Acc:ZDB-GENE-040914-80]
ENSDARG00000052480	1079 KKE EEEEEEE	pdcd11	programmed cell death 11 [Source:ZFIN;Acc:ZDB-GENE-030131-4076]
ENSDARG00000005789	657 TT- ILILIII 683 VV- LIIIIII	enpp1	ectonucleotide pyrophosphatase/phosphodiesterase 1 [Source:ZFIN;Acc:ZDB-GENE-040724-172]
ENSDARG00000087303	188 TTA AAAAAAA	cebpd	CCAAT/enhancer binding protein (C/EBP), delta [Source:ZFIN;Acc:ZDB-GENE-020111-4]
ENSDARG00000042848	186 VVV LLIILII	pcmtl	l-isoaspartyl protein carboxyl methyltransferase, like [Source:ZFIN;Acc:ZDB-GENE-040426-1738]
ENSDARG00000078654	538 TTV AAAIAAV	tpx2	TPX2, microtubule-associated, homolog (Xenopus laevis) [Source:ZFIN;Acc:ZDB-GENE-030131-9652]
ENSDARG00000009387	697 IIV VVVVVVV	robo4	roundabout, axon guidance receptor, homolog 4 (Drosophila) [Source:ZFIN;Acc:ZDB-GENE-020809-1]
ENSDARG00000038870	174 AAS SSSTSSS	slu7	SLU7 homolog, splicing factor [Source:ZFIN;Acc:ZDB-GENE-041114-62]
ENSDARG00000020890	16 KKR RRRRRRR	tmod4	tropomodulin 4 (muscle) [Source:ZFIN;Acc:ZDB-GENE-991019-9]
ENSDARG00000003867	155 DD- EEEEEEE	cdk20	cyclin-dependent kinase 20 [Source:ZFIN;Acc:ZDB-GENE-041212-84]
ENSDARG00000042005	449 AAP PPPPPPP 502 TTG RSAGSAG	elp3	elongator acetyltransferase complex subunit 3 [Source:ZFIN;Acc:ZDB-GENE-050327-35]
ENSDARG00000008740	612 VVA ATAAAAA	esf1	ESF1, nucleolar pre-rRNA processing protein, homolog (S. cerevisiae) [Source:ZFIN;Acc:ZDB-GENE-030131-4917]
ENSDARG00000061066	380 SSP PPPPPPP 571 DDD EEEEEEE	c2cd2l	c2cd2-like [Source:ZFIN;Acc:ZDB-GENE-041019-1]
ENSDARG00000075048	406 RRM KKKKKKK	lonrf1	LON peptidase N-terminal domain and ring finger 1 [Source:ZFIN;Acc:ZDB-GENE-101021-4]
ENSDARG00000003446	173 VVL LLLLLLL	ippk	inositol 1,3,4,5,6-pentakisphosphate 2-kinase [Source:ZFIN;Acc:ZDB-GENE-050327-41]
ENSDARG00000078571	303 TTA AAAAAAA	wdr6	WD repeat domain 6 [Source:ZFIN;Acc:ZDB-GENE-081104-368]
ENSDARG00000074481	921 AAT TTTTTTT	ulk1b	unc-51 like autophagy activating kinase 1 [Source:ZFIN;Acc:ZDB-GENE-071203-2]
ENSDARG00000005606	670 TTA ASAAAAA	paxip1	PAX interacting (with transcription-activation domain) protein 1 [Source:ZFIN;Acc:ZDB-GENE-041010-214]
ENSDARG00000074581	387 LLL MQQQMQQ 485 EEQ QQQQQQQ	add2	adducin 2 (beta) [Source:ZFIN;Acc:ZDB-GENE-080718-4]
ENSDARG00000029439	420 TTS SSSSSSS	atp2a2a	ATPase, Ca++ transporting, cardiac muscle, slow twitch 2a [Source:ZFIN;Acc:ZDB-GENE-040426-702]
ENSDARG00000028322	133 DDE EEEEEEE	pex14	peroxisomal biogenesis factor 14 [Source:ZFIN;Acc:ZDB-GENE-060130-169]
ENSDARG00000074331	1099 DD- EEEEEEE 1128 VV- IIIIIII	eif4g3b	eukaryotic translation initiation factor 4 gamma, 3b [Source:ZFIN;Acc:ZDB-GENE-090312-49]
ENSDARG00000013025	176 AAP SPSPSSP	ints6	integrator complex subunit 6 [Source:ZFIN;Acc:ZDB-GENE-070906-1]
ENSDARG00000074635	84 HH- YYYYYYY 1272 VVI ILIIIII	abca1a	ATP-binding cassette, sub-family A (ABC1), member 1A [Source:ZFIN;Acc:ZDB-GENE-031006-12]
ENSDARG00000059549	103 MMV VVVLVVV	akap10	A kinase (PRKA) anchor protein 10 [Source:ZFIN;Acc:ZDB-GENE-030131-2535]
ENSDARG00000094181	784 PPG QHYQQHQ	shroom1	shroom family member 1 [Source:ZFIN;Acc:ZDB-GENE-091204-385]
ENSDARG00000017165	21 SSP AAAAAAA 151 IIV VVVVVVV	slc3a1	solute carrier family 3 (amino acid transporter heavy chain), member 1 [Source:ZFIN;Acc:ZDB-GENE-090313-225]
ENSDARG00000093366	48 LLI IIIIIII	acer3	alkaline ceramidase 3 [Source:ZFIN;Acc:ZDB-GENE-091204-155]
ENSDARG00000045092	230 QQQ RKRRRRR	cdk5rap3	CDK5 regulatory subunit associated protein 3 [Source:ZFIN;Acc:ZDB-GENE-040625-90]
ENSDARG00000043313	553 SS- AAAAAAA 1188 VV- ITIIIII 1357 VV- AATTATT	ank2b	ankyrin 2b, neuronal [Source:ZFIN;Acc:ZDB-GENE-041010-165]
ENSDARG00000079315	214 HH- RRRRRRR	LPXN	si:rp71-15d4.1 [Source:ZFIN;Acc:ZDB-GENE-081105-159]
ENSDARG00000015930	76 EED DDDDDDD	rwdd1	RWD domain containing 1 [Source:ZFIN;Acc:ZDB-GENE-040718-270]
ENSDARG00000000369	198 AAA VVVVVVV	prkag3b	protein kinase, AMP-activated, gamma 3b non-catalytic subunit [Source:ZFIN;Acc:ZDB-GENE-060421-6938]
ENSDARG00000062521	1095 VVI IIIIIII	atp9b	ATPase, class II, type 9B [Source:ZFIN;Acc:ZDB-GENE-060503-583]
ENSDARG00000023900	87 KKK RRRRRRR	casd1	CAS1 domain containing 1 [Source:ZFIN;Acc:ZDB-GENE-060503-329]
ENSDARG00000038097	485 VVL LIILLIL	pigq	phosphatidylinositol glycan anchor biosynthesis, class Q [Source:ZFIN;Acc:ZDB-GENE-030131-9793]
ENSDARG00000000830	366 GGS SACSSSS	telo2	TEL2, telomere maintenance 2, homolog (S. cerevisiae) [Source:ZFIN;Acc:ZDB-GENE-061103-523]
ENSDARG00000074316	789 TTE SSSESSE	itga1	integrin, alpha 1 [Source:ZFIN;Acc:ZDB-GENE-091118-115]
ENSDARG00000061896	322 PPS SSSSSSS	slco2a1	solute carrier organic anion transporter family, member 2A1 [Source:ZFIN;Acc:ZDB-GENE-060606-3]
ENSDARG00000079631	289 VVT MTATMAT	si:ch211-113e8.10	si:ch211-113e8.10 [Source:ZFIN;Acc:ZDB-GENE-090313-11]
ENSDARG00000059474	26 SSS PPPAPPS 161 VVI TIIIIII 557 VVA GTASAAA	mlxip	MLX interacting protein [Source:ZFIN;Acc:ZDB-GENE-060526-8]
ENSDARG00000006062	529 YYF FFFFFFF	akap1b	A kinase (PRKA) anchor protein 1b [Source:ZFIN;Acc:ZDB-GENE-030131-6844]
ENSDARG00000088753	107 HHQ RQRQQRQ	si:ch211-57h10.1	si:ch211-57h10.1 [Source:ZFIN;Acc:ZDB-GENE-060526-173]
ENSDARG00000054137	538 TTP PPPPPPP 654 EER RRQQRQQ 662 PPY YYHYYHY	adgrg6	adhesion G protein-coupled receptor G6 [Source:ZFIN;Acc:ZDB-GENE-041014-357]
ENSDARG00000062248	141 VVI IIIIIII 841 VVP MLLLLLL 1099 TTT SSSSSSS	ptpn21	protein tyrosine phosphatase, non-receptor type 21 [Source:ZFIN;Acc:ZDB-GENE-080102-4]
ENSDARG00000042031	87 MML VIVVVVV	gorab	golgin, rab6-interacting [Source:ZFIN;Acc:ZDB-GENE-040426-1384]
ENSDARG00000055502	491 TTT AAAAAAA 1003 PPP SSSSSSS 1262 EED DDDDDDD	cicb	capicua transcriptional repressor b [Source:ZFIN;Acc:ZDB-GENE-030131-1966]
ENSDARG00000052728	858 SS- AGAGAAG	sltm	SAFB-like, transcription modulator [Source:ZFIN;Acc:ZDB-GENE-040426-2647]
ENSDARG00000076414	519 EER ISRCIRR	espn	espin [Source:ZFIN;Acc:ZDB-GENE-081105-173]
ENSDARG00000006128	154 RRR KKKKKKK 722 AA- GGGGGGG	cep170aa	centrosomal protein 170Aa [Source:ZFIN;Acc:ZDB-GENE-090312-109]
ENSDARG00000012389	68 LLL FFFTFFF 666 AAP PSLPPPP	adar	adenosine deaminase, RNA-specific [Source:ZFIN;Acc:ZDB-GENE-000616-5]
ENSDARG00000061373	86 HHR RRQRRQR	znf142	zinc finger protein 142 [Source:ZFIN;Acc:ZDB-GENE-080512-2]
ENSDARG00000060361	46 VVI IIIIIII 488 II- VVVVVVV	cep104	centrosomal protein 104 [Source:ZFIN;Acc:ZDB-GENE-060503-195]
ENSDARG00000074760	316 VVA AAAAAAA 366 MML LLLLLLL	ttc7a	tetratricopeptide repeat domain 7A [Source:ZFIN;Acc:ZDB-GENE-010319-27]
ENSDARG00000033614	158 MMT ITTTITT	rasgef1ba	RasGEF domain family, member 1Ba [Source:ZFIN;Acc:ZDB-GENE-030131-5783]
ENSDARG00000079434	488 IIV VAVVVVV 656 TTS APPPAPP	si:ch211-208h7.4	si:ch211-208h7.4 [Source:ZFIN;Acc:ZDB-GENE-030131-6110]
ENSDARG00000078734	1073 RRK KKKKKKK	myo1f	myosin IF [Source:ZFIN;Acc:ZDB-GENE-081104-506]
ENSDARG00000037018	418 DDE EEEEEEE	gab1	GRB2-associated binding protein 1 [Source:ZFIN;Acc:ZDB-GENE-040426-2674]
ENSDARG00000007412	129 CCS SSSSSSS	slc2a1b	solute carrier family 2 (facilitated glucose transporter), member 1b [Source:ZFIN;Acc:ZDB-GENE-090915-1]
ENSDARG00000002909	269 PPQ AASAASA	tjp3	tight junction protein 3 [Source:ZFIN;Acc:ZDB-GENE-030828-10]
ENSDARG00000036059	195 SS- PPPPPPP	tmppe	transmembrane protein with metallophosphoesterase domain [Source:ZFIN;Acc:ZDB-GENE-061013-104]
ENSDARG00000077011	727 PP- VAAAAAA	uhrf1bp1	UHRF1 binding protein 1 [Source:ZFIN;Acc:ZDB-GENE-090312-82]
ENSDARG00000029639	79 SSG GGGGGGG	tomm70a	translocase of outer mitochondrial membrane 70 homolog A (S. cerevisiae) [Source:ZFIN;Acc:ZDB-GENE-030131-8173]
ENSDARG00000020345	275 DDE EEEEEEE 923 II- VVVVVVV	clasp2	cytoplasmic linker associated protein 2 [Source:ZFIN;Acc:ZDB-GENE-040426-2343]
ENSDARG00000075405	284 RRK KQKKKKK	adck5	aarF domain containing kinase 5 [Source:ZFIN;Acc:ZDB-GENE-081104-149]
ENSDARG00000063416	217 LLF FSFFFFF	ptprk	protein tyrosine phosphatase, receptor type, K [Source:ZFIN;Acc:ZDB-GENE-030131-9834]
ENSDARG00000061249	32 RRQ KQQQKQQ	myom1a	myomesin 1a (skelemin) [Source:ZFIN;Acc:ZDB-GENE-030131-2856]
ENSDARG00000021466	191 VVP ATAAAAA	ireb2	iron-responsive element binding protein 2 [Source:ZFIN;Acc:ZDB-GENE-051205-1]
ENSDARG00000060252	364 EER KAKTKKK 400 III VVVVVVV	mogs	mannosyl-oligosaccharide glucosidase [Source:ZFIN;Acc:ZDB-GENE-070112-412]
ENSDARG00000000394	63 MM- LLLLLLL 289 II- LLLLLLL	matr3l1.1	matrin 3-like 1.1 [Source:ZFIN;Acc:ZDB-GENE-030616-40]
ENSDARG00000003797	227 KKT ELACEAT	asb2a.1	ankyrin repeat and SOCS box containing 2a, tandem duplicate 1 [Source:ZFIN;Acc:ZDB-GENE-030131-5355]
ENSDARG00000030463	72 FFY YYYYYYY 99 MMM IIIIIII 176 TTA AASAASA	tppp3	tubulin polymerization-promoting protein family member 3 [Source:ZFIN;Acc:ZDB-GENE-040426-1909]
ENSDARG00000076829	1027 QQP PPAPPPP	ankib1b	ankyrin repeat and IBR domain containing 1b [Source:ZFIN;Acc:ZDB-GENE-100920-6]
ENSDARG00000044365	361 HHP ERRRRRR	angptl3	angiopoietin-like 3 [Source:ZFIN;Acc:ZDB-GENE-010817-3]
ENSDARG00000009499	2020 MMV VVVVVVV	syne1a	spectrin repeat containing, nuclear envelope 1a [Source:ZFIN;Acc:ZDB-GENE-030131-4172]
ENSDARG00000062362	587 HHR QRRRQRR 631 SSS TTTTTTT	tpcn1	two pore segment channel 1 [Source:ZFIN;Acc:ZDB-GENE-060526-199]
ENSDARG00000079751	316 RRQ QLQQQQQ 1374 VVI IIIIIII 1589 VVL ILLLILL	megf8	multiple EGF-like-domains 8 [Source:ZFIN;Acc:ZDB-GENE-090730-1]
ENSDARG00000078770	60 TTS SCSSSSS	GNPAT (1 of many)	si:ch73-21k16.5 [Source:ZFIN;Acc:ZDB-GENE-030131-8374]
ENSDARG00000019501	2128 PPS SSSSSSS	pcnxl3	pecanex-like 3 (Drosophila) [Source:ZFIN;Acc:ZDB-GENE-091112-9]
ENSDARG00000059634	19 YYH HLHPHHH	thumpd3	THUMP domain containing 3 [Source:ZFIN;Acc:ZDB-GENE-030131-9745]
ENSDARG00000060980	824 FFY YYYYYYY	atp8b1	ATPase, aminophospholipid transporter, class I, type 8B, member 1 [Source:ZFIN;Acc:ZDB-GENE-091116-14]
ENSDARG00000074675	326 VVV IIIIIII 793 YYG CCGCCCC	pan2	PAN2 poly(A) specific ribonuclease subunit homolog (S. cerevisiae) [Source:ZFIN;Acc:ZDB-GENE-030131-3113]
ENSDARG00000045886	43 RRG AGGAGGG 340 VVI IIIIIII	slc38a2	solute carrier family 38, member 2 [Source:ZFIN;Acc:ZDB-GENE-030131-9659]
ENSDARG00000036100	434 IIV VVVVVVV	eya3	EYA transcriptional coactivator and phosphatase 3 [Source:ZFIN;Acc:ZDB-GENE-060503-864]
ENSDARG00000055784	546 GGS STASSAS	ptpn3	protein tyrosine phosphatase, non-receptor type 3 [Source:ZFIN;Acc:ZDB-GENE-030131-2934]
ENSDARG00000068863	352 MML LLLLLLL	si:dkey-98f17.5	si:dkey-98f17.5 [Source:ZFIN;Acc:ZDB-GENE-060526-354]
ENSDARG00000054533	213 FFI VVVVVVV	araf	A-Raf proto-oncogene, serine/threonine kinase [Source:ZFIN;Acc:ZDB-GENE-050102-2]
ENSDARG00000054723	1160 II- LLLLLLL 1209 VV- LLLLLLL 1276 LL- VGGGVGG 1285 YY- FFVFFFF 1377 RR- QQQQQQQ 1588 AA- TVTTTTT 1647 QQ- KRRRKRR	PDE4DIP	si:ch211-242b18.1 [Source:ZFIN;Acc:ZDB-GENE-030131-1518]
ENSDARG00000016994	45 AAV VVVVVVV	ssrp1b	structure specific recognition protein 1b [Source:ZFIN;Acc:ZDB-GENE-041008-209]
ENSDARG00000012399	444 QQR RKRRRRR	adssl	adenylosuccinate synthase, like [Source:ZFIN;Acc:ZDB-GENE-020419-28]
ENSDARG00000067751	16 SS- TAAATAA 182 DDS EMAAEAA 195 SSA PAAAPAA	si:rp71-68n21.9	si:rp71-68n21.9 [Source:ZFIN;Acc:ZDB-GENE-081105-100]
ENSDARG00000075340	133 IIV ATVVVVV 544 SSA GGGGGGG	med1	mediator complex subunit 1 [Source:ZFIN;Acc:ZDB-GENE-081104-257]
ENSDARG00000063572	98 SST TTTTTTT	perp	PERP, TP53 apoptosis effector [Source:ZFIN;Acc:ZDB-GENE-050104-1]
ENSDARG00000056665	375 SSE VTTTTTT	nsun2	NOP2/Sun RNA methyltransferase family, member 2 [Source:ZFIN;Acc:ZDB-GENE-030131-4017]
ENSDARG00000040482	158 AAS PPPSPPS	osbpl3b	oxysterol binding protein-like 3b [Source:ZFIN;Acc:ZDB-GENE-090109-1]
ENSDARG00000060215	357 QQR RHRRRRR	cep85	centrosomal protein 85 [Source:ZFIN;Acc:ZDB-GENE-030131-1998]
ENSDARG00000008931	267 KKQ QQQQQQQ	renbp	renin binding protein [Source:ZFIN;Acc:ZDB-GENE-041212-34]
ENSDARG00000012274	135 DDE EEEEEEE	eif4e1c	eukaryotic translation initiation factor 4E family member 1c [Source:ZFIN;Acc:ZDB-GENE-050417-398]
ENSDARG00000095580	423 LLT MPMMMMM	si:ch211-67e16.11	si:ch211-67e16.11 [Source:ZFIN;Acc:ZDB-GENE-030131-7044]
ENSDARG00000057000	504 GGG SSSSSSS	camkvl	CaM kinase-like vesicle-associated, like [Source:ZFIN;Acc:ZDB-GENE-090311-58]
ENSDARG00000013794	103 SST TTTTTTT	klf11b	Kruppel-like factor 11b [Source:ZFIN;Acc:ZDB-GENE-061103-82]
ENSDARG00000069808	87 IIL LLLLLLL 94 SSA AAAAAAA	ostm1	osteopetrosis associated transmembrane protein 1 [Source:ZFIN;Acc:ZDB-GENE-081104-270]
ENSDARG00000057918	8 MMV AVVVVVV	tsc1b	tuberous sclerosis 1b [Source:ZFIN;Acc:ZDB-GENE-030131-3404]
ENSDARG00000045580	121 FFL LLLMLLL 243 TTV AVVVAVV	lum	lumican [Source:ZFIN;Acc:ZDB-GENE-040625-24]
ENSDARG00000039340	75 MML LLLLLLL 93 SST TTTTTTT 208 AAT TTTTTTT	tmem209	transmembrane protein 209 [Source:ZFIN;Acc:ZDB-GENE-030131-2879]
ENSDARG00000059388	253 IIV VVVVVVV	bdh1	3-hydroxybutyrate dehydrogenase, type 1 [Source:ZFIN;Acc:ZDB-GENE-070410-130]
ENSDARG00000092039	264 QQF HYYYHYY 278 LLT STTTSTT 335 LLQ TQQQTQQ	si:dkey-70p6.1	si:dkey-70p6.1 [Source:ZFIN;Acc:ZDB-GENE-040724-140]
ENSDARG00000029124	724 YYF FFFFFFF	adamts15a	ADAM metallopeptidase with thrombospondin type 1 motif, 15a [Source:ZFIN;Acc:ZDB-GENE-060526-203]
ENSDARG00000058088	61 MM- LVVVLVV	aifm1	apoptosis-inducing factor, mitochondrion-associated 1 [Source:ZFIN;Acc:ZDB-GENE-030826-11]
ENSDARG00000062964	123 MM- TTTTTTT	si:dkey-246g23.2	si:dkey-246g23.2 [Source:ZFIN;Acc:ZDB-GENE-050419-100]
ENSDARG00000057974	386 IIV VVVVVVV	parp12b	poly (ADP-ribose) polymerase family, member 12b [Source:ZFIN;Acc:ZDB-GENE-030131-2617]
ENSDARG00000002507	503 AAT TTTTTTT	itga10	integrin, alpha 10 [Source:ZFIN;Acc:ZDB-GENE-100922-54]
ENSDARG00000073893	171 AAK SKTKSTK 251 KKQ QQQQQQQ	dnase2	deoxyribonuclease II, lysosomal [Source:ZFIN;Acc:ZDB-GENE-010724-16]
ENSDARG00000030602	63 AAV VVVIVVV 108 SSA AAAAAAA	rps19	ribosomal protein S19 [Source:ZFIN;Acc:ZDB-GENE-040426-1716]
ENSDARG00000020301	310 VVA ATEAAAA	os9	osteosarcoma amplified 9, endoplasmic reticulum lectin [Source:ZFIN;Acc:ZDB-GENE-060929-32]
ENSDARG00000075842	200 IIV VVVVVVV	pigt	phosphatidylinositol glycan anchor biosynthesis, class T [Source:ZFIN;Acc:ZDB-GENE-090313-46]
ENSDARG00000055893	222 HHQ QQQRQQQ	nmnat1-rbp7a	nmnat1-rbp7a readthrough [Source:ZFIN;Acc:ZDB-GENE-160617-1]
ENSDARG00000076903	225 VVM TMMMMMM	bend3	BEN domain containing 3 [Source:ZFIN;Acc:ZDB-GENE-090312-181]
ENSDARG00000055837	300 TTS SISSSSS 616 VVL LLLLLLL	arhgef1b	Rho guanine nucleotide exchange factor (GEF) 1b [Source:ZFIN;Acc:ZDB-GENE-060616-136]
ENSDARG00000025094	612 KKR RRRRRRR	edem1	ER degradation enhancer, mannosidase alpha-like 1 [Source:ZFIN;Acc:ZDB-GENE-040426-808]
ENSDARG00000069142	847 VVL LIIIIII 908 AAV VVLVVVV	aars	alanyl-tRNA synthetase [Source:ZFIN;Acc:ZDB-GENE-030131-3663]
ENSDARG00000078561	846 VVA TAATAAA	lrig2	leucine-rich repeats and immunoglobulin-like domains 2 [Source:ZFIN;Acc:ZDB-GENE-041111-75]
ENSDARG00000054583	129 DDK QESEEEE 142 VVI IIIIIII 204 DDG GGGGGGG 265 LLI IFIIIII 305 PPT TTTTTTT	mfsd6b	major facilitator superfamily domain containing 6b [Source:ZFIN;Acc:ZDB-GENE-040912-84]
ENSDARG00000022718	1151 KKT TQTATTT 1271 TTA AKSSASS	casp8ap2	caspase 8 associated protein 2 [Source:ZFIN;Acc:ZDB-GENE-030826-8]
ENSDARG00000060841	512 DDD EEEEEEE 722 PPS SSSSSSS 778 PPT TSTTTTT	pik3c2a	phosphatidylinositol-4-phosphate 3-kinase, catalytic subunit type 2 alpha [Source:ZFIN;Acc:ZDB-GENE-030328-39]
ENSDARG00000004627	275 IIV VVVVVVV 340 HHQ QQQQQQQ	panx3	pannexin 3 [Source:ZFIN;Acc:ZDB-GENE-091204-114]
ENSDARG00000062139	337 IIT TTTTTTT 536 AAT TTTVTTT	eif2ak3	eukaryotic translation initiation factor 2-alpha kinase 3 [Source:ZFIN;Acc:ZDB-GENE-050414-2]
ENSDARG00000000423	160 RRT ATTTTTT	si:ch73-314g15.3	si:ch73-314g15.3 [Source:ZFIN;Acc:ZDB-GENE-030616-19]
ENSDARG00000054224	253 RRL QQHQQHQ	ipo11	importin 11 [Source:ZFIN;Acc:ZDB-GENE-040711-1]
ENSDARG00000055490	43 III TTTTTTT 119 DDE EEEEEEE	galnt12	UDP-N-acetyl-alpha-D-galactosamine:polypeptide N-acetylgalactosaminyltransferase 12 [Source:ZFIN;Acc:ZDB-GENE-060503-704]
ENSDARG00000078658	332 MMV VIIVVIV	supt20	SPT20 homolog, SAGA complex component [Source:ZFIN;Acc:ZDB-GENE-091204-264]
ENSDARG00000037427	417 AAP PPPPPPP	si:ch211-39a7.1	si:ch211-39a7.1 [Source:ZFIN;Acc:ZDB-GENE-060503-606]
ENSDARG00000063627	460 II- VVVVVVV	bop1	block of proliferation 1 [Source:ZFIN;Acc:ZDB-GENE-030219-109]
ENSDARG00000061409	80 HHR RRRRRRR	bivm	basic, immunoglobulin-like variable motif containing [Source:ZFIN;Acc:ZDB-GENE-010822-3]
ENSDARG00000076542	201 AAA VVVVVVV	pogzb	pogo transposable element with ZNF domain b [Source:ZFIN;Acc:ZDB-GENE-100609-3]
ENSDARG00000068369	200 SSA AAAAAAA 219 LLQ KQQQKQQ	angptl2b	angiopoietin-like 2b [Source:ZFIN;Acc:ZDB-GENE-050624-1]
ENSDARG00000015749	233 PPA SVAASAA 830 AA- TYTTTTT	hps3	Hermansky-Pudlak syndrome 3 [Source:ZFIN;Acc:ZDB-GENE-061110-115]
ENSDARG00000076092	39 FFI IVLIILI 97 IIV VVVVVVV	slc31a2	solute carrier family 31 (copper transporter), member 2 [Source:ZFIN;Acc:ZDB-GENE-030925-25]
ENSDARG00000038687	247 FFY YYYYYYY 437 HHR RRRCRRR	nfkb2	nuclear factor of kappa light polypeptide gene enhancer in B-cells 2 (p49/p100) [Source:ZFIN;Acc:ZDB-GENE-030131-6701]
ENSDARG00000060835	282 KKE EEEEEEE	tecpr2	tectonin beta-propeller repeat containing 2 [Source:ZFIN;Acc:ZDB-GENE-060503-358]
ENSDARG00000038754	47 TTV KVIVKIV 57 RRK KKKKKKK	plk3	polo-like kinase 3 (Drosophila) [Source:ZFIN;Acc:ZDB-GENE-030131-6134]
ENSDARG00000059461	261 SSG GGGGGGG 324 IIV VVVVVVV	mepce	methylphosphate capping enzyme [Source:ZFIN;Acc:ZDB-GENE-030131-3936]
ENSDARG00000063031	1081 AA- STTSSTS	rad54l2	RAD54-like 2 (S. cerevisiae) [Source:ZFIN;Acc:ZDB-GENE-030131-3097]
ENSDARG00000058876	529 VVA AAAAAAA	mmp16b	matrix metallopeptidase 16b (membrane-inserted) [Source:ZFIN;Acc:ZDB-GENE-061009-22]
ENSDARG00000042270	362 DDT VTVTTVT 446 RRQ EQKQQKQ	arsa	arylsulfatase A [Source:ZFIN;Acc:ZDB-GENE-050320-118]
ENSDARG00000061437	501 MMV VVVVVVV	inpp5f	inositol polyphosphate-5-phosphatase F [Source:ZFIN;Acc:ZDB-GENE-041111-194]
ENSDARG00000060102	1088 VVL LLLLLLL	kank1a	KN motif and ankyrin repeat domains 1a [Source:ZFIN;Acc:ZDB-GENE-060526-215]
ENSDARG00000061951	648 QQH HHHHHHH 2347 RRC QQHHQHH 2576 RRK QQQQQQQ 2863 TTA FSSSSSS	golgb1	golgin B1 [Source:ZFIN;Acc:ZDB-GENE-030429-9]
ENSDARG00000020621	655 VVV MMMMMMM	ap1b1	adaptor-related protein complex 1, beta 1 subunit [Source:ZFIN;Acc:ZDB-GENE-061025-1]
ENSDARG00000026941	253 TTL MLMLMML	fbxl4	F-box and leucine-rich repeat protein 4 [Source:ZFIN;Acc:ZDB-GENE-041114-187]
ENSDARG00000038618	298 VV- TAASAAA	cpt2	carnitine palmitoyltransferase 2 [Source:ZFIN;Acc:ZDB-GENE-030131-6719]
ENSDARG00000068232	90 SSG GGGGGGG	cbln12	cerebellin 12 [Source:ZFIN;Acc:ZDB-GENE-070912-11]
ENSDARG00000026664	65 MMM TTTTTTT 117 AAE EKKEEKE	uri1	URI1, prefoldin-like chaperone [Source:ZFIN;Acc:ZDB-GENE-050913-30]
ENSDARG00000031678	992 SSP PPPPPPP	col5a2a	collagen, type V, alpha 2a [Source:ZFIN;Acc:ZDB-GENE-030616-13]
ENSDARG00000018192	2138 RRH HHHHHHH	ubr5	ubiquitin protein ligase E3 component n-recognin 5 [Source:ZFIN;Acc:ZDB-GENE-030131-6559]
ENSDARG00000060027	570 DDQ EQEQEEQ	nom1	nucleolar protein with MIF4G domain 1 [Source:ZFIN;Acc:ZDB-GENE-060503-321]
ENSDARG00000056092	81 SSC FCCCFCC 181 SST TTTTTTT	si:dkey-12h9.6	si:dkey-12h9.6 [Source:ZFIN;Acc:ZDB-GENE-041001-145]
ENSDARG00000044943	545 VVI IIIIIII 830 QQP HHHHHHH	npepps	aminopeptidase puromycin sensitive [Source:ZFIN;Acc:ZDB-GENE-060524-3]
ENSDARG00000062060	187 SSG GGAGGAG	gmeb1	glucocorticoid modulatory element binding protein 1 [Source:ZFIN;Acc:ZDB-GENE-060503-35]
ENSDARG00000079352	686 TTA AAAPAAA	sap130b	Sin3A-associated protein b [Source:ZFIN;Acc:ZDB-GENE-070912-570]
ENSDARG00000037708	73 QQT RRRKRRR 486 QQE EEASEEE	exosc10	exosome component 10 [Source:ZFIN;Acc:ZDB-GENE-040426-781]
ENSDARG00000053082	867 DDG GGGGGGG 952 GGE EKEEEEE	thada	thyroid adenoma associated [Source:ZFIN;Acc:ZDB-GENE-050320-49]
ENSDARG00000062711	79 VVA AAAAAAA	gal3st1a	galactose-3-O-sulfotransferase 1a [Source:ZFIN;Acc:ZDB-GENE-060526-375]
ENSDARG00000074858	141 KKR RRRRRRR	stard7	StAR-related lipid transfer (START) domain containing 7 [Source:ZFIN;Acc:ZDB-GENE-030131-2310]
ENSDARG00000002690	50 SST ITTTTTT	rabif	RAB interacting factor [Source:ZFIN;Acc:ZDB-GENE-040718-216]
ENSDARG00000076292	507 HHR RRRRRRR 615 YYC CCCCCCC	tns2a	tensin 2a [Source:ZFIN;Acc:ZDB-GENE-090312-163]
ENSDARG00000003693	418 VVI IIIIIII	hars	histidyl-tRNA synthetase [Source:ZFIN;Acc:ZDB-GENE-040912-152]
ENSDARG00000074677	3025 VVI IIIIIII	frem3	Fras1 related extracellular matrix 3 [Source:ZFIN;Acc:ZDB-GENE-030131-9788]
ENSDARG00000075887	327 TTA AAAAAAA	herc3	HECT and RLD domain containing E3 ubiquitin protein ligase 3 [Source:ZFIN;Acc:ZDB-GENE-090313-139]
ENSDARG00000060865	462 DDE EEEEEEE 502 MMV VVVVVVV	scai	suppressor of cancer cell invasion [Source:ZFIN;Acc:ZDB-GENE-060526-57]
ENSDARG00000002084	612 HHR RRRRRRR 847 KKR RRRRRRR 1583 HHR RSRRRRR	lamb2	laminin, beta 2 (laminin S) [Source:ZFIN;Acc:ZDB-GENE-081030-4]
ENSDARG00000026654	136 FFY YYYYYYY	gosr1	golgi SNAP receptor complex member 1 [Source:ZFIN;Acc:ZDB-GENE-050417-133]
ENSDARG00000019299	166 IIM MMMMMMM 545 EED DDDDDDD 943 SST TATTTTT	znf687b	zinc finger protein 687b [Source:ZFIN;Acc:ZDB-GENE-041111-214]
ENSDARG00000087869	313 MMV VIVVVVV	si:ch211-11k18.4	si:ch211-11k18.4 [Source:ZFIN;Acc:ZDB-GENE-070912-22]
ENSDARG00000077139	359 TTS AAAAAAA	col6a3	collagen, type VI, alpha 3 [Source:ZFIN;Acc:ZDB-GENE-070501-8]
ENSDARG00000052244	353 EED DDDDDDD	zgc:158564	zgc:158564 [Source:ZFIN;Acc:ZDB-GENE-070112-1662]
ENSDARG00000023678	615 IIT TVTTTTT	ercc5	excision repair cross-complementation group 5 [Source:ZFIN;Acc:ZDB-GENE-050327-28]
ENSDARG00000062138	352 SSG GGGGGGG	ranbp10	RAN binding protein 10 [Source:ZFIN;Acc:ZDB-GENE-070705-86]
ENSDARG00000007294	36 VVM MMMMMMM 315 AAA GGGEGGG	aco2	aconitase 2, mitochondrial [Source:ZFIN;Acc:ZDB-GENE-030131-1390]
ENSDARG00000034344	564 IIV VVVVVVV	pcdh19	protocadherin 19 [Source:ZFIN;Acc:ZDB-GENE-030131-4218]
ENSDARG00000044056	412 VVT AAAAAAA	ahi1	Abelson helper integration site 1 [Source:ZFIN;Acc:ZDB-GENE-060803-1]
ENSDARG00000038667	306 IIV VVVVVVV	fggy	FGGY carbohydrate kinase domain containing [Source:ZFIN;Acc:ZDB-GENE-040426-2461]
ENSDARG00000025346	280 RRR HHHHHHH	znf277	zinc finger protein 277 [Source:ZFIN;Acc:ZDB-GENE-040426-1633]
ENSDARG00000071113	89 IIV VVVVVVV 108 SSP PPPPPPP 770 RRK KKKKKKK 905 VVD EDDDEDD 1120 AAE GEEEGEE 1207 SSA AAAAAAA	xirp2a	xin actin binding repeat containing 2a [Source:ZFIN;Acc:ZDB-GENE-040108-7]
ENSDARG00000022532	37 EEE GGGGGGG 208 VVI IIIIIII	chrnb1l	cholinergic receptor, nicotinic, beta 1 (muscle) like [Source:ZFIN;Acc:ZDB-GENE-060811-1]
ENSDARG00000091931	26 RRR QKQQQQQ	gpatch4	G patch domain containing 4 [Source:ZFIN;Acc:ZDB-GENE-041008-158]
ENSDARG00000005800	157 AAS SSSSSSS	ampd3a	adenosine monophosphate deaminase 3a [Source:ZFIN;Acc:ZDB-GENE-110407-2]
ENSDARG00000058992	87 FFY YYYYYYY	cers2b	ceramide synthase 2b [Source:ZFIN;Acc:ZDB-GENE-110408-40]
ENSDARG00000061865	286 LLV VVVMVVV	ddx10	DEAD (Asp-Glu-Ala-Asp) box polypeptide 10 [Source:ZFIN;Acc:ZDB-GENE-071022-2]
ENSDARG00000004433	59 DDE EEEEEEE	btk	Bruton agammaglobulinemia tyrosine kinase [Source:ZFIN;Acc:ZDB-GENE-070531-1]
ENSDARG00000060796	12 VVI LIIIIII 474 MM- LLLLLLL	slc20a2	solute carrier family 20 (phosphate transporter), member 2 [Source:ZFIN;Acc:ZDB-GENE-060929-828]
ENSDARG00000057317	232 SSS TTTTTTT 265 KKQ QQEPQQQ 439 RRK KKKKKKK	nexn	nexilin (F actin binding protein) [Source:ZFIN;Acc:ZDB-GENE-041114-92]
ENSDARG00000040009	453 EED DDDDDDD	palld	palladin, cytoskeletal associated protein [Source:ZFIN;Acc:ZDB-GENE-041014-252]
ENSDARG00000044753	16 LLV VVVVVVV	idh3b	isocitrate dehydrogenase 3 (NAD+) beta [Source:ZFIN;Acc:ZDB-GENE-040625-174]
ENSDARG00000070127	220 QQV PAEAPEA 335 LLV VEVVVVV	nfxl1	nuclear transcription factor, X-box binding-like 1 [Source:ZFIN;Acc:ZDB-GENE-110411-178]
ENSDARG00000060521	669 AAT TTTTTTT	rbm27	RNA binding motif protein 27 [Source:ZFIN;Acc:ZDB-GENE-110411-31]
ENSDARG00000008447	84 GGA AAAAAAA	fkbp4	FK506 binding protein 4 [Source:ZFIN;Acc:ZDB-GENE-030131-514]
ENSDARG00000075435	1475 SSL PLLPPLL	akap11	A kinase (PRKA) anchor protein 11 [Source:ZFIN;Acc:ZDB-GENE-090804-1]
ENSDARG00000075292	1617 SSC GCCCCCC	myo15aa	myosin XVAa [Source:ZFIN;Acc:ZDB-GENE-080425-2]
ENSDARG00000007377	105 GGK SSSSSSS	odc1	ornithine decarboxylase 1 [Source:ZFIN;Acc:ZDB-GENE-010816-1]
ENSDARG00000053456	171 RRR HHHHHHH	GK3P	zgc:172295 [Source:ZFIN;Acc:ZDB-GENE-080204-72]
ENSDARG00000060951	67 KKR QRRRRRR 362 QQL LLLLLLL 501 QQR KRRRRRR 759 GGD EEEEEEE	polg	polymerase (DNA directed), gamma [Source:ZFIN;Acc:ZDB-GENE-060303-1]
ENSDARG00000078425	38 RRK KKKKKKK	oat	ornithine aminotransferase [Source:ZFIN;Acc:ZDB-GENE-110411-148]
ENSDARG00000075252	1156 TTM VKMMVMM 1220 DDE EVEEEEE	phrf1	PHD and ring finger domains 1 [Source:ZFIN;Acc:ZDB-GENE-030131-624]
ENSDARG00000054645	112 MMI VIIVIII	si:ch211-51c14.1	si:ch211-51c14.1 [Source:ZFIN;Acc:ZDB-GENE-120215-48]
ENSDARG00000038151	313 VVS AAAPAAA	zgc:92360	zgc:92360 [Source:ZFIN;Acc:ZDB-GENE-040718-470]
ENSDARG00000059768	547 GG- HEEEEEE 617 GG- KTASSAS	gpatch8	G patch domain containing 8 [Source:ZFIN;Acc:ZDB-GENE-030131-6966]
ENSDARG00000093453	253 DDE EEEEEEE	ahdc1	AT hook, DNA binding motif, containing 1 [Source:ZFIN;Acc:ZDB-GENE-060503-584]
ENSDARG00000063219	503 TTT AAAPAAA	ubap2l	ubiquitin associated protein 2-like [Source:ZFIN;Acc:ZDB-GENE-060503-244]
ENSDARG00000000103	1760 TTS SSSSSSS 1795 QQQ LPPPPPP	myh10	myosin, heavy chain 10, non-muscle [Source:ZFIN;Acc:ZDB-GENE-030616-162]
ENSDARG00000091119	79 KKI SPSTSST 156 KKS QAEGQEG 162 PPG SEGVSGG 353 VVL LLLLLLL 356 QQD EDDDEDD 490 QQR RRRRRRR	fbxo40.2	F-box protein 40, tandem duplicate 2 [Source:ZFIN;Acc:ZDB-GENE-120215-105]
ENSDARG00000019191	80 TTK KKMKKMK	2020-09-12	septin 12 [Source:ZFIN;Acc:ZDB-GENE-120215-68]
ENSDARG00000078576	685 DDE EEEEEEE	setd5	SET domain containing 5 [Source:ZFIN;Acc:ZDB-GENE-080523-1]
ENSDARG00000052351	255 AAT TSTGTTT	si:dkey-156n14.3	si:dkey-156n14.3 [Source:ZFIN;Acc:ZDB-GENE-030131-4816]
ENSDARG00000062630	1852 LLV VVVVVVV	dnah9l	dynein, axonemal, heavy polypeptide 9 like [Source:ZFIN;Acc:ZDB-GENE-050506-1]
ENSDARG00000054010	545 DDS GGGSGGS	scaf1	SR-related CTD-associated factor 1 [Source:ZFIN;Acc:ZDB-GENE-120215-214]
ENSDARG00000056619	158 TTA ASSSSSS	arhgap42a	Rho GTPase activating protein 42a [Source:ZFIN;Acc:ZDB-GENE-030131-8077]
ENSDARG00000077004	339 DDE PEEEEEE 340 VVS EKMKEMK	aldh1l1	aldehyde dehydrogenase 1 family, member L1 [Source:ZFIN;Acc:ZDB-GENE-100519-4]
ENSDARG00000089952	71 VVI IIIIIII	DYNLRB2	si:ch211-147k9.8 [Source:ZFIN;Acc:ZDB-GENE-120709-101]
ENSDARG00000078751	314 IIM MMMMMMM	TPP2	si:ch73-244f7.4 [Source:ZFIN;Acc:ZDB-GENE-121214-290]
ENSDARG00000009217	205 SSP PPPPPPP 494 TTS LSSSSSS	tom1l2	target of myb1 like 2 membrane trafficking protein [Source:ZFIN;Acc:ZDB-GENE-061013-3]
ENSDARG00000062562	89 CC- RRRRRRR	egln2	egl-9 family hypoxia-inducible factor 2 [Source:ZFIN;Acc:ZDB-GENE-060503-757]
ENSDARG00000079067	242 SST TTTTTTT 957 TTA AASAASA	mms19	MMS19 homolog, cytosolic iron-sulfur assembly component [Source:ZFIN;Acc:ZDB-GENE-120316-2]
ENSDARG00000088878	14 AAR TKTKTTK	c1qtnf1	C1q and tumor necrosis factor related protein 1 [Source:ZFIN;Acc:ZDB-GENE-050417-427]
ENSDARG00000005236	1366 YYY FFFFFFF	srcap	Snf2-related CREBBP activator protein [Source:ZFIN;Acc:ZDB-GENE-041008-127]
ENSDARG00000054177	204 VVA AAAAAAA	adgra1a	adhesion G protein-coupled receptor A1a [Source:ZFIN;Acc:ZDB-GENE-130603-101]
ENSDARG00000091836	223 FFY YYYYYYY 274 HHR RRRRRRR	casp7	caspase 7, apoptosis-related cysteine peptidase [Source:ZFIN;Acc:ZDB-GENE-050522-506]
ENSDARG00000076533	115 VVA AAAAAAA	nfe2l1b	nuclear factor, erythroid 2-like 1b [Source:ZFIN;Acc:ZDB-GENE-120319-2]
ENSDARG00000088307	236 IIA TTTTTTT	mkl2a	MKL/myocardin-like 2a [Source:ZFIN;Acc:ZDB-GENE-130531-36]
ENSDARG00000089581	300 LLS STSSSSS	nhlrc2	NHL repeat containing 2 [Source:ZFIN;Acc:ZDB-GENE-100318-2]
ENSDARG00000074121	113 RRK KKKKKKK 437 LLA VVMVVMV	dnmbp	dynamin binding protein [Source:ZFIN;Acc:ZDB-GENE-101026-2]
ENSDARG00000045038	214 EED DDDDDDD	tekt3	tektin 3 [Source:ZFIN;Acc:ZDB-GENE-080130-2]
ENSDARG00000025983	609 TT- SSSSSSS	l3mbtl3	l(3)mbt-like 3 (Drosophila) [Source:ZFIN;Acc:ZDB-GENE-040724-127]
ENSDARG00000062573	293 DDE EEEEEEE 466 AA- GGGGGGG	znrf3	zinc and ring finger 3 [Source:ZFIN;Acc:ZDB-GENE-070705-263]
ENSDARG00000075725	528 SSP PPPPPPP 842 LLV VIVVVVV	cep152	centrosomal protein 152 [Source:ZFIN;Acc:ZDB-GENE-111005-1]
ENSDARG00000068629	174 QQE EEEEEEE	cd151l	CD151 antigen, like [Source:ZFIN;Acc:ZDB-GENE-040426-1868]
ENSDARG00000062887	234 TTV AVIVAIV	steap2	STEAP family member 2, metalloreductase [Source:ZFIN;Acc:ZDB-GENE-131121-79]
ENSDARG00000076005	248 VVI IIIIIII	piezo2a.2	piezo-type mechanosensitive ion channel component 2a, tandem duplicate 2 [Source:ZFIN;Acc:ZDB-GENE-131119-76]
ENSDARG00000079835	598 DDE EEEEEEE	man2c1	mannosidase, alpha, class 2C, member 1 [Source:ZFIN;Acc:ZDB-GENE-101103-4]
ENSDARG00000077618	503 VVA PAAAAAA 725 AAT TTTTTTT	rin3	Ras and Rab interactor 3 [Source:ZFIN;Acc:ZDB-GENE-030131-8871]
ENSDARG00000058127	134 IIH LHHHLHH	hcfc2	host cell factor C2 [Source:ZFIN;Acc:ZDB-GENE-050417-203]
ENSDARG00000078111	245 LLV IIIIIII	ap5z1	adaptor-related protein complex 5, zeta 1 subunit [Source:ZFIN;Acc:ZDB-GENE-120508-2]
ENSDARG00000088801	656 YY- FHFFFFF	fgd5a	FYVE, RhoGEF and PH domain containing 5a [Source:ZFIN;Acc:ZDB-GENE-090428-3]
ENSDARG00000018393	463 PPT STTSSTT	kank2	KN motif and ankyrin repeat domains 2 [Source:ZFIN;Acc:ZDB-GENE-040724-121]
ENSDARG00000087752	40 LLF FYFFFFF	rfwd3	ring finger and WD repeat domain 3 [Source:ZFIN;Acc:ZDB-GENE-120529-1]
ENSDARG00000077530	966 AAT TTTTTTT	ahctf1	AT hook containing transcription factor 1 [Source:ZFIN;Acc:ZDB-GENE-070521-2]
ENSDARG00000059701	42 KKR RRRRRRR 558 CCG GGGGGGG	flii	flightless I actin binding protein [Source:ZFIN;Acc:ZDB-GENE-071212-3]
ENSDARG00000045331	699 GGQ ASSPASP	pkp4	plakophilin 4 [Source:ZFIN;Acc:ZDB-GENE-120411-14]
ENSDARG00000078592	156 PPG ASAAAAA 347 AAT TTTTTTT	nomo	nodal modulator [Source:ZFIN;Acc:ZDB-GENE-040826-3]
ENSDARG00000074041	853 EED DDDDDDD 1018 SSS TTTTTTT 1550 MMT TTTTTTT	abca5	ATP-binding cassette, sub-family A (ABC1), member 5 [Source:ZFIN;Acc:ZDB-GENE-050517-5]
ENSDARG00000011909	231 EE- DDDDDDD	itpr2	inositol 1,4,5-trisphosphate receptor, type 2 [Source:ZFIN;Acc:ZDB-GENE-050419-192]
ENSDARG00000088308	719 DDE EEEEEEE	notchl	notch homolog, like [Source:ZFIN;Acc:ZDB-GENE-070220-2]
ENSDARG00000074166	3800 DDE EEEEEEE	birc6	baculoviral IAP repeat containing 6 [Source:ZFIN;Acc:ZDB-GENE-091202-7]
ENSDARG00000078322	1349 HHY TYYFYYY 1486 DDG VGGKGGG 1847 FFL LLLLLLL 1957 VVV QQQPQQQ	col12a1a	collagen, type XII, alpha 1a [Source:ZFIN;Acc:ZDB-GENE-090728-1]
ENSDARG00000074393	249 VVL LLLLLLL	sh3yl1	SH3 and SYLF domain containing 1 [Source:ZFIN;Acc:ZDB-GENE-040128-16]
ENSDARG00000070673	279 CCC RRRRRRR	ptgr2	prostaglandin reductase 2 [Source:ZFIN;Acc:ZDB-GENE-050506-71]
ENSDARG00000013990	80 DDE EEEEEEE	ube2q2	ubiquitin-conjugating enzyme E2Q family member 2 [Source:ZFIN;Acc:ZDB-GENE-040426-1919]
ENSDARG00000045641	355 VVA ITTTITT 446 VVL LLLLLLL	usp3	ubiquitin specific peptidase 3 [Source:ZFIN;Acc:ZDB-GENE-030131-5142]
ENSDARG00000012271	126 QQR KMREKRR 218 EED DDDDDDD	tmem206	transmembrane protein 206 [Source:ZFIN;Acc:ZDB-GENE-040426-1173]
ENSDARG00000063101	1032 IIV VVVVVVV	man2a2	mannosidase, alpha, class 2A, member 2 [Source:ZFIN;Acc:ZDB-GENE-110331-1]
ENSDARG00000017229	367 PPS LLAALAA	megf10	multiple EGF-like-domains 10 [Source:ZFIN;Acc:ZDB-GENE-080506-1]
ENSDARG00000038094	247 TTS SSSSSSS 336 VVV IIILIII	clec16a	C-type lectin domain family 16, member A [Source:ZFIN;Acc:ZDB-GENE-040426-951]
ENSDARG00000078688	222 SS- GGGGGGG	frs3	fibroblast growth factor receptor substrate 3 [Source:ZFIN;Acc:ZDB-GENE-131121-119]
ENSDARG00000097897	168 IIV VVVVVVV 293 KKR RRRRRRR	sgip1a	SH3-domain GRB2-like (endophilin) interacting protein 1a [Source:ZFIN;Acc:ZDB-GENE-131121-25]
ENSDARG00000079702	685 III SSTTSTT 798 PPS SSSSSSS 858 LLF FFFVFFF 1047 SSV AVAGAAA 1170 HHR RRRRRRR	wdr81	WD repeat domain 81 [Source:ZFIN;Acc:ZDB-GENE-030131-3389]
ENSDARG00000074863	106 QQK KKKKKKK 122 KK- RRRRRRR	si:dkey-112m2.1	si:dkey-112m2.1 [Source:ZFIN;Acc:ZDB-GENE-091116-15]
ENSDARG00000079931	386 DDE EEEEEEE 671 AAT TGTTTTT	snx19b	sorting nexin 19b [Source:ZFIN;Acc:ZDB-GENE-030131-6331]
ENSDARG00000015891	82 TTI LMIIMII 102 TTK KKKKKKK 121 KKR RRRRRRR	ptprea	protein tyrosine phosphatase, receptor type, E, a [Source:ZFIN;Acc:ZDB-GENE-100714-1]
ENSDARG00000004034	194 SSI TTTTTTT	arhgdig	Rho GDP dissociation inhibitor (GDI) gamma [Source:ZFIN;Acc:ZDB-GENE-040426-1493]
ENSDARG00000101043	15 SS- PEPAPPA 132 VVV IMIMIIM 620 AAS SSTSSTS 941 VVM IYMMIMM 1031 LLI MIVVMVV 1161 VVV IIIIIII 1381 TTL AIAVAAV	ppl	periplakin [Source:ZFIN;Acc:ZDB-GENE-041008-196]
ENSDARG00000100455	298 YYH HHHHHHH	pnkp	polynucleotide kinase 3'-phosphatase [Source:ZFIN;Acc:ZDB-GENE-061013-433]
ENSDARG00000075159	590 LLT SSTPSTT	mfi2	antigen p97 (melanoma associated) identified by monoclonal antibodies 133.2 and 96.5 [Source:ZFIN;Acc:ZDB-GENE-050309-40]
ENSDARG00000102787	134 GGS TSSSSSS 1185 LLP TSSQTSS	fam193a	family with sequence similarity 193, member A [Source:ZFIN;Acc:ZDB-GENE-080917-25]
ENSDARG00000103350	194 VVV IIIIIII	trim24	tripartite motif containing 24 [Source:ZFIN;Acc:ZDB-GENE-030131-5913]
ENSDARG00000098907	241 DDE EEEEEEE 254 HHR RRRRRRR	fam175b	family with sequence similarity 175, member B [Source:ZFIN;Acc:ZDB-GENE-040426-2491]
ENSDARG00000055679	602 VVI IIIIIII	mto1	mitochondrial tRNA translation optimization 1 [Source:ZFIN;Acc:ZDB-GENE-070209-253]
ENSDARG00000104719	259 HHR RRCRRRR 522 RRR KKKKKKK 892 PP- TTTTTTT 1047 LL- MMMMMMM 1142 YY- FFFFFFF 1366 SS- GGGGGGG	abcc1	ATP-binding cassette, sub-family C (CFTR/MRP), member 1 [Source:ZFIN;Acc:ZDB-GENE-050517-15]
ENSDARG00000102087	287 PP- SSSSSSS	pop1	POP1 homolog, ribonuclease P/MRP subunit [Source:ZFIN;Acc:ZDB-GENE-120911-1]
ENSDARG00000101942	40 SST TYTTTTT	si:dkey-260j18.2	si:dkey-260j18.2 [Source:ZFIN;Acc:ZDB-GENE-030131-3956]
ENSDARG00000102705	57 EEQ QQQQQQQ	otud6b	OTU domain containing 6B [Source:ZFIN;Acc:ZDB-GENE-040426-974]
ENSDARG00000098734	107 IIV VAAVVVV	ccdc14	coiled-coil domain containing 14 [Source:ZFIN;Acc:ZDB-GENE-120215-134]
ENSDARG00000098135	7 FFY YYYYYYY	stk40	serine/threonine kinase 40 [Source:ZFIN;Acc:ZDB-GENE-030131-4831]
ENSDARG00000040565	258 RRK KKKKKKK	ckmb	creatine kinase, muscle b [Source:ZFIN;Acc:ZDB-GENE-040426-2128]
ENSDARG00000094010	245 YYF FFFFFFF 280 RRR KHQQKQQ 287 AAA VVVLVVV	swt1	SWT1 RNA endoribonuclease homolog [Source:ZFIN;Acc:ZDB-GENE-041015-373]
ENSDARG00000013250	198 MMI VIIIIII	tars	threonyl-tRNA synthetase [Source:ZFIN;Acc:ZDB-GENE-041010-218]
ENSDARG00000104042	152 IIV LVVVVVV	b4galt4	UDP-Gal:betaGlcNAc beta 1,4- galactosyltransferase, polypeptide 4 [Source:ZFIN;Acc:ZDB-GENE-041114-103]
ENSDARG00000104708	594 SSA GMGGGGG	ddx24	DEAD (Asp-Glu-Ala-Asp) box helicase 24 [Source:ZFIN;Acc:ZDB-GENE-100716-4]
ENSDARG00000102674	967 SS- VTATTTT	ckap5	cytoskeleton associated protein 5 [Source:ZFIN;Acc:ZDB-GENE-051120-174]
ENSDARG00000059646	242 TTS SSSSSSS	nt5dc2	5'-nucleotidase domain containing 2 [Source:ZFIN;Acc:ZDB-GENE-060810-17]
ENSDARG00000100606	532 HH- RRRRRRR	ARHGEF25 (1 of many)	Rho guanine nucleotide exchange factor 25 [Source:HGNC Symbol;Acc:HGNC:30275]
ENSDARG00000104325	147 RRK KKKKKKK 213 LLP PTTPPPP	plek	pleckstrin [Source:ZFIN;Acc:ZDB-GENE-040426-1506]
ENSDARG00000102914	879 RRH QQHHQHH	dennd4b	DENN/MADD domain containing 4B [Source:ZFIN;Acc:ZDB-GENE-130530-684]
ENSDARG00000102464	337 IIT TTTTTTT	wnt5b	wingless-type MMTV integration site family, member 5b [Source:ZFIN;Acc:ZDB-GENE-980526-87]
ENSDARG00000104353	68 IIL LLMLLLL 199 VVI IIIIIII	nop58	NOP58 ribonucleoprotein homolog (yeast) [Source:ZFIN;Acc:ZDB-GENE-040426-2140]
ENSDARG00000015356	157 VV- IIIIIII 480 DD- EEEEEEE	fcho1	FCH domain only 1 [Source:ZFIN;Acc:ZDB-GENE-120613-1]
ENSDARG00000102987	160 SSP PPPPPPP 543 RRK KKKKKKK	capn7	calpain 7 [Source:ZFIN;Acc:ZDB-GENE-111111-1]
ENSDARG00000105185	285 QQR KKKRKKR	snx7	sorting nexin 7 [Source:ZFIN;Acc:ZDB-GENE-040704-77]
ENSDARG00000100371	273 SSS TTTTTTT	eef2b	eukaryotic translation elongation factor 2b [Source:ZFIN;Acc:ZDB-GENE-030131-5128]
ENSDARG00000104311	263 EED DDDDDDD	scmh1	sex comb on midleg homolog 1 (Drosophila) [Source:ZFIN;Acc:ZDB-GENE-070410-82]
ENSDARG00000078217	107 III MMMMMMM	cblc	Cbl proto-oncogene C, E3 ubiquitin protein ligase [Source:ZFIN;Acc:ZDB-GENE-080220-20]
ENSDARG00000103770	67 IIV VVVVVVV	ARMC6	armadillo repeat containing 6 [Source:HGNC Symbol;Acc:HGNC:25049]
ENSDARG00000099547	902 TT- AAAAAAA 1872 SS- TTAATAA	nbeal1	neurobeachin-like 1 [Source:ZFIN;Acc:ZDB-GENE-130530-544]
ENSDARG00000104541	442 TTI IIIIIII 647 TTV SSIISII	msh6	mutS homolog 6 (E. coli) [Source:ZFIN;Acc:ZDB-GENE-020905-3]
ENSDARG00000037706	367 VVI IIIIIII 416 IIL LLLLLLL	gss	glutathione synthetase [Source:ZFIN;Acc:ZDB-GENE-041010-208]
ENSDARG00000101209	916 EED DDDDDDD 1287 LL- FFFFFFF	lamb1a	laminin, beta 1a [Source:ZFIN;Acc:ZDB-GENE-021226-1]
ENSDARG00000055678	892 SST TTTTTTT 1080 AAT SSTVSTT	akap12b	A kinase (PRKA) anchor protein 12b [Source:ZFIN;Acc:ZDB-GENE-030131-9753]
ENSDARG00000101300	67 DDE EEEEEEE	ssna1	Sjogren syndrome nuclear autoantigen 1 [Source:ZFIN;Acc:ZDB-GENE-081104-255]
ENSDARG00000104717	147 DDG AGGGGGG	tbxa2r	thromboxane A2 receptor [Source:ZFIN;Acc:ZDB-GENE-131016-6]
ENSDARG00000062173	831 TTA AAAAAAA 1084 TTA AAAAAAA 1348 VVI IIIIIII	camsap2a	calmodulin regulated spectrin-associated protein family, member 2a [Source:ZFIN;Acc:ZDB-GENE-030131-3016]
ENSDARG00000102048	234 QQH HHHHHHH	slc25a43	solute carrier family 25, member 43 [Source:ZFIN;Acc:ZDB-GENE-030616-69]
ENSDARG00000104251	853 AAT TTTTTTT	prdm10	PR domain containing 10 [Source:ZFIN;Acc:ZDB-GENE-050419-74]
ENSDARG00000103811	438 SST TTTPTTT 878 LLV AVVIVVV	agla	amylo-alpha-1, 6-glucosidase, 4-alpha-glucanotransferase a [Source:ZFIN;Acc:ZDB-GENE-071004-6]
ENSDARG00000056978	338 QQH HHHHHHH	letm1	leucine zipper-EF-hand containing transmembrane protein 1 [Source:ZFIN;Acc:ZDB-GENE-050522-154]
ENSDARG00000100116	134 MMT TLTTTTT	mrps24	mitochondrial ribosomal protein S24 [Source:ZFIN;Acc:ZDB-GENE-050522-393]
ENSDARG00000073737	15 EED DDDDDDD	suds3	SDS3 homolog, SIN3A corepressor complex component [Source:ZFIN;Acc:ZDB-GENE-040801-236]
ENSDARG00000045968	314 VVA SAAAAAA	spg11	spastic paraplegia 11 [Source:ZFIN;Acc:ZDB-GENE-101017-1]
ENSDARG00000078959	302 HHR CKRKRRR	gb:eh507706	expressed sequence EH507706 [Source:ZFIN;Acc:ZDB-GENE-141215-16]
ENSDARG00000104314	241 AAS MMGSMGS	nrg1	neuregulin 1 [Source:ZFIN;Acc:ZDB-GENE-050302-113]
ENSDARG00000102831	399 VVG GGMGGMG	fam193b	family with sequence similarity 193, member B [Source:ZFIN;Acc:ZDB-GENE-111102-1]
ENSDARG00000102861	290 AAV VVVVVVV	LMF1	lipase maturation factor 1 [Source:HGNC Symbol;Acc:HGNC:14154]
ENSDARG00000015006	96 LLV VVVVVVV 573 PPQ QQHQQQQ 612 III VVVVVVV	dnm1l	dynamin 1-like [Source:ZFIN;Acc:ZDB-GENE-040426-1556]
ENSDARG00000011777	345 DDQ EEEEEEE	cttn	cortactin [Source:ZFIN;Acc:ZDB-GENE-040715-3]
ENSDARG00000098079	62 TTS SSSSSSS	rab3gap1	RAB3 GTPase activating protein subunit 1 [Source:ZFIN;Acc:ZDB-GENE-061027-53]
ENSDARG00000100452	350 RRS KKKKKKK	gltscr2	glioma tumor suppressor candidate region gene 2 [Source:ZFIN;Acc:ZDB-GENE-051120-21]
ENSDARG00000039399	518 DDE EEEEEEE	nt5c2a	5'-nucleotidase, cytosolic IIa [Source:ZFIN;Acc:ZDB-GENE-030131-3566]
ENSDARG00000071478	153 DDE EEEEEEE	lnx2b	ligand of numb-protein X 2b [Source:ZFIN;Acc:ZDB-GENE-040426-2500]
ENSDARG00000021239	298 SSS AAAAAAA	apaf1	apoptotic peptidase activating factor 1 [Source:ZFIN;Acc:ZDB-GENE-000616-4]
ENSDARG00000104853	40 QQR RRRRRRR	il1rapl1b	interleukin 1 receptor accessory protein-like 1b [Source:ZFIN;Acc:ZDB-GENE-090109-2]
ENSDARG00000019949	95 AAS SSSSSSS 277 LLT MITIMII	serpinh1b	serpin peptidase inhibitor, clade H (heat shock protein 47), member 1b [Source:ZFIN;Acc:ZDB-GENE-990415-93]
ENSDARG00000089824	2 SSA AAAAAAA	lpar4	lysophosphatidic acid receptor 4 [Source:ZFIN;Acc:ZDB-GENE-120201-1]
ENSDARG00000098733	555 VVV ASAAAAA 847 FFY YYYYYYY	PXDN	peroxidasin [Source:HGNC Symbol;Acc:HGNC:14966]
ENSDARG00000105123	268 VVI TIIIIII	zer1	zyg-11 related, cell cycle regulator [Source:ZFIN;Acc:ZDB-GENE-040426-2307]
ENSDARG00000103361	1019 HHR RRRRRRR 1021 AAA TTTTTTT	tshz3b	teashirt zinc finger homeobox 3b [Source:ZFIN;Acc:ZDB-GENE-100319-2]
ENSDARG00000103519	720 GGA AATAAAA	adamts1	ADAM metallopeptidase with thrombospondin type 1 motif, 1 [Source:ZFIN;Acc:ZDB-GENE-070814-1]
ENSDARG00000099079	786 RRR KKKKKKK	aclya	ATP citrate lyase a [Source:ZFIN;Acc:ZDB-GENE-031113-1]
ENSDARG00000103125	1253 AAG SGGGSGG	TSC2	tuberous sclerosis 2 [Source:HGNC Symbol;Acc:HGNC:12363]
ENSDARG00000098860	136 LLL IIIIIII	FAM57A	family with sequence similarity 57 member A [Source:HGNC Symbol;Acc:HGNC:29646]
ENSDARG00000102626	2046 QQR RRRRRRR	frem2b	Fras1 related extracellular matrix protein 2b [Source:ZFIN;Acc:ZDB-GENE-081119-4]
ENSDARG00000098874	124 AAT STTTTTT	exoc6b	exocyst complex component 6B [Source:ZFIN;Acc:ZDB-GENE-060929-132]
ENSDARG00000099431	244 VVV IIIIIII 935 CCS SSSSSSS	med24	mediator complex subunit 24 [Source:ZFIN;Acc:ZDB-GENE-030131-2341]
ENSDARG00000098764	356 TTA VAASAAA	musk	muscle, skeletal, receptor tyrosine kinase [Source:ZFIN;Acc:ZDB-GENE-030131-6458]
ENSDARG00000059053	246 QQQ RRRRRRR	slc13a4	solute carrier family 13 (sodium/sulfate symporter), member 4 [Source:ZFIN;Acc:ZDB-GENE-070424-71]
ENSDARG00000098432	80 SSA AAAAAAA	paf1	PAF1 homolog, Paf1/RNA polymerase II complex component [Source:ZFIN;Acc:ZDB-GENE-050506-101]
ENSDARG00000098906	1469 MM- TTTTTTT 1574 TT- VVVSVVV	herc7	hect domain and RLD 7 [Source:ZFIN;Acc:ZDB-GENE-091204-164]
ENSDARG00000062968	934 LLI MMMMMMM 1552 EED DDDDDDD 1732 TTS SSSSSSS	sbf1	SET binding factor 1 [Source:ZFIN;Acc:ZDB-GENE-040718-139]
ENSDARG00000101130	495 EED DDDDDDD	adck4	aarF domain containing kinase 4 [Source:ZFIN;Acc:ZDB-GENE-060503-803]
ENSDARG00000069302	265 TTS SSSSSSS	snx9b	sorting nexin 9b [Source:ZFIN;Acc:ZDB-GENE-031118-50]
ENSDARG00000105134	12 LL- VVMAVMV	zdhhc24	zinc finger, DHHC-type containing 24 [Source:ZFIN;Acc:ZDB-GENE-040718-8]
ENSDARG00000102538	543 LLV VVVVVVV	mccc1	methylcrotonoyl-CoA carboxylase 1 (alpha) [Source:ZFIN;Acc:ZDB-GENE-050208-450]
ENSDARG00000061941	317 PPA LLLLLLL	trpv4	transient receptor potential cation channel, subfamily V, member 4 [Source:ZFIN;Acc:ZDB-GENE-030912-7]
ENSDARG00000100275	204 VVA AAAAAAA	CU639413.1
ENSDARG00000100729	2067 AAA SSSSSSS	tln1	talin 1 [Source:ZFIN;Acc:ZDB-GENE-031002-48]
ENSDARG00000104023	325 SSG AEDEADE	mag	myelin associated glycoprotein [Source:ZFIN;Acc:ZDB-GENE-041217-24]
ENSDARG00000102832	620 RRK KKKKKKK	baz1b	bromodomain adjacent to zinc finger domain, 1B [Source:ZFIN;Acc:ZDB-GENE-010328-16]
ENSDARG00000104665	366 EED DDDDDDD	kirrel3l	kin of IRRE like 3 like [Source:ZFIN;Acc:ZDB-GENE-070831-1]
ENSDARG00000102736	28 DDH EEEEEEE 123 FFY YYYYYYY 279 IIV VVVVVVV	sars2	seryl-tRNA synthetase 2, mitochondrial [Source:ZFIN;Acc:ZDB-GENE-040426-1616]
ENSDARG00000099088	151 AAT SSTSSTT	edar	ectodysplasin A receptor [Source:ZFIN;Acc:ZDB-GENE-070117-2062]
ENSDARG00000105088	1428 IIV VVVVVVV 2016 IIV VVVVVVV	tenm4	teneurin transmembrane protein 4 [Source:ZFIN;Acc:ZDB-GENE-990714-20]
ENSDARG00000019717	313 SSS GGGGGGG 338 QQH HHHHHHH	pbx2	pre-B-cell leukemia homeobox 2 [Source:ZFIN;Acc:ZDB-GENE-000405-5]
ENSDARG00000006314	469 SSA TTATTAT	itgav	integrin, alpha V [Source:ZFIN;Acc:ZDB-GENE-060616-382]
ENSDARG00000099479	109 IIA SSVASVA	CABZ01069339.1
ENSDARG00000101569	50 TTA AAAAAAA	ppargc1b	peroxisome proliferator-activated receptor gamma, coactivator 1 beta [Source:ZFIN;Acc:ZDB-GENE-030616-43]
ENSDARG00000099596	422 EED DDDDDDD 434 GGR KRRRRRR	btd	biotinidase [Source:ZFIN;Acc:ZDB-GENE-060825-186]
ENSDARG00000099843	324 TTA AAAAAAA	nedd4a	neural precursor cell expressed, developmentally down-regulated 4a [Source:ZFIN;Acc:ZDB-GENE-051005-2]
ENSDARG00000100290	115 EEE DDDDDDD	SPHK1	sphingosine kinase 1 [Source:HGNC Symbol;Acc:HGNC:11240]
ENSDARG00000104242	273 TTS SLAASAA	dcp2	decapping mRNA 2 [Source:ZFIN;Acc:ZDB-GENE-040426-851]
ENSDARG00000028507	435 VVP KKEEKEE	itgb4	integrin, beta 4 [Source:ZFIN;Acc:ZDB-GENE-030131-7209]
ENSDARG00000042623	115 AAS SSSSSSS	acbd3	acyl-Coenzyme A binding domain containing 3 [Source:ZFIN;Acc:ZDB-GENE-040426-1930]
ENSDARG00000101778	227 AAV VVVVVVV	ca5a	carbonic anhydrase Va [Source:ZFIN;Acc:ZDB-GENE-080220-57]
ENSDARG00000102471	439 DDE GEEEEEE 669 LLV VVVVVVV	trak2	trafficking protein, kinesin binding 2 [Source:ZFIN;Acc:ZDB-GENE-030131-7496]
ENSDARG00000102569	1364 KK- RRRRRRR	polr3a	polymerase (RNA) III (DNA directed) polypeptide A [Source:ZFIN;Acc:ZDB-GENE-050208-103]
ENSDARG00000039051	365 VVI IIIIIII 441 SSS AAAAAAA	hhatla	hedgehog acyltransferase-like, a [Source:ZFIN;Acc:ZDB-GENE-040426-1865]
ENSDARG00000100660	7 MMV IIVVIVV 170 MML LLLLLLL 531 EEA GGATGAA	si:ch73-252i11.1	si:ch73-252i11.1 [Source:ZFIN;Acc:ZDB-GENE-141210-7]
ENSDARG00000098211	576 MMV VIAVVVV	wrn	Werner syndrome [Source:ZFIN;Acc:ZDB-GENE-070702-2]
ENSDARG00000030157	583 TT- FFMHFMF 803 KKR RRRRRRR	mybpc2a	myosin binding protein C, fast type a [Source:ZFIN;Acc:ZDB-GENE-060901-1]
ENSDARG00000102128	194 PPA SATTSTT	eps8	epidermal growth factor receptor pathway substrate 8 [Source:ZFIN;Acc:ZDB-GENE-040426-871]
ENSDARG00000104276	272 VV- AAAAAAA 772 LL- VVVVVVV	EIF2AK4	eukaryotic translation initiation factor 2 alpha kinase 4 [Source:HGNC Symbol;Acc:HGNC:19687]
ENSDARG00000098826	647 FFL LLLLLLL	PLCL2	phospholipase C like 2 [Source:HGNC Symbol;Acc:HGNC:9064]
ENSDARG00000098235	207 GGV AVVFAVV 219 VVT AAATAAT	actr5	ARP5 actin-related protein 5 homolog [Source:ZFIN;Acc:ZDB-GENE-040426-2877]
ENSDARG00000056648	302 RRK KKKKKKK 330 AAT ITTTTTT	ext2	exostosin glycosyltransferase 2 [Source:ZFIN;Acc:ZDB-GENE-041124-3]
ENSDARG00000061741	1987 KKE EEEEEEE	itpr3	inositol 1,4,5-trisphosphate receptor, type 3 [Source:ZFIN;Acc:ZDB-GENE-070605-1]
ENSDARG00000052866	705 RRQ KQQHKQQ 2083 SSC CCCCCCC 2084 VVL LLLLLLL 2572 LLM IMMMMMM 2611 TTA AAAAAAA	htt	huntingtin [Source:ZFIN;Acc:ZDB-GENE-990415-131]
ENSDARG00000091512	893 PPT STATSAT 1093 MMV VVVVVVV	nfrkb	nuclear factor related to kappaB binding protein [Source:ZFIN;Acc:ZDB-GENE-030131-6419]
ENSDARG00000104641	787 TTA AAAGAAA 1335 LLP PVPPPPP 1368 SSV LLLVLLV	si:ch211-261d7.6	si:ch211-261d7.6 [Source:ZFIN;Acc:ZDB-GENE-141216-266]
ENSDARG00000102827	56 DDE VEEEEEE 184 VVA AAATAAA	ubfd1	ubiquitin family domain containing 1 [Source:ZFIN;Acc:ZDB-GENE-050506-90]
ENSDARG00000061413	139 SSP PPPPPPP 708 SSR PIRRPRR	sec23ip	SEC23 interacting protein [Source:ZFIN;Acc:ZDB-GENE-030131-5259]
ENSDARG00000059567	400 IIV VVVVVVV 764 SSG GGGAGGG	si:ch73-281f12.4	si:ch73-281f12.4 [Source:ZFIN;Acc:ZDB-GENE-130530-682]
ENSDARG00000098526	220 IIV VVVVVVV	gpr75	G protein-coupled receptor 75 [Source:ZFIN;Acc:ZDB-GENE-100316-3]
ENSDARG00000100304	456 LLL QQQQQQQ	chdh	choline dehydrogenase [Source:ZFIN;Acc:ZDB-GENE-120111-1]
ENSDARG00000005891	145 IIV TVVVVVV 251 EEQ DDQQDQQ	cyb5r3	cytochrome b5 reductase 3 [Source:ZFIN;Acc:ZDB-GENE-030131-3281]
ENSDARG00000104401	117 RRQ QQPQQQQ 601 DDK EEEEEEE 603 VV- IIIIIII	yme1l1b	YME1-like 1b [Source:ZFIN;Acc:ZDB-GENE-070410-25]
ENSDARG00000062267	1264 AAM TMTMTTM 1414 AAT TSTSTTT	kdm3b	lysine (K)-specific demethylase 3B [Source:ZFIN;Acc:ZDB-GENE-101007-4]
ENSDARG00000063182	475 AAT TTTTTTT 509 TTM ALMMAMM	rc3h1b	ring finger and CCCH-type domains 1b [Source:ZFIN;Acc:ZDB-GENE-060503-79]
ENSDARG00000057688	325 GGG SSSSSSS	ical1	islet cell autoantigen 1-like [Source:ZFIN;Acc:ZDB-GENE-030910-4]
ENSDARG00000101175	78 VVE TAAAAAA	mcu	mitochondrial calcium uniporter [Source:ZFIN;Acc:ZDB-GENE-061013-24]
ENSDARG00000100965	583 PP- ATSAASA 1441 MML LLLLLLL 1560 AAA TTTTTTT 1664 VV- AASAAAA 2003 LLR RQRRRRR 2611 AAT TTTTTTT	ep400	E1A binding protein p400 [Source:ZFIN;Acc:ZDB-GENE-081104-186]
ENSDARG00000099143	87 DDE EEEEEEE 222 AAE DQEEEEE	fnta	farnesyltransferase, CAAX box, alpha [Source:ZFIN;Acc:ZDB-GENE-030131-866]
ENSDARG00000078313	1520 HHR RRRRRRR	MYO9B (1 of many)	si:zfos-588f8.1 [Source:ZFIN;Acc:ZDB-GENE-110411-111]
ENSDARG00000005823	61 QQP PHPPPPP 87 QQR RRRRRRR	slc39a10	solute carrier family 39 (zinc transporter), member 10 [Source:ZFIN;Acc:ZDB-GENE-040426-1157]
ENSDARG00000103813	45 DD- EEEEEEE 72 QQ- EDDDEDD 145 VVI ILIIIII	CABZ01078449.1
ENSDARG00000101054	153 RRK KKKKKKK	syn2b	synapsin IIb [Source:ZFIN;Acc:ZDB-GENE-051127-49]
ENSDARG00000024488	215 SST TTTTTTT	top2a	topoisomerase (DNA) II alpha [Source:ZFIN;Acc:ZDB-GENE-030131-2453]
ENSDARG00000076544	319 SSA AAAAAAA	aldh5a1	aldehyde dehydrogenase 5 family, member A1 (succinate-semialdehyde dehydrogenase) [Source:ZFIN;Acc:ZDB-GENE-070228-2]
ENSDARG00000099798	199 AAT TTTTTTT 833 SSP PPPPPPP	mon2	MON2 homolog, regulator of endosome-to-Golgi trafficking [Source:ZFIN;Acc:ZDB-GENE-030131-2712]
ENSDARG00000104768	162 AAS SGTSSTS	akap17a	A kinase (PRKA) anchor protein 17A [Source:ZFIN;Acc:ZDB-GENE-040426-1460]
ENSDARG00000104835	583 TTA AAAAAAA 867 DD- EEEEEEE 1130 VVA AAAAAAA	map3k4	mitogen-activated protein kinase kinase kinase 4 [Source:ZFIN;Acc:ZDB-GENE-990603-4]
ENSDARG00000100505	97 VVA ATAAAAA	ddx52	DEAD (Asp-Glu-Ala-Asp) box polypeptide 52 [Source:ZFIN;Acc:ZDB-GENE-060623-1]
ENSDARG00000100642	89 VVI IIIIIII	plppr1	phospholipid phosphatase related 1 [Source:ZFIN;Acc:ZDB-GENE-040625-138]
ENSDARG00000102402	382 TTE ERAQEAE	fut11	fucosyltransferase 11 (alpha (1,3) fucosyltransferase) [Source:ZFIN;Acc:ZDB-GENE-060929-728]
ENSDARG00000103787	953 EED DDDDDDD	chd1	chromodomain helicase DNA binding protein 1 [Source:ZFIN;Acc:ZDB-GENE-030131-7120]
ENSDARG00000026482	174 DD- EEEEEEE	arhgap12b	Rho GTPase activating protein 12b [Source:ZFIN;Acc:ZDB-GENE-040426-1727]
ENSDARG00000054454	273 PPL LLLLLLL	epha4a	eph receptor A4a [Source:ZFIN;Acc:ZDB-GENE-001207-7]
ENSDARG00000104493	184 HHR RRRRRRR	TBC1D8	TBC1 domain family member 8 [Source:HGNC Symbol;Acc:HGNC:17791]
ENSDARG00000058306	326 SSS PPPPPPP	prpf18	PRP18 pre-mRNA processing factor 18 homolog (yeast) [Source:ZFIN;Acc:ZDB-GENE-040704-45]
ENSDARG00000014943	694 AAT TTTTTTT 697 QQR RRRRRRR	kif23	kinesin family member 23 [Source:ZFIN;Acc:ZDB-GENE-991019-4]
ENSDARG00000102153	486 KKR RRRRRRR	nrp1a	neuropilin 1a [Source:ZFIN;Acc:ZDB-GENE-030519-2]
ENSDARG00000006257	102 AAT TTTTTTT 519 LLI IIIIIII	vldlr	very low density lipoprotein receptor [Source:ZFIN;Acc:ZDB-GENE-040426-803]
ENSDARG00000004497	42 AAT GTTTTTT	tspan33a	tetraspanin 33a [Source:ZFIN;Acc:ZDB-GENE-040718-361]
ENSDARG00000099375	81 TT- AAASAAA 184 EEQ QAQAQQQ	poldip3	polymerase (DNA-directed), delta interacting protein 3 [Source:ZFIN;Acc:ZDB-GENE-120201-2]
ENSDARG00000102060	112 VVA AAATAAA	zgc:92873	zgc:92873 [Source:ZFIN;Acc:ZDB-GENE-040718-182]
ENSDARG00000041381	237 VV- AAASAAA	arntl2	aryl hydrocarbon receptor nuclear translocator-like 2 [Source:ZFIN;Acc:ZDB-GENE-000509-2]
ENSDARG00000105215	362 DDG EGGGEGG	kdrl	kinase insert domain receptor like [Source:ZFIN;Acc:ZDB-GENE-000705-1]
ENSDARG00000100596	1031 LLH PHHPPHH	si:ch73-43g23.1	si:ch73-43g23.1 [Source:ZFIN;Acc:ZDB-GENE-041111-305]
ENSDARG00000102615	102 MMR LILLLLL 140 DDE EEEEEEE 172 TTI IIIIIII	fra10ac1	FRA10A associated CGG repeat 1 [Source:ZFIN;Acc:ZDB-GENE-041010-95]
ENSDARG00000057255	328 AAT SSSSSSS	emc1	ER membrane protein complex subunit 1 [Source:ZFIN;Acc:ZDB-GENE-060810-98]
ENSDARG00000102387	149 LLL VVVVVVV	slc39a14	solute carrier family 39 (zinc transporter), member 14 [Source:ZFIN;Acc:ZDB-GENE-060315-2]
ENSDARG00000100769	306 EED DDDDDDD	CABZ01085201.1
ENSDARG00000098433	257 AAK MKSTTST	utp6	UTP6, small subunit (SSU) processome component, homolog (yeast) [Source:ZFIN;Acc:ZDB-GENE-040426-769]
ENSDARG00000089033	212 IIV VVVVVVV	rrnad1	ribosomal RNA adenine dimethylase domain containing 1 [Source:ZFIN;Acc:ZDB-GENE-050522-515]
ENSDARG00000101443	632 LL- VVVVVVV	zgc:66014	zgc:66014 [Source:ZFIN;Acc:ZDB-GENE-040426-1507]
ENSDARG00000088835	712 EEH GGQRGQR	efs	embryonal Fyn-associated substrate [Source:ZFIN;Acc:ZDB-GENE-030131-1658]
ENSDARG00000102308	235 TTA AAIAAAA	ttc39c	tetratricopeptide repeat domain 39C [Source:ZFIN;Acc:ZDB-GENE-050522-194]
ENSDARG00000017500	751 QQH HHHHHHH 820 RRK KKKKKKK	rock2a	rho-associated, coiled-coil containing protein kinase 2a [Source:ZFIN;Acc:ZDB-GENE-030115-3]
ENSDARG00000100691	130 AA- TSTSTTS	prss35	protease, serine, 35 [Source:ZFIN;Acc:ZDB-GENE-040704-55]
ENSDARG00000002196	352 QQC PSRSPRS	bach1b	BTB and CNC homology 1, basic leucine zipper transcription factor 1 b [Source:ZFIN;Acc:ZDB-GENE-050522-220]
ENSDARG00000061207	96 QQM MMLLMLM	ttc7b	tetratricopeptide repeat domain 7B [Source:ZFIN;Acc:ZDB-GENE-070105-3]
ENSDARG00000101220	786 VVM MMLMMLM	polrmt	polymerase (RNA) mitochondrial (DNA directed) [Source:ZFIN;Acc:ZDB-GENE-030131-1528]
ENSDARG00000102808	386 EED DDDGDDD	calr3b	calreticulin 3b [Source:ZFIN;Acc:ZDB-GENE-030131-9907]
ENSDARG00000102362	672 PP- ATKKAKK 673 TT- PPEDPED	slc25a12	solute carrier family 25 (aspartate/glutamate carrier), member 12 [Source:ZFIN;Acc:ZDB-GENE-031006-11]
ENSDARG00000100227	225 FFL LLLLLLL	SLC7A1 (1 of many)	solute carrier family 7 member 1 [Source:HGNC Symbol;Acc:HGNC:11057]
ENSDARG00000102766	178 RRK KKKKKKK	dennd4c	DENN/MADD domain containing 4C [Source:ZFIN;Acc:ZDB-GENE-120727-13]
ENSDARG00000103840	693 SSP QTPPPPP	lrrc8db	leucine rich repeat containing 8 family, member Db [Source:ZFIN;Acc:ZDB-GENE-061013-487]
ENSDARG00000010181	507 EED DDDDDDD 829 PPS SSSSSSS	asap2a	ArfGAP with SH3 domain, ankyrin repeat and PH domain 2a [Source:ZFIN;Acc:ZDB-GENE-041210-256]
ENSDARG00000100394	487 FFY YYYYYYY	lnpep	leucyl/cystinyl aminopeptidase [Source:ZFIN;Acc:ZDB-GENE-030131-1534]
ENSDARG00000102923	16 MMI ILIIIII	senp6a	SUMO1/sentrin specific peptidase 6a [Source:ZFIN;Acc:ZDB-GENE-080204-25]
ENSDARG00000019231	639 RR- AGGGGGG 1102 LLQ QQQQQQQ 1647 KKQ QQQQQQQ	spna2	spectrin alpha 2 [Source:ZFIN;Acc:ZDB-GENE-051113-60]
ENSDARG00000038442	891 LLM VVVMVVM	plcg1	phospholipase C, gamma 1 [Source:ZFIN;Acc:ZDB-GENE-030421-3]
ENSDARG00000103953	426 LLV VVVVVVV 708 VVG GSGGGGG	med12	mediator complex subunit 12 [Source:ZFIN;Acc:ZDB-GENE-060125-1]
ENSDARG00000094204	1082 LLQ QQPQQPQ	ikbkap	inhibitor of kappa light polypeptide gene enhancer in B-cells, kinase complex-associated protein [Source:ZFIN;Acc:ZDB-GENE-071116-7]
ENSDARG00000019549	423 SSL PEPLPPL	cds1	CDP-diacylglycerol synthase (phosphatidate cytidylyltransferase) 1 [Source:ZFIN;Acc:ZDB-GENE-070705-78]
ENSDARG00000061989	176 LLP HPPPPPP	mpnd	MPN domain containing [Source:ZFIN;Acc:ZDB-GENE-060929-1162]
ENSDARG00000100114	118 EED DDDDDDD	sf3a3	splicing factor 3a, subunit 3 [Source:ZFIN;Acc:ZDB-GENE-040908-1]
ENSDARG00000079688	1184 MMV LLLLLLL	tnrc6a	trinucleotide repeat containing 6a [Source:ZFIN;Acc:ZDB-GENE-030131-2519]
ENSDARG00000100776	125 SST TTTTTTT	syt8	synaptotagmin VIII [Source:ZFIN;Acc:ZDB-GENE-060303-4]
ENSDARG00000104110	414 TT- QPPQPPP 496 MM- SFLYLLF	col4a2	collagen, type IV, alpha 2 [Source:ZFIN;Acc:ZDB-GENE-070725-3]
ENSDARG00000101239	225 VVI IIIIIII	hsd17b4	hydroxysteroid (17-beta) dehydrogenase 4 [Source:ZFIN;Acc:ZDB-GENE-040421-1]
ENSDARG00000098802	386 QQH HDHKHHH	map7d1a	MAP7 domain containing 1a [Source:ZFIN;Acc:ZDB-GENE-060503-22]
ENSDARG00000075282	798 LLT VVIVVIV	irs2b	insulin receptor substrate 2b [Source:ZFIN;Acc:ZDB-GENE-081104-462]
ENSDARG00000098618	450 KKR RRRRRRR 488 PPT STSTSST	erap2	endoplasmic reticulum aminopeptidase 2 [Source:ZFIN;Acc:ZDB-GENE-080402-6]
ENSDARG00000104674	149 SSA AAAAAAA	CABZ01075268.2
ENSDARG00000101631	102 QQK KKKKKKK	ETFA	electron transfer flavoprotein alpha subunit [Source:HGNC Symbol;Acc:HGNC:3481]
ENSDARG00000103435	79 LL- MAVVMVV	sorbs1	sorbin and SH3 domain containing 1 [Source:ZFIN;Acc:ZDB-GENE-090313-168]
ENSDARG00000101482	101 RR- KMKKKKK 726 HHR RRRARRR	hk2	hexokinase 2 [Source:ZFIN;Acc:ZDB-GENE-040426-2017]
ENSDARG00000103149	108 TTS ASSSSSS	cog6	component of oligomeric golgi complex 6 [Source:ZFIN;Acc:ZDB-GENE-040426-909]
ENSDARG00000102755	1233 VVV ILIIIII	EML6	echinoderm microtubule associated protein like 6 [Source:HGNC Symbol;Acc:HGNC:35412]
ENSDARG00000099672	134 IIV VVVVVVV	capgb	capping protein (actin filament), gelsolin-like b [Source:ZFIN;Acc:ZDB-GENE-030131-8541]
ENSDARG00000103699	1474 AA- EEEEEEE	ptpn13	protein tyrosine phosphatase, non-receptor type 13 [Source:ZFIN;Acc:ZDB-GENE-070410-72]
ENSDARG00000032627	726 AAT TTSTTTT	SCYL2	si:ch211-244b2.1 [Source:ZFIN;Acc:ZDB-GENE-041210-205]
ENSDARG00000105116	336 VVV IIIIIII	p4hb	prolyl 4-hydroxylase, beta polypeptide [Source:ZFIN;Acc:ZDB-GENE-080610-1]
ENSDARG00000052059	168 PPS SQFSSSS	PAQR9	progestin and adipoQ receptor family member 9 [Source:HGNC Symbol;Acc:HGNC:30131]
ENSDARG00000098074	90 MMV GTTSTTT 160 IIV VVVVVVV	trip4	thyroid hormone receptor interactor 4 [Source:ZFIN;Acc:ZDB-GENE-040724-92]
ENSDARG00000004470	100 VVI IIIIIII	prkcsh	protein kinase C substrate 80K-H [Source:ZFIN;Acc:ZDB-GENE-040426-770]
ENSDARG00000103658	1138 VVA AAAAAAA 1302 SST TTTTTTT	hivep1	human immunodeficiency virus type I enhancer binding protein 1 [Source:ZFIN;Acc:ZDB-GENE-070912-512]
ENSDARG00000099177	262 SSC CCCCCCC 462 LLH HHQQHQH	dok1b	docking protein 1b [Source:ZFIN;Acc:ZDB-GENE-040426-2063]
ENSDARG00000102111	138 MMV VVVIVVV	zbtb49	zinc finger and BTB domain containing 49 [Source:ZFIN;Acc:ZDB-GENE-070209-170]
ENSDARG00000071465	45 AAT KTTTTTT	lrrc39	leucine rich repeat containing 39 [Source:ZFIN;Acc:ZDB-GENE-050417-279]
ENSDARG00000062178	410 LLL VVVVVVV	fam65a	family with sequence similarity 65, member A [Source:ZFIN;Acc:ZDB-GENE-050420-32]
ENSDARG00000098738	884 III RRLLRLL 887 LLV TMIMMMM 1055 IIV VVVVVVV 1066 EEQ VAAPAAA 1119 LLL MMMMMMM 1345 KKR RRRRRRR 1390 EEA TAAAAAA	scn4aa	sodium channel, voltage-gated, type IV, alpha, a [Source:ZFIN;Acc:ZDB-GENE-051201-2]
ENSDARG00000057719	434 GGE EDDEEDE	atl2	atlastin GTPase 2 [Source:ZFIN;Acc:ZDB-GENE-030131-6505]
ENSDARG00000009771	303 AAS SSSSSSS	ppme1	protein phosphatase methylesterase 1 [Source:ZFIN;Acc:ZDB-GENE-030131-7064]
ENSDARG00000101079	1084 VV- IIIIIII 1474 SST TKTTTTT 2459 TTA AAAAAAA	HECTD4	HECT domain E3 ubiquitin protein ligase 4 [Source:HGNC Symbol;Acc:HGNC:26611]
ENSDARG00000078106	678 GG- SASTSSS	ocrl	oculocerebrorenal syndrome of Lowe [Source:ZFIN;Acc:ZDB-GENE-061110-61]
ENSDARG00000103369	75 SST TTTTTTT	taldo1	transaldolase 1 [Source:ZFIN;Acc:ZDB-GENE-030131-3277]
ENSDARG00000004830	296 RRR KKKKKKK	flot2a	flotillin 2a [Source:ZFIN;Acc:ZDB-GENE-020430-3]
ENSDARG00000008237	93 DDD EEEEEEE 503 IIL LLLLLLL	sars	seryl-tRNA synthetase [Source:ZFIN;Acc:ZDB-GENE-040831-1]
ENSDARG00000104938	453 DDE EEEEEEE 656 EE- DDDDDDD	ftsj3	FtsJ homolog 3 (E. coli) [Source:ZFIN;Acc:ZDB-GENE-030131-9828]
ENSDARG00000052846	205 EEE DDDDDDD	fsta	follistatin a [Source:ZFIN;Acc:ZDB-GENE-990714-11]
ENSDARG00000063197	452 VVA AAAAAAA	golga2	golgin A2 [Source:ZFIN;Acc:ZDB-GENE-081030-1]
ENSDARG00000100317	58 VVI IIIIIII 86 QQK KKKKKKK 126 GGD DDDDDDD	ahsa1b	AHA1, activator of heat shock protein ATPase homolog 1b [Source:ZFIN;Acc:ZDB-GENE-030131-664]
ENSDARG00000103606	546 RRK KKKKKKK 579 LLI VIVIIVI 772 MML LLLLLLL 820 EED DDDDDDD 844 LLG STRSSRS 852 DDE EEEEEEE 863 RRK KKKKKKK	NDST1 (1 of many)	si:ch211-151g22.1 [Source:ZFIN;Acc:ZDB-GENE-091204-12]
ENSDARG00000015088	340 AAG GGDGGDG	dnajb11	DnaJ (Hsp40) homolog, subfamily B, member 11 [Source:ZFIN;Acc:ZDB-GENE-031113-9]
ENSDARG00000098904	654 CCA AATAATA 956 QQR KRRRKRR	pex1	peroxisomal biogenesis factor 1 [Source:ZFIN;Acc:ZDB-GENE-070530-1]
ENSDARG00000102100	416 SS- TTTTTTT	mrc1a	mannose receptor, C type 1a [Source:ZFIN;Acc:ZDB-GENE-090915-4]
ENSDARG00000007601	675 LLA AKMTAMT	zmynd8	zinc finger, MYND-type containing 8 [Source:ZFIN;Acc:ZDB-GENE-041119-1]
ENSDARG00000102902	528 AAE EEEEEEE	strn4	striatin, calmodulin binding protein 4 [Source:ZFIN;Acc:ZDB-GENE-070501-3]
ENSDARG00000100742	39 IIL MYLLLLL	reep5	receptor accessory protein 5 [Source:ZFIN;Acc:ZDB-GENE-030131-9181]
ENSDARG00000103025	504 SST TTTTTTT	hmgcs1	3-hydroxy-3-methylglutaryl-CoA synthase 1 (soluble) [Source:ZFIN;Acc:ZDB-GENE-040426-1042]
ENSDARG00000102245	82 KKR QRRRRRR	tk1	thymidine kinase 1, soluble [Source:ZFIN;Acc:ZDB-GENE-030131-5801]
ENSDARG00000025106	420 RRK KKKKKKK	ppp3cb	protein phosphatase 3, catalytic subunit, beta isozyme [Source:ZFIN;Acc:ZDB-GENE-050417-406]
ENSDARG00000006353	338 FFL LLLLLLL	itga5	integrin, alpha 5 (fibronectin receptor, alpha polypeptide) [Source:ZFIN;Acc:ZDB-GENE-031116-52]
ENSDARG00000052094	820 MMV VVAVVVV 1688 SST TPTTTTT	notch1b	notch 1b [Source:ZFIN;Acc:ZDB-GENE-990415-183]
ENSDARG00000099524	424 VVI IIIIIII 609 VVV IIIIIII	gbe1b	glucan (1,4-alpha-), branching enzyme 1b [Source:ZFIN;Acc:ZDB-GENE-110914-16]
ENSDARG00000104906	892 EE- DDDDDDD	mtr	5-methyltetrahydrofolate-homocysteine methyltransferase [Source:ZFIN;Acc:ZDB-GENE-031001-5]
ENSDARG00000018110	180 SS- AAAAAAA 191 DD- GGSVGSG	pak4	p21 protein (Cdc42/Rac)-activated kinase 4 [Source:ZFIN;Acc:ZDB-GENE-040704-69]
ENSDARG00000042840	41 LLV VVVVVVV	eml1	echinoderm microtubule associated protein like 1 [Source:ZFIN;Acc:ZDB-GENE-060929-156]
ENSDARG00000102369	308 EEQ QQQQQQQ	st3gal2	ST3 beta-galactoside alpha-2,3-sialyltransferase 2 [Source:ZFIN;Acc:ZDB-GENE-050419-181]
ENSDARG00000101378	136 CCH YYYHYYH	nadsyn1	NAD synthetase 1 [Source:ZFIN;Acc:ZDB-GENE-070615-22]
ENSDARG00000101145	23 TTS SSASSAS	lipeb	lipase, hormone-sensitive b [Source:ZFIN;Acc:ZDB-GENE-100921-71]
ENSDARG00000101377	548 VVM KMMMMMM	ccdc142	coiled-coil domain containing 142 [Source:ZFIN;Acc:ZDB-GENE-030131-6705]
ENSDARG00000035954	324 LLM MMMMMMM	tdp2b	tyrosyl-DNA phosphodiesterase 2b [Source:ZFIN;Acc:ZDB-GENE-050816-1]
ENSDARG00000004328	47 SS- AVEEAEE 51 PP- TTAGTAG	LIN28A (1 of many)	si:ch1073-284b18.2 [Source:ZFIN;Acc:ZDB-GENE-110914-157]
ENSDARG00000102532	142 DDE EEEEEEE	CU693375.1
ENSDARG00000079110	13 TT- AAAAAAA 79 VVV LLMLLML 256 DDD EQEEEEE	cluap1	clusterin associated protein 1 [Source:ZFIN;Acc:ZDB-GENE-040426-1943]
ENSDARG00000043285	715 PPG GGSGGSG 792 AAA TTTTTTT	zbtb21	zinc finger and BTB domain containing 21 [Source:ZFIN;Acc:ZDB-GENE-050411-7]
ENSDARG00000102546	376 TTS SSSSSSS	cdk11b	cyclin-dependent kinase 11B [Source:ZFIN;Acc:ZDB-GENE-041212-74]
ENSDARG00000102762	96 VVL PSMLPML	pik3r5	phosphoinositide-3-kinase, regulatory subunit 5 [Source:ZFIN;Acc:ZDB-GENE-030131-2308]
ENSDARG00000105147	846 TTA AAAAAAA 853 LLS SSSSSSS	osbpl1a	oxysterol binding protein-like 1A [Source:ZFIN;Acc:ZDB-GENE-050208-657]
ENSDARG00000013333	194 LLL IIIIIII	ndufa10	NADH dehydrogenase (ubiquinone) 1 alpha subcomplex, 10 [Source:ZFIN;Acc:ZDB-GENE-030131-670]
ENSDARG00000100242	253 VV- IIIIIII	dph5	diphthamide biosynthesis 5 [Source:ZFIN;Acc:ZDB-GENE-041114-85]
ENSDARG00000102883	972 MML LLLLLLL 1190 TT- MMMMMMM	sptbn1	spectrin, beta, non-erythrocytic 1 [Source:ZFIN;Acc:ZDB-GENE-031006-3]
ENSDARG00000061841	222 AAV IVVVVVV	tiparp	TCDD-inducible poly(ADP-ribose) polymerase [Source:ZFIN;Acc:ZDB-GENE-031002-47]
ENSDARG00000103684	733 PPV FVLVFLV	ap4e1	adaptor-related protein complex 4, epsilon 1 subunit [Source:ZFIN;Acc:ZDB-GENE-061221-3]
ENSDARG00000078014	273 VV- APTAAAA	pacsin2	protein kinase C and casein kinase substrate in neurons 2 [Source:ZFIN;Acc:ZDB-GENE-040426-2596]
ENSDARG00000059059	494 SSG GGGGGGG	emsy	EMSY BRCA2-interacting transcriptional repressor [Source:ZFIN;Acc:ZDB-GENE-030131-7832]
ENSDARG00000099194	500 IIM LLLLLLL 583 VVG GGGGGGG	CABZ01058261.1
ENSDARG00000104760	98 IIV VVVVVVV	MAP3K6	si:ch211-1i11.3 [Source:ZFIN;Acc:ZDB-GENE-030131-8638]
ENSDARG00000099280	2535 TTS ASLSASS	utp20	UTP20 small subunit (SSU) processome component [Source:ZFIN;Acc:ZDB-GENE-080225-38]
ENSDARG00000102367	24 TT- AASSASS	ndfip1l	Nedd4 family interacting protein 1, like [Source:ZFIN;Acc:ZDB-GENE-040718-207]
ENSDARG00000103057	1332 CCS SASSSSS	zfhx3	zinc finger homeobox 3 [Source:ZFIN;Acc:ZDB-GENE-030131-7577]
ENSDARG00000035253	249 KKR WRRRRRR	npr3	natriuretic peptide receptor 3 [Source:ZFIN;Acc:ZDB-GENE-060531-91]
ENSDARG00000005058	856 LLI IIVIIVI	ncapd2	non-SMC condensin I complex, subunit D2 [Source:ZFIN;Acc:ZDB-GENE-050506-59]
ENSDARG00000058868	1094 VVI MIIIIII 1995 HHQ SSQQSQQ	apc	adenomatous polyposis coli [Source:ZFIN;Acc:ZDB-GENE-031112-7]
ENSDARG00000100912	31 SSV LLCALCV 50 EEA AAQAAQA	zgc:162297	zgc:162297 [Source:ZFIN;Acc:ZDB-GENE-070410-62]
ENSDARG00000104267	184 III VAVVVVV 190 GGD DDDDDDD 385 LLM MMMMMMM	postnb	periostin, osteoblast specific factor b [Source:ZFIN;Acc:ZDB-GENE-030131-9120]
ENSDARG00000057016	419 GGS IISVISV	cdc14ab	cell division cycle 14Ab [Source:ZFIN;Acc:ZDB-GENE-070705-309]
ENSDARG00000079378	332 DD- EEEEEEE 651 LL- ASPVAPA	phldb1b	pleckstrin homology-like domain, family B, member 1b [Source:ZFIN;Acc:ZDB-GENE-121114-8]
ENSDARG00000103422	375 AAS STTSSTS 560 VVV TAAAAAA	usp10	ubiquitin specific peptidase 10 [Source:ZFIN;Acc:ZDB-GENE-030219-132]
ENSDARG00000052012	329 AAV VVVVVVV 330 AAS SSSSSSS	rtn4rl2a	reticulon 4 receptor-like 2 a [Source:ZFIN;Acc:ZDB-GENE-040310-4]
ENSDARG00000098315	81 VV- IIIIIII 349 YYH HQHHHHH	cyp1a	cytochrome P450, family 1, subfamily A [Source:ZFIN;Acc:ZDB-GENE-011219-1]
ENSDARG00000098361	193 TTS GSSSSSS	nudcd3	NudC domain containing 3 [Source:ZFIN;Acc:ZDB-GENE-040426-2255]
ENSDARG00000096562	493 DDE EEEEEEE 545 MMI IIIIIII 594 KKR RSRRRRR 1727 VVL ILLLILL 2343 KKR RQRRRRR 2527 QQH HHHHHHH	wu:fj29h11	wu:fj29h11 [Source:ZFIN;Acc:ZDB-GENE-030131-7558]
ENSDARG00000101059	762 VVI IIIIIII	dhx36	DEAH (Asp-Glu-Ala-His) box polypeptide 36 [Source:ZFIN;Acc:ZDB-GENE-050419-20]
ENSDARG00000103511	64 VVI IIIIIII	zfand2a	zinc finger, AN1-type domain 2A [Source:ZFIN;Acc:ZDB-GENE-040426-1596]
ENSDARG00000105237	430 MM- VAVVVVV	MCC	mutated in colorectal cancers [Source:HGNC Symbol;Acc:HGNC:6935]
ENSDARG00000105131	789 DDQ KQQEQQQ	cog1	component of oligomeric golgi complex 1 [Source:ZFIN;Acc:ZDB-GENE-050302-128]
ENSDARG00000067601	379 TTV SAAVAAV 410 TTI AVAAAAA	arfgap2	ADP-ribosylation factor GTPase activating protein 2 [Source:ZFIN;Acc:ZDB-GENE-051120-177]
ENSDARG00000016721	19 KK- RRRRRRR 144 RR- KKKKKKK 360 VVI IIIIIII	sdha	succinate dehydrogenase complex, subunit A, flavoprotein (Fp) [Source:ZFIN;Acc:ZDB-GENE-040426-874]
ENSDARG00000102896	63 YYF FFFFFFF 158 EED DDDDDDD	jmjd6	jumonji domain containing 6 [Source:ZFIN;Acc:ZDB-GENE-040426-17]
ENSDARG00000103457	511 VVI IIIIIII	spg20b	spastic paraplegia 20b (Troyer syndrome) [Source:ZFIN;Acc:ZDB-GENE-060825-146]
ENSDARG00000104478	449 IIV VVVVVVV	cap2	CAP, adenylate cyclase-associated protein, 2 (yeast) [Source:ZFIN;Acc:ZDB-GENE-040426-1758]
ENSDARG00000101507	528 IIL LVLLLLL 1323 DDE EEEEEEE 1471 LLI ISITIII	ATG2A	si:ch73-45o6.2 [Source:ZFIN;Acc:ZDB-GENE-091204-142]
ENSDARG00000098749	541 RR- KKKQKKK	tbcd	tubulin folding cofactor D [Source:ZFIN;Acc:ZDB-GENE-060823-1]
ENSDARG00000054829	355 KKK RRRRRRR	pik3c3	phosphatidylinositol 3-kinase, catalytic subunit type 3 [Source:ZFIN;Acc:ZDB-GENE-050410-13]
ENSDARG00000078233	591 TTV AIAAAAA 686 MMV VTVVVVV	ctnnd1	catenin (cadherin-associated protein), delta 1 [Source:ZFIN;Acc:ZDB-GENE-110208-9]
ENSDARG00000052942	50 VVA AAAAAAA	aspg	asparaginase homolog (S. cerevisiae) [Source:ZFIN;Acc:ZDB-GENE-070820-14]
ENSDARG00000101702	399 DDE EEEEEEE	chrna7	cholinergic receptor, nicotinic, alpha 7 (neuronal) [Source:ZFIN;Acc:ZDB-GENE-040108-3]
ENSDARG00000040985	257 TTK KKKKKKK	itgbl1	integrin, beta-like 1 [Source:ZFIN;Acc:ZDB-GENE-050522-410]
ENSDARG00000075672	160 YYS SSSSSSS 260 TTK KKKKKKK 417 TTA VAAPAAA	pms2	PMS1 homolog 2, mismatch repair system component [Source:ZFIN;Acc:ZDB-GENE-030131-686]
ENSDARG00000094646	89 TTA SAAAAAA	dyrk2	dual-specificity tyrosine-(Y)-phosphorylation regulated kinase 2 [Source:ZFIN;Acc:ZDB-GENE-030131-2804]
ENSDARG00000070447	20 IIV VVVVVVV	slc39a9	solute carrier family 39, member 9 [Source:ZFIN;Acc:ZDB-GENE-060314-3]
ENSDARG00000055566	244 AAS TSSSTSS	mastl	microtubule associated serine/threonine kinase-like [Source:ZFIN;Acc:ZDB-GENE-040801-128]
ENSDARG00000098140	117 QQR RRRRRRR	ankrd13d	ankyrin repeat domain 13 family, member D [Source:ZFIN;Acc:ZDB-GENE-101007-3]
ENSDARG00000104374	452 AAD SSDDSDD 576 TTS ARSAASS 787 TTA VKVVVVV 1031 HHR YYRRYRR 1283 LLK IVIKIIK 1478 EE- KQKKKKK 1864 EE- DDDDDDD	smchd1	structural maintenance of chromosomes flexible hinge domain containing 1 [Source:ZFIN;Acc:ZDB-GENE-050211-6]
ENSDARG00000101982	142 TTA AAAAAAA	spryd3	SPRY domain containing 3 [Source:ZFIN;Acc:ZDB-GENE-070928-22]
ENSDARG00000103576	316 IIV VVVVVVV 325 HHR RRRRRRR	EPHB3 (1 of many)	EPH receptor B3 [Source:HGNC Symbol;Acc:HGNC:3394]
ENSDARG00000098186	34 RRR KKKKKKK 248 IIA LFVFLVF	TMEM19	transmembrane protein 19 [Source:HGNC Symbol;Acc:HGNC:25605]
ENSDARG00000062123	643 EED DDDDDDD	agap1	ArfGAP with GTPase domain, ankyrin repeat and PH domain 1 [Source:ZFIN;Acc:ZDB-GENE-130405-1]
ENSDARG00000103683	51 VVI IIIIIII 432 SST TTTTTTT	inpp5b	inositol polyphosphate-5-phosphatase B [Source:ZFIN;Acc:ZDB-GENE-110411-228]
ENSDARG00000037177	465 AAT VVTTVTT 543 EE- DDDDDDD 1349 GGD DDEDDED	zc3h13	zinc finger CCCH-type containing 13 [Source:ZFIN;Acc:ZDB-GENE-040426-1619]
ENSDARG00000105035	187 RR- GEGGGGG	anapc2	anaphase promoting complex subunit 2 [Source:ZFIN;Acc:ZDB-GENE-081104-256]
ENSDARG00000104437	53 MMT TTRTTTT	aip	aryl hydrocarbon receptor interacting protein [Source:ZFIN;Acc:ZDB-GENE-030131-6735]
ENSDARG00000101697	723 LLL VVVVVVV 1277 RRP HDHPHHP	VWDE	si:dkey-30e9.7 [Source:ZFIN;Acc:ZDB-GENE-131121-540]
ENSDARG00000100481	355 RRR KAKKKKK 975 VVT MTATMAT	smg6	SMG6 nonsense mediated mRNA decay factor [Source:ZFIN;Acc:ZDB-GENE-081107-52]
ENSDARG00000103637	543 VVI IIIMIII	THNSL1	threonine synthase like 1 [Source:HGNC Symbol;Acc:HGNC:26160]
ENSDARG00000000861	711 SS- TVTTTTT 1031 SST TTTTTTT 1243 IIP VAVAVVA	scrib	scribbled planar cell polarity protein [Source:ZFIN;Acc:ZDB-GENE-030616-572]
ENSDARG00000020009	537 SSP TVTTTTT	bmp2k	BMP2 inducible kinase [Source:ZFIN;Acc:ZDB-GENE-041212-72]
ENSDARG00000100680	84 AAD GDDDGDD	slc22a17	solute carrier family 22, member 17 [Source:ZFIN;Acc:ZDB-GENE-141212-226]
ENSDARG00000079939	554 AA- SSTSSTS	jmjd1cb	jumonji domain containing 1Cb [Source:ZFIN;Acc:ZDB-GENE-121214-344]
ENSDARG00000103129	231 TTR KQKRKKR 406 IIV VTVVVVV	nid1b	nidogen 1b [Source:ZFIN;Acc:ZDB-GENE-070802-3]
ENSDARG00000058207	44 QQH HHHHHHH	abi2a	abl-interactor 2a [Source:ZFIN;Acc:ZDB-GENE-060929-192]
ENSDARG00000100359	437 LLQ QPPQQPQ	AREL1	apoptosis resistant E3 ubiquitin protein ligase 1 [Source:HGNC Symbol;Acc:HGNC:20363]
ENSDARG00000098118	688 IIV VAVMVVV	trappc10	trafficking protein particle complex 10 [Source:ZFIN;Acc:ZDB-GENE-131115-1]
ENSDARG00000101062	302 KKQ QYQQQQQ	fdft1	farnesyl-diphosphate farnesyltransferase 1 [Source:ZFIN;Acc:ZDB-GENE-081104-242]
ENSDARG00000103563	380 EED DDDDDDD	CABZ01109096.1
ENSDARG00000008765	76 DDE EEEEEEE 186 LLI VVVIVVI	tmed5	transmembrane p24 trafficking protein 5 [Source:ZFIN;Acc:ZDB-GENE-040426-1302]
ENSDARG00000105029	41 III VVVVVVV	CU855947.1
ENSDARG00000100962	157 SSG GGGGGGG	CU682355.1
ENSDARG00000044692	194 KKQ QQQQQQQ	eri1	exoribonuclease 1 [Source:ZFIN;Acc:ZDB-GENE-050522-39]
ENSDARG00000012199	522 KKE EEQEEQE	gpt2	glutamic pyruvate transaminase (alanine aminotransferase) 2 [Source:ZFIN;Acc:ZDB-GENE-030729-8]
ENSDARG00000037748	234 IIV AGVVVVV	slc43a1b	solute carrier family 43 (amino acid system L transporter), member 1b [Source:ZFIN;Acc:ZDB-GENE-070209-173]
ENSDARG00000099972	739 EED GDDDDDD 939 GGE DELEDEE 1145 TTA ALAAAAA	nup153	nucleoporin 153 [Source:ZFIN;Acc:ZDB-GENE-030131-4581]
ENSDARG00000014180	117 RRQ QQHQQQQ 125 YYS FFVFFFF 141 HHQ QQQQQQQ 149 QQK KRKKKKK	ildr2	immunoglobulin-like domain containing receptor 2 [Source:ZFIN;Acc:ZDB-GENE-050706-83]
ENSDARG00000101199	24 MMI FFIIFII	rbp4	retinol binding protein 4, plasma [Source:ZFIN;Acc:ZDB-GENE-000210-19]
ENSDARG00000104442	651 DDE EEEEEEE 1332 VVI IIIIIII	aatkb	apoptosis-associated tyrosine kinase b [Source:ZFIN;Acc:ZDB-GENE-100812-6]
ENSDARG00000104169	690 LLM MMMMMMM 732 GGE EEAEEAE 753 SST TTTTTTT	si:ch211-212k18.4	si:ch211-212k18.4 [Source:ZFIN;Acc:ZDB-GENE-141216-265]
ENSDARG00000017180	888 II- VVVVVVV	npc1	Niemann-Pick disease, type C1 [Source:ZFIN;Acc:ZDB-GENE-030131-3161]
ENSDARG00000102195	44 TTR KRRRKRR 905 KKL SLMLSML	zc3h7a	zinc finger CCCH-type containing 7A [Source:ZFIN;Acc:ZDB-GENE-040426-2776]
ENSDARG00000102442	211 QQK KKKKKKK	IZUMO1R	zgc:165502 [Source:ZFIN;Acc:ZDB-GENE-070615-23]
ENSDARG00000101452	69 DDD EEEEEEE	CABZ01088700.1
ENSDARG00000103739	1628 DDV CSAAAAA	BAHCC1 (1 of many)	BAH domain and coiled-coil containing 1 [Source:HGNC Symbol;Acc:HGNC:29279]
ENSDARG00000099383	262 VVA AAAAAAA	dnajb1a	DnaJ (Hsp40) homolog, subfamily B, member 1a [Source:ZFIN;Acc:ZDB-GENE-040801-90]
ENSDARG00000077404	367 SSP TPPPTPP 394 SS- GGGGGGG	ncoa3	nuclear receptor coactivator 3 [Source:ZFIN;Acc:ZDB-GENE-051107-8]
ENSDARG00000105117	500 VVA TAAAAAA	sdad1	SDA1 domain containing 1 [Source:ZFIN;Acc:ZDB-GENE-021213-1]
ENSDARG00000100308	539 RRH HHHHHHH	SEMA4F	ssemaphorin 4F [Source:HGNC Symbol;Acc:HGNC:10734]
ENSDARG00000038865	83 AAM VLMMVMM 109 SST MFFFFFF	acox3	acyl-CoA oxidase 3, pristanoyl [Source:ZFIN;Acc:ZDB-GENE-040426-2163]
ENSDARG00000034801	545 CCR PRRRRRR	mylka	myosin, light chain kinase a [Source:ZFIN;Acc:ZDB-GENE-030131-8207]
ENSDARG00000023188	503 EED DDDDDDD	lcp1	lymphocyte cytosolic protein 1 (L-plastin) [Source:ZFIN;Acc:ZDB-GENE-991213-5]
ENSDARG00000105491	131 SSS PPPAPPS	arhgef5	Rho guanine nucleotide exchange factor (GEF) 5 [Source:ZFIN;Acc:ZDB-GENE-130530-800]
ENSDARG00000036175	132 LLV VVVVVVV	pcdh1b	protocadherin 1b [Source:ZFIN;Acc:ZDB-GENE-091015-2]
ENSDARG00000071562	192 IIL LLLLLLL	mtus1a	microtubule associated tumor suppressor 1a [Source:ZFIN;Acc:ZDB-GENE-061103-409]
ENSDARG00000076801	374 VVI IIIIIII 427 TTA ALAVAAA 521 LLV VVVVVVV 1067 LLI IIIIIII	arap3	ArfGAP with RhoGAP domain, ankyrin repeat and PH domain 3 [Source:ZFIN;Acc:ZDB-GENE-091019-1]
ENSDARG00000036793	255 RRK KKKKKKK	ttll5	tubulin tyrosine ligase-like family, member 5 [Source:ZFIN;Acc:ZDB-GENE-100922-236]
ENSDARG00000056647	247 SSA APAAAAA 359 AAV MLVVVVV	klhl3	kelch-like family member 3 [Source:ZFIN;Acc:ZDB-GENE-120203-4]
ENSDARG00000079374	90 AAG GGGGGGG 97 AAT TTTTTTT 157 SS- AAAAAAA 298 GGR RRRRRRR 835 PPL LLLLLLL 874 PPL LVMVLVV 995 PPQ QQQQQQQ 1064 VVP MPPPMPP 1071 AAP PPPLPPP 1218 PPI LIIMLII 1220 SSP PPPPPPP 1232 SSP PPPPPPP 1319 DDE EEEEEEE 1351 PPT ATTTATT 1365 EED DDDDDDD 1436 DDE EEEEEEE 1510 DDD EEEEEEE	tjp1b	tight junction protein 1b [Source:ZFIN;Acc:ZDB-GENE-070925-1]
ENSDARG00000069459	177 VVT TTTTTTT	si:dkey-6n21.13	si:dkey-6n21.13 [Source:ZFIN;Acc:ZDB-GENE-160728-54]
ENSDARG00000062190	217 IIV VVVVVVV	PDE3B	si:ch211-79e4.4 [Source:ZFIN;Acc:ZDB-GENE-160728-20]
ENSDARG00000013526	1925 LL- PPSPPSP 2126 EE- QKQQQQQ	svep1	sushi, von Willebrand factor type A, EGF and pentraxin domain containing 1 [Source:ZFIN;Acc:ZDB-GENE-110726-1]
ENSDARG00000098379	241 EE- GGTPGGG	si:dkey-38l22.2	si:dkey-38l22.2 [Source:ZFIN;Acc:ZDB-GENE-141216-433]

## Sheet: Table S17
Table S17. Convergent amino acid substitutions between Mormyroidea and Gymnotiformes.
Ensembl GeneID	Position and convergent amino acid substitution	Gene name	Gene description
ENSDARG00000000001	152 VVV MIIIIII 247 DED EEEEEEE	slc35a5	solute carrier family 35, member A5 [Source:ZFIN;Acc:ZDB-GENE-030616-55]
ENSDARG00000000002	314 RRR PHHHHHH	ccdc80	coiled-coil domain containing 80 [Source:ZFIN;Acc:ZDB-GENE-030616-56]
ENSDARG00000000241	409 QHQ HHHHHHH 416 APA TSPPTPP	slc40a1	solute carrier family 40 (iron-regulated transporter), member 1 [Source:ZFIN;Acc:ZDB-GENE-000511-8]
ENSDARG00000000631	456 LLL VPVVVVV	ptpn4a	protein tyrosine phosphatase, non-receptor type 4a [Source:ZFIN;Acc:ZDB-GENE-030616-449]
ENSDARG00000000935	353 VMV MMMLMMM	unk	unkempt family zinc finger [Source:ZFIN;Acc:ZDB-GENE-040426-707]
ENSDARG00000045051	108 SAS AAAAAAA 186 ILI MLLLMLL 302 LML MMMMMMM 393 TCT SCCCSCC	slc16a3	solute carrier family 16 (monocarboxylate transporter), member 3 [Source:ZFIN;Acc:ZDB-GENE-030131-5487]
ENSDARG00000000540	91 EKE RKKKKKK 230 IVI VVVVVVV 542 A-A PLPPPPP	asnsd1	asparagine synthetase domain containing 1 [Source:ZFIN;Acc:ZDB-GENE-030616-362]
ENSDARG00000001414	407 RKR KMKTKKK	mctp2a	multiple C2 domains, transmembrane 2a [Source:ZFIN;Acc:ZDB-GENE-040724-63]
ENSDARG00000000690	76 SES QEEKQEE 182 STS VTTTTTT	sypl2b	synaptophysin-like 2b [Source:ZFIN;Acc:ZDB-GENE-050417-309]
ENSDARG00000000804	273 D-D EEEEEEE	rassf6	Ras association (RalGDS/AF-6) domain family 6 [Source:ZFIN;Acc:ZDB-GENE-030616-513]
ENSDARG00000018961	491 KRK RRRRRRR 530 EDE DDDDDDD	gtpbp4	GTP binding protein 4 [Source:ZFIN;Acc:ZDB-GENE-030131-5982]
ENSDARG00000021346	223 VIV IIIIIII	pdhb	pyruvate dehydrogenase (lipoamide) beta [Source:ZFIN;Acc:ZDB-GENE-040426-2173]
ENSDARG00000012468	576 AMA VGVVVVV	aacs	acetoacetyl-CoA synthetase [Source:ZFIN;Acc:ZDB-GENE-040426-903]
ENSDARG00000041022	33 SAS TTVQTAT 344 VTV ATTTATT	pdcd4b	programmed cell death 4b [Source:ZFIN;Acc:ZDB-GENE-030131-9847]
ENSDARG00000005945	75 RKR KKKKKKK 79 GSG AASAASA 506 EAE DDVDDAD	sart1	squamous cell carcinoma antigen recognised by T cells [Source:ZFIN;Acc:ZDB-GENE-040718-422]
ENSDARG00000015072	367 CFC FYFYYFY	dmrt2a	doublesex and mab-3 related transcription factor 2a [Source:ZFIN;Acc:ZDB-GENE-990621-7]
ENSDARG00000069995	467 RKR KKKKKKK	dpy19l1l	dpy-19-like 1, like (H. sapiens) [Source:ZFIN;Acc:ZDB-GENE-030521-11]
ENSDARG00000010381	210 ATA TTTTTTT	rnf2	ring finger protein 2 [Source:ZFIN;Acc:ZDB-GENE-030131-5243]
ENSDARG00000057143	54 A-A PPLPPLP 260 TVT LVALLVV	nradd	neurotrophin receptor associated death domain [Source:ZFIN;Acc:ZDB-GENE-030131-2537]
ENSDARG00000017757	73 TAT AVAAAAA 450 GCG SCCCSCC	pik3cg	phosphatidylinositol-4,5-bisphosphate 3-kinase, catalytic subunit gamma [Source:ZFIN;Acc:ZDB-GENE-040426-2532]
ENSDARG00000005191	45 MLM LLLLLLL 267 SCS CCCCCCC	ahcy	adenosylhomocysteinase [Source:ZFIN;Acc:ZDB-GENE-031219-6]
ENSDARG00000010524	312 GSG SSSSSSS 403 TAT AAAAAAA	si:ch211-282j22.3	si:ch211-282j22.3 [Source:ZFIN;Acc:ZDB-GENE-091113-49]
ENSDARG00000026225	97 I-I LLLFLLL	whsc1	Wolf-Hirschhorn syndrome candidate 1 [Source:ZFIN;Acc:ZDB-GENE-030131-2581]
ENSDARG00000002365	231 TST SSSSSSS	cers5	ceramide synthase 5 [Source:ZFIN;Acc:ZDB-GENE-030131-1740]
ENSDARG00000012927	187 ASA STTTTTT	tcea2	transcription elongation factor A (SII), 2 [Source:ZFIN;Acc:ZDB-GENE-040426-985]
ENSDARG00000008370	319 GAG ALAAAAA	csnk1da	casein kinase 1, delta a [Source:ZFIN;Acc:ZDB-GENE-030131-825]
ENSDARG00000007385	426 STS TTTTTTT	cct7	chaperonin containing TCP1, subunit 7 (eta) [Source:ZFIN;Acc:ZDB-GENE-020419-7]
ENSDARG00000016044	137 RRR KKKKKKK	gins4	GINS complex subunit 4 (Sld5 homolog) [Source:ZFIN;Acc:ZDB-GENE-040801-59]
ENSDARG00000012405	177 S-S PPPPPPP 598 SPS PPPPPPP 1090 SAS AAAAAAA 1225 L-L QQQQQQQ 1286 S-S LPPPPPP	col1a1a	collagen, type I, alpha 1a [Source:ZFIN;Acc:ZDB-GENE-030131-9102]
ENSDARG00000036414	110 DED EEEEEEE 588 SPS PPPPPPP 808 LQL PHQQQQQ 831 STS TTTTTTT 934 VIV AATAATA 1042 PAP AAAAAAA	si:ch73-335l21.1	si:ch73-335l21.1 [Source:ZFIN;Acc:ZDB-GENE-130530-591]
ENSDARG00000013144	138 DSD SSSSSSS 155 PEP GEDAAEA	atp1b1a	ATPase, Na+/K+ transporting, beta 1a polypeptide [Source:ZFIN;Acc:ZDB-GENE-001127-3]
ENSDARG00000005948	237 RKR KKKKKKK 279 TAT SAAAAAA 395 VMV MMMMMMM	ankmy2a	ankyrin repeat and MYND domain containing 2a [Source:ZFIN;Acc:ZDB-GENE-030131-6321]
ENSDARG00000014572	26 SAS TAAAAAA 65 VFV LIFIIFI 142 MIM IIIIIII 260 SSS GGGGGGG 288 ATA TTTTTTT 363 ASA ESSSSSS	chpt1	choline phosphotransferase 1 [Source:ZFIN;Acc:ZDB-GENE-030131-1325]
ENSDARG00000007531	7 GAG AAAAAAA	zcchc9	zinc finger, CCHC domain containing 9 [Source:ZFIN;Acc:ZDB-GENE-031030-9]
ENSDARG00000007885	291 MVM AVVVVVV	fancl	Fanconi anemia, complementation group L [Source:ZFIN;Acc:ZDB-GENE-040426-1045]
ENSDARG00000021408	100 GAG SAAAAAA 341 FYF YYYYYYY	kdelc2	KDEL (Lys-Asp-Glu-Leu) containing 2 [Source:ZFIN;Acc:ZDB-GENE-060810-142]
ENSDARG00000008542	33 QEQ EEEEEEE	yod1	YOD1 deubiquitinase [Source:ZFIN;Acc:ZDB-GENE-050417-217]
ENSDARG00000024204	267 LML MMMMMMM	mcm3	minichromosome maintenance complex component 3 [Source:ZFIN;Acc:ZDB-GENE-020419-4]
ENSDARG00000003599	85 VIV IIMIIII 102 LFL FFFFFFF	rpl3	ribosomal protein L3 [Source:ZFIN;Acc:ZDB-GENE-030131-1291]
ENSDARG00000068763	504 EDE DDDDDDD 793 ISI STSSSSS 1031 ILI MLLLMLL	plcg2	phospholipase C, gamma 2 [Source:ZFIN;Acc:ZDB-GENE-030131-9532]
ENSDARG00000022456	142 DED QEEEEEE	eno1a	enolase 1a, (alpha) [Source:ZFIN;Acc:ZDB-GENE-030131-6048]
ENSDARG00000003035	550 RKR KKKKKKK	hspa9	heat shock protein 9 [Source:ZFIN;Acc:ZDB-GENE-030828-12]
ENSDARG00000018716	711 D-D EEEEEEE 1037 L-L VVVVVVV	dgkh	diacylglycerol kinase, eta [Source:ZFIN;Acc:ZDB-GENE-070912-328]
ENSDARG00000016649	40 DED EEEEEEE 63 KQK GEQEEQE	akr7a3	aldo-keto reductase family 7, member A3 (aflatoxin aldehyde reductase) [Source:ZFIN;Acc:ZDB-GENE-040718-62]
ENSDARG00000013072	57 EDE DDDDDDD	MMP15 (1 of many)	matrix metallopeptidase 15 [Source:HGNC Symbol;Acc:HGNC:7161]
ENSDARG00000034293	155 HQH KQQQQQQ 189 MTM TATTTTT 340 EVE VVVVVVV 462 SPS PTPTPPT 523 PTP TTTTTTT	hif1ab	hypoxia inducible factor 1, alpha subunit (basic helix-loop-helix transcription factor) b [Source:ZFIN;Acc:ZDB-GENE-040426-706]
ENSDARG00000017602	134 VIV IIIIIII	ccng2	cyclin G2 [Source:ZFIN;Acc:ZDB-GENE-021016-1]
ENSDARG00000009488	218 LIL IIIIIII	gipc2	GIPC PDZ domain containing family, member 2 [Source:ZFIN;Acc:ZDB-GENE-040426-921]
ENSDARG00000006877	245 QKQ RRKKRKK 402 IVI VAVVVVV	enpp4	ectonucleotide pyrophosphatase/phosphodiesterase 4 [Source:ZFIN;Acc:ZDB-GENE-050417-444]
ENSDARG00000016260	282 RKR KKKKKKK	fxr2	fragile X mental retardation, autosomal homolog 2 [Source:ZFIN;Acc:ZDB-GENE-040426-943]
ENSDARG00000011510	46 APA PPPPPPP 195 ATA TTTTTTT	rcc2	regulator of chromosome condensation 2 [Source:ZFIN;Acc:ZDB-GENE-040426-2213]
ENSDARG00000017431	35 SRS PPRPPRP	fam63b	family with sequence similarity 63, member B [Source:ZFIN;Acc:ZDB-GENE-030616-328]
ENSDARG00000002445	268 G-G VVSAVSA 322 P-P SSSSSSS 364 L-L FFHHFHH	prdm1a	PR domain containing 1a, with ZNF domain [Source:ZFIN;Acc:ZDB-GENE-030131-2193]
ENSDARG00000008032	128 DED EEEEEEE 157 SAS PQAEPAA 217 VVV AAAAAAA 307 VIV IIIIIII 677 LLL MMMMMMM	sart3	squamous cell carcinoma antigen recognized by T cells 3 [Source:ZFIN;Acc:ZDB-GENE-040724-10]
ENSDARG00000011498	110 AGA GGGGGGG	si:ch211-212o1.2	si:ch211-212o1.2 [Source:ZFIN;Acc:ZDB-GENE-041111-310]
ENSDARG00000019774	194 IAI MKAKMAK 372 GSG STSSSSS 868 RKR KKKKKKK 936 ASA SSSSSSS	zhx3	zinc fingers and homeoboxes 3 [Source:ZFIN;Acc:ZDB-GENE-031107-1]
ENSDARG00000007009	160 TST SSSSSSS 173 EDE DGDDDDD	hoxa11b	homeobox A11b [Source:ZFIN;Acc:ZDB-GENE-990415-4]
ENSDARG00000010281	126 G-G SSSSSSS	xpo4	exportin 4 [Source:ZFIN;Acc:ZDB-GENE-030131-3062]
ENSDARG00000020544	51 GDG DDDDDDD 95 EGE GGGGGGG	rem1	RAS (RAD and GEM)-like GTP-binding 1 [Source:ZFIN;Acc:ZDB-GENE-040317-1]
ENSDARG00000003113	57 YYY FFFFFFF 307 VVV LLLLLLL	ada	adenosine deaminase [Source:ZFIN;Acc:ZDB-GENE-040718-393]
ENSDARG00000013240	409 STS AAATAAT 461 LVL FFVFFVF	zgc:172271	zgc:172271 [Source:ZFIN;Acc:ZDB-GENE-080204-110]
ENSDARG00000020956	558 SGS GGGGGGG	pck2	phosphoenolpyruvate carboxykinase 2 (mitochondrial) [Source:ZFIN;Acc:ZDB-GENE-040426-2266]
ENSDARG00000007149	601 KRK RRRRRRR 682 VIV FIIIIII 690 LPL PVPPPPP 1089 RQR EKQKKQK 1186 IVI VVVVVVV 1202 SGS GGGGGGG	nadl1.2	neural adhesion molecule L1.2 [Source:ZFIN;Acc:ZDB-GENE-990415-10]
ENSDARG00000015824	717 ASA GGGGGGG 741 PTP STTTSTT	lemd3	LEM domain containing 3 [Source:ZFIN;Acc:ZDB-GENE-030131-490]
ENSDARG00000004059	199 KTK TTTTTTT 318 RQR QQQQQQQ	galk2	galactokinase 2 [Source:ZFIN;Acc:ZDB-GENE-041114-143]
ENSDARG00000020529	194 ASA TTSYTSS 360 RQR HQQSHQQ	hacl1	2-hydroxyacyl-CoA lyase 1 [Source:ZFIN;Acc:ZDB-GENE-040426-2058]
ENSDARG00000016447	274 APA PPPPPPP	ythdf1	YTH N(6)-methyladenosine RNA binding protein 1 [Source:ZFIN;Acc:ZDB-GENE-040426-2786]
ENSDARG00000021059	82 PAP AAGAAAA 95 GAG AAAAAAA	alas1	aminolevulinate, delta-, synthase 1 [Source:ZFIN;Acc:ZDB-GENE-001229-2]
ENSDARG00000017762	136 EDE DDDDDDD 223 LML MMMMMMM	srrt	serrate RNA effector molecule homolog (Arabidopsis) [Source:ZFIN;Acc:ZDB-GENE-020419-13]
ENSDARG00000016936	3447 V-V LIPLLLL 3461 V-V AAAAAAA 3499 S-S GGGGGGG 3829 T-T AAAAAAA 3978 S-S TTTTTTT	hmcn1	hemicentin 1 [Source:ZFIN;Acc:ZDB-GENE-041014-322]
ENSDARG00000010035	159 VIV TTMMTMM 353 LPL PPPPPPP	engase	endo-beta-N-acetylglucosaminidase [Source:ZFIN;Acc:ZDB-GENE-070112-1332]
ENSDARG00000005578	250 VMV MMMMMMM 319 APA PPPPPPP 360 CSC SSSSSSS 423 EDE DDDDDDD 424 YFY FFFFFFF	ugp2a	UDP-glucose pyrophosphorylase 2a [Source:ZFIN;Acc:ZDB-GENE-090311-46]
ENSDARG00000015053	230 VIV IIIIIII	grip1	glutamate receptor interacting protein 1 [Source:ZFIN;Acc:ZDB-GENE-041210-125]
ENSDARG00000008662	84 GAG AAAAAAA 404 PSP SSSSSSS 500 TST SSSSSSS	fign	fidgetin [Source:ZFIN;Acc:ZDB-GENE-050522-339]
ENSDARG00000018984	151 A-A TTTTTTT	eya2	EYA transcriptional coactivator and phosphatase 2 [Source:ZFIN;Acc:ZDB-GENE-040912-24]
ENSDARG00000005561	399 ATA TTTTTTT	gfm2	G elongation factor, mitochondrial 2 [Source:ZFIN;Acc:ZDB-GENE-060201-3]
ENSDARG00000013561	154 ILI LLLLLLL	pgm1	phosphoglucomutase 1 [Source:ZFIN;Acc:ZDB-GENE-040426-1245]
ENSDARG00000012040	570 VMV MMMMMMM	rnf19a	ring finger protein 19A, RBR E3 ubiquitin protein ligase [Source:ZFIN;Acc:ZDB-GENE-030131-9414]
ENSDARG00000006240	209 GSG SKSKSSS 615 SAS TTAATAA	slc27a1a	solute carrier family 27 (fatty acid transporter), member 1a [Source:ZFIN;Acc:ZDB-GENE-050320-112]
ENSDARG00000017740	612 DED EEEEEEE	sec63	SEC63 homolog, protein translocation regulator [Source:ZFIN;Acc:ZDB-GENE-040718-328]
ENSDARG00000004473	412 GAG ASAAAAA 420 SPS PPTPPPP	tbx21	T-box 21 [Source:ZFIN;Acc:ZDB-GENE-080104-3]
ENSDARG00000018980	255 VPV FPAPPPP 333 VIV KIIIIII	zgc:91890	zgc:91890 [Source:ZFIN;Acc:ZDB-GENE-040704-21]
ENSDARG00000011819	350 A-A STTTSTT 696 V-V ILIIIII 1463 TST SSASSSS	pcnx	pecanex homolog (Drosophila) [Source:ZFIN;Acc:ZDB-GENE-081113-6]
ENSDARG00000020676	20 GAG ARAAAAA	dpp3	dipeptidyl-peptidase 3 [Source:ZFIN;Acc:ZDB-GENE-030131-1247]
ENSDARG00000010948	766 V-V AASTASA	kif11	kinesin family member 11 [Source:ZFIN;Acc:ZDB-GENE-020426-1]
ENSDARG00000018956	211 MVM LFVLLVL 219 TAT ASAAAAA	tmem39b	transmembrane protein 39B [Source:ZFIN;Acc:ZDB-GENE-030131-6042]
ENSDARG00000014230	149 PAP AAAAAAA 274 VIV IIIIIII	dlst	dihydrolipoamide S-succinyltransferase [Source:ZFIN;Acc:ZDB-GENE-030326-1]
ENSDARG00000018049	326 MTM TLTTTTT	sf3b2	splicing factor 3b, subunit 2 [Source:ZFIN;Acc:ZDB-GENE-070928-1]
ENSDARG00000006584	72 STS AAAAAAA	phf8	PHD finger protein 8 [Source:ZFIN;Acc:ZDB-GENE-060419-1]
ENSDARG00000012790	154 TMT LLVVLVV 282 VLV LILLLLL	tmem161a	transmembrane protein 161A [Source:ZFIN;Acc:ZDB-GENE-041111-267]
ENSDARG00000004581	164 MTM TTTTTTT	sel1l	sel-1 suppressor of lin-12-like (C. elegans) [Source:ZFIN;Acc:ZDB-GENE-041001-122]
ENSDARG00000016687	59 V-V STAAAAA 532 DED EEEEEEE	acadvl	acyl-CoA dehydrogenase, very long chain [Source:ZFIN;Acc:ZDB-GENE-030131-899]
ENSDARG00000032970	53 TQT EQQQQQQ	cox4i1	cytochrome c oxidase subunit IV isoform 1 [Source:ZFIN;Acc:ZDB-GENE-030131-5175]
ENSDARG00000004322	383 E-E DDDDDDD 407 L-L HQHQHHQ	ush1ga	Usher syndrome 1Ga (autosomal recessive) [Source:ZFIN;Acc:ZDB-GENE-131120-173]
ENSDARG00000021945	729 VIV ILLLILL	ddx23	DEAD (Asp-Glu-Ala-Asp) box polypeptide 23 [Source:ZFIN;Acc:ZDB-GENE-030131-6215]
ENSDARG00000040251	233 KYK WRYGRYR	ctsk	cathepsin K [Source:ZFIN;Acc:ZDB-GENE-001205-4]
ENSDARG00000016089	463 ATA GGTGGTG 480 QRQ HHRRHRR	gltscr1l	GLTSCR1-like [Source:ZFIN;Acc:ZDB-GENE-100716-3]
ENSDARG00000016484	453 ATA TTTTTTT 466 DED KEEEEEE	dkc1	dyskeratosis congenita 1, dyskerin [Source:ZFIN;Acc:ZDB-GENE-031118-120]
ENSDARG00000001777	457 SSS CCCCCCC 643 LML VIMIVMI 881 GSG SSASSSS	nup155	nucleoporin 155 [Source:ZFIN;Acc:ZDB-GENE-040426-711]
ENSDARG00000009430	315 T-T IIIIIII	tmem30c	transmembrane protein 30C [Source:ZFIN;Acc:ZDB-GENE-040426-1127]
ENSDARG00000021433	259 CSC SSSSSSS 385 QHQ RRHRRHR	asmtl	acetylserotonin O-methyltransferase-like [Source:ZFIN;Acc:ZDB-GENE-030131-2854]
ENSDARG00000006683	510 VIV IIIIIII 744 RKR KKKKKKK	arhgef6	Rac/Cdc42 guanine nucleotide exchange factor (GEF) 6 [Source:ZFIN;Acc:ZDB-GENE-101013-2]
ENSDARG00000014101	267 ASA SSSSSSS	pyroxd2	pyridine nucleotide-disulphide oxidoreductase domain 2 [Source:ZFIN;Acc:ZDB-GENE-050506-147]
ENSDARG00000012896	45 S-S APAAAAA	anos1a	anosmin 1a [Source:ZFIN;Acc:ZDB-GENE-000201-9]
ENSDARG00000008808	532 AVA STVTSVT	eml2	echinoderm microtubule associated protein like 2 [Source:ZFIN;Acc:ZDB-GENE-050706-71]
ENSDARG00000019529	707 ATA SSSSSSS 838 DDD EEEEEEE	parp1	poly (ADP-ribose) polymerase 1 [Source:ZFIN;Acc:ZDB-GENE-030131-3955]
ENSDARG00000003320	731 EQE QQQQQQQ	fam91a1	family with sequence similarity 91, member A1 [Source:ZFIN;Acc:ZDB-GENE-040426-1187]
ENSDARG00000012609	35 TIT AAIAAIA 55 YHY HHHHHHH 56 AGA GGGGGGG 103 DED YFEYYEY 143 LVL IIVIIVI 149 KEK EEEDEEE 277 D-D EEHEEHE 293 GGG DDDDDDD 337 YHY HHHHHHH 346 EHE DDDDDDD 357 GTG KVTVKTV 394 LIL VVTQVIV	hpx	hemopexin [Source:ZFIN;Acc:ZDB-GENE-030131-5773]
ENSDARG00000032117	529 EDE DDDDDDD	ddx1	DEAD (Asp-Glu-Ala-Asp) box helicase 1 [Source:ZFIN;Acc:ZDB-GENE-041001-215]
ENSDARG00000019300	570 RQR QQQQQQQ 828 ATA TTTTTTT 923 RKR KKTKKKK	ints7	integrator complex subunit 7 [Source:ZFIN;Acc:ZDB-GENE-021220-6]
ENSDARG00000004774	128 VIV IIIIIII 507 VLV ILLLILL	wdr36	WD repeat domain 36 [Source:ZFIN;Acc:ZDB-GENE-030131-464]
ENSDARG00000013346	853 QSQ STSSSSS	fam208ab	family with sequence similarity 208, member Ab [Source:ZFIN;Acc:ZDB-GENE-090311-29]
ENSDARG00000009942	372 A-A SSPSSPS 382 R-R KKKKKKK	cdc6	cell division cycle 6 homolog (S. cerevisiae) [Source:ZFIN;Acc:ZDB-GENE-050506-131]
ENSDARG00000007783	413 L-L KKAMKMM 421 E-E DDDDDDD	blk	BLK proto-oncogene, Src family tyrosine kinase [Source:ZFIN;Acc:ZDB-GENE-040724-106]
ENSDARG00000010655	32 EKE DDKDDKD 154 EDE STDDDDD	ppm1k	protein phosphatase, Mg2+/Mn2+ dependent, 1K [Source:ZFIN;Acc:ZDB-GENE-050306-8]
ENSDARG00000016263	582 PAP SSAASAA	zdhhc5a	zinc finger, DHHC-type containing 5a [Source:ZFIN;Acc:ZDB-GENE-090312-92]
ENSDARG00000012194	141 LIL IIIIIII 198 TST SSSSSSS	scp2a	sterol carrier protein 2a [Source:ZFIN;Acc:ZDB-GENE-040426-1846]
ENSDARG00000009480	282 TST SSSSSSS	pdcl	phosducin-like [Source:ZFIN;Acc:ZDB-GENE-030131-2365]
ENSDARG00000004161	46 ATA TTTTTTT	ik	IK cytokine [Source:ZFIN;Acc:ZDB-GENE-030131-960]
ENSDARG00000055108	50 DSD SSSSSSS 244 SAS PTAAAAA	gde1	glycerophosphodiester phosphodiesterase 1 [Source:ZFIN;Acc:ZDB-GENE-040426-881]
ENSDARG00000032129	145 LVL QQVQQVQ 352 EDE DDDDDDD 466 EEE DDDDDDD	gtf2f1	general transcription factor IIF, polypeptide 1 [Source:ZFIN;Acc:ZDB-GENE-030131-4557]
ENSDARG00000003127	247 ASA SSSPSSS	zgc:123105	zgc:123105 [Source:ZFIN;Acc:ZDB-GENE-051113-272]
ENSDARG00000019601	241 I-I MMMMMMM 819 RKR KKKSKKK 978 KRK RPRRRRR 1486 LQL QQQQQQQ 2546 TLT LLMLLLL 2729 RKR SKKKKKK 3022 A-A SSSSSSS	col12a1b	collagen, type XII, alpha 1b [Source:ZFIN;Acc:ZDB-GENE-120215-116]
ENSDARG00000013861	215 VIV IIIIIII	armc1	armadillo repeat containing 1 [Source:ZFIN;Acc:ZDB-GENE-041212-33]
ENSDARG00000020191	93 H-H RRRRRRR	ppef1	protein phosphatase, EF-hand calcium binding domain 1 [Source:ZFIN;Acc:ZDB-GENE-080303-27]
ENSDARG00000001906	190 AEA EGEEEEE	si:dkey-247m21.3	si:dkey-247m21.3 [Source:ZFIN;Acc:ZDB-GENE-091204-249]
ENSDARG00000012929	160 AGA GGGGGGG	eif2d	eukaryotic translation initiation factor 2D [Source:ZFIN;Acc:ZDB-GENE-040426-1226]
ENSDARG00000016623	66 GCG CCCCCCC 355 VLV IIIIIII	si:ch211-195b13.1	si:ch211-195b13.1 [Source:ZFIN;Acc:ZDB-GENE-030131-7626]
ENSDARG00000071037	297 LAL VVVVVVV	pex13	peroxisomal biogenesis factor 13 [Source:ZFIN;Acc:ZDB-GENE-040426-1544]
ENSDARG00000014138	64 VLV FLLLLLL 97 SCS LCCCCCC 299 RKR KKKKKKK	acot8	acyl-CoA thioesterase 8 [Source:ZFIN;Acc:ZDB-GENE-041010-174]
ENSDARG00000007092	195 GAG AAAAAAA	xab2	XPA binding protein 2 [Source:ZFIN;Acc:ZDB-GENE-040426-685]
ENSDARG00000008026	656 PSP SLSSSSS	fam129bb	family with sequence similarity 129, member Bb [Source:ZFIN;Acc:ZDB-GENE-030131-6218]
ENSDARG00000026294	470 HDH DDDDDDD 552 EEE DDDDDDD 553 ATA VVTMVTV	erbb2	erb-b2 receptor tyrosine kinase 2 [Source:ZFIN;Acc:ZDB-GENE-031118-121]
ENSDARG00000010317	155 KEK QIEEQEE 161 VIV IIIIIII	gpr183a	G protein-coupled receptor 183a [Source:ZFIN;Acc:ZDB-GENE-070615-28]
ENSDARG00000012789	338 RHR HHHHHHH	plek2	pleckstrin 2 [Source:ZFIN;Acc:ZDB-GENE-080219-2]
ENSDARG00000004078	45 RKR KKKKKKK 417 LML MIMIMMM	acsl4a	acyl-CoA synthetase long-chain family member 4a [Source:ZFIN;Acc:ZDB-GENE-040426-1565]
ENSDARG00000020771	18 S-S LPTPPTP 789 I-I VVVVVVV 885 R-R QQQQQQQ 1078 S-S PPAAPAA	tnr	tenascin R (restrictin, janusin) [Source:ZFIN;Acc:ZDB-GENE-030804-1]
ENSDARG00000009953	596 ATA TTSTTTT 668 VLV IILLILL 1219 DED EEEEEEE	med14	mediator complex subunit 14 [Source:ZFIN;Acc:ZDB-GENE-030131-8867]
ENSDARG00000004757	153 GKG KKKKKKK	ybx1	Y box binding protein 1 [Source:ZFIN;Acc:ZDB-GENE-000629-3]
ENSDARG00000005218	10 EDE DLDDDDD 71 EQE HKQQQQQ	wrnip1	Werner helicase interacting protein 1 [Source:ZFIN;Acc:ZDB-GENE-040426-2415]
ENSDARG00000042308	178 DGD GGGGGGG 243 PSP SSSSSSS 293 RRR KKKKKKK 335 RRR KKKKKKK 339 GTG ASTTATT 362 EDE DDDDDDD	arhgef18b	rho/rac guanine nucleotide exchange factor (GEF) 18b [Source:ZFIN;Acc:ZDB-GENE-070705-462]
ENSDARG00000009136	23 I-I VVVVVVV 318 P-P QQSQQSQ	tp53bp2a	tumor protein p53 binding protein, 2a [Source:ZFIN;Acc:ZDB-GENE-040516-8]
ENSDARG00000021389	467 AGA GGGGGGG 562 TAT SEAAAAA 996 SPS PPPPPPP 1091 FVF LVVILVV	jag2b	jagged 2b [Source:ZFIN;Acc:ZDB-GENE-011128-3]
ENSDARG00000015314	93 TST SSSSSSS	zc4h2	zinc finger, C4H2 domain containing [Source:ZFIN;Acc:ZDB-GENE-030131-2207]
ENSDARG00000016598	121 L-L IIIIIII	ckmt1	creatine kinase, mitochondrial 1 [Source:ZFIN;Acc:ZDB-GENE-030131-611]
ENSDARG00000014582	127 KQK RRQRRQR	exoc3	exocyst complex component 3 [Source:ZFIN;Acc:ZDB-GENE-030131-5947]
ENSDARG00000003564	158 RKR KKKKKKK	dohh	deoxyhypusine hydroxylase/monooxygenase [Source:ZFIN;Acc:ZDB-GENE-030131-451]
ENSDARG00000017696	56 A-A PPSSPSS 124 QEQ DEEEEEE 178 TPT APPPAPP 184 SAS AAAPAAA	diexf	digestive organ expansion factor homolog [Source:ZFIN;Acc:ZDB-GENE-021217-2]
ENSDARG00000005254	106 SAS AAAAAAA	kdelr2a	KDEL (Lys-Asp-Glu-Leu) endoplasmic reticulum protein retention receptor 2a [Source:ZFIN;Acc:ZDB-GENE-030826-32]
ENSDARG00000019326	222 VIV IIIMIII 223 AGA GGGGGGG	prpsap2	phosphoribosyl pyrophosphate synthetase-associated protein 2 [Source:ZFIN;Acc:ZDB-GENE-040426-2077]
ENSDARG00000075543	1399 EEE DDDDDDD	chd8	chromodomain helicase DNA binding protein 8 [Source:ZFIN;Acc:ZDB-GENE-030131-6320]
ENSDARG00000015278	162 VLV LILLLLL	plxnc1	plexin C1 [Source:ZFIN;Acc:ZDB-GENE-030131-1620]
ENSDARG00000015856	279 RKR KSQKKKK	slc25a40	solute carrier family 25, member 40 [Source:ZFIN;Acc:ZDB-GENE-040718-52]
ENSDARG00000011661	64 GVG DDDDDDD	twf1b	twinfilin actin-binding protein 1b [Source:ZFIN;Acc:ZDB-GENE-040711-3]
ENSDARG00000057099	403 RKR KKKKKKK	papss1	3'-phosphoadenosine 5'-phosphosulfate synthase 1 [Source:ZFIN;Acc:ZDB-GENE-080721-5]
ENSDARG00000016528	40 C-C FFYYFYY 108 LML MMMMMMM 160 RHR HHHHHHH 430 RQR KKQKKQK 461 LVL MIVVMVV 569 KAK STAASAA 629 KRK RRRRRRR	WDCP	zgc:103511 [Source:ZFIN;Acc:ZDB-GENE-050320-107]
ENSDARG00000021404	75 QEQ DEEEEEE 109 LSL STSSSSS	zgc:110319	zgc:110319 [Source:ZFIN;Acc:ZDB-GENE-050417-345]
ENSDARG00000009214	330 IVI VVVVVVV	mfsd13a	major facilitator superfamily domain containing 13A [Source:ZFIN;Acc:ZDB-GENE-041212-83]
ENSDARG00000019117	53 DED EEEEEEE 73 EDE DDDDDDD	parvb	parvin, beta [Source:ZFIN;Acc:ZDB-GENE-030131-4411]
ENSDARG00000005972	4 G-G SSSSSSS 16 DED EKEEEEE 61 RQR QLQQQQQ 116 DED EEEEEEE 475 VIV ILIIIII	ric8b	RIC8 guanine nucleotide exchange factor B [Source:ZFIN;Acc:ZDB-GENE-030131-6435]
ENSDARG00000003383	246 SPS AAAAAAA	asb8	ankyrin repeat and SOCS box containing 8 [Source:ZFIN;Acc:ZDB-GENE-030131-5411]
ENSDARG00000005544	117 LML MMMMMMM	btbd3a	BTB (POZ) domain containing 3a [Source:ZFIN;Acc:ZDB-GENE-090312-7]
ENSDARG00000008859	246 GSG SSSSSSS	mylipa	myosin regulatory light chain interacting protein a [Source:ZFIN;Acc:ZDB-GENE-030131-7831]
ENSDARG00000003145	94 GSG TSTSSSS	CLMP	CXADR like membrane protein [Source:HGNC Symbol;Acc:HGNC:24039]
ENSDARG00000015793	28 TST SSSSSSS 201 SGS GGGGGGG	creb3l1	cAMP responsive element binding protein 3-like 1 [Source:ZFIN;Acc:ZDB-GENE-030219-181]
ENSDARG00000076225	343 V-V IIIIIII	tha1	threonine aldolase 1 [Source:ZFIN;Acc:ZDB-GENE-040704-14]
ENSDARG00000002591	54 DED EEEEEEE 392 TAT SSSSSSS	ruvbl1	RuvB-like AAA ATPase 1 [Source:ZFIN;Acc:ZDB-GENE-030109-2]
ENSDARG00000013009	255 AAA TTTTTTT	ubiad1	UbiA prenyltransferase domain containing 1 [Source:ZFIN;Acc:ZDB-GENE-030131-3205]
ENSDARG00000018787	84 EDE DDDDDDD	efna1b	ephrin-A1b [Source:ZFIN;Acc:ZDB-GENE-041007-5]
ENSDARG00000052721	311 VIV IIIIIII 456 LVL VIVIVVI	prim2	primase, DNA, polypeptide 2 [Source:ZFIN;Acc:ZDB-GENE-050522-471]
ENSDARG00000013476	123 M-M VVVVVVV	arhgef39	Rho guanine nucleotide exchange factor (GEF) 39 [Source:ZFIN;Acc:ZDB-GENE-041114-28]
ENSDARG00000005462	74 M-M LLLLLLL 424 V-V MMLMMMM 616 STS TTTTTTT	kif4	kinesin family member 4 [Source:ZFIN;Acc:ZDB-GENE-040426-1545]
ENSDARG00000041982	613 VAV AEATAAA	adamts6	ADAM metallopeptidase with thrombospondin type 1 motif, 6 [Source:ZFIN;Acc:ZDB-GENE-091113-9]
ENSDARG00000018162	255 RKR KKKKKKK	ctnnal1	catenin (cadherin-associated protein), alpha-like 1 [Source:ZFIN;Acc:ZDB-GENE-060503-507]
ENSDARG00000012981	136 Q-Q VHHHHHH 369 H-H SSFSSFS 748 K-K MRRRRRR	osbpl7	oxysterol binding protein-like 7 [Source:ZFIN;Acc:ZDB-GENE-041010-212]
ENSDARG00000006524	269 SAS AATAAAA	supt6h	SPT6 homolog, histone chaperone [Source:ZFIN;Acc:ZDB-GENE-030131-7949]
ENSDARG00000014828	187 E-E KKQKKKK	l3mbtl1a	l(3)mbt-like 1a (Drosophila) [Source:ZFIN;Acc:ZDB-GENE-090312-120]
ENSDARG00000003984	269 STS TTTTTTT 561 PSP SCSSSSS 580 VMV MMMMMMM 620 D-D EGEEEEE 635 RQR QQQQQQQ 1033 EDE DSDDDDD 1240 SAS AVAAAAA 1529 RHR HGHHHHH	LTN1	si:dkey-175g6.5 [Source:ZFIN;Acc:ZDB-GENE-091204-127]
ENSDARG00000015221	192 RSR SVPASSA 398 ATA TSSSTSS	nsrp1	nuclear speckle splicing regulatory protein 1 [Source:ZFIN;Acc:ZDB-GENE-030131-2646]
ENSDARG00000003570	390 TAT ASASAAS	hsp90b1	heat shock protein 90, beta (grp94), member 1 [Source:ZFIN;Acc:ZDB-GENE-031002-1]
ENSDARG00000006544	4 FLF LLLLLLL 19 RKR KKKKKKK	CABZ01084570.1
ENSDARG00000007221	222 ILI VVLLVLL	pbk	PDZ binding kinase [Source:ZFIN;Acc:ZDB-GENE-030523-2]
ENSDARG00000021439	337 SAS AATGAAA	ncoa4	nuclear receptor coactivator 4 [Source:ZFIN;Acc:ZDB-GENE-040426-689]
ENSDARG00000001950	84 VAV AAAAAAA	ak1	adenylate kinase 1 [Source:ZFIN;Acc:ZDB-GENE-040822-37]
ENSDARG00000002710	248 EDE DDDDDDD 483 RKR KKKKKKK	ncl	nucleolin [Source:ZFIN;Acc:ZDB-GENE-030131-6986]
ENSDARG00000062972	298 VSV APPPAPP 316 STS AATAATA	hip1	huntingtin interacting protein 1 [Source:ZFIN;Acc:ZDB-GENE-010328-15]
ENSDARG00000003963	185 VMV LMMMMMM 470 SAS AAAAAAA	traf4a	tnf receptor-associated factor 4a [Source:ZFIN;Acc:ZDB-GENE-040308-1]
ENSDARG00000003069	301 A-A TTVTTVT 809 VPV APAAAAA 961 STS TTTTTTT	btbd7	BTB (POZ) domain containing 7 [Source:ZFIN;Acc:ZDB-GENE-030131-4477]
ENSDARG00000002847	439 PTP TTTTTTT 447 MTM TTTTTTT	fndc1	fibronectin type III domain containing 1 [Source:ZFIN;Acc:ZDB-GENE-041210-332]
ENSDARG00000020679	237 ATA TSPTTTT	clpp	caseinolytic mitochondrial matrix peptidase proteolytic subunit [Source:ZFIN;Acc:ZDB-GENE-030131-7860]
ENSDARG00000018553	691 QEQ EEEEEEE	ifih1	interferon induced with helicase C domain 1 [Source:ZFIN;Acc:ZDB-GENE-081104-438]
ENSDARG00000014008	196 LVL VVVVVVV	cwc22	CWC22 spliceosome-associated protein homolog (S. cerevisiae) [Source:ZFIN;Acc:ZDB-GENE-060929-452]
ENSDARG00000018923	1332 S-S PKQPPQP 1683 L-L QQQQQQQ 2784 K-K EEEQEEE 3160 I-I VVVVVVV 3490 Y-Y FFFFFFF 3520 R-R EKMKKMK 3675 A-A VVVVVVV 3715 I-I VMVVVVV 3826 V-V SSSSSSS	fat2	FAT atypical cadherin 2 [Source:ZFIN;Acc:ZDB-GENE-111031-1]
ENSDARG00000024642	234 MIM IIVIIII	pip5k1ab	phosphatidylinositol-4-phosphate 5-kinase, type I, alpha, b [Source:ZFIN;Acc:ZDB-GENE-041111-123]
ENSDARG00000014692	201 VSV ASSTASS 204 AMA VVVVVVV 266 RKR KKKKKKK	znf622	zinc finger protein 622 [Source:ZFIN;Acc:ZDB-GENE-050927-1]
ENSDARG00000003899	170 MVM VVVVVVV 414 STS TDTATTT	zdhhc23b	zinc finger, DHHC-type containing 23b [Source:ZFIN;Acc:ZDB-GENE-040808-13]
ENSDARG00000013343	1028 TAT PAAAAAA	kif26ba	kinesin family member 26Ba [Source:ZFIN;Acc:ZDB-GENE-070521-4]
ENSDARG00000010610	655 E-E DDDDDDD	sarm1	sterile alpha and TIR motif containing 1 [Source:ZFIN;Acc:ZDB-GENE-040219-1]
ENSDARG00000013623	156 TST SSSSSSS	vdac2	voltage-dependent anion channel 2 [Source:ZFIN;Acc:ZDB-GENE-030131-845]
ENSDARG00000013653	312 HKH QQEKQKK 349 RHR HIHHHHH 412 DED EAEEEEE	adgrl4	adhesion G protein-coupled receptor L4 [Source:ZFIN;Acc:ZDB-GENE-040426-2689]
ENSDARG00000016163	201 TAT AAAAAAA	usp33	ubiquitin specific peptidase 33 [Source:ZFIN;Acc:ZDB-GENE-040426-2323]
ENSDARG00000018907	1281 E-E DDDDDDD 1775 A-A TPTTTTT	kat6a	K(lysine) acetyltransferase 6A [Source:ZFIN;Acc:ZDB-GENE-021022-3]
ENSDARG00000006011	113 IVI VVVVVVV	klhl42	kelch-like family, member 42 [Source:ZFIN;Acc:ZDB-GENE-041210-190]
ENSDARG00000016774	76 TPT AAPPAPP 221 DED EEEEEEE	plekho2	pleckstrin homology domain containing, family O member 2 [Source:ZFIN;Acc:ZDB-GENE-120406-4]
ENSDARG00000029150	256 DED EEEEEEE	hsp90ab1	heat shock protein 90, alpha (cytosolic), class B member 1 [Source:ZFIN;Acc:ZDB-GENE-990415-95]
ENSDARG00000013079	121 T-T SSSSSSS	tubgcp2	tubulin, gamma complex associated protein 2 [Source:ZFIN;Acc:ZDB-GENE-031118-150]
ENSDARG00000017337	46 VIV IIIIIII	zgc:77929	zgc:77929 [Source:ZFIN;Acc:ZDB-GENE-040426-1908]
ENSDARG00000029905	3 IVI VVVVVVV 17 FYF YYYYYYY 202 FMF MMMMMMM	phyhd1	phytanoyl-CoA dioxygenase domain containing 1 [Source:ZFIN;Acc:ZDB-GENE-041114-159]
ENSDARG00000012295	91 IVI VVVVVVV	bcs1l	BC1 (ubiquinol-cytochrome c reductase) synthesis-like [Source:ZFIN;Acc:ZDB-GENE-040426-938]
ENSDARG00000002385	129 D-D EEEEEEE 181 A-A SGSTSSS 232 V-V LLLLLLL 607 K-K LMMRMMM 973 V-V IILIILI 1413 V-V IIIIIII 1727 E-E DDDDDDD 1959 AVA VVVVVVV	atm	ATM serine/threonine kinase [Source:ZFIN;Acc:ZDB-GENE-040809-1]
ENSDARG00000077526	332 FSF SSSSSSS	babam1	BRISC and BRCA1 A complex member 1 [Source:ZFIN;Acc:ZDB-GENE-040808-6]
ENSDARG00000007099	169 RKR KKKKKKK	cx43.4	connexin 43.4 [Source:ZFIN;Acc:ZDB-GENE-990415-38]
ENSDARG00000013295	182 EEE DDDDDDD	slc2a3a	solute carrier family 2 (facilitated glucose transporter), member 3a [Source:ZFIN;Acc:ZDB-GENE-040718-390]
ENSDARG00000003373	126 LIL VVVIVVV	commd2	COMM domain containing 2 [Source:ZFIN;Acc:ZDB-GENE-040718-118]
ENSDARG00000019728	307 STS TTTTTTT	bmpr1aa	bone morphogenetic protein receptor, type IAa [Source:ZFIN;Acc:ZDB-GENE-000502-1]
ENSDARG00000010312	545 V-V IIIIIII	cp	ceruloplasmin [Source:ZFIN;Acc:ZDB-GENE-010522-1]
ENSDARG00000013694	206 SGS GGGGGGG	tmem110	transmembrane protein 110 [Source:ZFIN;Acc:ZDB-GENE-040426-1198]
ENSDARG00000018814	185 VMV LLMMLMM 391 HQH QQQQQQQ 564 LML VMMMMMM	esrp2	epithelial splicing regulatory protein 2 [Source:ZFIN;Acc:ZDB-GENE-030131-9824]
ENSDARG00000018325	466 IVI VVVVVVV 679 SPS PPPPPPP	taf5	TAF5 RNA polymerase II, TATA box binding protein (TBP)-associated factor [Source:ZFIN;Acc:ZDB-GENE-051120-180]
ENSDARG00000020397	183 GEG EDEDEED	snx15	sorting nexin 15 [Source:ZFIN;Acc:ZDB-GENE-040426-1377]
ENSDARG00000018688	117 DED EEEEEEE	elk3	ELK3, ETS-domain protein [Source:ZFIN;Acc:ZDB-GENE-030716-2]
ENSDARG00000019253	22 LIL IIVVIII 116 KRK HRRMRRR 248 TIT VVIVVIV 258 VAV TAATAAA	rhag	Rh-associated glycoprotein [Source:ZFIN;Acc:ZDB-GENE-030131-8229]
ENSDARG00000009170	986 FIF TIIIIII	ctr9	CTR9 homolog, Paf1/RNA polymerase II complex component [Source:ZFIN;Acc:ZDB-GENE-030131-3782]
ENSDARG00000012513	38 PQP QQQQQQQ 101 TIT VMVVVVV 199 VIV IIIIIII	sdcbp2	syndecan binding protein (syntenin) 2 [Source:ZFIN;Acc:ZDB-GENE-030131-3727]
ENSDARG00000005318	141 STS VTTTTTT 449 IMI MVMMMMM	stam2	signal transducing adaptor molecule (SH3 domain and ITAM motif) 2 [Source:ZFIN;Acc:ZDB-GENE-041114-64]
ENSDARG00000010487	176 FYF YYYYYYY	sae1	SUMO1 activating enzyme subunit 1 [Source:ZFIN;Acc:ZDB-GENE-040625-21]
ENSDARG00000007630	234 DED EEEEEEE	mkrn2	makorin, ring finger protein, 2 [Source:ZFIN;Acc:ZDB-GENE-020213-2]
ENSDARG00000008969	195 A-A STSTSTT 336 TST SSSSSSS	fgb	fibrinogen beta chain [Source:ZFIN;Acc:ZDB-GENE-030131-9261]
ENSDARG00000009557	335 VAV SAAAAAA	wrap73	WD repeat containing, antisense to TP73 [Source:ZFIN;Acc:ZDB-GENE-030131-6313]
ENSDARG00000010008	62 KRK RRRRRRR 123 KRK RRRRRRR 125 RKR KKKKKKK	vim	vimentin [Source:ZFIN;Acc:ZDB-GENE-011212-3]
ENSDARG00000018106	133 ASA SSSSSSS	eif2b3	eukaryotic translation initiation factor 2B, subunit 3 gamma [Source:ZFIN;Acc:ZDB-GENE-040426-1039]
ENSDARG00000008395	234 GCG ASCAACA	snupn	snurportin 1 [Source:ZFIN;Acc:ZDB-GENE-030131-3464]
ENSDARG00000021120	138 SQS AGHGAHG 224 YFY FFFFFFF	ndc1	NDC1 transmembrane nucleoporin [Source:ZFIN;Acc:ZDB-GENE-030131-7176]
ENSDARG00000003655	320 G-G SSEESEE	tmem59l	transmembrane protein 59-like [Source:ZFIN;Acc:ZDB-GENE-040426-2651]
ENSDARG00000002255	61 ATA TSTTTTT	epb41l3a	erythrocyte membrane protein band 4.1-like 3a [Source:ZFIN;Acc:ZDB-GENE-040822-8]
ENSDARG00000071669	103 QRQ RRRRRRR 399 DED EEEEEEE	smyd5	SMYD family member 5 [Source:ZFIN;Acc:ZDB-GENE-040912-39]
ENSDARG00000019342	198 KRK RRRRRRR 307 VIV IIIIIII 467 VCV ACCCACC	chrnd	cholinergic receptor, nicotinic, delta (muscle) [Source:ZFIN;Acc:ZDB-GENE-030131-6665]
ENSDARG00000017708	9 KVK HHGGHGG	lrrc40	leucine rich repeat containing 40 [Source:ZFIN;Acc:ZDB-GENE-030131-6062]
ENSDARG00000014430	282 RKR KKKKKKK 400 PSP AGSSASS 445 SCS DELEDLE	rabgef1	RAB guanine nucleotide exchange factor (GEF) 1 [Source:ZFIN;Acc:ZDB-GENE-040426-1486]
ENSDARG00000021383	59 EQE QHQQQQQ 322 EDE GGDDGDD 550 HRH RRRRRRR	naalad2	N-acetylated alpha-linked acidic dipeptidase 2 [Source:ZFIN;Acc:ZDB-GENE-040426-1025]
ENSDARG00000004105	402 H-H RRRQRRR 975 MVM VVVVVVV	tie1	tyrosine kinase with immunoglobulin-like and EGF-like domains 1 [Source:ZFIN;Acc:ZDB-GENE-990415-55]
ENSDARG00000020642	141 LML VMIMMMM	gtdc1	glycosyltransferase-like domain containing 1 [Source:ZFIN;Acc:ZDB-GENE-050417-8]
ENSDARG00000010925	168 RKR KKKKKKK	CABZ01051572.1
ENSDARG00000018643	127 DED EEEEEEE 183 TST AVSAASA	igf2a	insulin-like growth factor 2a [Source:ZFIN;Acc:ZDB-GENE-991111-3]
ENSDARG00000009982	5 LIL IVVVIVV	fam199x	family with sequence similarity 199, X-linked [Source:ZFIN;Acc:ZDB-GENE-040808-24]
ENSDARG00000005989	96 TST SSSSSSS 117 DED EEEEEEE 167 RKR KKKKKKK 268 STS TTTTTTT 302 VIV IIIIIII 386 VAV AAAAAAA 474 RKR HKKKKKK 724 ATA TTTTTTT	rgl1	ral guanine nucleotide dissociation stimulator-like 1 [Source:ZFIN;Acc:ZDB-GENE-040426-1816]
ENSDARG00000009748	53 DED EEEEEEE 131 SES GHEQGEQ	dffb	DNA fragmentation factor, beta polypeptide (caspase-activated DNase) [Source:ZFIN;Acc:ZDB-GENE-030826-4]
ENSDARG00000009830	245 VLV FLLLLLL 1051 RKR KKKKKKK	hdlbpa	high density lipoprotein binding protein a [Source:ZFIN;Acc:ZDB-GENE-030131-2032]
ENSDARG00000077664	302 RKR KQKQKKK 349 SAS TTATTAT	zgc:110239	zgc:110239 [Source:ZFIN;Acc:ZDB-GENE-050417-107]
ENSDARG00000019763	125 LIL VRMVVIV	acp5a	acid phosphatase 5a, tartrate resistant [Source:ZFIN;Acc:ZDB-GENE-040426-2864]
ENSDARG00000003750	359 PGP AESDASS 610 EDE DDDDDDD 631 LQL KQQKQQQ 1218 LIL VIIIIII	pfas	phosphoribosylformylglycinamidine synthase [Source:ZFIN;Acc:ZDB-GENE-030131-4420]
ENSDARG00000018181	11 RPR ASPPAPP 161 VAV AAAAAAA	dnajc28	DnaJ (Hsp40) homolog, subfamily C, member 28 [Source:ZFIN;Acc:ZDB-GENE-050417-130]
ENSDARG00000006019	247 RKR KKKKKKK 304 LYL HHYQHYH 401 HQH QQQQQQQ	tktb	transketolase b [Source:ZFIN;Acc:ZDB-GENE-030909-13]
ENSDARG00000015889	348 A-A TTSTTST	zc3h15	zinc finger CCCH-type containing 15 [Source:ZFIN;Acc:ZDB-GENE-030131-6239]
ENSDARG00000010096	526 TVT VVVAVVV 538 EKE KKKKKKK 550 ERE KKRKKRK	slc1a6	solute carrier family 1 (high affinity aspartate/glutamate transporter), member 6 [Source:ZFIN;Acc:ZDB-GENE-071004-45]
ENSDARG00000004687	151 VLV IILLILL 216 RKR KKKKKKK 230 SSS TTTTTTT	acaa1	acetyl-CoA acyltransferase 1 [Source:ZFIN;Acc:ZDB-GENE-040704-48]
ENSDARG00000002333	201 SGS GGGGGGG 242 TAT SAAAAAA	fam102bb	family with sequence similarity 102, member B, b [Source:ZFIN;Acc:ZDB-GENE-041014-330]
ENSDARG00000020761	284 KRK RRRRRRR 349 DED GEEEEEE 363 DED EEEEEEE	arrdc2	arrestin domain containing 2 [Source:ZFIN;Acc:ZDB-GENE-030131-7146]
ENSDARG00000037030	277 APA SPPSSPP	casz1	castor zinc finger 1 [Source:ZFIN;Acc:ZDB-GENE-060130-108]
ENSDARG00000018241	229 AIA IVIVVIV 307 DED EEEEEEE	mfap1	microfibrillar-associated protein 1 [Source:ZFIN;Acc:ZDB-GENE-040426-1075]
ENSDARG00000020600	133 HRH SRRRRRR	rnf144aa	ring finger protein 144aa [Source:ZFIN;Acc:ZDB-GENE-041001-88]
ENSDARG00000016427	625 HYH YYYYYYY 652 RKR KKKKKKK	fignl1	fidgetin-like 1 [Source:ZFIN;Acc:ZDB-GENE-030131-1862]
ENSDARG00000007127	49 DED EEEEEEE	acat2	acetyl-CoA acetyltransferase 2 [Source:ZFIN;Acc:ZDB-GENE-990714-22]
ENSDARG00000002571	80 HHH YYYYYYY	tmod2	tropomodulin 2 [Source:ZFIN;Acc:ZDB-GENE-040912-185]
ENSDARG00000054451	136 V-V AAAFAAA	loxl1	lysyl oxidase-like 1 [Source:ZFIN;Acc:ZDB-GENE-060503-693]
ENSDARG00000017272	241 GRG SASSSSS	eapp	e2f-associated phosphoprotein [Source:ZFIN;Acc:ZDB-GENE-030131-5529]
ENSDARG00000002336	19 EDE DKDSDDD 118 DED EEEEEEE 453 KTK TSTTTTT 631 D-D EEEEEEE	dlc	deltaC [Source:ZFIN;Acc:ZDB-GENE-000125-4]
ENSDARG00000010301	358 VTV IIIIIII	b4galt6	UDP-Gal:betaGlcNAc beta 1,4- galactosyltransferase, polypeptide 6 [Source:ZFIN;Acc:ZDB-GENE-040426-789]
ENSDARG00000014161	444 GRG RKRRRRR	ercc4	excision repair cross-complementation group 4 [Source:ZFIN;Acc:ZDB-GENE-030131-5533]
ENSDARG00000019614	139 A-A RGLGGLG	jade3	jade family PHD finger 3 [Source:ZFIN;Acc:ZDB-GENE-030131-928]
ENSDARG00000014361	64 IVI VVVVVVV	tmbim4	transmembrane BAX inhibitor motif containing 4 [Source:ZFIN;Acc:ZDB-GENE-040426-2152]
ENSDARG00000004745	239 L-L FFFFFFF	lmbr1l	limb development membrane protein 1-like [Source:ZFIN;Acc:ZDB-GENE-030131-9906]
ENSDARG00000023645	84 MLM VVLVVLV 94 VIV IIIIIII	ccbl1	cysteine conjugate-beta lyase, cytoplasmic [Source:ZFIN;Acc:ZDB-GENE-040426-2676]
ENSDARG00000009783	215 TAT AAAVAAA 280 VIV IIIIIII	dirc2	disrupted in renal carcinoma 2 [Source:ZFIN;Acc:ZDB-GENE-040912-167]
ENSDARG00000045541	496 RKR KKKKKKK 528 HQH KRQRRQR 616 VAV AAAAAAA	gcc1	GRIP and coiled-coil domain containing 1 [Source:ZFIN;Acc:ZDB-GENE-040801-118]
ENSDARG00000027017	276 SAS PPAPPAP	ppp2r5a	protein phosphatase 2, regulatory subunit B', alpha isoform [Source:ZFIN;Acc:ZDB-GENE-040724-174]
ENSDARG00000021509	643 RKR KTKKKKK	tab2	TGF-beta activated kinase 1/MAP3K7 binding protein 2 [Source:ZFIN;Acc:ZDB-GENE-040426-933]
ENSDARG00000021402	284 SAS TKATTAT 336 RKR KKKKKKK 427 GKG RMKERKK 439 IVI VVVVVVV 492 PAP SSSSSSS 537 TAT AAAPAAA 1072 QAQ EETEEAE 1121 RKR KKKKKKK 1156 TST ASSCASS 1209 DED EVEEEEE 1468 VAV AAAAAAA 1599 AVA SSVISVV	mcm3ap	minichromosome maintenance complex component 3 associated protein [Source:ZFIN;Acc:ZDB-GENE-040715-1]
ENSDARG00000019420	195 QRQ RRRRRRR	etnk1	ethanolamine kinase 1 [Source:ZFIN;Acc:ZDB-GENE-030328-21]
ENSDARG00000005541	270 HRH RRRRRRR	wif1	wnt inhibitory factor 1 [Source:ZFIN;Acc:ZDB-GENE-990712-17]
ENSDARG00000008235	248 ASA SSSSSSS 480 GDG ASDDADD	cog5	component of oligomeric golgi complex 5 [Source:ZFIN;Acc:ZDB-GENE-041210-47]
ENSDARG00000012871	57 GSG SSSASSS 91 ASA SSSSSSS	npepl1	aminopeptidase-like 1 [Source:ZFIN;Acc:ZDB-GENE-050417-177]
ENSDARG00000021378	197 A-A TTPPTPP	phf21ab	PHD finger protein 21Ab [Source:ZFIN;Acc:ZDB-GENE-030131-6456]
ENSDARG00000007098	2 HVH VVVVVVV 78 VFV YFFFFFF 160 VVV LLLLLLL 242 ELE QLLLQLL	itm2ba	integral membrane protein 2Ba [Source:ZFIN;Acc:ZDB-GENE-030131-2352]
ENSDARG00000019418	85 IVI LVLVVVV 107 FIF IIIIIII 118 QKQ KKKKKKK 340 HRH RRRRRRR	kcnj2a	potassium inwardly-rectifying channel, subfamily J, member 2a [Source:ZFIN;Acc:ZDB-GENE-120319-1]
ENSDARG00000006052	674 EPE DDQDDQD 692 SAS QQAMQAA	malt2	MALT paracaspase 2 [Source:ZFIN;Acc:ZDB-GENE-020801-2]
ENSDARG00000010591	277 V-V TTGTTTT 289 P-P LLILLLL	foxn4	forkhead box N4 [Source:ZFIN;Acc:ZDB-GENE-990415-277]
ENSDARG00000002174	90 LFL FFFFFFF	itfg2	integrin alpha FG-GAP repeat containing 2 [Source:ZFIN;Acc:ZDB-GENE-041008-161]
ENSDARG00000008982	7 FVF LLVLLVL	casq2	calsequestrin 2 [Source:ZFIN;Acc:ZDB-GENE-010724-12]
ENSDARG00000019312	135 R-R QQQQQQQ	rab39ba	RAB39B, member RAS oncogene family a [Source:ZFIN;Acc:ZDB-GENE-070620-7]
ENSDARG00000016867	26 TST SSSSSSS 116 ISI AASAASA	rnf128a	ring finger protein 128a [Source:ZFIN;Acc:ZDB-GENE-030131-1044]
ENSDARG00000018738	683 EEE DDDDDDD	zw10	zw10 kinetochore protein [Source:ZFIN;Acc:ZDB-GENE-040426-800]
ENSDARG00000003971	166 S-S APAAAAA	isl2a	ISL LIM homeobox 2a [Source:ZFIN;Acc:ZDB-GENE-980526-562]
ENSDARG00000015460	540 GSG SSSCSSS	racgap1	Rac GTPase activating protein 1 [Source:ZFIN;Acc:ZDB-GENE-030131-1917]
ENSDARG00000002663	27 VIV ITIIIII	optn	optineurin [Source:ZFIN;Acc:ZDB-GENE-030131-8103]
ENSDARG00000005927	238 TST PSSSSSS 513 LML IMMMMMM	tbc1d17	TBC1 domain family, member 17 [Source:ZFIN;Acc:ZDB-GENE-050522-79]
ENSDARG00000001873	447 WRW RRRRRRR	phgdh	phosphoglycerate dehydrogenase [Source:ZFIN;Acc:ZDB-GENE-030131-647]
ENSDARG00000015907	192 SAS AAAGAAA 554 TTT AAAAAAA	dcbld1	discoidin, CUB and LCCL domain containing 1 [Source:ZFIN;Acc:ZDB-GENE-050913-77]
ENSDARG00000037838	556 GSG SSSSSSS 659 LIL IIIIIII	unkl	unkempt family zinc finger-like [Source:ZFIN;Acc:ZDB-GENE-131120-196]
ENSDARG00000013329	182 ATA TTTTTTT 327 CRC RRRRRRR	ttc5	tetratricopeptide repeat domain 5 [Source:ZFIN;Acc:ZDB-GENE-050417-137]
ENSDARG00000005828	162 EDE DDDDDDD	faima	Fas apoptotic inhibitory molecule a [Source:ZFIN;Acc:ZDB-GENE-040718-323]
ENSDARG00000012485	357 HQH LQQQQQQ	aurka	aurora kinase A [Source:ZFIN;Acc:ZDB-GENE-040801-161]
ENSDARG00000013828	76 DED EEEEEEE 934 TIT MVIMMIM	snx13	sorting nexin 13 [Source:ZFIN;Acc:ZDB-GENE-050306-12]
ENSDARG00000018010	348 SAS AATAAAA	crtap	cartilage associated protein [Source:ZFIN;Acc:ZDB-GENE-040426-2619]
ENSDARG00000005359	357 SHS HQHHHHH	sucla2	succinate-CoA ligase, ADP-forming, beta subunit [Source:ZFIN;Acc:ZDB-GENE-040426-1963]
ENSDARG00000017299	3 EDE DDDDDDD 15 EEE DDDDDDD 67 RKR KKKKKKK	fabp11a	fatty acid binding protein 11a [Source:ZFIN;Acc:ZDB-GENE-040912-132]
ENSDARG00000032157	568 DED EEEEEEE	grk6	G protein-coupled receptor kinase 6 [Source:ZFIN;Acc:ZDB-GENE-101006-5]
ENSDARG00000005023	470 DED EEEEEEE	fkbp9	FK506 binding protein 9 [Source:ZFIN;Acc:ZDB-GENE-040801-23]
ENSDARG00000017427	512 SAS TTTTTTT 755 VIV IIIIIII	phf20l1	PHD finger protein 20-like 1 [Source:ZFIN;Acc:ZDB-GENE-030131-5837]
ENSDARG00000009862	240 FVF YYMYYMY	dcps	decapping enzyme, scavenger [Source:ZFIN;Acc:ZDB-GENE-040311-1]
ENSDARG00000015394	140 KEK EEEAEEE	thoc7	THO complex 7 [Source:ZFIN;Acc:ZDB-GENE-040801-17]
ENSDARG00000090724	597 D-D AAAIAAA 620 V-V IIIIIII 624 R-R QQQQQQQ 979 VLV IIIIIII 1343 III VTTTVTT 1371 DED EEEEEEE	scn12aa	sodium channel, voltage gated, type XII, alpha a [Source:ZFIN;Acc:ZDB-GENE-060908-2]
ENSDARG00000019532	298 TST SSSSSSS	fads2	fatty acid desaturase 2 [Source:ZFIN;Acc:ZDB-GENE-011212-1]
ENSDARG00000005454	395 TST SSSSSSS 480 FLF LLLLLLL	tacc3	transforming, acidic coiled-coil containing protein 3 [Source:ZFIN;Acc:ZDB-GENE-050522-327]
ENSDARG00000005463	283 GCG CCCCCCC	slc30a1a	solute carrier family 30 (zinc transporter), member 1a [Source:ZFIN;Acc:ZDB-GENE-040426-1840]
ENSDARG00000019137	19 IVI VVVVVVV 141 HVH AVIVAVV	tram1	translocation associated membrane protein 1 [Source:ZFIN;Acc:ZDB-GENE-021011-1]
ENSDARG00000014068	201 TST SSSSSSS	pgam1b	phosphoglycerate mutase 1b [Source:ZFIN;Acc:ZDB-GENE-030131-5376]
ENSDARG00000017658	293 RRR KKKKKKK 350 STS TTTTTTT	gmppb	GDP-mannose pyrophosphorylase B [Source:ZFIN;Acc:ZDB-GENE-040801-234]
ENSDARG00000019706	191 DED PEEEEEE	zar1	zygote arrest 1 [Source:ZFIN;Acc:ZDB-GENE-030818-1]
ENSDARG00000020241	158 IVI FVVVVVV 160 DED EEEEEEE 261 LIL IIIIIII	icmt	isoprenylcysteine carboxyl methyltransferase [Source:ZFIN;Acc:ZDB-GENE-050417-90]
ENSDARG00000018574	291 PHP HHHHHHH	sf3b4	splicing factor 3b, subunit 4 [Source:ZFIN;Acc:ZDB-GENE-020419-22]
ENSDARG00000004932	95 RKR KKKKKKK 280 VIV KTITTII 384 YHY HHHHHHH 425 RKR KMKKKKK 519 GGG DDEEDEE	anos1b	anosmin 1b [Source:ZFIN;Acc:ZDB-GENE-000201-13]
ENSDARG00000004696	366 KKK QQQPQQQ 375 EAE QQAQQAQ 530 DED EEEEEEE	eefsec	eukaryotic elongation factor, selenocysteine-tRNA-specific [Source:ZFIN;Acc:ZDB-GENE-051120-72]
ENSDARG00000007786	298 VEV EDEDDED	tmx2b	thioredoxin-related transmembrane protein 2b [Source:ZFIN;Acc:ZDB-GENE-040625-105]
ENSDARG00000002701	173 PVP VLVLLVL 186 AVA VVVVVVV	rasl12	RAS-like, family 12 [Source:ZFIN;Acc:ZDB-GENE-040426-1201]
ENSDARG00000002877	242 VMV MMMMMMM 569 TAT AAAAAAA 605 PSP SSSSSSS 660 PAP TAAAAAA 720 PAP AAAAAAA	reps1	RALBP1 associated Eps domain containing 1 [Source:ZFIN;Acc:ZDB-GENE-030131-9536]
ENSDARG00000004131	63 A-A VVVVVVV 103 V-V IIIIIII 379 A-A RGRGGRG 402 T-T GAVAAVA 579 V-V IIIIIII 797 V-V IIIIIII 813 D-D EEEEEEE 862 I-I MMMMMMM 916 V-V IIIIIII 967 H-H YYYYYYY 1076 A-A VITMVTT 1233 G-G ASSSASS 1295 L-L MIMMMMM 1296 P-P SSSSSSS 1541 S-S TTTTTTT 1747 S-S AAAAAAA 1748 R-R QKKKKKK 1813 L-L VMIVVIV 1966 S-S GGEGGEG 1984 A-A VVTVVTV	rttn	rotatin [Source:ZFIN;Acc:ZDB-GENE-090609-5]
ENSDARG00000015918	220 LML IMMMMMM	dlat	dihydrolipoamide S-acetyltransferase (E2 component of pyruvate dehydrogenase complex) [Source:ZFIN;Acc:ZDB-GENE-030131-2921]
ENSDARG00000017772	111 SSS TTTTTTT	mdh1aa	malate dehydrogenase 1Aa, NAD (soluble) [Source:ZFIN;Acc:ZDB-GENE-040204-1]
ENSDARG00000020158	345 V-V AEAAAAA	spag6	sperm associated antigen 6 [Source:ZFIN;Acc:ZDB-GENE-040704-53]
ENSDARG00000021124	17 DDD EEEEEEE 60 EDE DDDDDDD	cfl1	cofilin 1 [Source:ZFIN;Acc:ZDB-GENE-030131-215]
ENSDARG00000011079	426 AVA VVVVVVV 854 RQR QQQQQQQ	wdr3	WD repeat domain 3 [Source:ZFIN;Acc:ZDB-GENE-030131-9830]
ENSDARG00000005026	666 DED EEEEEEE 726 GPG AASVASA 893 VVV IIIIIII	tshz1	teashirt zinc finger homeobox 1 [Source:ZFIN;Acc:ZDB-GENE-030820-3]
ENSDARG00000016573	430 EDE DDDDDDD	mroh1	maestro heat-like repeat family member 1 [Source:ZFIN;Acc:ZDB-GENE-090806-2]
ENSDARG00000018953	132 STS ATTATTT	gclm	glutamate-cysteine ligase, modifier subunit [Source:ZFIN;Acc:ZDB-GENE-030131-5906]
ENSDARG00000003584	33 LFL FMFFFFF 69 VAV SAASAAA 92 LFL FFFFFFF 142 YFY FFFFFFF	pla2g7	phospholipase A2, group VII (platelet-activating factor acetylhydrolase, plasma) [Source:ZFIN;Acc:ZDB-GENE-040426-2248]
ENSDARG00000003934	60 DDD EEEEEEE	nxnl2	nucleoredoxin-like 2 [Source:ZFIN;Acc:ZDB-GENE-041212-55]
ENSDARG00000017562	500 LVL VVVVVVV	banp	BTG3 associated nuclear protein [Source:ZFIN;Acc:ZDB-GENE-050522-54]
ENSDARG00000010764	230 S-S TTTTTTT	flj13639	flj13639 [Source:ZFIN;Acc:ZDB-GENE-030131-8104]
ENSDARG00000008433	186 KQK QQQQQQQ 200 VIV IIIIIII 269 TST SSSSSSS 345 LML MMMMMMM 771 DDD EEEEEEE	unc45b	unc-45 myosin chaperone B [Source:ZFIN;Acc:ZDB-GENE-020919-3]
ENSDARG00000010794	49 YFY FFFFFFF 123 RCR CCCCCCC 384 PAP SAAASAA 385 MVM VVVVVVV 387 GSG SSSSSSS 388 PTP SSTTSTT	tfeb	transcription factor EB [Source:ZFIN;Acc:ZDB-GENE-090807-3]
ENSDARG00000002215	22 LVL VVVVVVV 59 VLV LLLLLLL	rtca	RNA 3'-terminal phosphate cyclase [Source:ZFIN;Acc:ZDB-GENE-030131-9687]
ENSDARG00000013415	10 TST SSSSSSS 408 SAS ATTTTTT 569 HQH QQQQQQQ	lmna	lamin A [Source:ZFIN;Acc:ZDB-GENE-020424-3]
ENSDARG00000011188	157 ASA SSSSSSS	acvr2aa	activin A receptor, type IIAa [Source:ZFIN;Acc:ZDB-GENE-980526-227]
ENSDARG00000016022	143 D-D EEEEEEE	zic5	zic family member 5 (odd-paired homolog, Drosophila) [Source:ZFIN;Acc:ZDB-GENE-040622-1]
ENSDARG00000002745	289 TST SSSSSSS	tdh	L-threonine dehydrogenase [Source:ZFIN;Acc:ZDB-GENE-040426-2379]
ENSDARG00000014577	168 S-S AAAAAAA 474 H-H QKQQQQQ	rhpn2	rhophilin, Rho GTPase binding protein 2 [Source:ZFIN;Acc:ZDB-GENE-030131-9927]
ENSDARG00000013457	66 MVM PVVVVVV 231 VIV IIIIIII 301 VIV IIIIIII 627 DED EEEEEEE	skiv2l2	superkiller viralicidic activity 2-like 2 [Source:ZFIN;Acc:ZDB-GENE-040426-2854]
ENSDARG00000015153	267 AGA GGGGGGG	wdr91	WD repeat domain 91 [Source:ZFIN;Acc:ZDB-GENE-050113-2]
ENSDARG00000019702	247 GEG QEEEEEE	aldocb	aldolase C, fructose-bisphosphate, b [Source:ZFIN;Acc:ZDB-GENE-030821-1]
ENSDARG00000011049	16 PVP VSAAAAA 143 IVI VFVVVVV	slc17a9b	solute carrier family 17 (vesicular nucleotide transporter), member 9b [Source:ZFIN;Acc:ZDB-GENE-040718-380]
ENSDARG00000004037	574 RKR KKKKKKK	cog2	component of oligomeric golgi complex 2 [Source:ZFIN;Acc:ZDB-GENE-040426-2671]
ENSDARG00000020926	170 STS TTTTTTT 372 EHE DDHDDHD 386 TPT PSPSPPS	creb3l3l	cAMP responsive element binding protein 3-like 3 like [Source:ZFIN;Acc:ZDB-GENE-040426-2942]
ENSDARG00000036279	283 FYF YYYYYYY 362 TPT PPPPPPP 913 DED EEEEEEE 938 QRQ EERRERR 1424 TKT KKKKKKK 1522 QRQ RRRRRRR 1529 KAK AAAAAAA 1532 DSD SAAASAA	lamc1	laminin, gamma 1 [Source:ZFIN;Acc:ZDB-GENE-021226-3]
ENSDARG00000015653	266 PVP AVAAAAA	tnip1	TNFAIP3 interacting protein 1 [Source:ZFIN;Acc:ZDB-GENE-070112-1502]
ENSDARG00000018820	1377 MSM LASSLSS	flncb	filamin C, gamma b (actin binding protein 280) [Source:ZFIN;Acc:ZDB-GENE-041008-175]
ENSDARG00000016181	174 ILI LLLLLLL 490 L-L HHHHHHH	trim33	tripartite motif containing 33 [Source:ZFIN;Acc:ZDB-GENE-030131-2773]
ENSDARG00000019842	199 ASA SSSSSSS 697 PSP SSSTSSS	cnot3b	CCR4-NOT transcription complex, subunit 3b [Source:ZFIN;Acc:ZDB-GENE-030131-5838]
ENSDARG00000036359	179 DED EGEEEEE	minal	MYC induced nuclear antigen-like [Source:ZFIN;Acc:ZDB-GENE-040426-1283]
ENSDARG00000026180	202 GSG SSSCSSS	prpf8	pre-mRNA processing factor 8 [Source:ZFIN;Acc:ZDB-GENE-030131-577]
ENSDARG00000013082	154 DGD GGGGGGG	uap1l1	UDP-N-acetylglucosamine pyrophosphorylase 1, like 1 [Source:ZFIN;Acc:ZDB-GENE-040426-1056]
ENSDARG00000013855	804 AGA GGGGGGG	slc12a3	solute carrier family 12 (sodium/chloride transporter), member 3 [Source:ZFIN;Acc:ZDB-GENE-030131-9505]
ENSDARG00000011072	255 RGR SGGSSGG	ddx11	DEAD/H (Asp-Glu-Ala-Asp/His) box helicase 11 [Source:ZFIN;Acc:ZDB-GENE-041114-191]
ENSDARG00000020449	63 EAE AAAAAAA	yipf3	Yip1 domain family, member 3 [Source:ZFIN;Acc:ZDB-GENE-030131-6443]
ENSDARG00000007383	126 LIL FIFFFFF 171 LVL VIVIIVI	kcnk6	potassium channel, subfamily K, member 6 [Source:ZFIN;Acc:ZDB-GENE-050309-213]
ENSDARG00000009689	954 RKR KKKKKKK 960 GAG AAASAAA	daam1b	dishevelled associated activator of morphogenesis 1b [Source:ZFIN;Acc:ZDB-GENE-030131-4212]
ENSDARG00000009218	107 QHQ HHHHHHH 525 LVL VVVVVVV	mars2	methionyl-tRNA synthetase 2, mitochondrial [Source:ZFIN;Acc:ZDB-GENE-111201-1]
ENSDARG00000018124	34 DED EEEEEEE	psmd3	proteasome 26S subunit, non-ATPase 3 [Source:ZFIN;Acc:ZDB-GENE-040426-1444]
ENSDARG00000001634	194 STS TTTTTTT	kirrela	kin of IRRE like a [Source:ZFIN;Acc:ZDB-GENE-040426-2126]
ENSDARG00000002021	101 VVV IIIIIII 234 FYF YYYYYYY	pygb	phosphorylase, glycogen; brain [Source:ZFIN;Acc:ZDB-GENE-040928-2]
ENSDARG00000012066	104 TIT MIIIMII	dcn	decorin [Source:ZFIN;Acc:ZDB-GENE-010102-1]
ENSDARG00000015551	35 ASA SSSSSSS 114 MLM LLLLLLL	fth1a	ferritin, heavy polypeptide 1a [Source:ZFIN;Acc:ZDB-GENE-000831-2]
ENSDARG00000011233	67 KCK SRCRRCR 320 ATA TTSTTTT	pcyt1aa	phosphate cytidylyltransferase 1, choline, alpha a [Source:ZFIN;Acc:ZDB-GENE-050417-108]
ENSDARG00000015554	108 SGS GGGGGGG	zic2a	zic family member 2 (odd-paired homolog, Drosophila), a [Source:ZFIN;Acc:ZDB-GENE-000710-4]
ENSDARG00000002204	67 ITI VVTVVTV 83 QEQ EEEEEEE 197 TAT AVAAAAA	hspb11	heat shock protein, alpha-crystallin-related, b11 [Source:ZFIN;Acc:ZDB-GENE-030131-5148]
ENSDARG00000018383	203 KRK RRRRRRR	frzb	frizzled-related protein [Source:ZFIN;Acc:ZDB-GENE-990715-1]
ENSDARG00000004246	1117 AVA TMVVTVV 1228 IVI VVVVVVV	slit2	slit homolog 2 (Drosophila) [Source:ZFIN;Acc:ZDB-GENE-010306-3]
ENSDARG00000018529	91 FLF VVLVVLV 115 RSR SSSSSSS	lipf	lipase, gastric [Source:ZFIN;Acc:ZDB-GENE-040426-2737]
ENSDARG00000017931	753 V-V IIIIIII	ddx26b	DEAD/H (Asp-Glu-Ala-Asp/His) box polypeptide 26B [Source:ZFIN;Acc:ZDB-GENE-040426-1150]
ENSDARG00000037813	124 VAV ATAAAAA	zgc:113278	zgc:113278 [Source:ZFIN;Acc:ZDB-GENE-050327-66]
ENSDARG00000007561	329 S-S ITTTTTT 418 L-L VVVVVVV 1185 I-I VVVVVVV 1198 S-S GGGGGGG 1623 G-G SSSSSSS	cdh23	cadherin-related 23 [Source:ZFIN;Acc:ZDB-GENE-040513-7]
ENSDARG00000011196	306 VVV MIIIIII	dnajc11a	DnaJ (Hsp40) homolog, subfamily C, member 11a [Source:ZFIN;Acc:ZDB-GENE-030131-1673]
ENSDARG00000003144	126 IVI VVVTVVV	pxmp2	peroxisomal membrane protein 2 [Source:ZFIN;Acc:ZDB-GENE-040912-184]
ENSDARG00000010905	165 RKR KKKKKKK 329 VIV IIIIIII 339 AKA QEKEEKE	mettl13	methyltransferase like 13 [Source:ZFIN;Acc:ZDB-GENE-060929-60]
ENSDARG00000014532	139 VTV AATAATA	aida	axin interactor, dorsalization associated [Source:ZFIN;Acc:ZDB-GENE-071126-2]
ENSDARG00000011459	353 LML MMMMMMM 567 AGA GGGDGGG	gsna	gelsolin a [Source:ZFIN;Acc:ZDB-GENE-030131-9653]
ENSDARG00000070787	93 APA TPSSTSS 156 STS TTTTTTT	jupa	junction plakoglobin a [Source:ZFIN;Acc:ZDB-GENE-991207-22]
ENSDARG00000005468	74 SGS GGGGGGG 371 PQP QQQQQQQ	irf2bp1	interferon regulatory factor 2 binding protein 1 [Source:ZFIN;Acc:ZDB-GENE-050420-389]
ENSDARG00000018902	404 RKR KKKKKKK	pes	pescadillo [Source:ZFIN;Acc:ZDB-GENE-990415-206]
ENSDARG00000018825	79 SGS GGGGGGG	tmem248	transmembrane protein 248 [Source:ZFIN;Acc:ZDB-GENE-050320-103]
ENSDARG00000017525	495 P-P SSSASSS	ccnt1	cyclin T1 [Source:ZFIN;Acc:ZDB-GENE-030131-6397]
ENSDARG00000019338	159 RRR KKKKKKK 236 KRK RRIRRRR	adprhl2	ADP-ribosylhydrolase like 2 [Source:ZFIN;Acc:ZDB-GENE-040912-85]
ENSDARG00000014098	50 DED EEEGEEE 370 SWS WWWWWWW 610 HQH QQQQQQQ	pkd2	polycystic kidney disease 2 [Source:ZFIN;Acc:ZDB-GENE-040827-4]
ENSDARG00000006151	189 K-K RRRRRRR 555 G-G AAAAAAA	pde11al	phosphodiesterase 11a, like [Source:ZFIN;Acc:ZDB-GENE-031118-106]
ENSDARG00000013078	236 DED EEEEEEE	ywhaba	tyrosine 3-monooxygenase/tryptophan 5-monooxygenase activation protein, beta polypeptide a [Source:ZFIN;Acc:ZDB-GENE-030131-6583]
ENSDARG00000002582	362 ATA TTTTTTT	tbx15	T-box 15 [Source:ZFIN;Acc:ZDB-GENE-020529-1]
ENSDARG00000013117	406 VAV AAAAAAA 415 LPL APPPPPP	hiat1a	hippocampus abundant transcript 1a [Source:ZFIN;Acc:ZDB-GENE-030131-834]
ENSDARG00000008060	122 RKR KKKKKKK 196 SIS TTTTTTT 198 IVI VVVVVVV	scara3	scavenger receptor class A, member 3 [Source:ZFIN;Acc:ZDB-GENE-041014-317]
ENSDARG00000005645	1007 V-V AATAAAA 1277 D-D EEEEEEE	robo3	roundabout, axon guidance receptor, homolog 3 (Drosophila) [Source:ZFIN;Acc:ZDB-GENE-000209-4]
ENSDARG00000016794	397 VIV IIIIIII	mtmr6	myotubularin related protein 6 [Source:ZFIN;Acc:ZDB-GENE-030131-5557]
ENSDARG00000011845	355 FYF YYYYYYY	chn2	chimerin 2 [Source:ZFIN;Acc:ZDB-GENE-091020-5]
ENSDARG00000002077	243 LML MVMVMMM	mnat1	MNAT CDK-activating kinase assembly factor 1 [Source:ZFIN;Acc:ZDB-GENE-041010-203]
ENSDARG00000019951	128 RKR KKKKKKK 297 EEE DDDDDDD	sec62	SEC62 homolog, preprotein translocation factor [Source:ZFIN;Acc:ZDB-GENE-050913-83]
ENSDARG00000003751	548 VVV IIIIIII	lats1	large tumor suppressor kinase 1 [Source:ZFIN;Acc:ZDB-GENE-050523-2]
ENSDARG00000009106	214 IAI TAAATAA	serinc1	serine incorporator 1 [Source:ZFIN;Acc:ZDB-GENE-030131-4415]
ENSDARG00000010149	11 VAV AAAAAAA	atp5a1	ATP synthase, H+ transporting, mitochondrial F1 complex, alpha subunit 1, cardiac muscle [Source:ZFIN;Acc:ZDB-GENE-060201-1]
ENSDARG00000009958	752 V-V ATGAAGA	cbl	Cbl proto-oncogene, E3 ubiquitin protein ligase [Source:ZFIN;Acc:ZDB-GENE-041114-207]
ENSDARG00000012261	125 PSP SSSSSSS	eftud2	elongation factor Tu GTP binding domain containing 2 [Source:ZFIN;Acc:ZDB-GENE-040426-1569]
ENSDARG00000002267	369 HRH RRRRRRR	dcaf13	ddb1 and cul4 associated factor 13 [Source:ZFIN;Acc:ZDB-GENE-040426-703]
ENSDARG00000055373	665 A-A VIVVVVV 667 A-A VVLVVLV	sema3fb	sema domain, immunoglobulin domain (Ig), short basic domain, secreted, (semaphorin) 3Fb [Source:ZFIN;Acc:ZDB-GENE-050513-2]
ENSDARG00000025824	347 VIV IIIIIII	dmtf1	cyclin D binding myb-like transcription factor 1 [Source:ZFIN;Acc:ZDB-GENE-040718-413]
ENSDARG00000026084	292 V-V LLIILII	KCNS1	si:dkey-43k4.5 [Source:ZFIN;Acc:ZDB-GENE-120215-82]
ENSDARG00000022020	328 LVL VVVVVVV 478 CSC SSSSSSS 592 GKG AKKKAKK 708 EQE LQQQQQQ	focad	focadhesin [Source:ZFIN;Acc:ZDB-GENE-080213-1]
ENSDARG00000024026	146 LVL VIVTVVV	sdf2	stromal cell-derived factor 2 [Source:ZFIN;Acc:ZDB-GENE-030131-8823]
ENSDARG00000003938	101 VMV LLIILII	rpa1	replication protein A1 [Source:ZFIN;Acc:ZDB-GENE-030912-3]
ENSDARG00000076171	38 L-L SMMMMMM 398 TAT AAAAAAA	znf827	zinc finger protein 827 [Source:ZFIN;Acc:ZDB-GENE-080728-3]
ENSDARG00000037633	218 SVS ATAAAAA 238 LTL VMSMMTM	leng1	leukocyte receptor cluster (LRC) member 1 [Source:ZFIN;Acc:ZDB-GENE-040912-159]
ENSDARG00000046107	654 ATA TTTTTTT 914 HYH YYYFYYY 944 EDE GDDDDDD 980 GAG AITSAAS 993 EDE DDDDDDD 1009 AQA PPQQPQQ	caskin1	CASK interacting protein 1 [Source:ZFIN;Acc:ZDB-GENE-071115-3]
ENSDARG00000014717	928 DED EEEEEEE 2163 LML MMMMMMM	CABZ01078858.1
ENSDARG00000023591	64 LVL IVVVIVV	nrbf2b	nuclear receptor binding factor 2b [Source:ZFIN;Acc:ZDB-GENE-040718-357]
ENSDARG00000025301	150 QLQ LLLLLLL	gfap	glial fibrillary acidic protein [Source:ZFIN;Acc:ZDB-GENE-990914-3]
ENSDARG00000028000	519 FYF YYYHYYY	pfkpa	phosphofructokinase, platelet a [Source:ZFIN;Acc:ZDB-GENE-091112-22]
ENSDARG00000015016	821 EGE GDGGGGG	kif26ab	kinesin family member 26Ab [Source:ZFIN;Acc:ZDB-GENE-100716-6]
ENSDARG00000028539	594 AVA VVVVVVV	morc2	MORC family CW-type zinc finger 2 [Source:ZFIN;Acc:ZDB-GENE-040822-40]
ENSDARG00000021753	120 TAT AAAAAAA	ccdc25	coiled-coil domain containing 25 [Source:ZFIN;Acc:ZDB-GENE-040426-1389]
ENSDARG00000023858	293 IMI MMTMMMM	ccdc174	coiled-coil domain containing 174 [Source:ZFIN;Acc:ZDB-GENE-050320-54]
ENSDARG00000021938	187 ASA SSSTSSS	smad9	SMAD family member 9 [Source:ZFIN;Acc:ZDB-GENE-031014-1]
ENSDARG00000022739	178 AVA VILLVVV	rxfp3.2a	relaxin/insulin-like family peptide receptor 3.2a [Source:ZFIN;Acc:ZDB-GENE-121026-2]
ENSDARG00000023028	38 SPS PAPPPPP 106 VIV IIIIIII	cdv3	carnitine deficiency-associated gene expressed in ventricle 3 [Source:ZFIN;Acc:ZDB-GENE-030131-6034]
ENSDARG00000015065	35 DED EEEQEEE 200 SSS TTTTTTT 219 KEK EEEEEEE 288 EEE DDDDDDD 677 RER EKEQEEQ 1178 RKR KKKKKKK 1356 QEQ EEEEEEE	c4	complement component 4 [Source:ZFIN;Acc:ZDB-GENE-030131-5697]
ENSDARG00000027249	139 PSP SSSSSSS	btg1	B-cell translocation gene 1, anti-proliferative [Source:ZFIN;Acc:ZDB-GENE-010726-1]
ENSDARG00000025269	683 RKR KKKKKKK 831 APA PPPHPPP	pdcd6ip	programmed cell death 6 interacting protein [Source:ZFIN;Acc:ZDB-GENE-040426-2678]
ENSDARG00000022309	694 ASA VISTVST 809 IMI MMMMMMM 898 DED EEEEEEE 1420 VIV IIIIIII 1558 KRK RIRRRRR 1561 WRW RRRIRRR 1589 FVF VVVVVVV 1594 RDR GGGGGGG 1595 KKK EEQQEQQ 1598 ALA ILLLLLL 1599 HTH STTSSTT 1604 CSC ASSSSSS 1606 ILI LLLLLLL 1611 TDT DDDDDDD 1620 KIK ILLLLLL 1622 VTV SSTTSTT 1830 AKA YKKKKKK 1935 LFL FFFFFFF 2004 STS TTTTTTT	dspa	desmoplakin a [Source:ZFIN;Acc:ZDB-GENE-030131-2743]
ENSDARG00000035924	120 DED EEEEEEE 185 V-V TTTTTTT 193 GSG VASVASA 442 PQP QQQQQQQ	dync1li2	dynein, cytoplasmic 1, light intermediate chain 2 [Source:ZFIN;Acc:ZDB-GENE-050417-156]
ENSDARG00000023768	372 IFI VVFFVFF	mfsd4a	major facilitator superfamily domain containing 4a [Source:ZFIN;Acc:ZDB-GENE-040426-1643]
ENSDARG00000012039	287 PTP SSTSSTS	ttc26	tetratricopeptide repeat domain 26 [Source:ZFIN;Acc:ZDB-GENE-041212-41]
ENSDARG00000025605	387 RQR LHQQQQQ 420 ASA SDSSSSS	nvl	nuclear VCP-like [Source:ZFIN;Acc:ZDB-GENE-040426-2871]
ENSDARG00000017244	1310 G-G SSSASSS	chd6	chromodomain helicase DNA binding protein 6 [Source:ZFIN;Acc:ZDB-GENE-130530-559]
ENSDARG00000014287	67 SGS GGGGGGG 233 Q-Q KKKKKKK	eno2	enolase 2 [Source:ZFIN;Acc:ZDB-GENE-040704-27]
ENSDARG00000025577	301 G-G EEDEEDE	zgc:66447	zgc:66447 [Source:ZFIN;Acc:ZDB-GENE-030131-4748]
ENSDARG00000026095	114 VAV AAAAAAA	si:ch73-15n15.3	si:ch73-15n15.3 [Source:ZFIN;Acc:ZDB-GENE-141212-295]
ENSDARG00000073843	555 R-R TQQQQQQ 1519 TST PASAASA	myo9ab	myosin IXAb [Source:ZFIN;Acc:ZDB-GENE-080424-6]
ENSDARG00000027777	217 VLV LLLLLLL 224 TST SSSSSSS 310 IMI MMMMMMM	tnfaip3	tumor necrosis factor, alpha-induced protein 3 [Source:ZFIN;Acc:ZDB-GENE-100212-2]
ENSDARG00000026835	119 ASA SSSSSSS 254 LVL ITAVVVV	slc25a32b	solute carrier family 25 (mitochondrial folate carrier), member 32b [Source:ZFIN;Acc:ZDB-GENE-050306-39]
ENSDARG00000023712	320 DDD EEEEEEE	mao	monoamine oxidase [Source:ZFIN;Acc:ZDB-GENE-040329-3]
ENSDARG00000023797	4290 I-I SPATTTT	ryr1b	ryanodine receptor 1b (skeletal) [Source:ZFIN;Acc:ZDB-GENE-070705-417]
ENSDARG00000024894	361 A-A GGGGGGG	tbx5a	T-box 5a [Source:ZFIN;Acc:ZDB-GENE-991124-7]
ENSDARG00000008568	335 RKR KKKKKKK	slc25a24	solute carrier family 25 (mitochondrial carrier; phosphate carrier), member 24 [Source:ZFIN;Acc:ZDB-GENE-040912-183]
ENSDARG00000022659	380 DED EEEEEEE	snx4	sorting nexin 4 [Source:ZFIN;Acc:ZDB-GENE-030131-1923]
ENSDARG00000025320	229 TPT PAPPPPP 347 STS TTTTTTT 475 RKR QQKKQKK 508 SAS AAATAAA	COL21A1	collagen type XXI alpha 1 chain [Source:HGNC Symbol;Acc:HGNC:17025]
ENSDARG00000025566	44 EDE DDDDDDD 108 IVI VVVVVVV	slc25a3b	solute carrier family 25 (mitochondrial carrier; phosphate carrier), member 3b [Source:ZFIN;Acc:ZDB-GENE-040426-1916]
ENSDARG00000003931	39 STS TTTTTTT	cndp2	CNDP dipeptidase 2 (metallopeptidase M20 family) [Source:ZFIN;Acc:ZDB-GENE-030131-5499]
ENSDARG00000007398	159 GAG AAAAAAA 526 LYL YYFFYFF	lrrk1	leucine-rich repeat kinase 1 [Source:ZFIN;Acc:ZDB-GENE-101019-2]
ENSDARG00000021681	211 HKH KKKQKKK	asrgl1	asparaginase like 1 [Source:ZFIN;Acc:ZDB-GENE-050320-102]
ENSDARG00000026712	207 PAP ATAAAAA	rab5c	RAB5C, member RAS oncogene family [Source:ZFIN;Acc:ZDB-GENE-031118-30]
ENSDARG00000023002	13 VAV AAATAAA 420 A-A STSSSSS	dtl	denticleless E3 ubiquitin protein ligase homolog (Drosophila) [Source:ZFIN;Acc:ZDB-GENE-020419-34]
ENSDARG00000044562	4 IVI VVVVVVV 55 TST SSSSSSS	cycsb	cytochrome c, somatic b [Source:ZFIN;Acc:ZDB-GENE-040625-38]
ENSDARG00000028027	251 QEQ EEEEEEE	trim63a	tripartite motif containing 63a [Source:ZFIN;Acc:ZDB-GENE-040625-139]
ENSDARG00000024398	306 DED EEEEEEE	get4	golgi to ER traffic protein 4 homolog (S. cerevisiae) [Source:ZFIN;Acc:ZDB-GENE-030131-5399]
ENSDARG00000024324	265 EDE DDDDDDD	arhgap1	Rho GTPase activating protein 1 [Source:ZFIN;Acc:ZDB-GENE-050417-305]
ENSDARG00000023537	306 G-G SDTTSTT 324 E-E DDDDDDD	ahr1b	aryl hydrocarbon receptor 1b [Source:ZFIN;Acc:ZDB-GENE-050922-1]
ENSDARG00000022569	138 D-D EEEEEEE	nkx6.1	NK6 homeobox 1 [Source:ZFIN;Acc:ZDB-GENE-040718-178]
ENSDARG00000023587	53 KTK TTTTTTT 283 S-S PPPAPPP	kcnk5a	potassium channel, subfamily K, member 5a [Source:ZFIN;Acc:ZDB-GENE-051113-112]
ENSDARG00000002304	166 SYS CYYYCYY	gins2	GINS complex subunit 2 [Source:ZFIN;Acc:ZDB-GENE-050419-19]
ENSDARG00000026185	183 RKR KKKKKKK	ccdc94	coiled-coil domain containing 94 [Source:ZFIN;Acc:ZDB-GENE-040426-841]
ENSDARG00000045946	180 VMV MMMMMMM 209 APA PHPTPPP 224 VMV MMMMMMM 460 DED AEEEEEE 801 VAV ATTTATT 924 IVI MMMLMMM	sec24d	SEC24 homolog D, COPII coat complex component [Source:ZFIN;Acc:ZDB-GENE-070117-2501]
ENSDARG00000025024	48 S-S EGGGGGG 50 D-D ALVAAAA	pnoca	prepronociceptin a [Source:ZFIN;Acc:ZDB-GENE-101229-1]
ENSDARG00000023920	345 AVA VVVVVVV 459 TAT AAAAAAA	llgl2	lethal giant larvae homolog 2 (Drosophila) [Source:ZFIN;Acc:ZDB-GENE-030131-9877]
ENSDARG00000020913	396 PSP DSSSSSS	ddx56	DEAD (Asp-Glu-Ala-Asp) box helicase 56 [Source:ZFIN;Acc:ZDB-GENE-040825-3]
ENSDARG00000027586	375 LIL VIIIIII 691 YFY FFFFFFF	top3b	topoisomerase (DNA) III beta [Source:ZFIN;Acc:ZDB-GENE-070705-37]
ENSDARG00000001807	154 T-T VIVVVVV 179 S-S TTTTTTT 408 GVG VVVVVVV	tnfrsf21	tumor necrosis factor receptor superfamily, member 21 [Source:ZFIN;Acc:ZDB-GENE-030131-5971]
ENSDARG00000022424	143 VVV AAAAAAA	slc26a5	solute carrier family 26 (anion exchanger), member 5 [Source:ZFIN;Acc:ZDB-GENE-030131-1566]
ENSDARG00000025017	321 T-T AAAAAAA	prdm8	PR domain containing 8 [Source:ZFIN;Acc:ZDB-GENE-040426-2747]
ENSDARG00000027078	281 PSP SSSSSSS	cnppd1	cyclin Pas1/PHO80 domain containing 1 [Source:ZFIN;Acc:ZDB-GENE-030131-6808]
ENSDARG00000026762	33 VEV EEEEEEE 43 RRR KKKKKKK	fam126a	family with sequence similarity 126, member A [Source:ZFIN;Acc:ZDB-GENE-040426-1806]
ENSDARG00000028058	265 CYC HYYYYYY	traf6	TNF receptor-associated factor 6 [Source:ZFIN;Acc:ZDB-GENE-030131-5735]
ENSDARG00000024874	519 TAT PAAAAAA 902 TAT AAAAAAA	dock4b	dedicator of cytokinesis 4b [Source:ZFIN;Acc:ZDB-GENE-060130-74]
ENSDARG00000029170	152 VIV IIIIIII 360 VAV TLAAAAA 434 A-A TTTTTTT 496 H-H QQQQQQQ	si:ch211-200p22.4	si:ch211-200p22.4 [Source:ZFIN;Acc:ZDB-GENE-081104-61]
ENSDARG00000026028	23 V-V AAGAAAA	ankrd44	ankyrin repeat domain 44 [Source:ZFIN;Acc:ZDB-GENE-070912-605]
ENSDARG00000023062	22 AEA SSEESEE 239 LIL IIIIIII	cyr61	cysteine-rich, angiogenic inducer, 61 [Source:ZFIN;Acc:ZDB-GENE-040426-3]
ENSDARG00000011042	356 R-R QHHHQHH	pgbd5	piggyBac transposable element derived 5 [Source:ZFIN;Acc:ZDB-GENE-040724-229]
ENSDARG00000025465	241 VIV IIIIIII	spon2a	spondin 2a, extracellular matrix protein [Source:ZFIN;Acc:ZDB-GENE-990415-160]
ENSDARG00000020625	480 VLV TLLLLLL 503 FYF YYYYYYY 729 EDE DDDDDDD	jak1	Janus kinase 1 [Source:ZFIN;Acc:ZDB-GENE-980526-142]
ENSDARG00000024904	5 K-K QQQQQQQ 111 M-M TTTTTTT 149 T-T AAPAAPA	stil	scl/tal1 interrupting locus [Source:ZFIN;Acc:ZDB-GENE-020419-39]
ENSDARG00000022648	203 HLH RRRRRRR 211 Q-Q RRKKRKK 220 PTP SSSSSSS	otud3	OTU deubiquitinase 3 [Source:ZFIN;Acc:ZDB-GENE-040426-2509]
ENSDARG00000026829	32 EEE DDDDDDD	cotl1	coactosin-like F-actin binding protein 1 [Source:ZFIN;Acc:ZDB-GENE-030131-8325]
ENSDARG00000029072	78 PSP SGSSSSS 157 AIA VVLVVIV	klf6a	Kruppel-like factor 6a [Source:ZFIN;Acc:ZDB-GENE-021115-9]
ENSDARG00000038537	547 GSG SASASSA	gga1	golgi-associated, gamma adaptin ear containing, ARF binding protein 1 [Source:ZFIN;Acc:ZDB-GENE-040822-13]
ENSDARG00000015860	104 IVI VVVLVVV	mtmr9	myotubularin related protein 9 [Source:ZFIN;Acc:ZDB-GENE-040724-223]
ENSDARG00000028396	183 KSK SSSSSSS	fkbp5	FK506 binding protein 5 [Source:ZFIN;Acc:ZDB-GENE-030616-630]
ENSDARG00000027182	136 IVI VVVVVVV	rnf25	ring finger protein 25 [Source:ZFIN;Acc:ZDB-GENE-040426-1581]
ENSDARG00000028017	68 CRC HRRRRRR 182 LFL FFFFFFF	tp53inp1	tumor protein p53 inducible nuclear protein 1 [Source:ZFIN;Acc:ZDB-GENE-031018-3]
ENSDARG00000027529	35 FYF YYYYYYY	hmox1a	heme oxygenase 1a [Source:ZFIN;Acc:ZDB-GENE-030131-3102]
ENSDARG00000026771	63 QRQ TTRRTRR	tmem41ab	transmembrane protein 41ab [Source:ZFIN;Acc:ZDB-GENE-040426-2050]
ENSDARG00000023237	126 ARA GGRSGRG	syne3	spectrin repeat containing, nuclear envelope family member 3 [Source:ZFIN;Acc:ZDB-GENE-070209-271]
ENSDARG00000024728	61 CRC HRRLRRR	hdhd2	haloacid dehalogenase-like hydrolase domain containing 2 [Source:ZFIN;Acc:ZDB-GENE-050320-37]
ENSDARG00000071863	78 TST ADLAASA	itgb1a	integrin, beta 1a [Source:ZFIN;Acc:ZDB-GENE-060803-2]
ENSDARG00000076729	101 G-G SSSSSSS 135 L-L MMMMMMM 169 G-G SSVSSVS	myo9aa	myosin IXAa [Source:ZFIN;Acc:ZDB-GENE-080424-5]
ENSDARG00000044968	548 DED EEEEEEE	vcla	vinculin a [Source:ZFIN;Acc:ZDB-GENE-050506-61]
ENSDARG00000034541	472 VAV AAAAAAA	tgfbr2	transforming growth factor, beta receptor II [Source:ZFIN;Acc:ZDB-GENE-980526-375]
ENSDARG00000030417	2573 L-L FFFFFFF 2592 Y-Y FFFFFFF 2937 R-R VLLLVLL	PKD1	polycystin 1, transient receptor potential channel interacting [Source:HGNC Symbol;Acc:HGNC:9008]
ENSDARG00000031848	95 PTP ASASATS 271 GDG EEDEEDE	pparg	peroxisome proliferator-activated receptor gamma [Source:ZFIN;Acc:ZDB-GENE-990415-213]
ENSDARG00000010641	33 LVL VVVVVVV 107 LVL VVVVVVV	slc20a1b	solute carrier family 20 (phosphate transporter), member 1b [Source:ZFIN;Acc:ZDB-GENE-030131-260]
ENSDARG00000019797	291 ATA TTTTTTT	qrich1	glutamine-rich 1 [Source:ZFIN;Acc:ZDB-GENE-030131-8204]
ENSDARG00000033361	187 HRH RRQQRQQ	asl	argininosuccinate lyase [Source:ZFIN;Acc:ZDB-GENE-040426-1152]
ENSDARG00000091418	129 TKT KKKKKKK	snx17	sorting nexin 17 [Source:ZFIN;Acc:ZDB-GENE-030131-9475]
ENSDARG00000032353	264 STS TATATTT	tiprl	TIP41, TOR signaling pathway regulator-like (S. cerevisiae) [Source:ZFIN;Acc:ZDB-GENE-040426-1611]
ENSDARG00000029830	44 TET LLELLEL 47 PQP QQQQQQQ 150 RHR HHHHHHH	myf6	myogenic factor 6 [Source:ZFIN;Acc:ZDB-GENE-040309-2]
ENSDARG00000013430	311 SPS PAPQPPP	bhmt	betaine-homocysteine methyltransferase [Source:ZFIN;Acc:ZDB-GENE-030131-947]
ENSDARG00000031774	41 VLV EELLELL	pus7	pseudouridylate synthase 7 (putative) [Source:ZFIN;Acc:ZDB-GENE-060620-1]
ENSDARG00000017429	424 H-H YYYYYYY 440 T-T VASVVSA 736 A-A SSPPSPP	sphkap	SPHK1 interactor, AKAP domain containing [Source:ZFIN;Acc:ZDB-GENE-050419-32]
ENSDARG00000032261	100 TVT AAVAAVA 248 LLL VVVVVVV	rngtt	RNA guanylyltransferase and 5'-phosphatase [Source:ZFIN;Acc:ZDB-GENE-040426-2087]
ENSDARG00000033172	388 M-M VVVVVVV	nr2f5	nuclear receptor subfamily 2, group F, member 5 [Source:ZFIN;Acc:ZDB-GENE-990415-253]
ENSDARG00000032769	222 IVI VVMVVVV	slc38a9	solute carrier family 38, member 9 [Source:ZFIN;Acc:ZDB-GENE-061013-597]
ENSDARG00000062084	114 RRR GGGGGGG 136 ILI MLLMMLM 498 STS TTTTTTT	clcn1a	chloride channel, voltage-sensitive 1a [Source:ZFIN;Acc:ZDB-GENE-060503-333]
ENSDARG00000014550	355 AIA TTITTIT	rfx3	regulatory factor X, 3 (influences HLA class II expression) [Source:ZFIN;Acc:ZDB-GENE-061103-253]
ENSDARG00000013528	645 G-G DQQQDQQ	mcm9	minichromosome maintenance 9 homologous recombination repair factor [Source:ZFIN;Acc:ZDB-GENE-041014-310]
ENSDARG00000030839	57 CSC SSSSSSS	tescb	tescalcin b [Source:ZFIN;Acc:ZDB-GENE-040426-1903]
ENSDARG00000033099	241 VIV LIIIIII 537 RKR KKKKKKK 808 EDE DDDDDDD	kif7	kinesin family member 7 [Source:ZFIN;Acc:ZDB-GENE-050307-1]
ENSDARG00000044915	157 A-A PPPPPPP 165 L-L VVIVVIV 243 T-T AAVAAVA 443 RKR KKKKKKK 531 RGR GGGGGGG	sfmbt1	Scm-like with four mbt domains 1 [Source:ZFIN;Acc:ZDB-GENE-030131-2592]
ENSDARG00000033999	118 ATA TTTTTTT	cyp26a1	cytochrome P450, family 26, subfamily A, polypeptide 1 [Source:ZFIN;Acc:ZDB-GENE-990415-44]
ENSDARG00000032795	480 VIV IILIIII	tmem8a	transmembrane protein 8A [Source:ZFIN;Acc:ZDB-GENE-090312-158]
ENSDARG00000031915	6 S-S GAAAAAA 12 G-G ILFVVVV	hif1an	hypoxia inducible factor 1, alpha subunit inhibitor [Source:ZFIN;Acc:ZDB-GENE-030826-19]
ENSDARG00000029133	352 CSC SSSSSSS	tubgcp3	tubulin, gamma complex associated protein 3 [Source:ZFIN;Acc:ZDB-GENE-030616-538]
ENSDARG00000074414	682 SGS GGGGGGG	sema4ba	sema domain, immunoglobulin domain (Ig), transmembrane domain (TM) and short cytoplasmic domain, (semaphorin) 4Ba [Source:ZFIN;Acc:ZDB-GENE-070705-31]
ENSDARG00000017211	440 M-M TATITTT 608 K-K EREEEEE 902 PAP LLHHLHH	plxnb1b	plexin b1b [Source:ZFIN;Acc:ZDB-GENE-090812-4]
ENSDARG00000029729	194 VIV IIIIIII	clybl	citrate lyase beta like [Source:ZFIN;Acc:ZDB-GENE-030516-6]
ENSDARG00000031657	2 ASA SSSSSSS	fahd1	fumarylacetoacetate hydrolase domain containing 1 [Source:ZFIN;Acc:ZDB-GENE-050522-448]
ENSDARG00000034001	277 VIV IIIIIII 463 GSG SSSRSSS 541 RYR QHYQQYH 544 KRK RRRRRRR 636 RQR QQQQQQQ 669 RQR HQQGHQQ	tango6	transport and golgi organization 6 homolog (Drosophila) [Source:ZFIN;Acc:ZDB-GENE-050419-237]
ENSDARG00000029088	338 PAP AAAAAAA	guf1	GUF1 homolog, GTPase [Source:ZFIN;Acc:ZDB-GENE-030131-4289]
ENSDARG00000030560	96 VMV LLMLLML 1501 AVA VQVVVVV	helz	helicase with zinc finger [Source:ZFIN;Acc:ZDB-GENE-040426-2419]
ENSDARG00000025011	321 TST GASAASA 825 LLL TPPPPPP 955 DGD GGGGGGG	synj1	synaptojanin 1 [Source:ZFIN;Acc:ZDB-GENE-030131-9180]
ENSDARG00000039515	12 FFF LLLLLLL	atf4a	activating transcription factor 4a [Source:ZFIN;Acc:ZDB-GENE-040426-2340]
ENSDARG00000031560	324 ATA TTTTTTT	srpk1b	SRSF protein kinase 1b [Source:ZFIN;Acc:ZDB-GENE-070112-2292]
ENSDARG00000032859	77 G-G TAATAAA 95 V-V LLLLLLL	fam84b	family with sequence similarity 84, member B [Source:ZFIN;Acc:ZDB-GENE-060929-1130]
ENSDARG00000033566	75 I-I VVVVVVV 164 IVI VVAVVVV	cyp17a1	cytochrome P450, family 17, subfamily A, polypeptide 1 [Source:ZFIN;Acc:ZDB-GENE-040213-2]
ENSDARG00000033489	23 EDE DDDDDDD	ube2j1	ubiquitin-conjugating enzyme E2, J1 [Source:ZFIN;Acc:ZDB-GENE-040426-2853]
ENSDARG00000034907	341 MMM VVVVVVV	paqr7b	progestin and adipoQ receptor family member VII, b [Source:ZFIN;Acc:ZDB-GENE-030728-2]
ENSDARG00000055632	298 GRG RRRRRRR	smtnl	smoothelin, like [Source:ZFIN;Acc:ZDB-GENE-040212-1]
ENSDARG00000028625	129 YFY FFFFFFF 251 RKR KKKKKKK 315 VIV IIIIIII	jph2	junctophilin 2 [Source:ZFIN;Acc:ZDB-GENE-030131-9848]
ENSDARG00000030022	1232 LAL VAAAVAA 1298 VIV IIIIIII	nup188	nucleoporin 188 [Source:ZFIN;Acc:ZDB-GENE-030131-7184]
ENSDARG00000034768	941 SAS PPPPPPP 986 ASA TTSTTST	phf3	PHD finger protein 3 [Source:ZFIN;Acc:ZDB-GENE-090313-207]
ENSDARG00000032651	84 STS TTTTTTT 623 PQP QAQQQQQ	ppp1r10	protein phosphatase 1, regulatory subunit 10 [Source:ZFIN;Acc:ZDB-GENE-020419-15]
ENSDARG00000069185	1260 D-D SSSSSSS 1775 III VVVVVVV 1796 IMI MVMMMMM 2143 I-I VVVVVVV	celsr1a	cadherin EGF LAG seven-pass G-type receptor 1a [Source:ZFIN;Acc:ZDB-GENE-030616-78]
ENSDARG00000021539	300 DED EEEEEEE 594 E-E DDDDDDD	ephb2b	eph receptor B2b [Source:ZFIN;Acc:ZDB-GENE-050522-415]
ENSDARG00000024124	277 VLV LLLLLLL	sde2	SDE2 telomere maintenance homolog (S. pombe) [Source:ZFIN;Acc:ZDB-GENE-050417-270]
ENSDARG00000007172	39 L-L QHHHQHH	plxna3	plexin A3 [Source:ZFIN;Acc:ZDB-GENE-070613-1]
ENSDARG00000034916	300 DED EEEEEEE	hat1	histone acetyltransferase 1 [Source:ZFIN;Acc:ZDB-GENE-040912-99]
ENSDARG00000030125	279 TPT QPPPPPP	sox7	SRY (sex determining region Y)-box 7 [Source:ZFIN;Acc:ZDB-GENE-040109-4]
ENSDARG00000008388	432 SLS TTLTTLT	mmp14b	matrix metallopeptidase 14b (membrane-inserted) [Source:ZFIN;Acc:ZDB-GENE-030901-2]
ENSDARG00000012368	339 LQL QMQQQQQ 426 EDE DDDDDDD 916 GSG SSSSSSS	ttc21b	tetratricopeptide repeat domain 21B [Source:ZFIN;Acc:ZDB-GENE-031010-34]
ENSDARG00000038743	332 EDE DDDDDDD 853 AIA TTTPTTT	copb2	coatomer protein complex, subunit beta 2 [Source:ZFIN;Acc:ZDB-GENE-010724-7]
ENSDARG00000017329	7 L-L IIIIIII 114 IVI VVVVVVV	cdkl1	cyclin-dependent kinase-like 1 (CDC2-related kinase) [Source:ZFIN;Acc:ZDB-GENE-040808-34]
ENSDARG00000024844	113 GAG AAAAAAA	max	myc associated factor X [Source:ZFIN;Acc:ZDB-GENE-990415-152]
ENSDARG00000007421	140 TST SSSSSSS 457 KRK RRRRRRR	ftcd	formimidoyltransferase cyclodeaminase [Source:ZFIN;Acc:ZDB-GENE-030131-9643]
ENSDARG00000022727	122 HYH YYYYYYY 306 FYF YYYYYYY	CABZ01009157.1
ENSDARG00000009133	707 V-V IIIIIII	myo1eb	myosin IE, b [Source:ZFIN;Acc:ZDB-GENE-040426-1347]
ENSDARG00000006299	121 ATA TTTTTTT 557 STS TTTTTTT	arhgef7a	Rho guanine nucleotide exchange factor (GEF) 7a [Source:ZFIN;Acc:ZDB-GENE-060322-11]
ENSDARG00000033949	63 LIL VIIIIII	fbxo16	F-box protein 16 [Source:ZFIN;Acc:ZDB-GENE-041015-747]
ENSDARG00000008372	239 ALA ISLVILV	spred2b	sprouty-related, EVH1 domain containing 2b [Source:ZFIN;Acc:ZDB-GENE-040426-2342]
ENSDARG00000044565	6 TGT AGGAAGA	ola1	Obg-like ATPase 1 [Source:ZFIN;Acc:ZDB-GENE-030131-5063]
ENSDARG00000032161	698 Q-Q HHHHHHH 734 F-F YYYYYYY	srgap2	SLIT-ROBO Rho GTPase activating protein 2 [Source:ZFIN;Acc:ZDB-GENE-060915-2]
ENSDARG00000037097	30 L-L VVVVVVV 217 T-T SSSSSSS 385 TAT VAAAAAA 469 L-L TVVVVVV 481 V-V IIIIIII	slc7a2	solute carrier family 7 (cationic amino acid transporter, y+ system), member 2 [Source:ZFIN;Acc:ZDB-GENE-041212-5]
ENSDARG00000032876	230 KQK RLQQRQQ	trit1	tRNA isopentenyltransferase 1 [Source:ZFIN;Acc:ZDB-GENE-060503-297]
ENSDARG00000033126	119 DED EEEEEEE	prkrip1	PRKR interacting protein 1 (IL11 inducible) [Source:ZFIN;Acc:ZDB-GENE-111011-2]
ENSDARG00000031968	180 DED EEEEEEE 214 DED EEEEEEE 252 SCS VCCCCCC 272 PAP STTTSTT	cpped1	calcineurin-like phosphoesterase domain containing 1 [Source:ZFIN;Acc:ZDB-GENE-041114-118]
ENSDARG00000032298	227 ASA SSSSSSS	tbc1d20	TBC1 domain family, member 20 [Source:ZFIN;Acc:ZDB-GENE-050626-61]
ENSDARG00000023111	136 Y-Y FFFLFFF 540 VIV IEIIIII	plg	plasminogen [Source:ZFIN;Acc:ZDB-GENE-030131-1411]
ENSDARG00000013921	432 STS ITTTTTT 709 AIA VIIIVII	frya	furry homolog a (Drosophila) [Source:ZFIN;Acc:ZDB-GENE-060510-4]
ENSDARG00000018691	363 SAS PPAPPAP	phf2	PHD finger protein 2 [Source:ZFIN;Acc:ZDB-GENE-050302-10]
ENSDARG00000003877	359 VAV AAAAAAA 1069 DED EEEEEEE 1194 VTV ATAAAAA 1312 IMI MMMMMMM	pbrm1	polybromo 1 [Source:ZFIN;Acc:ZDB-GENE-080926-4]
ENSDARG00000034160	388 ATA TTTTTTT	slc4a1ap	solute carrier family 4 (anion exchanger), member 1, adaptor protein [Source:ZFIN;Acc:ZDB-GENE-080521-2]
ENSDARG00000034080	593 TMT KKMLKMM	plcd1b	phospholipase C, delta 1b [Source:ZFIN;Acc:ZDB-GENE-030131-9435]
ENSDARG00000019709	175 QRQ RRRRRRR	rhoua	ras homolog family member Ua [Source:ZFIN;Acc:ZDB-GENE-040618-3]
ENSDARG00000010728	25 LML MMIMMMM 62 YFY FFFFFFF 131 EDE DDDDDDD 263 VLV LLLLLLL 343 RKR MKMKKKK	scin	scinderin [Source:ZFIN;Acc:ZDB-GENE-060503-6]
ENSDARG00000036446	160 T-T SSASSAS	PRKAR2B	si:ch211-272n13.7 [Source:ZFIN;Acc:ZDB-GENE-160113-22]
ENSDARG00000005416	44 SCS CCCTCCC 861 RKR KKKKKKK	map3k5	mitogen-activated protein kinase kinase kinase 5 [Source:ZFIN;Acc:ZDB-GENE-030827-3]
ENSDARG00000027016	205 GSG SSSSSSS 916 PAP ADAAAAA	gbf1	golgi brefeldin A resistant guanine nucleotide exchange factor 1 [Source:ZFIN;Acc:ZDB-GENE-081107-54]
ENSDARG00000004055	128 IVI VVVVVVV 539 QEQ EDEEEEE 566 VIV LIIIIII 960 V-V MLMLMML	uhrf1bp1l	UHRF1 binding protein 1-like [Source:ZFIN;Acc:ZDB-GENE-041210-177]
ENSDARG00000012340	109 FYF YYYYYYY	ptpn11b	protein tyrosine phosphatase, non-receptor type 11, b [Source:ZFIN;Acc:ZDB-GENE-040426-1158]
ENSDARG00000030949	265 RKR KKKKKKK	srprb	signal recognition particle receptor, B subunit [Source:ZFIN;Acc:ZDB-GENE-040718-311]
ENSDARG00000042894	133 TST SSSSSSS	tyms	thymidylate synthetase [Source:ZFIN;Acc:ZDB-GENE-040426-59]
ENSDARG00000035808	680 PAP MAAAAAA	clcn4	chloride channel, voltage-sensitive 4 [Source:ZFIN;Acc:ZDB-GENE-061013-353]
ENSDARG00000032577	301 LPL SPPPPPP	clcn6	chloride channel 6 [Source:ZFIN;Acc:ZDB-GENE-030131-2056]
ENSDARG00000029955	345 APA PPPPPPP 401 LIL VVIIVII 437 AVA VVVVVVV 438 VIV IMIMIIM	glb1l	galactosidase, beta 1-like [Source:ZFIN;Acc:ZDB-GENE-050309-196]
ENSDARG00000031632	82 RQR QKLQQQQ	chst10	carbohydrate sulfotransferase 10 [Source:ZFIN;Acc:ZDB-GENE-040808-40]
ENSDARG00000028971	51 HYH YYYYYYY	cpsf2	cleavage and polyadenylation specific factor 2 [Source:ZFIN;Acc:ZDB-GENE-040718-79]
ENSDARG00000040248	241 VIV IIIIIII 359 DED EEEEEEE 413 IVI VFVVVVV	crata	carnitine O-acetyltransferase a [Source:ZFIN;Acc:ZDB-GENE-040927-17]
ENSDARG00000031954	182 FYF YYYYYYY 252 IVI VVVVVVV	rbck1	RanBP-type and C3HC4-type zinc finger containing 1 [Source:ZFIN;Acc:ZDB-GENE-040704-3]
ENSDARG00000035909	354 FYF YYYYYYY	mfsd2ab	major facilitator superfamily domain containing 2ab [Source:ZFIN;Acc:ZDB-GENE-040801-89]
ENSDARG00000033855	3 TST SSSSSSS	rqcd1	RCD1 required for cell differentiation1 homolog (S. pombe) [Source:ZFIN;Acc:ZDB-GENE-030131-1558]
ENSDARG00000030913	405 PSP GTSASSS	cluha	clustered mitochondria (cluA/CLU1) homolog a [Source:ZFIN;Acc:ZDB-GENE-061103-457]
ENSDARG00000033436	41 VIV IIMIIII	mboat7	membrane bound O-acyltransferase domain containing 7 [Source:ZFIN;Acc:ZDB-GENE-040426-1516]
ENSDARG00000034600	44 PQP QEQQQQQ	tmem165	transmembrane protein 165 [Source:ZFIN;Acc:ZDB-GENE-030131-3222]
ENSDARG00000013207	419 HQH QQQQQQQ 448 VTV ATTTATT	zeb1b	zinc finger E-box binding homeobox 1b [Source:ZFIN;Acc:ZDB-GENE-010621-1]
ENSDARG00000008593	484 ATA TTTTTTT 588 VIV IIIIIII	nbas	neuroblastoma amplified sequence [Source:ZFIN;Acc:ZDB-GENE-041014-367]
ENSDARG00000029612	95 RQR QQQQQQQ 130 RHR HKQQHQQ 353 DED EEEEEEE	gpkow	G patch domain and KOW motifs [Source:ZFIN;Acc:ZDB-GENE-030616-159]
ENSDARG00000030156	30 PAP AAAAAAA 486 AWA TLWSTWS 638 KEK EEEEEEE 646 VLV FILIILI	naglu	N-acetylglucosaminidase, alpha [Source:ZFIN;Acc:ZDB-GENE-100726-2]
ENSDARG00000030782	14 S-S GGAGGAG 718 SGS GGGGGGG	exoc3l2b	exocyst complex component 3-like 2b [Source:ZFIN;Acc:ZDB-GENE-100728-5]
ENSDARG00000039929	68 SAS GGAAGAA 116 IVI LLLLLLL	ckmt2b	creatine kinase, mitochondrial 2b (sarcomeric) [Source:ZFIN;Acc:ZDB-GENE-040426-1654]
ENSDARG00000026548	57 A-A SSSSSSS 146 QHQ HHRHHHH 193 PHP HHHHHHH 332 QRQ KKRKKRK 472 AQA QTQQQQQ	cyp2u1	cytochrome P450, family 2, subfamily U, polypeptide 1 [Source:ZFIN;Acc:ZDB-GENE-070730-1]
ENSDARG00000020015	80 DED EEEEEEE	mrps33	mitochondrial ribosomal protein S33 [Source:ZFIN;Acc:ZDB-GENE-040715-6]
ENSDARG00000033184	351 EDE DDDDDDD	prkar2aa	protein kinase, cAMP-dependent, regulatory, type II, alpha A [Source:ZFIN;Acc:ZDB-GENE-030131-1007]
ENSDARG00000029308	17 ASA SSSSSSS	prr15lb	proline rich 15-like b [Source:ZFIN;Acc:ZDB-GENE-050417-201]
ENSDARG00000029291	279 GMG PVMTAMT	ipmkb	inositol polyphosphate multikinase b [Source:ZFIN;Acc:ZDB-GENE-061215-5]
ENSDARG00000031795	167 G-G AASSASS 337 QEQ EDEEEEE	abcf1	ATP-binding cassette, sub-family F (GCN20), member 1 [Source:ZFIN;Acc:ZDB-GENE-050517-31]
ENSDARG00000017321	1111 QHQ RRHRRHR	kdr	kinase insert domain receptor (a type III receptor tyrosine kinase) [Source:ZFIN;Acc:ZDB-GENE-041001-112]
ENSDARG00000033993	199 AGA GGGGGGG	SLC19A1	im:7144090 [Source:ZFIN;Acc:ZDB-GENE-050208-150]
ENSDARG00000031202	475 ACA TSSTTSS	alg11	asparagine-linked glycosylation 11 (alpha-1,2-mannosyltransferase) [Source:ZFIN;Acc:ZDB-GENE-030131-7282]
ENSDARG00000010773	1233 ATA TTTTTTT	pnpla6	patatin-like phospholipase domain containing 6 [Source:ZFIN;Acc:ZDB-GENE-050107-4]
ENSDARG00000002945	2 LFL FFVFFFF 156 RER KKKKKKK	bgnb	biglycan b [Source:ZFIN;Acc:ZDB-GENE-040426-21]
ENSDARG00000016160	255 IVI TVVVVVV	gmpr	guanosine monophosphate reductase [Source:ZFIN;Acc:ZDB-GENE-050522-48]
ENSDARG00000030129	217 KRK RRRRRRR	si:ch211-87m7.2	si:ch211-87m7.2 [Source:ZFIN;Acc:ZDB-GENE-120215-153]
ENSDARG00000018559	601 A-A KMTTTTT	kdm7ab	lysine (K)-specific demethylase 7Ab [Source:ZFIN;Acc:ZDB-GENE-050309-32]
ENSDARG00000070470	583 SLS TTLLTLL	sh3rf1	SH3 domain containing ring finger 1 [Source:ZFIN;Acc:ZDB-GENE-030131-6288]
ENSDARG00000035120	106 LIL IMIIIII 390 AAA TTTTTTT	GLDC	glycine decarboxylase [Source:HGNC Symbol;Acc:HGNC:4313]
ENSDARG00000035149	12 DDD EEEEEEE 96 PRP SARASRA 104 KRK RRRRRRR 201 VIV IIIIIII	pex12	peroxisomal biogenesis factor 12 [Source:ZFIN;Acc:ZDB-GENE-040426-929]
ENSDARG00000035161	235 GDG QDDDDDD	pkdcca	protein kinase domain containing, cytoplasmic a [Source:ZFIN;Acc:ZDB-GENE-081107-30]
ENSDARG00000035181	349 VIV IIIIIII	slc25a46	solute carrier family 25, member 46 [Source:ZFIN;Acc:ZDB-GENE-040718-296]
ENSDARG00000035198	308 RQR PQQQQQQ	gcnt4a	glucosaminyl (N-acetyl) transferase 4, core 2, a [Source:ZFIN;Acc:ZDB-GENE-030131-3231]
ENSDARG00000052851	35 EDE DDDDDDD	golph3	golgi phosphoprotein 3 [Source:ZFIN;Acc:ZDB-GENE-041010-209]
ENSDARG00000035273	117 PSP SSSSSSS	tmtc2b	transmembrane and tetratricopeptide repeat containing 2b [Source:ZFIN;Acc:ZDB-GENE-081031-100]
ENSDARG00000016868	222 RKR KKKKKKK 346 STS FTTTTTT	rhobtb2a	Rho-related BTB domain containing 2a [Source:ZFIN;Acc:ZDB-GENE-060315-11]
ENSDARG00000015003	395 PSP SSSSSSS	arhgap4b	Rho GTPase activating protein 4b [Source:ZFIN;Acc:ZDB-GENE-090311-38]
ENSDARG00000035352	126 T-T SSSSSSS	pafah1b2	platelet-activating factor acetylhydrolase 1b, catalytic subunit 2 [Source:ZFIN;Acc:ZDB-GENE-060526-43]
ENSDARG00000035505	71 EEE DDDDDDD 470 DED EEEEEEE	nelfb	negative elongation factor complex member B [Source:ZFIN;Acc:ZDB-GENE-040426-765]
ENSDARG00000035521	139 EEE DDDDDDD 205 RRR KKKKKKK	sfrp1a	secreted frizzled-related protein 1a [Source:ZFIN;Acc:ZDB-GENE-040310-5]
ENSDARG00000054362	62 TAT AAVAAAA 401 LML QQMMQMM	ccdc47	coiled-coil domain containing 47 [Source:ZFIN;Acc:ZDB-GENE-040912-15]
ENSDARG00000035559	230 ASA PMSSPSS	tp53	tumor protein p53 [Source:ZFIN;Acc:ZDB-GENE-990415-270]
ENSDARG00000035622	114 DVD EEVEEVE 115 ARA STRTSRT 160 VLV MMLMMLM	xbp1	X-box binding protein 1 [Source:ZFIN;Acc:ZDB-GENE-011210-2]
ENSDARG00000044373	103 LIL FFIVFII	atg4c	autophagy related 4C, cysteine peptidase [Source:ZFIN;Acc:ZDB-GENE-040625-84]
ENSDARG00000035763	46 TST CCSCCSC 173 TPT SRPPSPP 202 KRK RRRRRRR	stx18	syntaxin 18 [Source:ZFIN;Acc:ZDB-GENE-050522-397]
ENSDARG00000035957	94 ASA TTSSTSS	gmnn	geminin, DNA replication inhibitor [Source:ZFIN;Acc:ZDB-GENE-030429-30]
ENSDARG00000035986	185 TAT VMAAVAA 251 LML MMMMMMM	ptpn2b	protein tyrosine phosphatase, non-receptor type 2, b [Source:ZFIN;Acc:ZDB-GENE-030909-8]
ENSDARG00000036005	106 DED EEEIEEE	pitpnb	phosphatidylinositol transfer protein, beta [Source:ZFIN;Acc:ZDB-GENE-040426-895]
ENSDARG00000036060	26 GSG APSPASS 172 SAS ATAAAAA	exosc6	exosome component 6 [Source:ZFIN;Acc:ZDB-GENE-050522-362]
ENSDARG00000036063	85 DED EEEEEEE	ppp1r11	protein phosphatase 1, regulatory (inhibitor) subunit 11 [Source:ZFIN;Acc:ZDB-GENE-050417-99]
ENSDARG00000036076	306 AMA MQRVMMV 418 VAV AAASAAA	heatr3	HEAT repeat containing 3 [Source:ZFIN;Acc:ZDB-GENE-040426-1876]
ENSDARG00000010756	115 S-S MAITTTT 283 V-V EATAAAA 617 M-M TTTATTT	nod2	nucleotide-binding oligomerization domain containing 2 [Source:ZFIN;Acc:ZDB-GENE-061108-4]
ENSDARG00000036086	122 G-G AAAHAAA 234 RQR QQQQQQQ	itga11a	integrin, alpha 11a [Source:ZFIN;Acc:ZDB-GENE-050324-1]
ENSDARG00000018904	598 PSP SSSSSSS 654 APA SSPPSPP	cstf3	cleavage stimulation factor, 3' pre-RNA, subunit 3 [Source:ZFIN;Acc:ZDB-GENE-040426-1997]
ENSDARG00000053773	128 PHP HHHHHHH	vgll2b	vestigial-like family member 2b [Source:ZFIN;Acc:ZDB-GENE-050809-113]
ENSDARG00000036158	106 EDE DDDDDDD 108 GSG SSSSSSS 423 DSD TAAATAA	nudcd1	NudC domain containing 1 [Source:ZFIN;Acc:ZDB-GENE-050522-483]
ENSDARG00000036164	78 SGS EDGGGGG 353 TAT ASAAAAA 561 VAV EAAAAAA 632 QKQ KKKKKKK	cars	cysteinyl-tRNA synthetase [Source:ZFIN;Acc:ZDB-GENE-030328-29]
ENSDARG00000020041	176 MLM LLLLLLL 262 TST SSPSSSS	zgc:163107	zgc:163107 [Source:ZFIN;Acc:ZDB-GENE-070521-7]
ENSDARG00000036180	57 AVA LQVVVVV	ccnb2	cyclin B2 [Source:ZFIN;Acc:ZDB-GENE-030429-12]
ENSDARG00000007744	284 HRH CCRRCRR 756 PRP RRRRRRR	tsr1	TSR1, 20S rRNA accumulation, homolog (S. cerevisiae) [Source:ZFIN;Acc:ZDB-GENE-030131-3762]
ENSDARG00000000906	66 DED EEEEEEE	skap2	src kinase associated phosphoprotein 2 [Source:ZFIN;Acc:ZDB-GENE-030616-438]
ENSDARG00000001712	62 IVI VVVVVVV	si:ch211-247n2.1	si:ch211-247n2.1 [Source:ZFIN;Acc:ZDB-GENE-141216-101]
ENSDARG00000036308	94 FCF STCSSCS 146 MFM LLILLLL	nod1	nucleotide-binding oligomerization domain containing 1 [Source:ZFIN;Acc:ZDB-GENE-071116-9]
ENSDARG00000036338	236 EDE DDDDDDD	vps11	vacuolar protein sorting 11 [Source:ZFIN;Acc:ZDB-GENE-050731-5]
ENSDARG00000036345	411 QRQ RRRRRRR	cmtr2	cap methyltransferase 2 [Source:ZFIN;Acc:ZDB-GENE-040426-2775]
ENSDARG00000056346	251 VIV IIIIIII	acap1	ArfGAP with coiled-coil, ankyrin repeat and PH domains 1 [Source:ZFIN;Acc:ZDB-GENE-070112-1242]
ENSDARG00000070981	243 E-E DDDDDDD 417 F-F LLLTLLL 994 S-S GGGAGGG 1738 PRP RRRCRRR	ash1l	ash1 (absent, small, or homeotic)-like (Drosophila) [Source:ZFIN;Acc:ZDB-GENE-030131-6101]
ENSDARG00000036438	323 MMM LLLLLLL	ndufv1	NADH dehydrogenase (ubiquinone) flavoprotein 1 [Source:ZFIN;Acc:ZDB-GENE-040808-73]
ENSDARG00000036616	127 VLV LLLLLLL	gpr182	G protein-coupled receptor 182 [Source:ZFIN;Acc:ZDB-GENE-030131-2361]
ENSDARG00000036645	69 E-E DDDDDDD	rcbtb1	regulator of chromosome condensation (RCC1) and BTB (POZ) domain containing protein 1 [Source:ZFIN;Acc:ZDB-GENE-030131-7951]
ENSDARG00000006754	272 L-L MMMMMMM 309 P-P SSSSSSS	mllt3	myeloid/lymphoid or mixed-lineage leukemia (trithorax homolog, Drosophila); translocated to, 3 [Source:ZFIN;Acc:ZDB-GENE-050417-356]
ENSDARG00000036687	371 PQP QQQQQQQ	bcl9	B-cell CLL/lymphoma 9 [Source:ZFIN;Acc:ZDB-GENE-090313-135]
ENSDARG00000036755	157 R-R SHHHHHH 238 V-V IIIIIII	prmt9	protein arginine methyltransferase 9 [Source:ZFIN;Acc:ZDB-GENE-080728-4]
ENSDARG00000010279	197 III VVVVVVV	scamp2	secretory carrier membrane protein 2 [Source:ZFIN;Acc:ZDB-GENE-040426-2702]
ENSDARG00000012682	57 SPS GGAAGAA	pfn2l	profilin 2 like [Source:ZFIN;Acc:ZDB-GENE-030131-34]
ENSDARG00000036929	119 SVS TTVTTVT 167 AVA TMVVTVV	rnf139	ring finger protein 139 [Source:ZFIN;Acc:ZDB-GENE-080401-4]
ENSDARG00000036966	44 DSD ASSSSSS	hsd3b7	hydroxy-delta-5-steroid dehydrogenase, 3 beta- and steroid delta-isomerase [Source:ZFIN;Acc:ZDB-GENE-030131-5673]
ENSDARG00000036967	179 RKR KKKKKKK 254 LVL VVVVVVV	smox	spermine oxidase [Source:ZFIN;Acc:ZDB-GENE-031201-3]
ENSDARG00000078399	243 V-V IIIIIII	FO704819.2
ENSDARG00000036987	158 GDG EEDEEDE 181 IVI VVVVVVV 431 VIV IIIIIII	has2	hyaluronan synthase 2 [Source:ZFIN;Acc:ZDB-GENE-020828-1]
ENSDARG00000054154	34 K-K EQQQQQQ 45 G-G ASSTASS 82 I-I VVVVVVV 404 S-S PPPPPPP 482 G-G EKSKESK 495 D-D EEEEEEE 526 PLP LMLLLLL 1016 LVL VEEEVEE 1055 RQR QQQQQQQ 1128 QKQ KKKKKKK	bms1	BMS1 ribosome biogenesis factor [Source:ZFIN;Acc:ZDB-GENE-060720-2]
ENSDARG00000037012	172 AEA KKEEKEE 258 KRK RVRRRRR 262 DED EEKQEEE 280 AEA EEEDEEE	slc3a2b	solute carrier family 3 (amino acid transporter heavy chain), member 2b [Source:ZFIN;Acc:ZDB-GENE-040122-2]
ENSDARG00000037060	557 SPS PPPPPPP 920 SPS PAPQPPP 1411 LML MMMMMMM 1760 VIV IIIIIII 1847 MIM IIITIII 2202 STS TTTTTTT	kmt2d	lysine (K)-specific methyltransferase 2D [Source:ZFIN;Acc:ZDB-GENE-060223-2]
ENSDARG00000037101	386 V-V LLLLLLL	mtmr7a	myotubularin related protein 7a [Source:ZFIN;Acc:ZDB-GENE-060421-7754]
ENSDARG00000037183	89 DED EEEEEEE	FAM46A (1 of many)	family with sequence similarity 46 member A [Source:HGNC Symbol;Acc:HGNC:18345]
ENSDARG00000037186	93 QYQ HHYFHYH	tpbgb	trophoblast glycoprotein b [Source:ZFIN;Acc:ZDB-GENE-091218-2]
ENSDARG00000037196	737 TST SSSSSSS	ARID5B	si:dkey-247f17.3 [Source:ZFIN;Acc:ZDB-GENE-121214-272]
ENSDARG00000037281	188 T-T PSSSSSS 308 PEP GEEQEEE 342 TAT MAAAAAA	fgg	fibrinogen gamma chain [Source:ZFIN;Acc:ZDB-GENE-040426-1998]
ENSDARG00000037363	879 DED EEEEEEE 987 VIV IIIIIII	st5	suppression of tumorigenicity 5 [Source:ZFIN;Acc:ZDB-GENE-030131-2547]
ENSDARG00000037390	262 VIV IIIIIII	gsg1l	gsg1-like [Source:ZFIN;Acc:ZDB-GENE-050913-27]
ENSDARG00000037559	263 PQP QDQQQQQ 389 MVM VVVVVVV 558 RKR KKKKKKK 838 TAT VAAAAAA 839 VAV SSASSAS	uba1	ubiquitin-like modifier activating enzyme 1 [Source:ZFIN;Acc:ZDB-GENE-040426-2009]
ENSDARG00000037593	387 ASA TSSSTSS 399 VIV MIIIIII 434 RHR QKHHQHH 463 APA SPPPSPP	prickle2b	prickle homolog 2b [Source:ZFIN;Acc:ZDB-GENE-030724-6]
ENSDARG00000003699	71 VMV ETTTTTT	atp7a	ATPase, Cu++ transporting, alpha polypeptide [Source:ZFIN;Acc:ZDB-GENE-060825-45]
ENSDARG00000037872	83 DED EEEEEEE	foxk1	forkhead box K1 [Source:ZFIN;Acc:ZDB-GENE-030131-6402]
ENSDARG00000037892	79 SAS AAAAAAA	psmc3ip	PSMC3 interacting protein [Source:ZFIN;Acc:ZDB-GENE-040625-125]
ENSDARG00000077126	295 EEE DDDDDDD 335 DDD EEEEEEE	snrnp70	small nuclear ribonucleoprotein 70 (U1) [Source:ZFIN;Acc:ZDB-GENE-040825-2]
ENSDARG00000037961	89 QYQ HHYHHYH	rcn3	reticulocalbin 3, EF-hand calcium binding domain [Source:ZFIN;Acc:ZDB-GENE-040625-175]
ENSDARG00000037995	107 I-I VQVVVVV	gdf3	growth differentiation factor 3 [Source:ZFIN;Acc:ZDB-GENE-980526-389]
ENSDARG00000038064	110 VIV IIIIIII	chmp3	charged multivesicular body protein 3 [Source:ZFIN;Acc:ZDB-GENE-040426-2600]
ENSDARG00000038067	223 VAV TAAPTAA	smurf2	SMAD specific E3 ubiquitin protein ligase 2 [Source:ZFIN;Acc:ZDB-GENE-030131-1830]
ENSDARG00000038068	31 YFY FFFFFFF	ddx5	DEAD (Asp-Glu-Ala-Asp) box helicase 5 [Source:ZFIN;Acc:ZDB-GENE-030131-925]
ENSDARG00000038075	196 AGA GGGGGGG	cyc1	cytochrome c-1 [Source:ZFIN;Acc:ZDB-GENE-031105-2]
ENSDARG00000076933	489 S-S TTTTTTT	aldh1a3	aldehyde dehydrogenase 1 family, member A3 [Source:ZFIN;Acc:ZDB-GENE-061128-2]
ENSDARG00000038207	103 LVL VVVVVVV 356 RQR QQEQQQQ	aldh4a1	aldehyde dehydrogenase 4 family, member A1 [Source:ZFIN;Acc:ZDB-GENE-040426-1179]
ENSDARG00000038213	95 AAA VLVVVVV	slc35b1	solute carrier family 35, member B1 [Source:ZFIN;Acc:ZDB-GENE-040912-148]
ENSDARG00000038309	28 VIV IIIIIII 55 QHQ HHHHHHH	dnajc15	DnaJ (Hsp40) homolog, subfamily C, member 15 [Source:ZFIN;Acc:ZDB-GENE-040801-216]
ENSDARG00000038312	359 FYF YYYYYYY	rcl1	RNA terminal phosphate cyclase-like 1 [Source:ZFIN;Acc:ZDB-GENE-040930-11]
ENSDARG00000038315	50 QRQ RRRRRRR 78 T-T AAASAAA	pdxp	pyridoxal (pyridoxine, vitamin B6) phosphatase [Source:ZFIN;Acc:ZDB-GENE-080723-69]
ENSDARG00000038422	244 EDE GDDDDDD	entpd4	ectonucleoside triphosphate diphosphohydrolase 4 [Source:ZFIN;Acc:ZDB-GENE-040718-116]
ENSDARG00000038428	371 GSG SSSSSSS 474 FYF YYYYYYY	sulf1	sulfatase 1 [Source:ZFIN;Acc:ZDB-GENE-030131-9242]
ENSDARG00000019316	795 CYC YYYHYYY	fer1l6	fer-1-like family member 6 [Source:ZFIN;Acc:ZDB-GENE-070912-312]
ENSDARG00000038489	31 RTR SSKSSTS 98 QKQ KKKKKKK	b3gnt7	UDP-GlcNAc:betaGal beta-1,3-N-acetylglucosaminyltransferase 7 [Source:ZFIN;Acc:ZDB-GENE-021210-4]
ENSDARG00000038500	122 CSC PSSTSSS	cep41	centrosomal protein 41 [Source:ZFIN;Acc:ZDB-GENE-040704-35]
ENSDARG00000009735	448 LVL VVVVVVV 520 GAG AAAAAAA 876 KRK RQRRRRR	gigfy2	GRB10 interacting GYF protein 2 [Source:ZFIN;Acc:ZDB-GENE-050706-185]
ENSDARG00000020960	593 AGA GGGGGGG 645 AGA GGGGGGG	hgs	hepatocyte growth factor-regulated tyrosine kinase substrate [Source:ZFIN;Acc:ZDB-GENE-030131-6107]
ENSDARG00000038789	166 TLT IFLFILF	tmem53	transmembrane protein 53 [Source:ZFIN;Acc:ZDB-GENE-040718-384]
ENSDARG00000038879	299 VIV IIIIIII 346 IVI VVVLVVV	ift80	intraflagellar transport 80 homolog (Chlamydomonas) [Source:ZFIN;Acc:ZDB-GENE-041212-50]
ENSDARG00000038882	502 LVL VIVVVVV	smc4	structural maintenance of chromosomes 4 [Source:ZFIN;Acc:ZDB-GENE-020419-21]
ENSDARG00000038905	258 STS TTTTTTT	hectd3	HECT domain containing 3 [Source:ZFIN;Acc:ZDB-GENE-031118-179]
ENSDARG00000039052	526 DED EEEEEEE	klhl40a	kelch-like family member 40a [Source:ZFIN;Acc:ZDB-GENE-050916-1]
ENSDARG00000026170	499 RKR KKKKKKK 522 TTT ASAAAAA 535 HGH RRGRRGR	hps1	Hermansky-Pudlak syndrome 1 [Source:ZFIN;Acc:ZDB-GENE-051113-152]
ENSDARG00000039196	762 V-V LILLLLL 912 D-D EEEEEEE 1355 R-R QQQLQQQ	greb1l	growth regulation by estrogen in breast cancer-like [Source:ZFIN;Acc:ZDB-GENE-030131-4022]
ENSDARG00000039211	199 SAS AAAAAAA 215 LIL IIIIIII	zgc:77439	zgc:77439 [Source:ZFIN;Acc:ZDB-GENE-031010-24]
ENSDARG00000039217	13 F-F CTTTCTT 15 S-S KKTKKTK 270 D-D GGGGGGG 437 R-R KKEKKKK	orc1	origin recognition complex, subunit 1 [Source:ZFIN;Acc:ZDB-GENE-030131-6960]
ENSDARG00000039459	124 KSK TLSSTSS 215 STS TTTTTTT 586 RAR SSALSAS	qsox1	quiescin Q6 sulfhydryl oxidase 1 [Source:ZFIN;Acc:ZDB-GENE-030131-7019]
ENSDARG00000039486	128 SRS APPPAPP	bag3	BCL2-associated athanogene 3 [Source:ZFIN;Acc:ZDB-GENE-040801-40]
ENSDARG00000057374	177 AGA GSGSGGS	sfxn3	sideroflexin 3 [Source:ZFIN;Acc:ZDB-GENE-070112-2092]
ENSDARG00000039613	222 ATA STTISTT	poll	polymerase (DNA directed), lambda [Source:ZFIN;Acc:ZDB-GENE-040426-2712]
ENSDARG00000002020	130 ASA SSSSSSS 1421 F-F YYYIYYY	rictorb	RPTOR independent companion of MTOR, complex 2b [Source:ZFIN;Acc:ZDB-GENE-070810-5]
ENSDARG00000039871	77 MIM IVIVIII	rpz4	rapunzel 4 [Source:ZFIN;Acc:ZDB-GENE-050417-472]
ENSDARG00000074184	1032 TFT VKLVVLV 1378 PSP SQSSSSS	arhgap32b	Rho GTPase activating protein 32b [Source:ZFIN;Acc:ZDB-GENE-091204-147]
ENSDARG00000039910	294 STS VVTTVTT	rbm42	RNA binding motif protein 42 [Source:ZFIN;Acc:ZDB-GENE-040809-2]
ENSDARG00000039974	186 T-T VAAVAAA 403 LFL FFFFFFF 415 VIV IIIIIII 714 ATA LTTTTTT	rai14	retinoic acid induced 14 [Source:ZFIN;Acc:ZDB-GENE-040718-235]
ENSDARG00000002971	424 S-S TTPTTPT	phc1	polyhomeotic homolog 1 [Source:ZFIN;Acc:ZDB-GENE-081022-39]
ENSDARG00000039987	623 SPS PLPAPPP 682 IVI VVVGVVV 1990 ASA SSSSSSS 2050 GSG HSSSSSS 2211 LHL QHHHQHH	hivep2a	human immunodeficiency virus type I enhancer binding protein 2a [Source:ZFIN;Acc:ZDB-GENE-041014-354]
ENSDARG00000086739	74 ESE ASSTASS 301 AAA SSSSSSS	SLC17A3	si:ch1073-513e17.1 [Source:ZFIN;Acc:ZDB-GENE-030131-7188]
ENSDARG00000032237	76 GSG SSSSSSS	anapc4	anaphase promoting complex subunit 4 [Source:ZFIN;Acc:ZDB-GENE-041212-10]
ENSDARG00000040041	237 IVI VVVVVVV 397 RKR KKKKKKK	mcm4	minichromosome maintenance complex component 4 [Source:ZFIN;Acc:ZDB-GENE-030131-9544]
ENSDARG00000040085	56 DED EAEEEEE	ccsapb	centriole, cilia and spindle-associated protein b [Source:ZFIN;Acc:ZDB-GENE-081107-51]
ENSDARG00000040123	202 S-S LLLLLLL 875 G-G VAVAAVA	zfpm2a	zinc finger protein, FOG family member 2a [Source:ZFIN;Acc:ZDB-GENE-060130-4]
ENSDARG00000040180	306 IVI LVVVVVV 322 ATA IMTPTTT 324 PAP AAAAAAA	slc35a1	solute carrier family 35 (CMP-sialic acid transporter), member A1 [Source:ZFIN;Acc:ZDB-GENE-080716-17]
ENSDARG00000009018	259 SSS AAAAAAA	rhbg	Rh family, B glycoprotein (gene/pseudogene) [Source:ZFIN;Acc:ZDB-GENE-030131-9542]
ENSDARG00000040265	152 FLF VVLVVLV	mpdu1b	mannose-P-dolichol utilization defect 1b [Source:ZFIN;Acc:ZDB-GENE-040625-135]
ENSDARG00000040295	70 MTM STTTTTT 91 TAT AAAAAAA	apoeb	apolipoprotein Eb [Source:ZFIN;Acc:ZDB-GENE-980526-368]
ENSDARG00000040338	130 VIV LIIIIII 215 TAT RAAAAAA	hvcn1	hydrogen voltage-gated channel 1 [Source:ZFIN;Acc:ZDB-GENE-040718-36]
ENSDARG00000028715	7 DED EEEEEEE 124 PTP GTTTTTT 378 TST SSSSSSS	fam188a	family with sequence similarity 188, member A [Source:ZFIN;Acc:ZDB-GENE-061110-13]
ENSDARG00000040362	406 LPL PPPPPPP 536 HQH QQQQQQQ	ehd2b	EH-domain containing 2b [Source:ZFIN;Acc:ZDB-GENE-030131-9347]
ENSDARG00000040387	132 VAV AAAAAAA 136 VIV IIIMIII	mmd	monocyte to macrophage differentiation-associated [Source:ZFIN;Acc:ZDB-GENE-051120-39]
ENSDARG00000040466	747 A-A STTISTT	vil1	villin 1 [Source:ZFIN;Acc:ZDB-GENE-040426-799]
ENSDARG00000040527	72 TKT RRKRRKR	siae	sialic acid acetylesterase [Source:ZFIN;Acc:ZDB-GENE-040426-1032]
ENSDARG00000040534	225 LVL VVVVVVV	epcam	epithelial cell adhesion molecule [Source:ZFIN;Acc:ZDB-GENE-040426-2209]
ENSDARG00000040555	443 DED EEEEEEE	bckdha	branched chain keto acid dehydrogenase E1, alpha polypeptide [Source:ZFIN;Acc:ZDB-GENE-050522-376]
ENSDARG00000040571	163 AVA VVVSVVV	ube4a	ubiquitination factor E4A (UFD2 homolog, yeast) [Source:ZFIN;Acc:ZDB-GENE-070410-21]
ENSDARG00000040628	126 LVL SVVVVVV 129 LIL MIIVIIV	zgc:110333	zgc:110333 [Source:ZFIN;Acc:ZDB-GENE-050417-331]
ENSDARG00000040657	75 AMA LMIMLMM	wipi1	WD repeat domain, phosphoinositide interacting 1 [Source:ZFIN;Acc:ZDB-GENE-040426-1404]
ENSDARG00000009567	1441 VLV IMIMIIM 1517 EDE DDDDDDD 1707 HHH RRRRRRR 2714 ITI VVTVVTV	spegb	SPEG complex locus b [Source:ZFIN;Acc:ZDB-GENE-081104-517]
ENSDARG00000040695	100 RKR KKKKKKK	fkbp14	FK506 binding protein 14 [Source:ZFIN;Acc:ZDB-GENE-040801-210]
ENSDARG00000040700	354 TPT SPPPSPP	nab1b	NGFI-A binding protein 1b (EGR1 binding protein 1) [Source:ZFIN;Acc:ZDB-GENE-081105-85]
ENSDARG00000040779	692 GSG SSSSSSS	med16	mediator complex subunit 16 [Source:ZFIN;Acc:ZDB-GENE-090306-4]
ENSDARG00000053431	315 R-R QQQQQQQ 400 R-R KKKKKKK 651 M-M IIIIIII	si:ch211-257p13.3	si:ch211-257p13.3 [Source:ZFIN;Acc:ZDB-GENE-110914-108]
ENSDARG00000040984	32 KRK RRRRRRR 148 SGS GGGGGGG	hspa13	heat shock protein 70 family, member 13 [Source:ZFIN;Acc:ZDB-GENE-070410-58]
ENSDARG00000041078	168 IVI VVVVVVV 348 LVL FFVIFVI 367 IVI VVVVVVV	chka	choline kinase alpha [Source:ZFIN;Acc:ZDB-GENE-050208-149]
ENSDARG00000021143	95 MIM LIIILII	rtn1b	reticulon 1b [Source:ZFIN;Acc:ZDB-GENE-030710-3]
ENSDARG00000041110	376 VIV IIIIIII	dnajc3a	DnaJ (Hsp40) homolog, subfamily C, member 3a [Source:ZFIN;Acc:ZDB-GENE-030131-1264]
ENSDARG00000025977	277 SGS AGGGAGG 384 FYF YYYYYYY 408 DED EEEEEEE	blmh	bleomycin hydrolase [Source:ZFIN;Acc:ZDB-GENE-030131-8485]
ENSDARG00000069274	376 GAG SAAASAA 756 SKS KRKKKKK 944 EDE DDDDDDD	ighmbp2	immunoglobulin mu binding protein 2 [Source:ZFIN;Acc:ZDB-GENE-050419-258]
ENSDARG00000041170	8 GGG EEEEEEE	aagab	alpha- and gamma-adaptin binding protein [Source:ZFIN;Acc:ZDB-GENE-040718-120]
ENSDARG00000041252	302 STS TIITTTT 478 VIV IIIIIII 509 ASA SSSSSSS 950 TVT VVVVVVV	gemin4	gem (nuclear organelle) associated protein 4 [Source:ZFIN;Acc:ZDB-GENE-050522-188]
ENSDARG00000041306	170 GSG STSSSSS	mrps25	mitochondrial ribosomal protein S25 [Source:ZFIN;Acc:ZDB-GENE-050417-52]
ENSDARG00000041314	39 SAS AAAGAAA 107 VEV MMEQMEM	ndufb9	NADH dehydrogenase (ubiquinone) 1 beta subcomplex, 9 [Source:ZFIN;Acc:ZDB-GENE-030131-8364]
ENSDARG00000056209	21 STS TTTTTTT 69 RKR KKKKKKK	myoz1a	myozenin 1a [Source:ZFIN;Acc:ZDB-GENE-040426-1875]
ENSDARG00000041402	85 DED ESEEEEE 278 A-A EEDEEEE	zc3h14	zinc finger CCCH-type containing 14 [Source:ZFIN;Acc:ZDB-GENE-041014-257]
ENSDARG00000041481	240 ATA TTTTTTT 558 GVG DEAEDAE	smg5	SMG5 nonsense mediated mRNA decay factor [Source:ZFIN;Acc:ZDB-GENE-050913-144]
ENSDARG00000041502	86 SVS LVVTVVT 313 TAT AAAAAAA	tgfb1a	transforming growth factor, beta 1a [Source:ZFIN;Acc:ZDB-GENE-030618-1]
ENSDARG00000041511	96 FLF LCLLLLL 101 LVL VVVIVVV	pex10	peroxisomal biogenesis factor 10 [Source:ZFIN;Acc:ZDB-GENE-041010-71]
ENSDARG00000005453	74 GSG SASSSSS	foxp2	forkhead box P2 [Source:ZFIN;Acc:ZDB-GENE-041203-2]
ENSDARG00000041572	229 I-I VVVVVVV	zfpm1	zinc finger protein, FOG family member 1 [Source:ZFIN;Acc:ZDB-GENE-050419-238]
ENSDARG00000041607	18 MIM LLILLIL	eif4ebp3l	eukaryotic translation initiation factor 4E binding protein 3, like [Source:ZFIN;Acc:ZDB-GENE-030826-26]
ENSDARG00000041621	82 ATA STITTTT 90 HDH DDDEDDD	bbs2	Bardet-Biedl syndrome 2 [Source:ZFIN;Acc:ZDB-GENE-020801-1]
ENSDARG00000034555	72 DED EEEEEEE 155 KKK RRRRRRR 234 EDE DDDDDDD	pard3bb	par-3 family cell polarity regulator beta b [Source:ZFIN;Acc:ZDB-GENE-070912-290]
ENSDARG00000041665	154 RQR HQQQQQQ 352 APA PPPPPPP	mkrn1	makorin, ring finger protein, 1 [Source:ZFIN;Acc:ZDB-GENE-020213-1]
ENSDARG00000023117	138 GSG DDSSDSS	gopc	golgi-associated PDZ and coiled-coil motif containing [Source:ZFIN;Acc:ZDB-GENE-030131-5086]
ENSDARG00000041734	76 A-A MTSTTST 323 V-V LLLLLLL	tbc1d32	TBC1 domain family, member 32 [Source:ZFIN;Acc:ZDB-GENE-061106-5]
ENSDARG00000041870	1126 EDE DDDDDDD	ift172	intraflagellar transport 172 [Source:ZFIN;Acc:ZDB-GENE-040827-1]
ENSDARG00000041887	322 DED EEEEEEE	sf3a1	splicing factor 3a, subunit 1 [Source:ZFIN;Acc:ZDB-GENE-030616-156]
ENSDARG00000013687	283 VIV IIIIIII 1202 FYF YYYYYYY	cilp2	cartilage intermediate layer protein 2 [Source:ZFIN;Acc:ZDB-GENE-050208-436]
ENSDARG00000041944	75 QEQ GEDEEEE	adat2	adenosine deaminase, tRNA-specific 2, TAD2 homolog (S. cerevisiae) [Source:ZFIN;Acc:ZDB-GENE-041014-360]
ENSDARG00000042000	164 III VVVVVVV 311 SPS PPPPPPP	si:ch211-63o20.7	si:ch211-63o20.7 [Source:ZFIN;Acc:ZDB-GENE-041001-194]
ENSDARG00000042054	251 ALA SSLSSLS	zgc:171971	zgc:171971 [Source:ZFIN;Acc:ZDB-GENE-070928-37]
ENSDARG00000042188	88 RKR KKKKKKK 130 LFL YFFFFFF 292 QRQ RRRRRRR 296 RQR PQQQQQQ	ttc38	tetratricopeptide repeat domain 38 [Source:ZFIN;Acc:ZDB-GENE-050522-318]
ENSDARG00000042210	42 DED EEEEEEE 178 LML QQMQQMQ 411 HYH YYYYYYY	sema3ab	sema domain, immunoglobulin domain (Ig), short basic domain, secreted, (semaphorin) 3Ab [Source:ZFIN;Acc:ZDB-GENE-991209-6]
ENSDARG00000053713	860 SGS AGGGGGG 1190 GSG VTSAASA 1217 DED EEAEEEE	ccdc88c	coiled-coil domain containing 88C [Source:ZFIN;Acc:ZDB-GENE-100419-3]
ENSDARG00000042344	73 APA SVPPSPP	trmt6	tRNA methyltransferase 6 homolog (S. cerevisiae) [Source:ZFIN;Acc:ZDB-GENE-051120-141]
ENSDARG00000042456	90 RKR KKKKKKK	MAD2L2	zgc:110299 [Source:ZFIN;Acc:ZDB-GENE-050417-61]
ENSDARG00000042518	450 CCC YYYYYYY 492 AGA GTGGGGG	hipk2	homeodomain interacting protein kinase 2 [Source:ZFIN;Acc:ZDB-GENE-031125-4]
ENSDARG00000058252	534 RKR QQKQQKQ	adamts15b	ADAM metallopeptidase with thrombospondin type 1 motif, 15b [Source:ZFIN;Acc:ZDB-GENE-070814-5]
ENSDARG00000042539	138 RKR KKKKKKK	ywhaqa	tyrosine 3-monooxygenase/tryptophan 5-monooxygenase activation protein, theta polypeptide a [Source:ZFIN;Acc:ZDB-GENE-040122-5]
ENSDARG00000042553	93 RQR QQQKQQQ 154 VVV IIIIIII	pex7	peroxisomal biogenesis factor 7 [Source:ZFIN;Acc:ZDB-GENE-050320-105]
ENSDARG00000042608	413 TST SSSSSSS	ICA1	islet cell autoantigen 1 [Source:HGNC Symbol;Acc:HGNC:5343]
ENSDARG00000042627	292 IVI VAVVVVV 404 SAS AAAAAAA 989 GKG EEEEEEE 1065 AVA IMVVVVV 1202 ASA GSSSSSS	nhsl1b	NHS-like 1b [Source:ZFIN;Acc:ZDB-GENE-040910-1]
ENSDARG00000042690	358 VIV MIIIIII	s1pr1	sphingosine-1-phosphate receptor 1 [Source:ZFIN;Acc:ZDB-GENE-001228-2]
ENSDARG00000042707	256 TST SSSSSSS	cx30.3	connexin 30.3 [Source:ZFIN;Acc:ZDB-GENE-040406-1]
ENSDARG00000042728	264 TAT ASAAAAA 508 AVA VGVVVVV	plaa	phospholipase A2-activating protein [Source:ZFIN;Acc:ZDB-GENE-030826-13]
ENSDARG00000042747	127 VLV LLLLLLL 328 SPS PPPPPPP	coasy	CoA synthase [Source:ZFIN;Acc:ZDB-GENE-040912-137]
ENSDARG00000042751	61 VTV SATAATA 488 ATA TSTTTTT	riok3	RIO kinase 3 (yeast) [Source:ZFIN;Acc:ZDB-GENE-040801-133]
ENSDARG00000042816	598 SAS GGGGGGG	mmp9	matrix metallopeptidase 9 [Source:ZFIN;Acc:ZDB-GENE-040426-2132]
ENSDARG00000042824	86 APA PSSPPPP 270 GAG PPAAPAA 360 TMT MMMAMMM	nfe2l2a	nuclear factor, erythroid 2-like 2a [Source:ZFIN;Acc:ZDB-GENE-030723-2]
ENSDARG00000042853	326 SCS CCCCCCC	ivd	isovaleryl-CoA dehydrogenase [Source:ZFIN;Acc:ZDB-GENE-030616-262]
ENSDARG00000042856	155 Y-Y FFFFFFF 310 RHR HHHHHHH 329 EDE DDDDDDD	itpka	inositol-trisphosphate 3-kinase A [Source:ZFIN;Acc:ZDB-GENE-030616-116]
ENSDARG00000042899	539 T-T SSSSSSS 798 V-V IIIIIII	si:ch211-163l21.8	si:ch211-163l21.8 [Source:ZFIN;Acc:ZDB-GENE-041008-93]
ENSDARG00000042934	135 IMI VMMMVMM 166 HPH QRPQQPQ	ctgfa	connective tissue growth factor a [Source:ZFIN;Acc:ZDB-GENE-030131-102]
ENSDARG00000042948	2 S-S TATATTA 56 E-E DDDDDDD	dnajc5aa	DnaJ (Hsp40) homolog, subfamily C, member 5aa [Source:ZFIN;Acc:ZDB-GENE-031113-20]
ENSDARG00000042962	119 RKR KKKKKKK 191 HRH RRRRRRR	dgcr2	DiGeorge syndrome critical region gene 2 [Source:ZFIN;Acc:ZDB-GENE-040718-404]
ENSDARG00000056121	114 IVI VVVVVVV 125 RHR HHHHHHH 305 FYF YYYYYYY 640 RRR KKKKKKK	serac1	serine active site containing 1 [Source:ZFIN;Acc:ZDB-GENE-040616-1]
ENSDARG00000043105	52 LML MMMMMMM 153 IMI MMMMMMM	qtrt1	queuine tRNA-ribosyltransferase 1 [Source:ZFIN;Acc:ZDB-GENE-040426-1625]
ENSDARG00000043128	102 Q-Q KKKKKKK	cldne	claudin e [Source:ZFIN;Acc:ZDB-GENE-010328-5]
ENSDARG00000043209	357 VIV IIIIIII	nsun5	NOP2/Sun domain family, member 5 [Source:ZFIN;Acc:ZDB-GENE-040426-2476]
ENSDARG00000043211	106 MTM TTTATTT 520 VAV PTAAAAA 700 D-D EEQQEQE	ripk4	receptor-interacting serine-threonine kinase 4 [Source:ZFIN;Acc:ZDB-GENE-040426-2042]
ENSDARG00000057322	35 I-I VVVAVVV	tmem47	transmembrane protein 47 [Source:ZFIN;Acc:ZDB-GENE-040426-2644]
ENSDARG00000043357	134 KQK QQQQQQQ	tbl2	transducin (beta)-like 2 [Source:ZFIN;Acc:ZDB-GENE-030131-9012]
ENSDARG00000058179	165 LVL MIVMMVM 348 TVT AAVAAVA	ackr3b	atypical chemokine receptor 3b [Source:ZFIN;Acc:ZDB-GENE-031116-61]
ENSDARG00000043417	330 RKR KKKKKKK	tssc1	tumor suppressing subtransferable candidate 1 [Source:ZFIN;Acc:ZDB-GENE-041010-167]
ENSDARG00000043443	30 V-V LLMMLMM	kcnj13	potassium inwardly-rectifying channel, subfamily J, member 13 [Source:ZFIN;Acc:ZDB-GENE-070129-1]
ENSDARG00000043502	206 SVS TAAVTAA	ccdc124	coiled-coil domain containing 124 [Source:ZFIN;Acc:ZDB-GENE-040426-1483]
ENSDARG00000043555	302 IVI VVVVVVV	tmem30ab	transmembrane protein 30Ab [Source:ZFIN;Acc:ZDB-GENE-030131-5884]
ENSDARG00000043643	225 GEG DDEIDEE	ehbp1	EH domain binding protein 1 [Source:ZFIN;Acc:ZDB-GENE-091006-4]
ENSDARG00000043644	46 QRQ RRRRRRR	vkorc1l1	vitamin K epoxide reductase complex, subunit 1-like 1 [Source:ZFIN;Acc:ZDB-GENE-050522-210]
ENSDARG00000043658	153 SSS AVTTATT 217 VIV IIIIIII	cxadr	coxsackie virus and adenovirus receptor [Source:ZFIN;Acc:ZDB-GENE-020814-2]
ENSDARG00000043666	51 RKR KKKTKKK	abt1	activator of basal transcription 1 [Source:ZFIN;Acc:ZDB-GENE-050522-127]
ENSDARG00000043673	235 H-H QQRQQQQ 290 E-E DDDDDDD 364 T-T PPPPPPP	BEGAIN	si:dkey-174m14.3 [Source:ZFIN;Acc:ZDB-GENE-030131-8158]
ENSDARG00000043680	197 VAV AAAAAAA 358 EQE QPQQQQQ 840 SDS EDDDDDD 1303 MTM TTTVTTT	ylpm1	YLP motif containing 1 [Source:ZFIN;Acc:ZDB-GENE-030131-2196]
ENSDARG00000056886	234 GSG ASSSSSS	tbccd1	TBCC domain containing 1 [Source:ZFIN;Acc:ZDB-GENE-041210-222]
ENSDARG00000043720	397 EDE DDDDDDD	cdc45	CDC45 cell division cycle 45 homolog (S. cerevisiae) [Source:ZFIN;Acc:ZDB-GENE-040426-2710]
ENSDARG00000043734	62 QRQ RKRRRRR 115 IVI VVVVVVV 247 DED EEEEEEE 254 EKE TKKTKKK	trmu	tRNA 5-methylaminomethyl-2-thiouridylate methyltransferase [Source:ZFIN;Acc:ZDB-GENE-050522-540]
ENSDARG00000043884	61 FLF MLQLLLL	nup43	nucleoporin 43 [Source:ZFIN;Acc:ZDB-GENE-040426-2533]
ENSDARG00000043972	98 DED GEEEEEE	ppp2r3c	protein phosphatase 2, regulatory subunit B'', gamma [Source:ZFIN;Acc:ZDB-GENE-040426-715]
ENSDARG00000057672	178 QKQ KKKKKKK	plpp5	phospholipid phosphatase 5 [Source:ZFIN;Acc:ZDB-GENE-040704-54]
ENSDARG00000044011	275 VAV TAAAAAA 291 VLV LLLLLLL 336 TIT AVIVAII	xkrx	XK, Kell blood group complex subunit-related, X-linked [Source:ZFIN;Acc:ZDB-GENE-041114-108]
ENSDARG00000044039	27 SGS EDGGEGG 51 ASA SSSSSSS	stx11a	syntaxin 11a [Source:ZFIN;Acc:ZDB-GENE-040426-2564]
ENSDARG00000044134	416 PAP AAAAAAA 708 STS TTTTTTT	iars2	isoleucyl-tRNA synthetase 2, mitochondrial [Source:ZFIN;Acc:ZDB-GENE-030616-608]
ENSDARG00000044143	580 TET AAEAAEA	nol8	nucleolar protein 8 [Source:ZFIN;Acc:ZDB-GENE-050208-491]
ENSDARG00000044144	594 DED EEEEEEE	wapla	WAPL cohesin release factor a [Source:ZFIN;Acc:ZDB-GENE-131010-1]
ENSDARG00000044191	215 GSG SSSSSSS	gxylt2	glucoside xylosyltransferase 2 [Source:ZFIN;Acc:ZDB-GENE-070424-64]
ENSDARG00000021982	6 QPQ PPPPPPP	sh3bp2	SH3-domain binding protein 2 [Source:ZFIN;Acc:ZDB-GENE-091204-268]
ENSDARG00000044298	64 EDE DDDDDDD	phax	phosphorylated adaptor for RNA export [Source:ZFIN;Acc:ZDB-GENE-040822-42]
ENSDARG00000044404	81 QHQ HHYHHHH	pars2	prolyl-tRNA synthetase 2, mitochondrial (putative) [Source:ZFIN;Acc:ZDB-GENE-030131-4219]
ENSDARG00000044405	137 SAS AAAAAAA 205 SAS AAAAAAA 326 EDE DDDDDDD	ttc4	tetratricopeptide repeat domain 4 [Source:ZFIN;Acc:ZDB-GENE-040426-1021]
ENSDARG00000005221	404 A-A TVTTTTT	desmb	desmin b [Source:ZFIN;Acc:ZDB-GENE-061027-102]
ENSDARG00000044545	305 TST SSSSSSS	zgc:77262	zgc:77262 [Source:ZFIN;Acc:ZDB-GENE-040426-1811]
ENSDARG00000044556	123 VIV IIIIIII 704 SAS AAAAAAA	pacs1a	phosphofurin acidic cluster sorting protein 1a [Source:ZFIN;Acc:ZDB-GENE-050208-244]
ENSDARG00000044588	117 QKQ EEEEEEE 124 KSK VQATAAT	emp2	epithelial membrane protein 2 [Source:ZFIN;Acc:ZDB-GENE-040822-24]
ENSDARG00000044596	37 STS IATTTTT	pgap2	post-GPI attachment to proteins 2 [Source:ZFIN;Acc:ZDB-GENE-050320-119]
ENSDARG00000044597	622 EQE QQQQQQQ	ncbp3	nuclear cap binding subunit 3 [Source:ZFIN;Acc:ZDB-GENE-040426-826]
ENSDARG00000006666	3 T-T AAAAAAA	BUD13	si:dkeyp-69c1.6 [Source:ZFIN;Acc:ZDB-GENE-030131-6333]
ENSDARG00000044622	222 E-E DTDDDDD 521 L-L MIMMMMM 981 Q-Q WGRGRRR 1149 G-G EDDDDDD 1156 T-T GVVAAVV 1531 V-V IIIIIII	polq	polymerase (DNA directed), theta [Source:ZFIN;Acc:ZDB-GENE-040724-232]
ENSDARG00000044625	164 SPS PPPAPPP 521 KRK RRRRRRR 575 DED EEEEEEE 954 QPQ PPPPPPP	pcf11	PCF11 cleavage and polyadenylation factor subunit [Source:ZFIN;Acc:ZDB-GENE-041114-175]
ENSDARG00000044642	238 FYF YYYYYYY	sc5d	sterol-C5-desaturase [Source:ZFIN;Acc:ZDB-GENE-040912-56]
ENSDARG00000044718	102 STS TTTTTTT 494 VIV IIIIIII	vav2	vav 2 guanine nucleotide exchange factor [Source:ZFIN;Acc:ZDB-GENE-091204-420]
ENSDARG00000069525	183 SAS AAAAAAA	gpn3	GPN-loop GTPase 3 [Source:ZFIN;Acc:ZDB-GENE-040724-141]
ENSDARG00000044809	38 KQK QQQQQQQ	fpgs	folylpolyglutamate synthase [Source:ZFIN;Acc:ZDB-GENE-040426-2781]
ENSDARG00000002494	39 EQE QQQQQQQ 95 STS AATAATA	itgb6	integrin, beta 6 [Source:ZFIN;Acc:ZDB-GENE-100812-2]
ENSDARG00000044954	799 LSL PQSPPSP 1304 HRH QRRRRRR	slit1a	slit homolog 1a (Drosophila) [Source:ZFIN;Acc:ZDB-GENE-030722-3]
ENSDARG00000045003	159 MLM LLLLLLL 201 PSP SSSSSSS	vsg1	vessel-specific 1 [Source:ZFIN;Acc:ZDB-GENE-060616-96]
ENSDARG00000045025	79 GGG SSRSSGS 148 IVI TVVVVVV 197 IVI VVVVVVV 435 ICI FYCFFCF	ift52	intraflagellar transport 52 homolog (Chlamydomonas) [Source:ZFIN;Acc:ZDB-GENE-040614-3]
ENSDARG00000045027	140 QRQ RERRRRR	rab9a	RAB9A, member RAS oncogene family [Source:ZFIN;Acc:ZDB-GENE-060825-293]
ENSDARG00000054707	69 VIV IIIIIII 546 VIV LLIILII	dhx8	DEAH (Asp-Glu-Ala-His) box polypeptide 8 [Source:ZFIN;Acc:ZDB-GENE-050809-39]
ENSDARG00000013880	133 LIL IIIIIII 141 GRG RRKRRRR 208 QHQ HHHHHHH 637 MVM VVVVVVV	spata20	spermatogenesis associated 20 [Source:ZFIN;Acc:ZDB-GENE-030131-7269]
ENSDARG00000055075	837 E-E DDDDDDD	svila	supervillin a [Source:ZFIN;Acc:ZDB-GENE-990706-5]
ENSDARG00000045123	105 R-R KKKKKKK 1169 CRC RLQRRRR	oplah	5-oxoprolinase (ATP-hydrolysing) [Source:ZFIN;Acc:ZDB-GENE-121214-293]
ENSDARG00000045167	386 R-R KKKKKKK	dlgap5	discs, large (Drosophila) homolog-associated protein 5 [Source:ZFIN;Acc:ZDB-GENE-040912-160]
ENSDARG00000045175	335 WRW QLQPQQQ	pofut2	protein O-fucosyltransferase 2 [Source:ZFIN;Acc:ZDB-GENE-030131-3595]
ENSDARG00000045301	192 KRK RRRRRRR	st8sia3	ST8 alpha-N-acetyl-neuraminide alpha-2,8-sialyltransferase 3 [Source:ZFIN;Acc:ZDB-GENE-060228-4]
ENSDARG00000045306	41 VSV STSAASA	slc51a	solute carrier family 51, alpha subunit [Source:ZFIN;Acc:ZDB-GENE-040912-10]
ENSDARG00000030999	258 R-R QQQQQQQ 348 A-A TTGTTGT 595 V-V IIIIIII	mybl1	v-myb avian myeloblastosis viral oncogene homolog-like 1 [Source:ZFIN;Acc:ZDB-GENE-041111-281]
ENSDARG00000045399	156 LPL PPPPPPP	cct5	chaperonin containing TCP1, subunit 5 (epsilon) [Source:ZFIN;Acc:ZDB-GENE-030131-977]
ENSDARG00000045408	163 EDE DDDDDDD	tagln	transgelin [Source:ZFIN;Acc:ZDB-GENE-070912-1]
ENSDARG00000045421	92 VIV LLLILII 183 TST SLSASSS	stard3nl	STARD3 N-terminal like [Source:ZFIN;Acc:ZDB-GENE-040718-4]
ENSDARG00000045486	126 LHL HHHHHHH	pawr	PRKC, apoptosis, WT1, regulator [Source:ZFIN;Acc:ZDB-GENE-041010-108]
ENSDARG00000045487	42 VIV IIIIIII	rps16	ribosomal protein S16 [Source:ZFIN;Acc:ZDB-GENE-050506-107]
ENSDARG00000045493	12 GSG SSSSSSS 24 ASA SSSSSSS 201 LIL IVTVIIV	slc35e3	solute carrier family 35, member E3 [Source:ZFIN;Acc:ZDB-GENE-041210-186]
ENSDARG00000045510	173 EGE SIGGSGG	tbc1d22a	TBC1 domain family, member 22a [Source:ZFIN;Acc:ZDB-GENE-041114-144]
ENSDARG00000045513	576 EDE DDDDDDD	taf3	TAF3 RNA polymerase II, TATA box binding protein (TBP)-associated facto [Source:ZFIN;Acc:ZDB-GENE-030131-6406]
ENSDARG00000045514	202 EDE DDDDDDD 212 VVV IIIIIII	atp5c1	ATP synthase, H+ transporting, mitochondrial F1 complex, gamma polypeptide 1 [Source:ZFIN;Acc:ZDB-GENE-030131-8901]
ENSDARG00000045517	543 EDE DDDDDDD 599 ATA TTTTTTT	itih5	inter-alpha-trypsin inhibitor heavy chain family, member 5 [Source:ZFIN;Acc:ZDB-GENE-041210-193]
ENSDARG00000045528	287 ILI EVAVVLV 747 LQL SQQQSQQ	fgd6	FYVE, RhoGEF and PH domain containing 6 [Source:ZFIN;Acc:ZDB-GENE-041210-200]
ENSDARG00000007764	267 RKR KKKKKKK	klhdc10	kelch domain containing 10 [Source:ZFIN;Acc:ZDB-GENE-040426-776]
ENSDARG00000013732	62 TMT MMMMMMM	vta1	vesicle (multivesicular body) trafficking 1 [Source:ZFIN;Acc:ZDB-GENE-040426-2154]
ENSDARG00000045824	83 QHQ SHHHHHH	zgc:101783	zgc:101783 [Source:ZFIN;Acc:ZDB-GENE-040912-48]
ENSDARG00000051931	115 TAT AAAAAAA	edc3	enhancer of mRNA decapping 3 homolog (S. cerevisiae) [Source:ZFIN;Acc:ZDB-GENE-050522-287]
ENSDARG00000045846	120 VIV IIIIIII	osgep	O-sialoglycoprotein endopeptidase [Source:ZFIN;Acc:ZDB-GENE-030131-7880]
ENSDARG00000045874	210 DED EEEEEEE	yeats4	YEATS domain containing 4 [Source:ZFIN;Acc:ZDB-GENE-040718-252]
ENSDARG00000051874	300 T-T AAAAAAA	stra6	stimulated by retinoic acid 6 [Source:ZFIN;Acc:ZDB-GENE-060616-252]
ENSDARG00000045940	57 VVV IIIIIII	lsm12b	LSM12 homolog b [Source:ZFIN;Acc:ZDB-GENE-040426-2164]
ENSDARG00000045958	433 VQV LQQKLQQ 484 ADA DSGGDGG	egfl6	EGF-like-domain, multiple 6 [Source:ZFIN;Acc:ZDB-GENE-040718-157]
ENSDARG00000045976	20 A-A TSTSTTS 273 I-I VLVVVVV	sidt2	SID1 transmembrane family, member 2 [Source:ZFIN;Acc:ZDB-GENE-030131-7356]
ENSDARG00000046022	80 FYF YYYYYYY	tmed7	transmembrane p24 trafficking protein 7 [Source:ZFIN;Acc:ZDB-GENE-040426-2570]
ENSDARG00000046072	186 RKR KKKKKKK	snx16	sorting nexin 16 [Source:ZFIN;Acc:ZDB-GENE-040426-1832]
ENSDARG00000036863	237 V-V LLIILII	MYO1D	si:ch211-94l19.4 [Source:ZFIN;Acc:ZDB-GENE-130531-15]
ENSDARG00000074715	267 QEQ EEEEEEE	stk17a	serine/threonine kinase 17a [Source:ZFIN;Acc:ZDB-GENE-030131-5556]
ENSDARG00000076297	4 S-S PTPPPPP 92 G-G EEEEEEE 100 A-A PPVPPVP 617 LIL IIIIIII 619 LVL VVVVVVV 784 Y-Y FFFFFFF	nfatc3a	nuclear factor of activated T-cells, cytoplasmic, calcineurin-dependent 3a [Source:ZFIN;Acc:ZDB-GENE-041111-41]
ENSDARG00000051748	255 VMV LMMMMMM	ccnd2a	cyclin D2, a [Source:ZFIN;Acc:ZDB-GENE-070424-30]
ENSDARG00000051816	260 STS TTTTTTT 900 LVL MVVVMVV	aass	aminoadipate-semialdehyde synthase [Source:ZFIN;Acc:ZDB-GENE-061220-8]
ENSDARG00000033889	67 DED EEEEEEE	spty2d1	SPT2 chromatin protein domain containing 1 [Source:ZFIN;Acc:ZDB-GENE-050522-212]
ENSDARG00000051857	408 RQR LQQLQQQ	tes	testis derived transcript (3 LIM domains) [Source:ZFIN;Acc:ZDB-GENE-040718-59]
ENSDARG00000051886	776 DED EEEEEEE 811 LSL TSSSSSS 878 SAS AAAAAAA 994 DED EEEEEEE 1027 DED EEEEEEE 1044 DED EEEEEEE	ankrd11	ankyrin repeat domain 11 [Source:ZFIN;Acc:ZDB-GENE-030131-3932]
ENSDARG00000051902	659 VVV LLMMLMM	prmt7	protein arginine methyltransferase 7 [Source:ZFIN;Acc:ZDB-GENE-040426-1560]
ENSDARG00000051915	527 VIV IIIIIII	pde5ab	phosphodiesterase 5A, cGMP-specific, b [Source:ZFIN;Acc:ZDB-GENE-060824-4]
ENSDARG00000068256	53 KEK EEEEEEE	rwdd	RWD domain containing 4 [Source:ZFIN;Acc:ZDB-GENE-041010-61]
ENSDARG00000052121	250 D-D ETEEEEE 263 T-T LAAAAAA 292 V-V TGAAAAA 399 DED EEEEEEE	rag2	recombination activating gene 2 [Source:ZFIN;Acc:ZDB-GENE-990415-235]
ENSDARG00000052139	1476 HEH DDDDDDD	notch3	notch 3 [Source:ZFIN;Acc:ZDB-GENE-000329-5]
ENSDARG00000052330	490 T-T PLLLPLL 632 V-V IIIIIII	slc4a2b	solute carrier family 4 (anion exchanger), member 2b [Source:ZFIN;Acc:ZDB-GENE-030429-14]
ENSDARG00000052341	220 VIV IIIIIII	sgcb	sarcoglycan, beta (dystrophin-associated glycoprotein) [Source:ZFIN;Acc:ZDB-GENE-030131-6695]
ENSDARG00000031693	561 H-H YYYYYYY	KIF9	si:dkey-86l18.8 [Source:ZFIN;Acc:ZDB-GENE-160728-129]
ENSDARG00000052427	245 DED EEEEEEE 350 TAT AAAAAAA	zgc:153929	zgc:153929 [Source:ZFIN;Acc:ZDB-GENE-061103-154]
ENSDARG00000052537	87 KEK EDEEEEE 94 SQS RRRRRRR 148 SPS PPPAPPP 161 TAT AAAAAAA	cptp	ceramide-1-phosphate transfer protein [Source:ZFIN;Acc:ZDB-GENE-040801-240]
ENSDARG00000052703	8 RKR KKKKKKK	cisd2	CDGSH iron sulfur domain 2 [Source:ZFIN;Acc:ZDB-GENE-040426-1381]
ENSDARG00000052712	235 EQE QQQAQQQ	suclg1	succinate-CoA ligase, alpha subunit [Source:ZFIN;Acc:ZDB-GENE-040912-101]
ENSDARG00000052741	553 KRK RSRRRRR	card11	caspase recruitment domain family, member 11 [Source:ZFIN;Acc:ZDB-GENE-100219-1]
ENSDARG00000016548	150 G-G KRPRRPR 162 R-R KKKKKKK 249 P-P SAAASAA 433 A-A SMTTTTT 440 H-H PPSPPSP 450 P-P MAAAAAA 613 VIV IIIIIII	eif5b	eukaryotic translation initiation factor 5B [Source:ZFIN;Acc:ZDB-GENE-050208-20]
ENSDARG00000060238	253 TAT AVAAAAA 333 DED EEEEEEE 624 GHG SDHSSHS 748 VIV IIMMIIM 1023 HYH CYYYYYY 1150 GTG STTTSTT 1161 EDE DDDDDDD 1183 AVA VVVVVVV 1192 SAS VGGGGGG	uacab	uveal autoantigen with coiled-coil domains and ankyrin repeats b [Source:ZFIN;Acc:ZDB-GENE-030521-32]
ENSDARG00000052818	181 SCS CCCCCCC 277 LPL PSPSPPP 345 STS TTTTTTT 650 TST SSSSSSS 704 RKR KKKKKKK	smcr8a	Smith-Magenis syndrome chromosome region, candidate 8a [Source:ZFIN;Acc:ZDB-GENE-071212-4]
ENSDARG00000014945	832 SGS GGGGGGG	znf598	zinc finger protein 598 [Source:ZFIN;Acc:ZDB-GENE-060602-3]
ENSDARG00000068983	481 VMV MMLMMMM 531 KRK RRRRRRR 577 TPT SSLPSPP	btbd9	BTB (POZ) domain containing 9 [Source:ZFIN;Acc:ZDB-GENE-040704-39]
ENSDARG00000092798	42 MMM IIIIIII 66 DED EEEEEEE 205 IVI VVVVVVV	ppib	peptidylprolyl isomerase B (cyclophilin B) [Source:ZFIN;Acc:ZDB-GENE-040426-1955]
ENSDARG00000052950	230 LIL IIIFIII	arhgap23a	Rho GTPase activating protein 23a [Source:ZFIN;Acc:ZDB-GENE-121019-1]
ENSDARG00000052975	339 STS TTTTTTT	ubqln4	ubiquilin 4 [Source:ZFIN;Acc:ZDB-GENE-030131-6269]
ENSDARG00000052994	131 EEE DDDDDDD	slc25a28	solute carrier family 25 (mitochondrial iron transporter), member 28 [Source:ZFIN;Acc:ZDB-GENE-040426-2125]
ENSDARG00000053003	296 Y-Y SSSSSSS	slc35f1	solute carrier family 35, member F1 [Source:ZFIN;Acc:ZDB-GENE-060503-463]
ENSDARG00000014674	445 PAP AAAAAAA 477 VLV MMLMMLM 606 QEQ EEEEEEE 622 SAS TAAATAA 672 SAS AAAAAAA	acsl3b	acyl-CoA synthetase long-chain family member 3b [Source:ZFIN;Acc:ZDB-GENE-030131-492]
ENSDARG00000053047	104 DED EEEEEEE	eif2s2	eukaryotic translation initiation factor 2, subunit 2 beta [Source:ZFIN;Acc:ZDB-GENE-030131-3085]
ENSDARG00000053087	440 HQH RRQKRQR	mthfr	methylenetetrahydrofolate reductase (NAD(P)H) [Source:ZFIN;Acc:ZDB-GENE-041111-215]
ENSDARG00000068214	29 ASA VVSVVSV	ccni	cyclin I [Source:ZFIN;Acc:ZDB-GENE-040426-2898]
ENSDARG00000053166	24 VIV SIIIIII	chic1	cysteine-rich hydrophobic domain 1 [Source:ZFIN;Acc:ZDB-GENE-030131-7763]
ENSDARG00000053179	80 ACA PSCTPCT	CTTNBP2NL (1 of many)	CTTNBP2 N-terminal like [Source:HGNC Symbol;Acc:HGNC:25330]
ENSDARG00000053200	176 PFP ATSTAST 568 RQR KQQQKQQ 932 TST AASAASA	dis3l	DIS3 like exosome 3'-5' exoribonuclease [Source:ZFIN;Acc:ZDB-GENE-070209-95]
ENSDARG00000041895	379 QHQ HHHHHHH 855 FYF YYYYYYY	cad	carbamoyl-phosphate synthetase 2, aspartate transcarbamylase, and dihydroorotase [Source:ZFIN;Acc:ZDB-GENE-021030-4]
ENSDARG00000053262	156 VIV IIIIIII	atp1b4	ATPase, Na+/K+ transporting, beta 4 polypeptide [Source:ZFIN;Acc:ZDB-GENE-070412-1]
ENSDARG00000053323	59 EDE DDDDDDD	zgc:112285	zgc:112285 [Source:ZFIN;Acc:ZDB-GENE-050913-132]
ENSDARG00000053362	475 PTP STTTSTT 478 QEQ EEEEEEE 589 DGD GGGGGGG 1052 TST SSSSSSS	cilp	cartilage intermediate layer protein, nucleotide pyrophosphohydrolase [Source:ZFIN;Acc:ZDB-GENE-050208-76]
ENSDARG00000053381	235 LIL IIIIIII	plpp1a	phospholipid phosphatase 1a [Source:ZFIN;Acc:ZDB-GENE-080225-26]
ENSDARG00000015627	46 D-D EEEEEEE	rgs6	regulator of G-protein signaling 6 [Source:ZFIN;Acc:ZDB-GENE-030131-31]
ENSDARG00000053485	85 DED EEEEEEE 325 DED EEEEEEE	aldh6a1	aldehyde dehydrogenase 6 family, member A1 [Source:ZFIN;Acc:ZDB-GENE-030131-9192]
ENSDARG00000053502	51 L-L FFFFFFF	cryaa	crystallin, alpha A [Source:ZFIN;Acc:ZDB-GENE-020508-1]
ENSDARG00000053580	145 A-A VLVIVVV	htr1fb	5-hydroxytryptamine (serotonin) receptor 1Fb [Source:ZFIN;Acc:ZDB-GENE-090312-140]
ENSDARG00000053652	135 TAT SAASSAA	ndufaf6	NADH dehydrogenase (ubiquinone) complex I, assembly factor 6 [Source:ZFIN;Acc:ZDB-GENE-100112-1]
ENSDARG00000070261	101 AMA TTMMTMM 319 HDH DDDDDDD	crlf3	cytokine receptor-like factor 3 [Source:ZFIN;Acc:ZDB-GENE-050417-354]
ENSDARG00000038917	483 SSS AAAAAAA 590 GTG ATTAATA 754 TST SSSSSSS	rad50	RAD50 homolog, double strand break repair protein [Source:ZFIN;Acc:ZDB-GENE-050506-110]
ENSDARG00000053835	106 TVT VIVMVVV 230 LPL VTPTVPT 452 DED EEEEEEE	plekhh1	pleckstrin homology domain containing, family H (with MyTH4 domain) member 1 [Source:ZFIN;Acc:ZDB-GENE-061219-1]
ENSDARG00000053890	121 QRQ RRRRRRR 308 EDE GDDDDDD 322 MIM IIIIIII 378 MTM RKTKKTK	tmem62	transmembrane protein 62 [Source:ZFIN;Acc:ZDB-GENE-040426-1837]
ENSDARG00000074661	260 L-L SSSSSSS 264 G-G ADAAAAA	gper1	G protein-coupled estrogen receptor 1 [Source:ZFIN;Acc:ZDB-GENE-090311-1]
ENSDARG00000026784	638 V-V IIIIIII	robo1	roundabout, axon guidance receptor, homolog 1 (Drosophila) [Source:ZFIN;Acc:ZDB-GENE-000209-3]
ENSDARG00000054032	131 MAM ATAAAAA	rab24	RAB24, member RAS oncogene family [Source:ZFIN;Acc:ZDB-GENE-050706-110]
ENSDARG00000054058	98 IVI VVVVVVV	h1fx	H1 histone family, member X [Source:ZFIN;Acc:ZDB-GENE-030131-1228]
ENSDARG00000054096	54 TAT AAAAAAA 104 SQS PPQAPQP 114 AAA VVVVVVV	rbm41	RNA binding motif protein 41 [Source:ZFIN;Acc:ZDB-GENE-041114-107]
ENSDARG00000094512	374 GAG VTTAAAA 382 AVA LIVMVVV 403 STS TTTTTTT	gabrz	gamma-aminobutyric acid (GABA) A receptor, zeta [Source:ZFIN;Acc:ZDB-GENE-080303-26]
ENSDARG00000054213	505 DED EEEEEEE 1946 PSP SSSSSSS	hectd1	HECT domain containing 1 [Source:ZFIN;Acc:ZDB-GENE-030616-153]
ENSDARG00000077299	200 YHY HHHHHHH 203 KRK RRRRRRR	yars2	tyrosyl-tRNA synthetase 2, mitochondrial [Source:ZFIN;Acc:ZDB-GENE-030131-6268]
ENSDARG00000054301	5 VIV ILIIIII 47 TST SSSSSSS	kti12	KTI12 chromatin associated homolog [Source:ZFIN;Acc:ZDB-GENE-060825-174]
ENSDARG00000054539	367 SGS GEGGGGG 432 MVM AAVVVVV	lrp10	low density lipoprotein receptor-related protein 10 [Source:ZFIN;Acc:ZDB-GENE-140418-2]
ENSDARG00000054540	242 IVI VVVVVVV	imp4	IMP4, U3 small nucleolar ribonucleoprotein, homolog (yeast) [Source:ZFIN;Acc:ZDB-GENE-040718-474]
ENSDARG00000054570	490 AGA GSGGGGG 638 LVL VVVVVVV 1135 GRG RRRRRRR 1190 GSG CSSSSSS 1693 AMA VVVVVVV 2498 GGG STSSSSS 2924 ASA GSSSSSS 3028 AAA STTTTTT	smg1	SMG1 phosphatidylinositol 3-kinase-related kinase [Source:ZFIN;Acc:ZDB-GENE-061013-767]
ENSDARG00000054610	201 LIL VVVVVVV 214 EDE DDDDDDD 257 APA PPPPPPP	coro1a	coronin, actin binding protein, 1A [Source:ZFIN;Acc:ZDB-GENE-030131-9512]
ENSDARG00000054632	250 SPS PPPPPPP	fli1a	Fli-1 proto-oncogene, ETS transcription factor a [Source:ZFIN;Acc:ZDB-GENE-980526-426]
ENSDARG00000054980	43 QEQ DDEEDEE	ebna1bp2	EBNA1 binding protein 2 [Source:ZFIN;Acc:ZDB-GENE-030131-6989]
ENSDARG00000055099	700 KRK RRRRRRR 866 L-L MMMIMMM	fam184b	family with sequence similarity 184, member B [Source:ZFIN;Acc:ZDB-GENE-090313-380]
ENSDARG00000055115	150 HQH RQQQQQQ 333 QEQ EEEEEEE	dtnbp1a	dystrobrevin binding protein 1a [Source:ZFIN;Acc:ZDB-GENE-040426-1036]
ENSDARG00000055158	453 AGA SGGGSGG	prox1a	prospero homeobox 1a [Source:ZFIN;Acc:ZDB-GENE-980526-397]
ENSDARG00000055162	611 GCG CCCCCCC	zhx2a	zinc fingers and homeoboxes 2a [Source:ZFIN;Acc:ZDB-GENE-031107-2]
ENSDARG00000044669	436 RKR KKKKKKK	hp1bp3	heterochromatin protein 1, binding protein 3 [Source:ZFIN;Acc:ZDB-GENE-060810-79]
ENSDARG00000055186	91 VMV TIMIIMI	ccr9a	chemokine (C-C motif) receptor 9a [Source:ZFIN;Acc:ZDB-GENE-060130-125]
ENSDARG00000055305	19 L-L MMMMMMM 59 S-S TTTITTT 125 Y-Y HHHQHHH 141 D-D EGEEEEE 194 V-V IIIIIII 908 R-R KKKKKKK	ret	ret proto-oncogene receptor tyrosine kinase [Source:ZFIN;Acc:ZDB-GENE-980526-307]
ENSDARG00000055314	388 SPS TPPPTPP 457 ATA SSTTSTT	mcmbp	minichromosome maintenance complex binding protein [Source:ZFIN;Acc:ZDB-GENE-030131-9676]
ENSDARG00000055344	369 A-A SGRSSRS	mipep	mitochondrial intermediate peptidase [Source:ZFIN;Acc:ZDB-GENE-060503-662]
ENSDARG00000012684	145 ASA SGSSSSS 697 KRK RRRRRRR	atp2b1a	ATPase, Ca++ transporting, plasma membrane 1a [Source:ZFIN;Acc:ZDB-GENE-030925-29]
ENSDARG00000055381	88 AGA GGGGGGG	bambia	BMP and activin membrane-bound inhibitor (Xenopus laevis) homolog a [Source:ZFIN;Acc:ZDB-GENE-010416-1]
ENSDARG00000055429	677 DED EEEEEEE 955 VMV IIIIIII 1244 VPV LPPALPA	kat6b	K(lysine) acetyltransferase 6B [Source:ZFIN;Acc:ZDB-GENE-000607-52]
ENSDARG00000055472	131 VIV IIIIIII	nubp1	nucleotide binding protein 1 (MinD homolog, E. coli) [Source:ZFIN;Acc:ZDB-GENE-050417-471]
ENSDARG00000055540	238 LQL QQQQQQQ	pfkfb4a	6-phosphofructo-2-kinase/fructose-2,6-biphosphatase 4a [Source:ZFIN;Acc:ZDB-GENE-051120-51]
ENSDARG00000055543	202 D-D SAVAAVA	appb	amyloid beta (A4) precursor protein b [Source:ZFIN;Acc:ZDB-GENE-020220-1]
ENSDARG00000045140	277 GSG SSSSSSS	lcmt1	leucine carboxyl methyltransferase 1 [Source:ZFIN;Acc:ZDB-GENE-040912-75]
ENSDARG00000055575	15 M-M VVVVVVV 242 RKR KKKKKKK 364 SAS AATAAAA 379 VAV STAAAAA 386 Q-Q KKKKKKK	pcolce2b	procollagen C-endopeptidase enhancer 2b [Source:ZFIN;Acc:ZDB-GENE-040426-1177]
ENSDARG00000055613	125 SKS TKKKTKK	zgc:123238	zgc:123238 [Source:ZFIN;Acc:ZDB-GENE-051023-3]
ENSDARG00000055648	155 TQT AEQDAQE 356 VIV IIIIIII 1131 RKR KKMKKKK	cpda	carboxypeptidase D, a [Source:ZFIN;Acc:ZDB-GENE-081112-2]
ENSDARG00000055705	300 K-K VDEEEEE 1097 E-E QQPKQPQ	f5	coagulation factor V [Source:ZFIN;Acc:ZDB-GENE-030131-5531]
ENSDARG00000055719	134 STS TTTTTTT	ino80c	INO80 complex subunit C [Source:ZFIN;Acc:ZDB-GENE-040625-97]
ENSDARG00000055786	181 VIV TIIIIII	prss23	protease, serine, 23 [Source:ZFIN;Acc:ZDB-GENE-030131-9149]
ENSDARG00000055792	513 TAT SSASSAS	foxo4	forkhead box O4 [Source:ZFIN;Acc:ZDB-GENE-150311-1]
ENSDARG00000030687	780 PQP QQQQQQQ 853 DED EEEEEEE 854 QEQ EEEEEEE	phka2	phosphorylase kinase, alpha 2 (liver) [Source:ZFIN;Acc:ZDB-GENE-130422-1]
ENSDARG00000055857	551 KEK EEGEEEE 572 SMS APAVAAA 747 TMT LMMMMMM 1624 MAM VVVSVVV 2145 YHY HRHHHHH	dopey2	dopey family member 2 [Source:ZFIN;Acc:ZDB-GENE-040426-1195]
ENSDARG00000055876	33 LVL IFVVIVV	msmo1	methylsterol monooxygenase 1 [Source:ZFIN;Acc:ZDB-GENE-040426-2670]
ENSDARG00000055885	125 LVL VVVMVVV 595 ATA TKTTTTT	tex10	testis expressed 10 [Source:ZFIN;Acc:ZDB-GENE-040426-2827]
ENSDARG00000055970	648 VLV LLLLLLL	zgc:136971	zgc:136971 [Source:ZFIN;Acc:ZDB-GENE-060421-3674]
ENSDARG00000004517	76 APA PPPPPPP	ppat	phosphoribosyl pyrophosphate amidotransferase [Source:ZFIN;Acc:ZDB-GENE-041210-323]
ENSDARG00000056119	34 TST AAASAAA 95 IVI VVVVVVV	eef1g	eukaryotic translation elongation factor 1 gamma [Source:ZFIN;Acc:ZDB-GENE-020423-3]
ENSDARG00000092624	1108 VIV IATTITT 1578 H-H QQPQQPQ	SPTBN4	si:ch73-262h23.4 [Source:ZFIN;Acc:ZDB-GENE-081031-8]
ENSDARG00000056160	149 DDD EEEEEEE	hspd1	heat shock 60 protein 1 [Source:ZFIN;Acc:ZDB-GENE-021206-1]
ENSDARG00000038557	32 R-R LPQPLPP	anks3	ankyrin repeat and sterile alpha motif domain containing 3 [Source:ZFIN;Acc:ZDB-GENE-080204-51]
ENSDARG00000056414	283 GEG KEEEEEE	usp1	ubiquitin specific peptidase 1 [Source:ZFIN;Acc:ZDB-GENE-030131-726]
ENSDARG00000056450	59 D-D HHHSHHH	MANEAL	si:ch211-30b16.2 [Source:ZFIN;Acc:ZDB-GENE-060503-511]
ENSDARG00000056475	244 ATA TTTTTTT 251 ATA TTTTTTT	trnau1apb	tRNA selenocysteine 1 associated protein 1b [Source:ZFIN;Acc:ZDB-GENE-040426-2386]
ENSDARG00000056481	377 KRK RRRRRRR	vat1	vesicle amine transport 1 [Source:ZFIN;Acc:ZDB-GENE-030616-178]
ENSDARG00000056499	77 DAD AHASAAA 325 VMV IIMMIMM 472 PRP QQRRQRR	ca6	carbonic anhydrase VI [Source:ZFIN;Acc:ZDB-GENE-030131-7091]
ENSDARG00000056509	302 PAP AAAAAAA	pdik1l	PDLIM1 interacting kinase 1 like [Source:ZFIN;Acc:ZDB-GENE-051113-236]
ENSDARG00000056587	430 LML MMMMMMM	cyp2r1	cytochrome P450, family 2, subfamily R, polypeptide 1 [Source:ZFIN;Acc:ZDB-GENE-110114-1]
ENSDARG00000056609	93 KTK TTTTTTT 296 EDE DDDDDDD	atad1b	ATPase family, AAA domain containing 1b [Source:ZFIN;Acc:ZDB-GENE-030616-44]
ENSDARG00000038985	58 RSR KKGKKGK 206 VLV FLLLLLL 364 VIV IIIIIII	cdyl	chromodomain protein, Y-like [Source:ZFIN;Acc:ZDB-GENE-070912-561]
ENSDARG00000056615	324 LLL MMMMMMM 375 EEE DDDDDDD	cybb	cytochrome b-245, beta polypeptide (chronic granulomatous disease) [Source:ZFIN;Acc:ZDB-GENE-040426-1380]
ENSDARG00000056621	54 GSG SSSSSSS 650 DED EEEEEEE	ctcf	CCCTC-binding factor (zinc finger protein) [Source:ZFIN;Acc:ZDB-GENE-040624-5]
ENSDARG00000056649	17 MLM LLLLLLL 140 ILI VVLVVLV 192 SYS TTYMTYT 194 VIV IIMIIII 256 RQR QQQQQQQ	htatsf1	HIV-1 Tat specific factor 1 [Source:ZFIN;Acc:ZDB-GENE-040426-1578]
ENSDARG00000056664	254 LML MMMMMMM	arfip2b	ADP-ribosylation factor interacting protein 2b [Source:ZFIN;Acc:ZDB-GENE-050417-131]
ENSDARG00000056473	208 C-C YYYYYYY 334 V-V IIIIIII	chaf1b	chromatin assembly factor 1, subunit B [Source:ZFIN;Acc:ZDB-GENE-040426-1947]
ENSDARG00000056819	96 MAM VVAAVAA	hoxa9b	homeobox A9b [Source:ZFIN;Acc:ZDB-GENE-000823-2]
ENSDARG00000056914	201 SAS AATAAAA	emg1	EMG1 N1-specific pseudouridine methyltransferase [Source:ZFIN;Acc:ZDB-GENE-060421-2909]
ENSDARG00000056923	267 DED EEEEEEE	dbr1	debranching RNA lariats 1 [Source:ZFIN;Acc:ZDB-GENE-030131-2466]
ENSDARG00000001940	383 RKR KKKKKKK	dnajc1	DnaJ (Hsp40) homolog, subfamily C, member 1 [Source:ZFIN;Acc:ZDB-GENE-061103-529]
ENSDARG00000056961	210 RKR QKKKKKK 418 HQH QQQQQQQ 811 SAS AAATAAA 961 GTG ATTTATT	ccdc30	coiled-coil domain containing 30 [Source:ZFIN;Acc:ZDB-GENE-130530-667]
ENSDARG00000057021	247 RKR KKKKKKK	vps36	vacuolar protein sorting 36 homolog (S. cerevisiae) [Source:ZFIN;Acc:ZDB-GENE-030131-7753]
ENSDARG00000057064	517 TKT KKKKKKK 634 VIV MMIKMII	enpep	glutamyl aminopeptidase [Source:ZFIN;Acc:ZDB-GENE-050309-218]
ENSDARG00000057100	159 ASA STSTSST 383 KQK QQQQQQQ	zwilch	zwilch kinetochore protein [Source:ZFIN;Acc:ZDB-GENE-050420-101]
ENSDARG00000057248	141 VMV TMMMMMM 277 RER QQEQQEQ 601 GSG AAATAAA 603 RQR HHQHHQH	sclt1	sodium channel and clathrin linker 1 [Source:ZFIN;Acc:ZDB-GENE-030131-3278]
ENSDARG00000057272	13 FLF LLLLLLL 62 RQR PQQQQQQ	slc30a9	solute carrier family 30 (zinc transporter), member 9 [Source:ZFIN;Acc:ZDB-GENE-040724-254]
ENSDARG00000057273	56 VVV IIIIIII 118 HRH RRRRRRR	alox5a	arachidonate 5-lipoxygenase a [Source:ZFIN;Acc:ZDB-GENE-090311-47]
ENSDARG00000012942	44 VGV PAGAAGA 504 DKD EEKEEKE	itgb5	integrin, beta 5 [Source:ZFIN;Acc:ZDB-GENE-030131-6022]
ENSDARG00000057435	188 LVL VVVVVVV 207 QEQ EEEEEEE	amacr	alpha-methylacyl-CoA racemase [Source:ZFIN;Acc:ZDB-GENE-050522-484]
ENSDARG00000057477	185 LML MMVMMMM 278 SAS VVATVAT	lrrc28	leucine rich repeat containing 28 [Source:ZFIN;Acc:ZDB-GENE-061128-1]
ENSDARG00000057583	53 AVA VVVVVVV 239 EDE DDDDDDD 534 DED EVEEEEE 610 SPS PPPPPPP 920 LVL VIVIVVI 938 PSP SSSCSSS 1087 GTG AVTTATT 2506 SGS GGGGGGG	prrc2c	proline-rich coiled-coil 2C [Source:ZFIN;Acc:ZDB-GENE-081104-156]
ENSDARG00000057660	180 LSL QSSSQSS 184 ATA STTSSTT 467 LML VMMMVMM 894 KRK RRRRRRR 946 QHQ HHHHHHH	dhx57	DEAH (Asp-Glu-Ala-Asp/His) box polypeptide 57 [Source:ZFIN;Acc:ZDB-GENE-030131-4078]
ENSDARG00000075564	389 GDG DDDDDDD 684 EEE DDDDDDD	fam13a	family with sequence similarity 13, member A [Source:ZFIN;Acc:ZDB-GENE-050208-102]
ENSDARG00000057698	86 PFP LVVILVV 198 TPT PPPPPPP 386 DED EEEEEEE	ctsd	cathepsin D [Source:ZFIN;Acc:ZDB-GENE-010131-8]
ENSDARG00000057738	660 TAT AAASAAA 661 EDE DDDDDDD	hells	helicase, lymphoid-specific [Source:ZFIN;Acc:ZDB-GENE-030131-9923]
ENSDARG00000058005	55 ATA TSTTTTT	hgd	homogentisate 1,2-dioxygenase [Source:ZFIN;Acc:ZDB-GENE-020802-5]
ENSDARG00000057942	123 VIV IIIIIII	glt8d2	glycosyltransferase 8 domain containing 2 [Source:ZFIN;Acc:ZDB-GENE-041210-98]
ENSDARG00000057997	166 STS TIACTTT 200 PAP AVATAAA 488 TST SSSSSSS 575 TST AVAVAAA	tmf1	TATA element modulatory factor 1 [Source:ZFIN;Acc:ZDB-GENE-040801-25]
ENSDARG00000058022	93 VIV IIIIIII	ormdl2	ORMDL sphingolipid biosynthesis regulator 2 [Source:ZFIN;Acc:ZDB-GENE-060331-113]
ENSDARG00000058102	234 RKR KKKKKKK	sardh	sarcosine dehydrogenase [Source:ZFIN;Acc:ZDB-GENE-040426-996]
ENSDARG00000058114	336 DED EEEEEEE	impad1	inositol monophosphatase domain containing 1 [Source:ZFIN;Acc:ZDB-GENE-051127-23]
ENSDARG00000032221	65 I-I MMMMMMM 309 L-L PPPPPPP 588 EDE DDDDDDD	phactr4b	phosphatase and actin regulator 4b [Source:ZFIN;Acc:ZDB-GENE-040426-1131]
ENSDARG00000058270	39 YHY HHHHHHH 40 FVF VVVVVVV	COLGALT1 (1 of many)	si:ch211-114l13.7 [Source:ZFIN;Acc:ZDB-GENE-070424-114]
ENSDARG00000006093	406 I-I MTMTMMT	cdk15	cyclin-dependent kinase 15 [Source:ZFIN;Acc:ZDB-GENE-060421-7193]
ENSDARG00000058319	128 AEA EEEEEEE 362 HHH QQQQQQQ 571 SCS CCCCCCC	cep76	centrosomal protein 76 [Source:ZFIN;Acc:ZDB-GENE-070820-5]
ENSDARG00000058297	83 TTT AAAAAAA	timm13	translocase of inner mitochondrial membrane 13 homolog (yeast) [Source:ZFIN;Acc:ZDB-GENE-040718-167]
ENSDARG00000058346	162 T-T AAAAAAA 281 EDE DDDDDDD	sass6	SAS-6 centriolar assembly protein [Source:ZFIN;Acc:ZDB-GENE-040426-2784]
ENSDARG00000015392	66 VAV ASAAAAA	dhx15	DEAH (Asp-Glu-Ala-His) box helicase 15 [Source:ZFIN;Acc:ZDB-GENE-030131-650]
ENSDARG00000078560	243 V-V IFIIIII	slc9a5	solute carrier family 9, subfamily A (NHE5, cation proton antiporter 5), member 5 [Source:ZFIN;Acc:ZDB-GENE-080225-43]
ENSDARG00000010556	172 F-F LLLLLLL	CABZ01030094.1
ENSDARG00000058533	140 V-V IIIIIII 779 DDD EEEEEEE 1423 AVA VVVVVVV 1571 AGA GGGGGGG 1684 AGA GGGGGGG 1929 DED GEEEEEE 2000 TST SSSSSSS 2211 STS TTTTTTT 2212 YFY FFFFFFF	pole	polymerase (DNA directed), epsilon [Source:ZFIN;Acc:ZDB-GENE-070705-557]
ENSDARG00000028900	462 L-L TVVIVVV 471 V-V LIIIIII 579 Q-Q EEEDEEE	odf2a	outer dense fiber of sperm tails 2a [Source:ZFIN;Acc:ZDB-GENE-091117-46]
ENSDARG00000058729	90 HQH PQQQQQQ	akirin2	akirin 2 [Source:ZFIN;Acc:ZDB-GENE-040426-2944]
ENSDARG00000058746	198 SDS PHDPPDP 302 ATA TTTTTTT 303 TPT LPPPPPP	ubap1	ubiquitin associated protein 1 [Source:ZFIN;Acc:ZDB-GENE-040426-950]
ENSDARG00000058848	180 LSL ASSSSSS 288 ILI FLLLLLL 302 KRK SRRRRRR	mcoln1b	mucolipin 1b [Source:ZFIN;Acc:ZDB-GENE-130514-1]
ENSDARG00000058861	457 SAS TAATTAT 552 LVL VVVVVVV	ncl1	nicalin [Source:ZFIN;Acc:ZDB-GENE-030131-8788]
ENSDARG00000006292	86 G-G TDDDDDD 204 D-D ATAAAAA 224 Q-Q RRKRRKR 323 A-A VVVVVVV 392 E-E DDDSDDD	maats1	MYCBP-associated, testis expressed 1 [Source:ZFIN;Acc:ZDB-GENE-070912-489]
ENSDARG00000058944	83 QHQ HHRHHHH 276 T-T AVAAAAA	SBK2	si:dkey-8e10.3 [Source:ZFIN;Acc:ZDB-GENE-081104-442]
ENSDARG00000058962	34 DED EEEEEEE	txnl4b	thioredoxin-like 4B [Source:ZFIN;Acc:ZDB-GENE-051030-63]
ENSDARG00000058990	348 ASA SSPLSSS	slc35a2	solute carrier family 35 (UDP-galactose transporter), member 2 [Source:ZFIN;Acc:ZDB-GENE-030616-62]
ENSDARG00000059043	61 ATA TTTSTTT 62 GEG DDEEDEE	ntf3	neurotrophin 3 [Source:ZFIN;Acc:ZDB-GENE-031118-66]
ENSDARG00000044102	116 SKS ATKTTKT	znf593	zinc finger protein 593 [Source:ZFIN;Acc:ZDB-GENE-040426-1789]
ENSDARG00000055192	209 RKR KKKKKKK	zgc:136930	zgc:136930 [Source:ZFIN;Acc:ZDB-GENE-060312-16]
ENSDARG00000059212	249 SAS AAAAAAA	ciao1	cytosolic iron-sulfur assembly component 1 [Source:ZFIN;Acc:ZDB-GENE-040426-839]
ENSDARG00000059323	46 DED EEEEEEE 469 AVA VVVVVVV 485 AGA GGGGGGG	rpn1	ribophorin I [Source:ZFIN;Acc:ZDB-GENE-030131-4286]
ENSDARG00000059322	472 AFA VVFIVFV 765 GSG SSSSSSS 1048 QRQ KKRRKRR	topbp1	topoisomerase (DNA) II binding protein 1 [Source:ZFIN;Acc:ZDB-GENE-060626-1]
ENSDARG00000059333	423 A-A LHLHLLH 471 L-L RRRRRRR 515 P-P CSSWSSS 599 V-V TAAAAAA 711 K-K QQDEQDE 800 D-D EEEEEEE 892 S-S TVTATTT	si:ch211-285f17.1	si:ch211-285f17.1 [Source:ZFIN;Acc:ZDB-GENE-000607-77]
ENSDARG00000089066	108 ATA TTTGTTT 492 SPS PPPPPPP 865 VSV IMSMISM 968 TAT SAAASAA	nhsl2	NHS-like 2 [Source:ZFIN;Acc:ZDB-GENE-130530-951]
ENSDARG00000059362	432 V-V AGGAAGA	ptrfb	polymerase I and transcript release factor b [Source:ZFIN;Acc:ZDB-GENE-030131-5509]
ENSDARG00000013397	292 RKR KKKKKKK	bnip2	BCL2/adenovirus E1B interacting protein 2 [Source:ZFIN;Acc:ZDB-GENE-040109-6]
ENSDARG00000007370	323 VTV MMTTMTT 1098 EDE DDDADDD	dysf	dysferlin, limb girdle muscular dystrophy 2B (autosomal recessive) [Source:ZFIN;Acc:ZDB-GENE-070501-1]
ENSDARG00000059455	213 P-P STDSSDS 396 LPL HTPPPPP	dqx1	DEAQ box RNA-dependent ATPase 1 [Source:ZFIN;Acc:ZDB-GENE-150224-1]
ENSDARG00000035122	1329 DED EEEEEEE	camsap1b	calmodulin regulated spectrin-associated protein 1b [Source:ZFIN;Acc:ZDB-GENE-070705-301]
ENSDARG00000059529	171 TPT APPPAPP 484 RQR QQQQQQQ	KIAA0895L	KIAA0895 like [Source:HGNC Symbol;Acc:HGNC:34408]
ENSDARG00000059610	208 TCT VVCAVCA 237 VAV TAAAAAA 251 ATA MMTVMTV 310 RQR QQQQQQQ	gpr146	G protein-coupled receptor 146 [Source:ZFIN;Acc:ZDB-GENE-050823-3]
ENSDARG00000058606	453 LTL TPTPPTP	sik1	salt-inducible kinase 1 [Source:ZFIN;Acc:ZDB-GENE-030131-9446]
ENSDARG00000078512	20 R-R KKKKKKK 261 V-V IIIIIII 270 L-L QQQQQQQ 464 L-L VMVMMMM	acaca	acetyl-CoA carboxylase alpha [Source:ZFIN;Acc:ZDB-GENE-060526-74]
ENSDARG00000059642	469 DED EEEEEEE 476 VLV LSLLLLL	mtmr14	myotubularin related protein 14 [Source:ZFIN;Acc:ZDB-GENE-030131-2649]
ENSDARG00000059672	549 SLS PPLPPLP 565 A-A TTTTTTT	arhgap6	Rho GTPase activating protein 6 [Source:ZFIN;Acc:ZDB-GENE-060616-298]
ENSDARG00000105159	670 TAT AAESAAA 965 KRK RRRRRRR 994 VAV AAAAAAA	hdac8	histone deacetylase 8 [Source:ZFIN;Acc:ZDB-GENE-040426-2772]
ENSDARG00000059689	176 RKR KKKKKKK	mblac2	metallo-beta-lactamase domain containing 2 [Source:ZFIN;Acc:ZDB-GENE-081104-313]
ENSDARG00000059690	288 A-A TTTTTTT	slc29a4	solute carrier family 29 (equilibrative nucleoside transporter), member 4 [Source:ZFIN;Acc:ZDB-GENE-070112-1932]
ENSDARG00000059693	104 VAV TAAAAAA 740 RKR KKKKKKK 794 TVT VAAAAAA	adam19a	ADAM metallopeptidase domain 19a [Source:ZFIN;Acc:ZDB-GENE-070813-1]
ENSDARG00000059738	838 V-V IIIIIII	ptprsa	protein tyrosine phosphatase, receptor type, s, a [Source:ZFIN;Acc:ZDB-GENE-020107-3]
ENSDARG00000059722	99 TPT PALPPPP	ubac1	UBA domain containing 1 [Source:ZFIN;Acc:ZDB-GENE-030131-9372]
ENSDARG00000037883	136 AKA KKKKKKK 242 QEQ EEEEEEE	prcp	prolylcarboxypeptidase (angiotensinase C) [Source:ZFIN;Acc:ZDB-GENE-040718-447]
ENSDARG00000058285	344 LVL VVVVVVV 527 VVV IIIIIII	cpt1b	carnitine palmitoyltransferase 1B (muscle) [Source:ZFIN;Acc:ZDB-GENE-041010-9]
ENSDARG00000059801	199 GSG SSSSSSS 504 CSC SSSSSSS 516 VIV IIIIIII 526 MVM AVVTVVV 527 PAP VAAAAAA	pdzd2	PDZ domain containing 2 [Source:ZFIN;Acc:ZDB-GENE-060526-297]
ENSDARG00000075333	465 RGR KKGKKGK 651 PSP SSSSSSS	tbc1d25	TBC1 domain family, member 25 [Source:ZFIN;Acc:ZDB-GENE-041111-25]
ENSDARG00000059871	544 STS TTTTTTT	shrprbck1r	sharpin and rbck1 related [Source:ZFIN;Acc:ZDB-GENE-080220-52]
ENSDARG00000043627	446 SGS GGGGGGG 896 IVI VVVVVVV	TBC1D9B	TBC1 domain family member 9B [Source:HGNC Symbol;Acc:HGNC:29097]
ENSDARG00000059902	255 DED EEEEEEE 316 VIV IIIIIII	vps16	vacuolar protein sorting protein 16 [Source:ZFIN;Acc:ZDB-GENE-050809-9]
ENSDARG00000059936	34 R-R KKKKKKK 183 AVA VVVLVVV 196 ASA SSSSSSS 688 FVF LLLMLLL	HERC4	HECT and RLD domain containing E3 ubiquitin protein ligase 4 [Source:HGNC Symbol;Acc:HGNC:24521]
ENSDARG00000059933	79 E-E DDDDDDD 152 LML MMMMMMM	plpp3	phospholipid phosphatase 3 [Source:ZFIN;Acc:ZDB-GENE-060526-241]
ENSDARG00000059961	698 VIV LIIIIII	chpf2	chondroitin polymerizing factor 2 [Source:ZFIN;Acc:ZDB-GENE-030131-7797]
ENSDARG00000057679	299 VPV SPPPSPP 625 VVV GAAAAAA	sh2b1	SH2B adaptor protein 1 [Source:ZFIN;Acc:ZDB-GENE-070209-188]
ENSDARG00000052894	226 AVA VTVVVVV 691 VAV AAAGAAA	znf532	zinc finger protein 532 [Source:ZFIN;Acc:ZDB-GENE-060531-40]
ENSDARG00000060006	763 YFY FFFFFFF	nedd4l	neural precursor cell expressed, developmentally down-regulated 4-like [Source:ZFIN;Acc:ZDB-GENE-051118-2]
ENSDARG00000068562	100 E-E DPGGDGG	rbm33a	RNA binding motif protein 33a [Source:ZFIN;Acc:ZDB-GENE-140106-90]
ENSDARG00000060005	24 EEE LQQQQQQ 59 IVI VVVVVVV	mtrf1l	mitochondrial translational release factor 1-like [Source:ZFIN;Acc:ZDB-GENE-030131-8198]
ENSDARG00000060041	719 DED EEEEEEE	lig1	ligase I, DNA, ATP-dependent [Source:ZFIN;Acc:ZDB-GENE-110404-2]
ENSDARG00000060036	162 QRQ EEREERE	aimp1	aminoacyl tRNA synthetase complex-interacting multifunctional protein 1 [Source:ZFIN;Acc:ZDB-GENE-060825-144]
ENSDARG00000060058	110 RCR CCCCCCC 113 AAA PSPPPPP	cylda	cylindromatosis (turban tumor syndrome), a [Source:ZFIN;Acc:ZDB-GENE-061108-2]
ENSDARG00000058392	413 VIV IIIIIII 845 VIV IIIIIII	adcy2a	adenylate cyclase 2a [Source:ZFIN;Acc:ZDB-GENE-061109-1]
ENSDARG00000060069	52 LVL VYVVVVV	isoc1	isochorismatase domain containing 1 [Source:ZFIN;Acc:ZDB-GENE-061020-1]
ENSDARG00000056986	202 E-E DDDDDDD	dact2	dishevelled-binding antagonist of beta-catenin 2 [Source:ZFIN;Acc:ZDB-GENE-030131-9975]
ENSDARG00000060094	428 VPV ALPPAPP	ptgis	prostaglandin I2 (prostacyclin) synthase [Source:ZFIN;Acc:ZDB-GENE-070116-1]
ENSDARG00000060092	146 G-G TAAAAAA	RNF182 (1 of many)	zgc:165481 [Source:ZFIN;Acc:ZDB-GENE-070615-21]
ENSDARG00000060115	406 HQH QRRRQRR	lrrn1	leucine rich repeat neuronal 1 [Source:ZFIN;Acc:ZDB-GENE-071126-1]
ENSDARG00000005648	604 HQH QQQQQQQ	olfml2a	olfactomedin-like 2A [Source:ZFIN;Acc:ZDB-GENE-081105-107]
ENSDARG00000060197	354 SGS GGGGGGG	atp2c1	ATPase, Ca++ transporting, type 2C, member 1 [Source:ZFIN;Acc:ZDB-GENE-060503-615]
ENSDARG00000060192	147 VSV EELEESE	rpusd1	RNA pseudouridylate synthase domain containing 1 [Source:ZFIN;Acc:ZDB-GENE-060929-444]
ENSDARG00000060210	238 KEK EEEEEEE 241 HRH QQQQQQQ	d2hgdh	D-2-hydroxyglutarate dehydrogenase [Source:ZFIN;Acc:ZDB-GENE-070112-482]
ENSDARG00000060249	454 MVM VIVVVVV	wdr44	WD repeat domain 44 [Source:EntrezGene;Acc:569045]
ENSDARG00000060303	322 LAL AAAAAAA	slc4a10b	solute carrier family 4, sodium bicarbonate transporter, member 10b [Source:ZFIN;Acc:ZDB-GENE-081105-62]
ENSDARG00000060366	866 VTV TTTATTT	slc12a9	solute carrier family 12, member 9 [Source:ZFIN;Acc:ZDB-GENE-050208-222]
ENSDARG00000077532	436 ASA TSSSSSS 485 SRS KRRRRRR	pign	phosphatidylinositol glycan anchor biosynthesis, class N [Source:ZFIN;Acc:ZDB-GENE-080204-114]
ENSDARG00000060390	246 ASA SISSSSS	stk26	serine/threonine protein kinase 26 [Source:ZFIN;Acc:ZDB-GENE-080516-5]
ENSDARG00000060398	11 TST ASSSASS 314 IVI VVVAVVV	rft1	RFT1 homolog [Source:ZFIN;Acc:ZDB-GENE-110411-126]
ENSDARG00000060442	130 AMA TTTTTTT	tmem259	transmembrane protein 259 [Source:ZFIN;Acc:ZDB-GENE-080225-14]
ENSDARG00000013853	145 GSG SSSSSSS	lmo4a	LIM domain only 4a [Source:ZFIN;Acc:ZDB-GENE-010702-1]
ENSDARG00000061214	283 ATA TITTTTT 552 ASA TSSSSSS	lipin2	lipin 2 [Source:ZFIN;Acc:ZDB-GENE-060503-153]
ENSDARG00000060518	534 TST SSASSSS	pcsk5b	proprotein convertase subtilisin/kexin type 5b [Source:ZFIN;Acc:ZDB-GENE-070822-7]
ENSDARG00000060526	135 QHQ HHHHHHH 299 QRQ RRRRRRR	bmp3	bone morphogenetic protein 3 [Source:ZFIN;Acc:ZDB-GENE-030131-7192]
ENSDARG00000060537	42 C-C SSSSSSS 648 SRS GPRRGRR 867 DED EEEEEEE 890 RKR KKKKKKK	atad2b	ATPase family, AAA domain containing 2B [Source:ZFIN;Acc:ZDB-GENE-110411-210]
ENSDARG00000060542	420 M-M AVIVVIV 539 R-R WWWQWWW	lgr4	leucine-rich repeat containing G protein-coupled receptor 4 [Source:ZFIN;Acc:ZDB-GENE-111013-1]
ENSDARG00000060551	273 RKR KKKKKKK	rps6ka5	ribosomal protein S6 kinase, polypeptide 5 [Source:ZFIN;Acc:ZDB-GENE-130530-693]
ENSDARG00000060618	609 DQD AEQEEQE 645 DED EEEEEEE	ipo13	importin 13 [Source:ZFIN;Acc:ZDB-GENE-070706-1]
ENSDARG00000060633	79 KTK TTTTTTT	usp16	ubiquitin specific peptidase 16 [Source:ZFIN;Acc:ZDB-GENE-030131-4153]
ENSDARG00000060620	364 EDE DDDDDDD 719 ASA CSSSSSS 870 QLQ LLLLLLL	lig4	ligase IV, DNA, ATP-dependent [Source:ZFIN;Acc:ZDB-GENE-070820-10]
ENSDARG00000088984	850 MLM LLLLLLL 937 DED EQEEEEE 955 HRH RRRRRRR 970 VIV ILIIIII	cep131	centrosomal protein 131 [Source:ZFIN;Acc:ZDB-GENE-090508-16]
ENSDARG00000029075	35 SCS CCCCCCC	pfkfb4b	6-phosphofructo-2-kinase/fructose-2,6-biphosphatase 4b [Source:ZFIN;Acc:ZDB-GENE-031031-4]
ENSDARG00000060645	106 IVI VVVVVVV 136 QRQ RRRRRRR 227 LQL RSRRRRR	sirt7	sirtuin 7 [Source:ZFIN;Acc:ZDB-GENE-050208-612]
ENSDARG00000060683	629 AEA EMEEEEE	lrsam1	leucine rich repeat and sterile alpha motif containing 1 [Source:ZFIN;Acc:ZDB-GENE-060526-97]
ENSDARG00000060680	661 IVI VVVVVVV	si:ch73-127m5.1	si:ch73-127m5.1 [Source:ZFIN;Acc:ZDB-GENE-130531-25]
ENSDARG00000060688	138 TAT AKAAAAA	trim69	tripartite motif containing 69 [Source:ZFIN;Acc:ZDB-GENE-030131-857]
ENSDARG00000060767	770 PQP QQQQQQQ 924 L-L IMMMIMM 1050 EDE DDDDDDD	smg7	SMG7 nonsense mediated mRNA decay factor [Source:ZFIN;Acc:ZDB-GENE-030131-9122]
ENSDARG00000060775	77 GSG AYSSASS 120 KRK RRRRRRR	arl10	ADP-ribosylation factor-like 10 [Source:ZFIN;Acc:ZDB-GENE-091204-51]
ENSDARG00000060798	28 ASA SSSSSSS	mrpl22	mitochondrial ribosomal protein L22 [Source:ZFIN;Acc:ZDB-GENE-080303-28]
ENSDARG00000060868	186 LML MMMMMMM	mbtd1	mbt domain containing 1 [Source:ZFIN;Acc:ZDB-GENE-060810-138]
ENSDARG00000087574	149 I-I VFVVVVV	nox1	NADPH oxidase 1 [Source:ZFIN;Acc:ZDB-GENE-070404-1]
ENSDARG00000060830	84 DED EEEEEEE 203 VMV LMMMMMM 542 CYC LYYYYYY 545 TAT SGAAAAA 600 VIV IIIIIII 948 T-T QPPPPPP	fam83hb	family with sequence similarity 83, member Hb [Source:ZFIN;Acc:ZDB-GENE-030131-6729]
ENSDARG00000060900	224 PTP TTATTTT	znf362a	zinc finger protein 362a [Source:ZFIN;Acc:ZDB-GENE-061103-547]
ENSDARG00000060978	374 A-A SSSSSSS 621 G-G SSLTSSS	atp2a3	ATPase, Ca++ transporting, ubiquitous [Source:ZFIN;Acc:ZDB-GENE-060531-103]
ENSDARG00000078887	427 V-V ILLLILL 704 D-D KEEEEEE 738 E-E TQAAAAA	atp10d	ATPase, class V, type 10D [Source:ZFIN;Acc:ZDB-GENE-090313-231]
ENSDARG00000061013	522 GSG ASSSASS 971 TAT AAAAAAA	ankfy1	ankyrin repeat and FYVE domain containing 1 [Source:ZFIN;Acc:ZDB-GENE-041222-1]
ENSDARG00000061021	609 Q-Q RRRRRRR 655 S-S QTTTTTT 744 T-T SKRSSSS	fam160a1a	family with sequence similarity 160, member A1a [Source:ZFIN;Acc:ZDB-GENE-090312-132]
ENSDARG00000061030	285 V-V AAAAAAA 356 A-A TTTTTTT	vezf1b	vascular endothelial zinc finger 1b [Source:ZFIN;Acc:ZDB-GENE-060825-121]
ENSDARG00000061061	379 VIV IIIIIII	dpagt1	dolichyl-phosphate (UDP-N-acetylglucosamine) N-acetylglucosaminephosphotransferase 1 (GlcNAc-1-P transferase) [Source:ZFIN;Acc:ZDB-GENE-060526-18]
ENSDARG00000009194	426 DED TEEEEEE 681 SES PTQQPQQ 1117 LML MMMMMMM	col16a1	collagen, type XVI, alpha 1 [Source:ZFIN;Acc:ZDB-GENE-060503-351]
ENSDARG00000061095	306 A-A GEDDGDD 466 V-V AAAAAAA 751 R-R QQKQQKQ 781 E-E KQKRKKK 789 T-T APPPAPP 834 V-V TTLITLI	stk36	serine/threonine kinase 36 (fused homolog, Drosophila) [Source:ZFIN;Acc:ZDB-GENE-030912-6]
ENSDARG00000061124	105 DAD AAAEAAA 124 HRH RRCSRRR 163 GFG SSSVSSS	srpr	signal recognition particle receptor (docking protein) [Source:ZFIN;Acc:ZDB-GENE-030219-11]
ENSDARG00000061052	787 TST SSSSSSS 1262 EDE DDDDDDD	nipblb	nipped-B homolog b (Drosophila) [Source:ZFIN;Acc:ZDB-GENE-030131-6070]
ENSDARG00000061147	63 ATA TTTTTTT	zfp64	zinc finger protein 64 homolog (mouse) [Source:ZFIN;Acc:ZDB-GENE-031118-80]
ENSDARG00000061161	194 DED EEEEEEE	ube2j2	ubiquitin-conjugating enzyme E2, J2 (UBC6 homolog, yeast) [Source:ZFIN;Acc:ZDB-GENE-070410-28]
ENSDARG00000015563	99 LVL IVVVIVV 365 DED EEEEEEE 411 LML IMMMMMM	LPIN3	zgc:123305 [Source:ZFIN;Acc:ZDB-GENE-051120-171]
ENSDARG00000061201	106 VIV IIIIIII 450 MLM LLLLLLL	acsf2	acyl-CoA synthetase family member 2 [Source:ZFIN;Acc:ZDB-GENE-060825-7]
ENSDARG00000061208	246 TST AASAASA 248 SSS GGGGGGG	rab40c	RAB40c, member RAS oncogene family [Source:ZFIN;Acc:ZDB-GENE-030515-1]
ENSDARG00000061213	4 AVA TSMTTMT	rabep2	rabaptin, RAB GTPase binding effector protein 2 [Source:ZFIN;Acc:ZDB-GENE-070112-572]
ENSDARG00000061233	433 CRC RLQLRRR 765 DED EEEEEEE 860 TAT AAAAAAA 864 ATA STTTSTT 990 IVI VVVVVVV	abcc5	ATP-binding cassette, sub-family C (CFTR/MRP), member 5 [Source:ZFIN;Acc:ZDB-GENE-050517-17]
ENSDARG00000061223	259 GAG TAATAAA	ogfrl1	opioid growth factor receptor-like 1 [Source:ZFIN;Acc:ZDB-GENE-061207-32]
ENSDARG00000061248	322 VIV IIIIIII 438 SGS DGGGGGG 457 SHS HHHHHHH 730 AAA SSQSSAS	xylt1	xylosyltransferase I [Source:ZFIN;Acc:ZDB-GENE-111017-2]
ENSDARG00000061255	172 QQQ HHHHHHH	dusp3a	dual specificity phosphatase 3a [Source:ZFIN;Acc:ZDB-GENE-111207-3]
ENSDARG00000026630	387 T-T AAVAAVA 427 A-A VVVTVVV	mark3b	MAP/microtubule affinity-regulating kinase 3b [Source:ZFIN;Acc:ZDB-GENE-060929-80]
ENSDARG00000061311	248 SPS PPPPPPP	znf438	zinc finger protein 438 [Source:ZFIN;Acc:ZDB-GENE-060929-868]
ENSDARG00000061328	672 IVI VVVVVVV	cdon	cell adhesion associated, oncogene regulated [Source:ZFIN;Acc:ZDB-GENE-021115-4]
ENSDARG00000061345	621 SAS AATAAAA	wwp2	WW domain containing E3 ubiquitin protein ligase 2 [Source:ZFIN;Acc:ZDB-GENE-000607-82]
ENSDARG00000061338	37 APA PSSPPPP	ddx6	DEAD (Asp-Glu-Ala-Asp) box helicase 6 [Source:ZFIN;Acc:ZDB-GENE-070912-83]
ENSDARG00000061354	143 QKQ KKKKKKK 163 SGS GGGGGGG	foxred2	FAD-dependent oxidoreductase domain containing 2 [Source:ZFIN;Acc:ZDB-GENE-060929-1026]
ENSDARG00000061355	74 QHQ HHHHHHH 401 HYH YYYYYYY 573 EEE QQQQQQQ	aoc1	amine oxidase, copper containing 1 [Source:ZFIN;Acc:ZDB-GENE-061103-112]
ENSDARG00000061372	54 RKR KKKKKKK 607 RHR HHHHHHH 694 DED EEEEEEE 698 ATA TTTTTTT	cog7	component of oligomeric golgi complex 7 [Source:ZFIN;Acc:ZDB-GENE-061013-463]
ENSDARG00000061362	153 AVA VLVVVVV 320 VLV ILLIILI	fam69ab	family with sequence similarity 69, member Ab [Source:ZFIN;Acc:ZDB-GENE-131126-27]
ENSDARG00000061379	353 SPS PPPPPPP 1250 RQR HQQQHQQ	cmya5	cardiomyopathy associated 5 [Source:ZFIN;Acc:ZDB-GENE-070630-1]
ENSDARG00000061378	197 KRK RRRRRRR 285 TPT AGPAAPA 739 SVS GGVGGVG 894 VIV IIIIIII	smg8	SMG8 nonsense mediated mRNA decay factor [Source:ZFIN;Acc:ZDB-GENE-091204-279]
ENSDARG00000061436	397 PYP IFYFFYF 432 ASA TSTTTTT	col6a2	collagen, type VI, alpha 2 [Source:ZFIN;Acc:ZDB-GENE-070501-7]
ENSDARG00000061446	278 VMV LMMMMMM 336 P-P QQQQQQQ	smap2	small ArfGAP2 [Source:ZFIN;Acc:ZDB-GENE-060503-374]
ENSDARG00000061458	111 RKR KKKKKKK	phf14	PHD finger protein 14 [Source:ZFIN;Acc:ZDB-GENE-030131-1796]
ENSDARG00000061462	74 E-E GGGGGGG 124 R-R QQHYQHH 352 L-L SPPQPPP 540 ITI TTTTTTT 628 PHP HQHQHHQ 723 Q-Q PPPPPPP	vwa7	von Willebrand factor A domain containing 7 [Source:ZFIN;Acc:ZDB-GENE-060503-234]
ENSDARG00000061461	208 SRS PPRPPRP 930 RQR QQQQQQQ 1024 LML VIIIVII	dsela	dermatan sulfate epimerase-like a [Source:ZFIN;Acc:ZDB-GENE-030131-7517]
ENSDARG00000061472	336 AVA VVVVVVV 461 HPH SEPPPPP 664 VIV IIIIIII	gba2	glucosidase, beta (bile acid) 2 [Source:ZFIN;Acc:ZDB-GENE-070522-3]
ENSDARG00000061490	667 ILI VVLVVLV	u2surp	U2 snRNP-associated SURP domain containing [Source:ZFIN;Acc:ZDB-GENE-070912-400]
ENSDARG00000061525	688 YFY FFFFFFF	slka	STE20-like kinase a [Source:ZFIN;Acc:ZDB-GENE-050411-66]
ENSDARG00000061508	708 RHR QQHQQHQ 709 GDG DDDDDDD 722 GRG SSRSSRS 734 ATA TTTTTTT	tgfbrap1	transforming growth factor, beta receptor associated protein 1 [Source:ZFIN;Acc:ZDB-GENE-070410-66]
ENSDARG00000061579	729 VIV IIIIIII 761 FYF YYYYYYY 764 HQH QQQQQQQ	myo1cb	myosin Ic, paralog b [Source:ZFIN;Acc:ZDB-GENE-090429-3]
ENSDARG00000061590	515 TQT LPPPPPP	cachd1	cache domain containing 1 [Source:ZFIN;Acc:ZDB-GENE-100819-3]
ENSDARG00000061600	634 RKR KKKKKKK 956 GTG STTASTA	tmem2	transmembrane protein 2 [Source:ZFIN;Acc:ZDB-GENE-030131-2179]
ENSDARG00000005867	1261 DED EEEEEEE	gon4l	gon-4-like (C. elegans) [Source:ZFIN;Acc:ZDB-GENE-070117-2447]
ENSDARG00000079605	462 SCS CCCCCCC	prmt5	protein arginine methyltransferase 5 [Source:ZFIN;Acc:ZDB-GENE-030616-585]
ENSDARG00000061692	10 LML IVIIIII 148 AFA VVVVVVV	yjefn3	YjeF N-terminal domain containing 3 [Source:ZFIN;Acc:ZDB-GENE-050208-755]
ENSDARG00000061710	71 EDE DDDDDDD	map3k8	mitogen-activated protein kinase kinase kinase 8 [Source:ZFIN;Acc:ZDB-GENE-100316-8]
ENSDARG00000061817	379 EDE DDDDDDD 540 MMM LLLLLLL 903 VIV IIIIIII 981 SPS TAAATAA	kif1aa	kinesin family member 1Aa [Source:ZFIN;Acc:ZDB-GENE-100913-3]
ENSDARG00000061752	72 RKR KKKKKKK	fam65b	family with sequence similarity 65, member B [Source:ZFIN;Acc:ZDB-GENE-060503-342]
ENSDARG00000061789	195 YHY HHHPHHH 199 HQH QQQQQQQ 244 SHS HHHHHHH 265 RRR KKKKKKK 537 EDE DGGDDDD	gnl1	guanine nucleotide binding protein-like 1 [Source:ZFIN;Acc:ZDB-GENE-060323-1]
ENSDARG00000061832	212 VIV IIIIIII 476 TAT AMAAAAA	SNTG1	syntrophin gamma 1 [Source:HGNC Symbol;Acc:HGNC:13740]
ENSDARG00000041317	61 VVV FIFIIVI 186 VIV IIIIIII 438 G-G ACSTASS 456 L-L SAGPSGP 469 L-L VVVVVVV 541 A-A SSSSSSS	rangap1a	RAN GTPase activating protein 1a [Source:ZFIN;Acc:ZDB-GENE-060929-492]
ENSDARG00000061819	319 RKR KKKKKKK	wscd2	WSC domain containing 2 [Source:ZFIN;Acc:ZDB-GENE-060526-124]
ENSDARG00000061862	1222 ASA TSSSTSS 1505 RKR KKKKKKK 1762 GVG AAAAAAA 1925 ASA TSSTTST	myo18ab	myosin XVIIIAb [Source:ZFIN;Acc:ZDB-GENE-080423-1]
ENSDARG00000061854	214 VIV IIIIIII	lman2	lectin, mannose-binding 2 [Source:ZFIN;Acc:ZDB-GENE-070209-149]
ENSDARG00000077531	180 T-T SSSSSSS 683 S-S PPPPPPP 694 PSP SSSSSSS	bag6l	BCL2-associated athanogene 6, like [Source:ZFIN;Acc:ZDB-GENE-060307-2]
ENSDARG00000061895	117 ALA TTLLTLL	usp32	ubiquitin specific peptidase 32 [Source:ZFIN;Acc:ZDB-GENE-100210-5]
ENSDARG00000061901	384 STS TTTTTTT 424 RMR KKKQKKK 432 EDE DDDDDDD 483 E-E DDDDDDD	ankrd13a	ankyrin repeat domain 13A [Source:ZFIN;Acc:ZDB-GENE-030131-1833]
ENSDARG00000061952	1175 KRK RRRRRRR	si:dkey-245p14.7	si:dkey-245p14.7 [Source:ZFIN;Acc:ZDB-GENE-061207-66]
ENSDARG00000061981	41 RFR CSFSCFS 75 VIV IIIIIII 203 KTK ATMTTTT	lap3	leucine aminopeptidase 3 [Source:ZFIN;Acc:ZDB-GENE-060719-1]
ENSDARG00000061986	425 GSG SSSSSSS 503 IVI VVVVVVV	tbc1d2b	TBC1 domain family, member 2B [Source:ZFIN;Acc:ZDB-GENE-100922-148]
ENSDARG00000061992	792 L-L QQQQQQQ	dot1l	DOT1-like histone H3K79 methyltransferase [Source:ZFIN;Acc:ZDB-GENE-060503-341]
ENSDARG00000052496	85 Q-Q RRRRRRR 401 V-V IIIIIII 516 ATA VCTTTTT 576 LVL SVVVVVV 711 SRS RRRRRRR	ARHGAP45 (1 of many)	Rho GTPase activating protein 45 [Source:HGNC Symbol;Acc:HGNC:17102]
ENSDARG00000062025	196 FYF YYYYYYY	cpox	coproporphyrinogen oxidase [Source:ZFIN;Acc:ZDB-GENE-030131-9884]
ENSDARG00000062054	297 ALA MLVVVVV	cpt1ab	carnitine palmitoyltransferase 1Ab (liver) [Source:ZFIN;Acc:ZDB-GENE-030131-3250]
ENSDARG00000062058	207 AAA EEEEEEE 348 SAS LAAAAAA 682 RKR KKKKKKK	slc12a7b	solute carrier family 12 (potassium/chloride transporter), member 7b [Source:ZFIN;Acc:ZDB-GENE-030829-61]
ENSDARG00000062053	78 VLV ILIIIII 439 VIV IIIIIII	kif1bp	kif1 binding protein [Source:ZFIN;Acc:ZDB-GENE-070117-1989]
ENSDARG00000062059	600 KRK EDQEEQE	si:ch211-236l14.4	si:ch211-236l14.4 [Source:ZFIN;Acc:ZDB-GENE-081104-189]
ENSDARG00000062089	160 RKR KQKKKKK 250 DED EEEEEEE 604 TST SAAASAA	uggt2	UDP-glucose glycoprotein glucosyltransferase 2 [Source:ZFIN;Acc:ZDB-GENE-050517-21]
ENSDARG00000071095	54 LPL PPPPPPP	abi3bpb	ABI family, member 3 (NESH) binding protein b [Source:ZFIN;Acc:ZDB-GENE-030131-6041]
ENSDARG00000062171	194 GGG AASAAGA 237 AVA VVVVVVV	olfml3b	olfactomedin-like 3b [Source:ZFIN;Acc:ZDB-GENE-050302-161]
ENSDARG00000062181	68 VFV LMFFLFF 379 HYH QQYQQYQ	BMT2	zgc:153606 [Source:ZFIN;Acc:ZDB-GENE-060825-17]
ENSDARG00000062187	545 M-M TKTTTTT 683 R-R QQQKQQQ 956 R-R KKKKKKK 995 A-A STTTTTT	kif14	kinesin family member 14 [Source:ZFIN;Acc:ZDB-GENE-030131-5759]
ENSDARG00000062198	289 D-D EEEEEEE 896 EDE DDDDDDD 1235 IVI LLVVLVV	pcm1	pericentriolar material 1 [Source:ZFIN;Acc:ZDB-GENE-030131-428]
ENSDARG00000062266	442 RSR GSSSGSS	edc4	enhancer of mRNA decapping 4 [Source:ZFIN;Acc:ZDB-GENE-030131-5032]
ENSDARG00000062251	222 AVA VVVVVVV	fbxl7	F-box and leucine-rich repeat protein 7 [Source:ZFIN;Acc:ZDB-GENE-061215-122]
ENSDARG00000062269	319 AVA VVVVVVV 462 VMV MMMMMMM 482 GVG DDVVDVV	fan1	FANCD2/FANCI-associated nuclease 1 [Source:ZFIN;Acc:ZDB-GENE-030131-6225]
ENSDARG00000062315	263 LVL VIVVVVV 396 YYY FFFFFFF 509 EDE DDDDDDD 527 PVP AGATAAA	sik2b	salt-inducible kinase 2b [Source:ZFIN;Acc:ZDB-GENE-071012-1]
ENSDARG00000078416	354 P-P ASSSASS 587 D-D EQEEEEE 1119 A-A VVPVVPV	zeb2b	zinc finger E-box binding homeobox 2b [Source:ZFIN;Acc:ZDB-GENE-080717-1]
ENSDARG00000062341	72 RKR KKKKKKK	wfs1a	Wolfram syndrome 1a (wolframin) [Source:ZFIN;Acc:ZDB-GENE-080225-11]
ENSDARG00000062349	267 VLV LLLLLLL 285 IVI LVVVLVV	arhgap15	Rho GTPase activating protein 15 [Source:ZFIN;Acc:ZDB-GENE-070912-314]
ENSDARG00000062361	686 IVI AVVVVVV	PAXBP1	zgc:158234 [Source:ZFIN;Acc:ZDB-GENE-070112-2352]
ENSDARG00000062370	314 LML VVMVVMV	bcl2l13	BCL2-like 13 (apoptosis facilitator) [Source:ZFIN;Acc:ZDB-GENE-050419-215]
ENSDARG00000069473	32 D-D EVEEEEE 849 S-S TTTTTTT 1581 K-K QEEEQEE	frem1a	Fras1 related extracellular matrix 1a [Source:ZFIN;Acc:ZDB-GENE-081119-1]
ENSDARG00000062402	771 VSV GSSSGSS 1264 LVL VVVVVVV 1268 DED EEEEEEE 1367 ATA TTTITTT 1394 VTV IIIIIII 1563 PFP KRFFRFF	frem1b	Fras1 related extracellular matrix 1b [Source:ZFIN;Acc:ZDB-GENE-050208-783]
ENSDARG00000058000	358 AGA GVGGGGG 1114 DED EEEEEEE 1231 VLV IMLLILL	cep350	centrosomal protein 350 [Source:ZFIN;Acc:ZDB-GENE-030131-6975]
ENSDARG00000062460	445 DDD EEEEEEE 460 VIV IITIIII	sgk3	serum/glucocorticoid regulated kinase family, member 3 [Source:ZFIN;Acc:ZDB-GENE-070424-62]
ENSDARG00000062501	156 IVI LLVLLVL	hhipl1	HHIP-like 1 [Source:ZFIN;Acc:ZDB-GENE-090306-3]
ENSDARG00000062532	319 TPT LPPPPPP 486 G-G AAASAAA 727 A-A IPTTTTT 922 T-T SGSSSSS 942 P-P SGVASVA	fam21c	family with sequence similarity 21, member C [Source:ZFIN;Acc:ZDB-GENE-060825-87]
ENSDARG00000062515	374 T-T PSSSSSS 512 S-S TTTTTTT 536 ILI LKLLLLL 663 TAT AAAAAAA 707 HYH FYYYYYY 870 ATA TTSTTTT 887 KRK RRRRRRR 900 FYF YYYYYYY	tecpr1a	tectonin beta-propeller repeat containing 1a [Source:ZFIN;Acc:ZDB-GENE-070112-1792]
ENSDARG00000062558	307 AGA GGGGGGG	rspry1	ring finger and SPRY domain containing 1 [Source:ZFIN;Acc:ZDB-GENE-061026-2]
ENSDARG00000062577	557 DED EEEEEEE 1077 VMV ITMMIMM	arhgap35a	Rho GTPase activating protein 35a [Source:ZFIN;Acc:ZDB-GENE-120516-2]
ENSDARG00000062612	208 VIV IIIIIII	dhx37	DEAH (Asp-Glu-Ala-His) box polypeptide 37 [Source:ZFIN;Acc:ZDB-GENE-030131-4505]
ENSDARG00000062662	169 RTR TTTATTT 382 LVL MMVMMVM	lmod3	leiomodin 3 (fetal) [Source:ZFIN;Acc:ZDB-GENE-090313-353]
ENSDARG00000062721	81 V-V IIIIIII	dennd4a	DENN/MADD domain containing 4A [Source:ZFIN;Acc:ZDB-GENE-060503-285]
ENSDARG00000054753	53 I-I VVVVVVV 129 I-I AVSVVVV 291 PAP TASSASS 319 VIV IIIIIII	col10a1a	collagen, type X, alpha 1a [Source:ZFIN;Acc:ZDB-GENE-030131-8373]
ENSDARG00000062749	101 EDE DDDDDDD	ino80b	INO80 complex subunit B [Source:ZFIN;Acc:ZDB-GENE-061013-69]
ENSDARG00000062785	30 RQR HSQQQQQ 82 VIV IIIIIII 299 RDR KEEGKEE 353 RHR EQHQQHQ	adpgk2	ADP-dependent glucokinase 2 [Source:ZFIN;Acc:ZDB-GENE-090609-3]
ENSDARG00000062795	517 DED EEEEEEE	abcb7	ATP-binding cassette, sub-family B (MDR/TAP), member 7 [Source:ZFIN;Acc:ZDB-GENE-050517-10]
ENSDARG00000062794	93 IVI VVVVVVV 272 DED EEEEEEE 440 GDG EEDDEDD 526 PAP ASVAAAA 649 VIV IIIIIII	trim36	tripartite motif containing 36 [Source:ZFIN;Acc:ZDB-GENE-040426-2936]
ENSDARG00000062811	199 RQR QQQQQQQ	p2ry10	purinergic receptor P2Y, G-protein coupled, 10 [Source:ZFIN;Acc:ZDB-GENE-070410-105]
ENSDARG00000062839	177 QRQ RRHRRRR	CABZ01065679.1
ENSDARG00000062834	52 EDE DDDDDDD 122 LVL VVVVVVV	ecsit	ECSIT signalling integrator [Source:ZFIN;Acc:ZDB-GENE-030131-1332]
ENSDARG00000062868	1112 VVV TSAATAA	eea1	early endosome antigen 1 [Source:ZFIN;Acc:ZDB-GENE-041111-270]
ENSDARG00000062904	248 MVM VVVAVVV	idua	iduronidase, alpha-L- [Source:ZFIN;Acc:ZDB-GENE-060526-29]
ENSDARG00000062948	244 A-A GGGGGGG 322 A-A GSSSGSS	wasf3b	WAS protein family, member 3b [Source:ZFIN;Acc:ZDB-GENE-070112-1512]
ENSDARG00000062936	89 A-A SGGGSGG 333 L-L VVVVVVV	ndnf	neuron-derived neurotrophic factor [Source:ZFIN;Acc:ZDB-GENE-030131-207]
ENSDARG00000062942	206 FTF YYYYYYY	kcna1a	potassium voltage-gated channel, shaker-related subfamily, member 1a [Source:ZFIN;Acc:ZDB-GENE-110408-15]
ENSDARG00000062951	26 KGK GGGGGGG 177 VIV TSMTTIT 279 STS TTTTTTT 423 IAI AAAAAAA	tldc1	TBC/LysM-associated domain containing 1 [Source:ZFIN;Acc:ZDB-GENE-050419-140]
ENSDARG00000063001	150 ASA LTSSSSS	atp8a1	ATPase, aminophospholipid transporter (APLT), class I, type 8A, member 1 [Source:ZFIN;Acc:ZDB-GENE-060929-36]
[truncated: 1,777 more rows]

## Sheet: Table S18
Table S18. Convergent amino acid substitutions between Malapterurus electricus and Gymnotiformes.
[truncated: 1,849 more rows]
