# Supplementary material for: Genomic Evidence for Convergent Molecular Adaptation in Electric Fishes
Source: Genome Biol Evol. 2021 Feb 26;13(3):evab038. doi: 10.1093/gbe/evab038 (PMC7952227; doi:10.1093/gbe/evab038)
Supplement: evab038_Supplementary_Data [file evab038_supplementary_data.zip › Table S19-S22 - Non-Electric_fish_Convergent_AA_substitution.xlsx]

## Sheet: Table S19
Table S19. Convergent amino acid substitution among three lineages of non-electric fishes.
Ensembl GeneID	Position and convergent amino acid substitution	Gene name	Gene description
ENSDARG00000000002	109 AAA TATTAAA	ccdc80	coiled-coil domain containing 80 [Source:ZFIN;Acc:ZDB-GENE-030616-56]
ENSDARG00000018961	364 MMM VIVVMMM	gtpbp4	GTP binding protein 4 [Source:ZFIN;Acc:ZDB-GENE-030131-5982]
ENSDARG00000012468	556 LLL VLVVLLL	aacs	acetoacetyl-CoA synthetase [Source:ZFIN;Acc:ZDB-GENE-040426-903]
ENSDARG00000016649	75 EEE DEDDEEE	akr7a3	aldo-keto reductase family 7, member A3 (aflatoxin aldehyde reductase) [Source:ZFIN;Acc:ZDB-GENE-040718-62]
ENSDARG00000046098	201 VMV LVLLVMV	ebp	emopamil binding protein (sterol isomerase) [Source:ZFIN;Acc:ZDB-GENE-040718-12]
ENSDARG00000003145	153 HYH RSRRHHH	CLMP	CXADR like membrane protein [Source:HGNC Symbol;Acc:HGNC:24039]
ENSDARG00000016739	358 TTT AVAATTT	LRRC4C	si:dkey-6l15.1 [Source:ZFIN;Acc:ZDB-GENE-080327-5]
ENSDARG00000006019	395 LLL FLFFLLL	tktb	transketolase b [Source:ZFIN;Acc:ZDB-GENE-030909-13]
ENSDARG00000016427	125 LPP SPSSPPP	fignl1	fidgetin-like 1 [Source:ZFIN;Acc:ZDB-GENE-030131-1862]
ENSDARG00000054451	429 VVV IVIIVVV	loxl1	lysyl oxidase-like 1 [Source:ZFIN;Acc:ZDB-GENE-060503-693]
ENSDARG00000023645	112 VVV IVIIVVV	ccbl1	cysteine conjugate-beta lyase, cytoplasmic [Source:ZFIN;Acc:ZDB-GENE-040426-2676]
ENSDARG00000018492	39 SSS PSPPSSS	znf503	zinc finger protein 503 [Source:ZFIN;Acc:ZDB-GENE-031113-5]
ENSDARG00000008235	234 III VIVVIII	cog5	component of oligomeric golgi complex 5 [Source:ZFIN;Acc:ZDB-GENE-041210-47]
ENSDARG00000018010	353 QQQ RMRRQQQ	crtap	cartilage associated protein [Source:ZFIN;Acc:ZDB-GENE-040426-2619]
ENSDARG00000021097	501 GGG SGSSGGG	nelfcd	negative elongation factor complex member C/D [Source:ZFIN;Acc:ZDB-GENE-040426-720]
ENSDARG00000003584	337 IMM LMLLMMM	pla2g7	phospholipase A2, group VII (platelet-activating factor acetylhydrolase, plasma) [Source:ZFIN;Acc:ZDB-GENE-040426-2248]
ENSDARG00000036279	1512 SSS GSGGSSS	lamc1	laminin, gamma 1 [Source:ZFIN;Acc:ZDB-GENE-021226-3]
ENSDARG00000002021	8 YHH QHQQHHH	pygb	phosphorylase, glycogen; brain [Source:ZFIN;Acc:ZDB-GENE-040928-2]
ENSDARG00000028000	152 AAA VAVVAAA	pfkpa	phosphofructokinase, platelet a [Source:ZFIN;Acc:ZDB-GENE-091112-22]
ENSDARG00000015065	421 MMM IMIIMMM	c4	complement component 4 [Source:ZFIN;Acc:ZDB-GENE-030131-5697]
ENSDARG00000022309	825 KKK RKRRKKK	dspa	desmoplakin a [Source:ZFIN;Acc:ZDB-GENE-030131-2743]
ENSDARG00000027285	242 AAA VAVVAAA	kcnf1b	potassium voltage-gated channel, subfamily F, member 1b [Source:ZFIN;Acc:ZDB-GENE-090312-39]
ENSDARG00000025391	108 AAA TVTTAAA	pfdn2	prefoldin subunit 2 [Source:ZFIN;Acc:ZDB-GENE-060519-27]
ENSDARG00000020913	499 AAA STSSAAA	ddx56	DEAD (Asp-Glu-Ala-Asp) box helicase 56 [Source:ZFIN;Acc:ZDB-GENE-040825-3]
ENSDARG00000014517	111 EEE DEDDEEE	usp5	ubiquitin specific peptidase 5 (isopeptidase T) [Source:ZFIN;Acc:ZDB-GENE-040426-2584]
ENSDARG00000041493	424 VVV IVIIVVV	ipo4	importin 4 [Source:ZFIN;Acc:ZDB-GENE-041014-307]
ENSDARG00000038743	493 EEE DEDDEEE	copb2	coatomer protein complex, subunit beta 2 [Source:ZFIN;Acc:ZDB-GENE-010724-7]
ENSDARG00000040248	186 YYY HYHHYYY	crata	carnitine O-acetyltransferase a [Source:ZFIN;Acc:ZDB-GENE-040927-17]
ENSDARG00000035909	261 HQQ RQRRHQQ	mfsd2ab	major facilitator superfamily domain containing 2ab [Source:ZFIN;Acc:ZDB-GENE-040801-89]
ENSDARG00000039929	177 AAA SASSAAA	ckmt2b	creatine kinase, mitochondrial 2b (sarcomeric) [Source:ZFIN;Acc:ZDB-GENE-040426-1654]
ENSDARG00000035521	99 RRR QRQQRRR	sfrp1a	secreted frizzled-related protein 1a [Source:ZFIN;Acc:ZDB-GENE-040310-5]
ENSDARG00000036074	232 TSS ASAATSS	cebpa	CCAAT/enhancer binding protein (C/EBP), alpha [Source:ZFIN;Acc:ZDB-GENE-020111-2]
ENSDARG00000077882	82 VVI LVLLVVV 94 HRR LRLLRRR 100 KKK RKRRKKK 103 KKK RKRRKKK	wisp2	WNT1 inducible signaling pathway protein 2 [Source:ZFIN;Acc:ZDB-GENE-060223-1]
ENSDARG00000038028	49 YYY FYFFYYY	ndufa6	NADH dehydrogenase (ubiquinone) 1 alpha subcomplex, 6 [Source:ZFIN;Acc:ZDB-GENE-040426-1124]
ENSDARG00000038075	173 DDD EDEEDDD	cyc1	cytochrome c-1 [Source:ZFIN;Acc:ZDB-GENE-031105-2]
ENSDARG00000039412	315 KDD EDEEDDD	dmrta2	DMRT-like family A2 [Source:ZFIN;Acc:ZDB-GENE-041116-2]
ENSDARG00000009567	2158 KKK RKRRKKK	spegb	SPEG complex locus b [Source:ZFIN;Acc:ZDB-GENE-081104-517]
ENSDARG00000040984	285 III VIVVIII	hspa13	heat shock protein 70 family, member 13 [Source:ZFIN;Acc:ZDB-GENE-070410-58]
ENSDARG00000051886	768 IMM LILLIMM 1653 EEE DEDDEEE	ankrd11	ankyrin repeat domain 11 [Source:ZFIN;Acc:ZDB-GENE-030131-3932]
ENSDARG00000052408	141 III VIVVIII	mgat2	mannosyl (alpha-1,6-)-glycoprotein beta-1,2-N-acetylglucosaminyltransferase [Source:ZFIN;Acc:ZDB-GENE-070410-54]
ENSDARG00000054301	95 III VIVVIII	kti12	KTI12 chromatin associated homolog [Source:ZFIN;Acc:ZDB-GENE-060825-174]
ENSDARG00000054446	89 GDD EDEEDDD	ccdc43	coiled-coil domain containing 43 [Source:ZFIN;Acc:ZDB-GENE-040426-1587]
ENSDARG00000055639	350 MMM LMLLMMM	ruvbl2	RuvB-like AAA ATPase 2 [Source:ZFIN;Acc:ZDB-GENE-030109-1]
ENSDARG00000056450	328 AAA DADDAAA	MANEAL	si:ch211-30b16.2 [Source:ZFIN;Acc:ZDB-GENE-060503-511]
ENSDARG00000057583	237 AAA TATTAAA	prrc2c	proline-rich coiled-coil 2C [Source:ZFIN;Acc:ZDB-GENE-081104-156]
ENSDARG00000014259	228 DDD EDEEDDD	eya1	EYA transcriptional coactivator and phosphatase 1 [Source:ZFIN;Acc:ZDB-GENE-990712-18]
ENSDARG00000060526	155 III VIVVIII	bmp3	bone morphogenetic protein 3 [Source:ZFIN;Acc:ZDB-GENE-030131-7192]
ENSDARG00000061355	124 YYY HYHHYYY	aoc1	amine oxidase, copper containing 1 [Source:ZFIN;Acc:ZDB-GENE-061103-112]
ENSDARG00000041317	369 DDD EDEEDDD	rangap1a	RAN GTPase activating protein 1a [Source:ZFIN;Acc:ZDB-GENE-060929-492]
ENSDARG00000062063	363 AAA TATTAAA	tab3	TGF-beta activated kinase 1/MAP3K7 binding protein 3 [Source:ZFIN;Acc:ZDB-GENE-060503-408]
ENSDARG00000063621	214 AAA VAVVAAA	aadac	arylacetamide deacetylase [Source:ZFIN;Acc:ZDB-GENE-130530-713]
ENSDARG00000035468	411 TTT STSSTTT	slc25a25b	solute carrier family 25 (mitochondrial carrier; phosphate carrier), member 25b [Source:ZFIN;Acc:ZDB-GENE-060526-340]
ENSDARG00000075437	336 LLL PLPPLLL	shc1	SHC (Src homology 2 domain containing) transforming protein 1 [Source:ZFIN;Acc:ZDB-GENE-030131-2538]
ENSDARG00000017798	1026 EEE DEDDEEE	bcor	BCL6 corepressor [Source:ZFIN;Acc:ZDB-GENE-040408-1]
ENSDARG00000037919	933 EEE DEDDEEE	rbbp6	retinoblastoma binding protein 6 [Source:ZFIN;Acc:ZDB-GENE-040930-5]
ENSDARG00000070358	48 III VIVVIII	smim12	small integral membrane protein 12 [Source:ZFIN;Acc:ZDB-GENE-050320-101]
ENSDARG00000071017	148 VVV IVIIVVV	nt5e	5'-nucleotidase, ecto (CD73) [Source:ZFIN;Acc:ZDB-GENE-040426-1261]
ENSDARG00000071426	147 KKK RKRRKKK	lrrc59	leucine rich repeat containing 59 [Source:ZFIN;Acc:ZDB-GENE-040426-2547]
ENSDARG00000078105	774 EEE DEDDEEE	depdc5	DEP domain containing 5 [Source:ZFIN;Acc:ZDB-GENE-091204-356]
ENSDARG00000075549	304 RRH TKTTRRR	cdh5	cadherin 5 [Source:ZFIN;Acc:ZDB-GENE-040816-1]
ENSDARG00000012820	434 III MIMMIII	nop56	NOP56 ribonucleoprotein homolog [Source:ZFIN;Acc:ZDB-GENE-040109-1]
ENSDARG00000007901	232 SGG AGAASGG	crnkl1	crooked neck pre-mRNA splicing factor 1 [Source:ZFIN;Acc:ZDB-GENE-040426-694]
ENSDARG00000077782	43 VVV IVIIVVV	ACER2	alkaline ceramidase 2 [Source:HGNC Symbol;Acc:HGNC:23675]
ENSDARG00000076735	1420 III VIVVIII	si:dkey-193c22.2	si:dkey-193c22.2 [Source:ZFIN;Acc:ZDB-GENE-070705-337]
ENSDARG00000078227	639 TTT STSSTTT	cspg4	chondroitin sulfate proteoglycan 4 [Source:ZFIN;Acc:ZDB-GENE-050519-1]
ENSDARG00000075017	94 KKK RKRRKKK	myzap	myocardial zonula adherens protein [Source:ZFIN;Acc:ZDB-GENE-041111-91]
ENSDARG00000078593	386 TTT STSSTTT	vwa8	von Willebrand factor A domain containing 8 [Source:ZFIN;Acc:ZDB-GENE-070912-407]
ENSDARG00000077804	370 III VIVVIII	hgsnat	heparan-alpha-glucosaminide N-acetyltransferase [Source:ZFIN;Acc:ZDB-GENE-140106-144]
ENSDARG00000076268	170 RRR KRKKRRR	C9orf172 (1 of many)	chromosome 9 open reading frame 172 [Source:HGNC Symbol;Acc:HGNC:37284]
ENSDARG00000076004	196 III VIVVIII	ppp2r3b	protein phosphatase 2, regulatory subunit B'', beta [Source:ZFIN;Acc:ZDB-GENE-070912-268]
ENSDARG00000091652	421 DDD EDEEDDD	xrn1	5'-3' exoribonuclease 1 [Source:ZFIN;Acc:ZDB-GENE-040426-1203]
ENSDARG00000074996	163 RRR KRKKRRR	tbrg1	transforming growth factor beta regulator 1 [Source:ZFIN;Acc:ZDB-GENE-080220-62]
ENSDARG00000042520	365 TTT STSSTTT	UTP14C	si:dkey-251i10.3 [Source:ZFIN;Acc:ZDB-GENE-060526-271]
ENSDARG00000042236	611 KKK RKRRKKK	atrx	alpha thalassemia/mental retardation syndrome X-linked homolog (human) [Source:ZFIN;Acc:ZDB-GENE-030912-11]
ENSDARG00000002720	167 III VIVVIII	utp15	utp15, U3 small nucleolar ribonucleoprotein, homolog [Source:ZFIN;Acc:ZDB-GENE-030131-3831]
ENSDARG00000086678	1346 VVV AVAAVVV	ascc3	activating signal cointegrator 1 complex subunit 3 [Source:ZFIN;Acc:ZDB-GENE-130214-2]
ENSDARG00000016664	27 EEE DKDDEEE	rnf20	ring finger protein 20, E3 ubiquitin protein ligase [Source:ZFIN;Acc:ZDB-GENE-130404-2]
ENSDARG00000044914	143 MMM VMVVMMM	suclg2	succinate-CoA ligase, GDP-forming, beta subunit [Source:ZFIN;Acc:ZDB-GENE-030114-3]
ENSDARG00000020759	102 EEE DEDDEEE	ef1	E74-like factor 1 (ets domain transcription factor) [Source:ZFIN;Acc:ZDB-GENE-980526-335]
ENSDARG00000070864	199 GGG SGSSGGG	bcl6a	B-cell CLL/lymphoma 6a (zinc finger protein 51) [Source:ZFIN;Acc:ZDB-GENE-040426-1696]
ENSDARG00000090770	466 LLL VLVVLLL	RNF31	ring finger protein 31 [Source:HGNC Symbol;Acc:HGNC:16031]
ENSDARG00000017953	207 CCC SCSSCCC	tp73	tumor protein p73 [Source:ZFIN;Acc:ZDB-GENE-030814-2]
ENSDARG00000042544	191 AAA VAVVAAA	degs2	delta(4)-desaturase, sphingolipid 2 [Source:ZFIN;Acc:ZDB-GENE-080228-1]
ENSDARG00000016443	805 EEE QEQQEEE	eif3c	eukaryotic translation initiation factor 3, subunit C [Source:ZFIN;Acc:ZDB-GENE-030131-6166]
ENSDARG00000017316	217 DDD EDEEDDD	bag5	BCL2-associated athanogene 5 [Source:ZFIN;Acc:ZDB-GENE-050913-58]
ENSDARG00000069318	340 HHH QHQQHHH	efr3bb	EFR3 homolog Bb (S. cerevisiae) [Source:ZFIN;Acc:ZDB-GENE-041014-293]
ENSDARG00000062418	18 KKK RKRRKKK	ttl	tubulin tyrosine ligase [Source:ZFIN;Acc:ZDB-GENE-060929-608]
ENSDARG00000071065	28 QQQ HQHHQQQ	g6pd	glucose-6-phosphate dehydrogenase [Source:ZFIN;Acc:ZDB-GENE-070508-4]
ENSDARG00000055502	308 SSS GSGGSSS	cicb	capicua transcriptional repressor b [Source:ZFIN;Acc:ZDB-GENE-030131-1966]
ENSDARG00000060430	339 DDD EDEEDDD	zfyve28	zinc finger, FYVE domain containing 28 [Source:ZFIN;Acc:ZDB-GENE-061103-208]
ENSDARG00000068714	505 EEE DEDDEEE	ksr1a	kinase suppressor of ras 1a [Source:ZFIN;Acc:ZDB-GENE-091113-34]
ENSDARG00000062696	279 GAA VAVVAAA	dgkg	diacylglycerol kinase, gamma [Source:ZFIN;Acc:ZDB-GENE-081105-39]
ENSDARG00000076895	225 VVV IVIIVVV 349 SSS ASAASSS	flrt3	fibronectin leucine rich transmembrane 3 [Source:ZFIN;Acc:ZDB-GENE-030131-1988]
ENSDARG00000036956	1123 AAA VSVVAAA	asxl1	additional sex combs like transcriptional regulator 1 [Source:ZFIN;Acc:ZDB-GENE-091116-9]
ENSDARG00000045658	84 DDD EDEEDDD	msrb3	methionine sulfoxide reductase B3 [Source:ZFIN;Acc:ZDB-GENE-040625-74]
ENSDARG00000077264	582 DDD EDEEDDD	wdr43	WD repeat domain 43 [Source:ZFIN;Acc:ZDB-GENE-021231-3]
ENSDARG00000073866	94 EEE DEDDEEE	tdp1	tyrosyl-DNA phosphodiesterase 1 [Source:ZFIN;Acc:ZDB-GENE-090909-1]
ENSDARG00000091119	256 KKK RKRRKKK	fbxo40.2	F-box protein 40, tandem duplicate 2 [Source:ZFIN;Acc:ZDB-GENE-120215-105]
ENSDARG00000078576	702 EEE DEDDEEE	setd5	SET domain containing 5 [Source:ZFIN;Acc:ZDB-GENE-080523-1]
ENSDARG00000079835	443 VVV LVLLVVV	man2c1	mannosidase, alpha, class 2C, member 1 [Source:ZFIN;Acc:ZDB-GENE-101103-4]
ENSDARG00000101043	1330 KKK RKRRKKK	ppl	periplakin [Source:ZFIN;Acc:ZDB-GENE-041008-196]
ENSDARG00000102412	222 VVV IVIIVVV	eci2	enoyl-CoA delta isomerase 2 [Source:ZFIN;Acc:ZDB-GENE-040718-392]
ENSDARG00000055679	178 QEQ RQRRQQQ	mto1	mitochondrial tRNA translation optimization 1 [Source:ZFIN;Acc:ZDB-GENE-070209-253]
ENSDARG00000104732	53 DDD EDEEDDD	mlycd	malonyl-CoA decarboxylase [Source:ZFIN;Acc:ZDB-GENE-070410-120]
ENSDARG00000103690	60 VVV IVIIVVV	vipas39	VPS33B interacting protein, apical-basolateral polarity regulator, spe-39 homolog [Source:ZFIN;Acc:ZDB-GENE-040520-1]
ENSDARG00000069302	4 KKK QKQQKKK	snx9b	sorting nexin 9b [Source:ZFIN;Acc:ZDB-GENE-031118-50]
ENSDARG00000028507	428 DDD EDEEDDD	itgb4	integrin, beta 4 [Source:ZFIN;Acc:ZDB-GENE-030131-7209]
ENSDARG00000102128	211 TTT ATAATTT	eps8	epidermal growth factor receptor pathway substrate 8 [Source:ZFIN;Acc:ZDB-GENE-040426-871]
ENSDARG00000091512	1074 TTT ATAATTT	nfrkb	nuclear factor related to kappaB binding protein [Source:ZFIN;Acc:ZDB-GENE-030131-6419]
ENSDARG00000104641	1266 SSS TSTTSSS	si:ch211-261d7.6	si:ch211-261d7.6 [Source:ZFIN;Acc:ZDB-GENE-141216-266]
ENSDARG00000104559	271 RRR KRKKRRR 673 AAA TATTAAA	tmem63ba	transmembrane protein 63Ba [Source:ZFIN;Acc:ZDB-GENE-030131-4320]
ENSDARG00000098802	517 KKK RKRRKKK	map7d1a	MAP7 domain containing 1a [Source:ZFIN;Acc:ZDB-GENE-060503-22]
ENSDARG00000105116	5 LLL VLVVLLL	p4hb	prolyl 4-hydroxylase, beta polypeptide [Source:ZFIN;Acc:ZDB-GENE-080610-1]
ENSDARG00000101079	3732 GGG SGSSGGG	HECTD4	HECT domain E3 ubiquitin protein ligase 4 [Source:HGNC Symbol;Acc:HGNC:26611]
ENSDARG00000101291	351 RRR HRHHRRR	txndc11	thioredoxin domain containing 11 [Source:ZFIN;Acc:ZDB-GENE-041008-112]
ENSDARG00000099579	746 HHH QHQQHHH	aldh18a1	aldehyde dehydrogenase 18 family, member A1 [Source:ZFIN;Acc:ZDB-GENE-030131-5602]
ENSDARG00000101308	89 RRR HRHHRRR	smug1	single-strand-selective monofunctional uracil-DNA glycosylase 1 [Source:ZFIN;Acc:ZDB-GENE-030131-9473]
ENSDARG00000067784	188 SSS ASAASSS	SLC9A1	solute carrier family 9 member A1 [Source:HGNC Symbol;Acc:HGNC:11071]
ENSDARG00000101018	358 MMM TMTTMMM	ptdss2	phosphatidylserine synthase 2 [Source:ZFIN;Acc:ZDB-GENE-130424-2]
ENSDARG00000017049	95 HHH YQYYHHH	adsl	adenylosuccinate lyase [Source:ZFIN;Acc:ZDB-GENE-030131-6363]
ENSDARG00000105190	128 TTT ATAATTT	rhbdl3	rhomboid, veinlet-like 3 (Drosophila) [Source:ZFIN;Acc:ZDB-GENE-050417-2]
ENSDARG00000078233	669 III LVLLIII	ctnnd1	catenin (cadherin-associated protein), delta 1 [Source:ZFIN;Acc:ZDB-GENE-110208-9]
ENSDARG00000098080	199 III VIVVIII	gnl2	guanine nucleotide binding protein-like 2 (nucleolar) [Source:ZFIN;Acc:ZDB-GENE-040426-2317]
ENSDARG00000100252	246 SSS ASAASSS 249 DDD KDKKDDD	capzb	capping protein (actin filament) muscle Z-line, beta [Source:ZFIN;Acc:ZDB-GENE-030131-7023]
ENSDARG00000043031	463 QQQ HQHHQQQ	ints10	integrator complex subunit 10 [Source:ZFIN;Acc:ZDB-GENE-050522-2]
ENSDARG00000100680	281 SSS GSGGSSS	slc22a17	solute carrier family 22, member 17 [Source:ZFIN;Acc:ZDB-GENE-141212-226]
ENSDARG00000098932	308 EEE DEDDEEE	GIGYF1 (1 of many)	im:7159406 [Source:ZFIN;Acc:ZDB-GENE-050809-79]
ENSDARG00000101199	173 HDD EDEEDDD	rbp4	retinol binding protein 4, plasma [Source:ZFIN;Acc:ZDB-GENE-000210-19]
ENSDARG00000104442	1191 KKK QKQQKKK	aatkb	apoptosis-associated tyrosine kinase b [Source:ZFIN;Acc:ZDB-GENE-100812-6]
ENSDARG00000102195	435 YYY FYFFYYY	zc3h7a	zinc finger CCCH-type containing 7A [Source:ZFIN;Acc:ZDB-GENE-040426-2776]
ENSDARG00000099383	17 DDD EDEEDDD	dnajb1a	DnaJ (Hsp40) homolog, subfamily B, member 1a [Source:ZFIN;Acc:ZDB-GENE-040801-90]

## Sheet: Table S20
Table S20. Convergent amino acid substitution between Asian arowana and Channel catfish.
Ensembl GeneID	Position and convergent amino acid substitution	Gene name	Gene description
ENSDARG00000000002	109 AAA TATTAAA 371 AGV DIDVAGV	ccdc80	coiled-coil domain containing 80 [Source:ZFIN;Acc:ZDB-GENE-030616-56]
ENSDARG00000000241	259 PQP LPLPPPP	slc40a1	solute carrier family 40 (iron-regulated transporter), member 1 [Source:ZFIN;Acc:ZDB-GENE-000511-8]
ENSDARG00000000656	200 TTT ATATTTT	psmb9a	proteasome subunit beta 9a [Source:ZFIN;Acc:ZDB-GENE-990415-140]
ENSDARG00000033450	215 EEE DGDEEEE	nkap	NFKB activating protein [Source:ZFIN;Acc:ZDB-GENE-030131-8064]
ENSDARG00000001414	312 RRT KSKRRRR 367 GGG SQSGGGG 720 YYY FYF-YYY	mctp2a	multiple C2 domains, transmembrane 2a [Source:ZFIN;Acc:ZDB-GENE-040724-63]
ENSDARG00000000690	88 III VTVTIII	sypl2b	synaptophysin-like 2b [Source:ZFIN;Acc:ZDB-GENE-050417-309]
ENSDARG00000000804	138 TTT STSTTTT	rassf6	Ras association (RalGDS/AF-6) domain family 6 [Source:ZFIN;Acc:ZDB-GENE-030616-513]
ENSDARG00000018961	364 MMM VIVVMMM	gtpbp4	GTP binding protein 4 [Source:ZFIN;Acc:ZDB-GENE-030131-5982]
ENSDARG00000021346	203 QQQ LQLQQQQ	pdhb	pyruvate dehydrogenase (lipoamide) beta [Source:ZFIN;Acc:ZDB-GENE-040426-2173]
ENSDARG00000012468	556 LLL VLVVLLL	aacs	acetoacetyl-CoA synthetase [Source:ZFIN;Acc:ZDB-GENE-040426-903]
ENSDARG00000010630	114 SPT LTLSSPT	hoxb6a	homeobox B6a [Source:ZFIN;Acc:ZDB-GENE-990415-106]
ENSDARG00000005945	221 KKK QRQKKKK	sart1	squamous cell carcinoma antigen recognised by T cells [Source:ZFIN;Acc:ZDB-GENE-040718-422]
ENSDARG00000036414	53 AGG SGSGGGG	si:ch73-335l21.1	si:ch73-335l21.1 [Source:ZFIN;Acc:ZDB-GENE-130530-591]
ENSDARG00000013144	4 DDD EDEDDDD 120 FFF YFYFFFF 207 LII VIVIIII	atp1b1a	ATPase, Na+/K+ transporting, beta 1a polypeptide [Source:ZFIN;Acc:ZDB-GENE-001127-3]
ENSDARG00000014572	347 VVL ALALVVL	chpt1	choline phosphotransferase 1 [Source:ZFIN;Acc:ZDB-GENE-030131-1325]
ENSDARG00000068763	494 KKK RTRKKKK	plcg2	phospholipase C, gamma 2 [Source:ZFIN;Acc:ZDB-GENE-030131-9532]
ENSDARG00000022456	85 LLL VLVLLLL	eno1a	enolase 1a, (alpha) [Source:ZFIN;Acc:ZDB-GENE-030131-6048]
ENSDARG00000019791	234 III VIV-III 289 QQQ RKR-QQQ	prmt3	protein arginine methyltransferase 3 [Source:ZFIN;Acc:ZDB-GENE-041105-1]
ENSDARG00000016649	75 EEE DEDDEEE	akr7a3	aldo-keto reductase family 7, member A3 (aflatoxin aldehyde reductase) [Source:ZFIN;Acc:ZDB-GENE-040718-62]
ENSDARG00000009881	60 QQQ PQPQQQQ	ier5	immediate early response 5 [Source:ZFIN;Acc:ZDB-GENE-030616-127]
ENSDARG00000004261	16 VLL FLFLLLL	tmed9	transmembrane p24 trafficking protein 9 [Source:ZFIN;Acc:ZDB-GENE-050417-434]
ENSDARG00000017602	104 EEE DGDEEEE	ccng2	cyclin G2 [Source:ZFIN;Acc:ZDB-GENE-021016-1]
ENSDARG00000008032	215 LLL VLVLLLL	sart3	squamous cell carcinoma antigen recognized by T cells 3 [Source:ZFIN;Acc:ZDB-GENE-040724-10]
ENSDARG00000016745	88 LLV FLFLLLL 148 LLC FLFLLLL	slc35f6	solute carrier family 35, member F6 [Source:ZFIN;Acc:ZDB-GENE-040718-297]
ENSDARG00000008818	197 III VIVIIII 336 TIS PTP-TTT	hsf1	heat shock transcription factor 1 [Source:ZFIN;Acc:ZDB-GENE-000616-16]
ENSDARG00000015824	394 YFF LFLIFFF	lemd3	LEM domain containing 3 [Source:ZFIN;Acc:ZDB-GENE-030131-490]
ENSDARG00000020467	145 EEE DEDEEEE	safb	scaffold attachment factor B [Source:ZFIN;Acc:ZDB-GENE-030131-698]
ENSDARG00000020529	199 VVV MLMVVVV 217 GGG SASGGGG	hacl1	2-hydroxyacyl-CoA lyase 1 [Source:ZFIN;Acc:ZDB-GENE-040426-2058]
ENSDARG00000010035	590 VVV LVLVVVV	engase	endo-beta-N-acetylglucosaminidase [Source:ZFIN;Acc:ZDB-GENE-070112-1332]
ENSDARG00000017676	239 LLL HLHLLLL 251 QQQ EQEQQQQ 288 DDQ EDEDDDD	mmp2	matrix metallopeptidase 2 [Source:ZFIN;Acc:ZDB-GENE-030131-9123]
ENSDARG00000006240	307 III LILIIII	slc27a1a	solute carrier family 27 (fatty acid transporter), member 1a [Source:ZFIN;Acc:ZDB-GENE-050320-112]
ENSDARG00000018980	171 QAG VAVTAAA	zgc:91890	zgc:91890 [Source:ZFIN;Acc:ZDB-GENE-040704-21]
ENSDARG00000014230	343 KKK RKRKKKK	dlst	dihydrolipoamide S-succinyltransferase [Source:ZFIN;Acc:ZDB-GENE-030326-1]
ENSDARG00000012790	244 AAA VAVAAAA 446 LLL VLVLLLL	tmem161a	transmembrane protein 161A [Source:ZFIN;Acc:ZDB-GENE-041111-267]
ENSDARG00000021945	111 IIL VLVIIII	ddx23	DEAD (Asp-Glu-Ala-Asp) box polypeptide 23 [Source:ZFIN;Acc:ZDB-GENE-030131-6215]
ENSDARG00000040251	51 III VIVIIII	ctsk	cathepsin K [Source:ZFIN;Acc:ZDB-GENE-001205-4]
ENSDARG00000015343	40 HQH RHRHHHH	pgd	phosphogluconate dehydrogenase [Source:ZFIN;Acc:ZDB-GENE-040426-2807]
ENSDARG00000016484	399 HHH RHRHHHH	dkc1	dyskeratosis congenita 1, dyskerin [Source:ZFIN;Acc:ZDB-GENE-031118-120]
ENSDARG00000001777	779 III VMVIIII	nup155	nucleoporin 155 [Source:ZFIN;Acc:ZDB-GENE-040426-711]
ENSDARG00000020217	193 ITI AMAMITM	cpsf4	cleavage and polyadenylation specific factor 4 [Source:ZFIN;Acc:ZDB-GENE-990415-180]
ENSDARG00000021433	455 GEE DEDEEEE	asmtl	acetylserotonin O-methyltransferase-like [Source:ZFIN;Acc:ZDB-GENE-030131-2854]
ENSDARG00000006683	315 MMM LMLMMMM	arhgef6	Rac/Cdc42 guanine nucleotide exchange factor (GEF) 6 [Source:ZFIN;Acc:ZDB-GENE-101013-2]
ENSDARG00000046098	201 VMV LVLLVMV	ebp	emopamil binding protein (sterol isomerase) [Source:ZFIN;Acc:ZDB-GENE-040718-12]
ENSDARG00000008808	196 SSS CSCSSSS	eml2	echinoderm microtubule associated protein like 2 [Source:ZFIN;Acc:ZDB-GENE-050706-71]
ENSDARG00000019529	851 PPP HPHPPPP	parp1	poly (ADP-ribose) polymerase 1 [Source:ZFIN;Acc:ZDB-GENE-030131-3955]
ENSDARG00000003320	778 VVV IVI-VVV	fam91a1	family with sequence similarity 91, member A1 [Source:ZFIN;Acc:ZDB-GENE-040426-1187]
ENSDARG00000012609	239 III VIVIIII	hpx	hemopexin [Source:ZFIN;Acc:ZDB-GENE-030131-5773]
ENSDARG00000032117	307 FFF CFCFFFF	ddx1	DEAD (Asp-Glu-Ala-Asp) box helicase 1 [Source:ZFIN;Acc:ZDB-GENE-041001-215]
ENSDARG00000007034	100 EEE DEDEEEE	hnrpkl	heterogeneous nuclear ribonucleoprotein K, like [Source:ZFIN;Acc:ZDB-GENE-040426-1923]
ENSDARG00000004774	803 ASV GAGSASS	wdr36	WD repeat domain 36 [Source:ZFIN;Acc:ZDB-GENE-030131-464]
ENSDARG00000013346	664 VVV AVAVVVV 863 TTT MTMSTTT	fam208ab	family with sequence similarity 208, member Ab [Source:ZFIN;Acc:ZDB-GENE-090311-29]
ENSDARG00000010655	145 HHH YHYHHHH	ppm1k	protein phosphatase, Mg2+/Mn2+ dependent, 1K [Source:ZFIN;Acc:ZDB-GENE-050306-8]
ENSDARG00000019601	1016 TTT STSTTTT	col12a1b	collagen, type XII, alpha 1b [Source:ZFIN;Acc:ZDB-GENE-120215-116]
ENSDARG00000016623	242 TTT STSTTTT 385 LLL VLVLLLL	si:ch211-195b13.1	si:ch211-195b13.1 [Source:ZFIN;Acc:ZDB-GENE-030131-7626]
ENSDARG00000003641	348 GGG AGA-GGG	tfg	trk-fused gene [Source:ZFIN;Acc:ZDB-GENE-030131-8410]
ENSDARG00000096829	166 TTS MIMTTTT	blvrb	biliverdin reductase B [Source:ZFIN;Acc:ZDB-GENE-030131-1516]
ENSDARG00000014138	303 QQQ RQRQQQQ	acot8	acyl-CoA thioesterase 8 [Source:ZFIN;Acc:ZDB-GENE-041010-174]
ENSDARG00000015922	177 VVV MVMVVVV	zgc:153952	zgc:153952 [Source:ZFIN;Acc:ZDB-GENE-061103-427]
ENSDARG00000008026	623 LEE VLVELEE	fam129bb	family with sequence similarity 129, member Bb [Source:ZFIN;Acc:ZDB-GENE-030131-6218]
ENSDARG00000004078	535 FFF YFYFFFF 629 TTT STSTTTT	acsl4a	acyl-CoA synthetase long-chain family member 4a [Source:ZFIN;Acc:ZDB-GENE-040426-1565]
ENSDARG00000019715	236 VVV IVI-VVV	metap1d	methionyl aminopeptidase type 1D (mitochondrial) [Source:ZFIN;Acc:ZDB-GENE-050522-71]
ENSDARG00000004757	288 RAA TATAAAA	ybx1	Y box binding protein 1 [Source:ZFIN;Acc:ZDB-GENE-000629-3]
ENSDARG00000042308	244 III VIVIIII	arhgef18b	rho/rac guanine nucleotide exchange factor (GEF) 18b [Source:ZFIN;Acc:ZDB-GENE-070705-462]
ENSDARG00000002128	2 TAA VAVAAAA	cwf19l1	CWF19-like 1, cell cycle control [Source:ZFIN;Acc:ZDB-GENE-031204-5]
ENSDARG00000021389	175 TTT VTVTTTT 961 GGG DVDGGGG	jag2b	jagged 2b [Source:ZFIN;Acc:ZDB-GENE-011128-3]
ENSDARG00000015851	351 QEE DEDEEEE 431 AST GSGAASS	pnn	pinin, desmosome associated protein [Source:ZFIN;Acc:ZDB-GENE-060519-3]
ENSDARG00000009837	382 AAA GAGAAAA	agk	acylglycerol kinase [Source:ZFIN;Acc:ZDB-GENE-030131-6202]
ENSDARG00000016765	87 TTT ATATTTT	scamp3	secretory carrier membrane protein 3 [Source:ZFIN;Acc:ZDB-GENE-041114-33]
ENSDARG00000075543	449 LLV ILIQLLL	chd8	chromodomain helicase DNA binding protein 8 [Source:ZFIN;Acc:ZDB-GENE-030131-6320]
ENSDARG00000018681	231 STT ALASSTT	saal1	serum amyloid A-like 1 [Source:ZFIN;Acc:ZDB-GENE-040426-725]
ENSDARG00000016528	691 SFC LSLCSFC	WDCP	zgc:103511 [Source:ZFIN;Acc:ZDB-GENE-050320-107]
ENSDARG00000021404	79 III VIVIIII	zgc:110319	zgc:110319 [Source:ZFIN;Acc:ZDB-GENE-050417-345]
ENSDARG00000003383	146 AAA TVTAAAA	asb8	ankyrin repeat and SOCS box containing 8 [Source:ZFIN;Acc:ZDB-GENE-030131-5411]
ENSDARG00000007641	146 HLH PHPHHHH	msx1a	muscle segment homeobox 1a [Source:ZFIN;Acc:ZDB-GENE-980526-312]
ENSDARG00000009313	6 TTT STS-TTT	zgc:63831	zgc:63831 [Source:ZFIN;Acc:ZDB-GENE-030131-8690]
ENSDARG00000003145	94 GSG TSTSSSS 153 HYH RSRRHHH 238 III VIVIIII	CLMP	CXADR like membrane protein [Source:HGNC Symbol;Acc:HGNC:24039]
ENSDARG00000076225	47 MMI LMLIMMI	tha1	threonine aldolase 1 [Source:ZFIN;Acc:ZDB-GENE-040704-14]
ENSDARG00000016739	358 TTT AVAATTT	LRRC4C	si:dkey-6l15.1 [Source:ZFIN;Acc:ZDB-GENE-080327-5]
ENSDARG00000015352	235 VVV AVA-VVV	lsg1	large 60S subunit nuclear export GTPase 1 [Source:ZFIN;Acc:ZDB-GENE-030131-2184]
ENSDARG00000006468	276 TAA SASAAAA	grap2a	GRB2-related adaptor protein 2a [Source:ZFIN;Acc:ZDB-GENE-050417-275]
ENSDARG00000041982	736 LQQ HQHQQQQ	adamts6	ADAM metallopeptidase with thrombospondin type 1 motif, 6 [Source:ZFIN;Acc:ZDB-GENE-091113-9]
ENSDARG00000003984	476 GVT DADTGVT 1026 EEE DEDEEEE 1322 VVV AVAVVVV	LTN1	si:dkey-175g6.5 [Source:ZFIN;Acc:ZDB-GENE-091204-127]
ENSDARG00000002952	33 TTT STSTTTT	smo	smoothened, frizzled class receptor [Source:ZFIN;Acc:ZDB-GENE-980526-89]
ENSDARG00000013005	203 EEE DEDEEEE	opcml	opioid binding protein/cell adhesion molecule-like [Source:ZFIN;Acc:ZDB-GENE-040927-3]
ENSDARG00000002536	149 AAA GEGAAAA 612 AAA TATAAAA	tm9sf4	transmembrane 9 superfamily protein member 4 [Source:ZFIN;Acc:ZDB-GENE-040426-1575]
ENSDARG00000001950	127 KKK QKQKKKK	ak1	adenylate kinase 1 [Source:ZFIN;Acc:ZDB-GENE-040822-37]
ENSDARG00000002847	547 SSS LSL-SSS	fndc1	fibronectin type III domain containing 1 [Source:ZFIN;Acc:ZDB-GENE-041210-332]
ENSDARG00000018553	175 RKR QRQKRKK 234 EEE DEDEEEE	ifih1	interferon induced with helicase C domain 1 [Source:ZFIN;Acc:ZDB-GENE-081104-438]
ENSDARG00000014008	353 EEE DEDEEEE	cwc22	CWC22 spliceosome-associated protein homolog (S. cerevisiae) [Source:ZFIN;Acc:ZDB-GENE-060929-452]
ENSDARG00000018923	2206 TIT STSTTTT	fat2	FAT atypical cadherin 2 [Source:ZFIN;Acc:ZDB-GENE-111031-1]
ENSDARG00000020482	157 VVV IVIVVVV	nono	non-POU domain containing, octamer-binding [Source:ZFIN;Acc:ZDB-GENE-030131-713]
ENSDARG00000003899	175 III LILTIII	zdhhc23b	zinc finger, DHHC-type containing 23b [Source:ZFIN;Acc:ZDB-GENE-040808-13]
ENSDARG00000013343	946 DDD EDE-DDD	kif26ba	kinesin family member 26Ba [Source:ZFIN;Acc:ZDB-GENE-070521-4]
ENSDARG00000013653	243 VVV IVIVVVV 393 VGV ITIAVVV	adgrl4	adhesion G protein-coupled receptor L4 [Source:ZFIN;Acc:ZDB-GENE-040426-2689]
ENSDARG00000006011	116 TTT AMATTTT	klhl42	kelch-like family, member 42 [Source:ZFIN;Acc:ZDB-GENE-041210-190]
ENSDARG00000017337	153 EEE DEDEEEE	zgc:77929	zgc:77929 [Source:ZFIN;Acc:ZDB-GENE-040426-1908]
ENSDARG00000002385	2319 DGG SGSGGGG 2742 AAP DLDYAAA	atm	ATM serine/threonine kinase [Source:ZFIN;Acc:ZDB-GENE-040809-1]
ENSDARG00000010312	801 MMM IMI-MMM 832 DDD EDE-DDD	cp	ceruloplasmin [Source:ZFIN;Acc:ZDB-GENE-010522-1]
ENSDARG00000018325	633 AAA SASAAAA	taf5	TAF5 RNA polymerase II, TATA box binding protein (TBP)-associated factor [Source:ZFIN;Acc:ZDB-GENE-051120-180]
ENSDARG00000006279	6 AAA TAT-AAA	rragd	ras-related GTP binding D [Source:ZFIN;Acc:ZDB-GENE-070620-6]
ENSDARG00000009170	943 EEE DEDEEEE 945 EEE DEDEEEE 994 MMM LMLMMMM	ctr9	CTR9 homolog, Paf1/RNA polymerase II complex component [Source:ZFIN;Acc:ZDB-GENE-030131-3782]
ENSDARG00000002168	74 EEE DEDEEEE	tra2b	transformer 2 beta homolog (Drosophila) [Source:ZFIN;Acc:ZDB-GENE-040426-1094]
ENSDARG00000010008	93 HHH QHQHHHH	vim	vimentin [Source:ZFIN;Acc:ZDB-GENE-011212-3]
ENSDARG00000021383	271 QEE DEDEEEE	naalad2	N-acetylated alpha-linked acidic dipeptidase 2 [Source:ZFIN;Acc:ZDB-GENE-040426-1025]
ENSDARG00000009250	243 DDD EDE-DDD	etfb	electron-transfer-flavoprotein, beta polypeptide [Source:ZFIN;Acc:ZDB-GENE-040426-1931]
ENSDARG00000006019	395 LLL FLFFLLL 539 III VIVIIII	tktb	transketolase b [Source:ZFIN;Acc:ZDB-GENE-030909-13]
ENSDARG00000002333	175 DDD EDEDDDD	fam102bb	family with sequence similarity 102, member B, b [Source:ZFIN;Acc:ZDB-GENE-041014-330]
ENSDARG00000020600	159 PPP LVLPPPP	rnf144aa	ring finger protein 144aa [Source:ZFIN;Acc:ZDB-GENE-041001-88]
ENSDARG00000016427	125 LPP SPSSPPP	fignl1	fidgetin-like 1 [Source:ZFIN;Acc:ZDB-GENE-030131-1862]
ENSDARG00000013845	326 III MIMIIII	ttc14	tetratricopeptide repeat domain 14 [Source:ZFIN;Acc:ZDB-GENE-050327-26]
ENSDARG00000002571	97 VVV AVAVVVV	tmod2	tropomodulin 2 [Source:ZFIN;Acc:ZDB-GENE-040912-185]
ENSDARG00000054451	429 VVV IVIIVVV	loxl1	lysyl oxidase-like 1 [Source:ZFIN;Acc:ZDB-GENE-060503-693]
ENSDARG00000023645	112 VVV IVIIVVV	ccbl1	cysteine conjugate-beta lyase, cytoplasmic [Source:ZFIN;Acc:ZDB-GENE-040426-2676]
ENSDARG00000018492	39 SSS PSPPSSS	znf503	zinc finger protein 503 [Source:ZFIN;Acc:ZDB-GENE-031113-5]
ENSDARG00000021509	586 CCC YCYCCCC	tab2	TGF-beta activated kinase 1/MAP3K7 binding protein 2 [Source:ZFIN;Acc:ZDB-GENE-040426-933]
ENSDARG00000021402	338 EEE DEDEEEE 1417 EEE DEDEEEE	mcm3ap	minichromosome maintenance complex component 3 associated protein [Source:ZFIN;Acc:ZDB-GENE-040715-1]
ENSDARG00000008235	234 III VIVVIII	cog5	component of oligomeric golgi complex 5 [Source:ZFIN;Acc:ZDB-GENE-041210-47]
ENSDARG00000019418	85 IVI LVLVVVV	kcnj2a	potassium inwardly-rectifying channel, subfamily J, member 2a [Source:ZFIN;Acc:ZDB-GENE-120319-1]
ENSDARG00000016867	248 SSS TATSSSS	rnf128a	ring finger protein 128a [Source:ZFIN;Acc:ZDB-GENE-030131-1044]
ENSDARG00000010169	88 TSS LSLTSSS	myd88	myeloid differentiation primary response 88 [Source:ZFIN;Acc:ZDB-GENE-040219-3]
ENSDARG00000002663	338 EQE KEKEEQE	optn	optineurin [Source:ZFIN;Acc:ZDB-GENE-030131-8103]
ENSDARG00000016153	289 VVV IVIVVVV 355 RRR KRKRRRR	dag1	dystroglycan 1 [Source:ZFIN;Acc:ZDB-GENE-021223-1]
ENSDARG00000001873	298 DDD EDEDDDD 518 AAA VAVAAAA	phgdh	phosphoglycerate dehydrogenase [Source:ZFIN;Acc:ZDB-GENE-030131-647]
ENSDARG00000015907	273 AST VTVTATT 388 EVV DVDVEVV	dcbld1	discoidin, CUB and LCCL domain containing 1 [Source:ZFIN;Acc:ZDB-GENE-050913-77]
ENSDARG00000019025	391 VVV AVAMVVV	podn	podocan [Source:ZFIN;Acc:ZDB-GENE-100922-117]
ENSDARG00000018010	243 VVV IVIVVVV 353 QQQ RMRRQQQ	crtap	cartilage associated protein [Source:ZFIN;Acc:ZDB-GENE-040426-2619]
ENSDARG00000021097	501 GGG SGSSGGG	nelfcd	negative elongation factor complex member C/D [Source:ZFIN;Acc:ZDB-GENE-040426-720]
ENSDARG00000016904	61 AAA VAVAAAA	bckdk	branched chain ketoacid dehydrogenase kinase [Source:ZFIN;Acc:ZDB-GENE-021204-1]
ENSDARG00000032157	424 AAA VAVAAAA	grk6	G protein-coupled receptor kinase 6 [Source:ZFIN;Acc:ZDB-GENE-101006-5]
ENSDARG00000005853	46 SSS TSTSSSS	slc25a6	solute carrier family 25 (mitochondrial carrier; adenine nucleotide translocator), member 6 [Source:ZFIN;Acc:ZDB-GENE-070912-446]
ENSDARG00000005023	99 III VIVIIII	fkbp9	FK506 binding protein 9 [Source:ZFIN;Acc:ZDB-GENE-040801-23]
ENSDARG00000009862	7 DDS GDG-DDD 125 LII VLVIIII	dcps	decapping enzyme, scavenger [Source:ZFIN;Acc:ZDB-GENE-040311-1]
ENSDARG00000090724	1385 MMM LMLMMMM	scn12aa	sodium channel, voltage gated, type XII, alpha a [Source:ZFIN;Acc:ZDB-GENE-060908-2]
ENSDARG00000019532	409 VVV IVIVVVV	fads2	fatty acid desaturase 2 [Source:ZFIN;Acc:ZDB-GENE-011212-1]
ENSDARG00000019137	239 III VIVIIII	tram1	translocation associated membrane protein 1 [Source:ZFIN;Acc:ZDB-GENE-021011-1]
ENSDARG00000020241	180 GGG CGCGGGG	icmt	isoprenylcysteine carboxyl methyltransferase [Source:ZFIN;Acc:ZDB-GENE-050417-90]
ENSDARG00000021124	43 DDD EDEDDDD	cfl1	cofilin 1 [Source:ZFIN;Acc:ZDB-GENE-030131-215]
ENSDARG00000011079	328 TTT AEA-TTT	wdr3	WD repeat domain 3 [Source:ZFIN;Acc:ZDB-GENE-030131-9830]
ENSDARG00000005026	1064 DDD EDEDDDD	tshz1	teashirt zinc finger homeobox 1 [Source:ZFIN;Acc:ZDB-GENE-030820-3]
ENSDARG00000003584	337 IMM LMLLMMM	pla2g7	phospholipase A2, group VII (platelet-activating factor acetylhydrolase, plasma) [Source:ZFIN;Acc:ZDB-GENE-040426-2248]
ENSDARG00000004060	354 LLL HLHLLLL	bhlhe40	basic helix-loop-helix family, member e40 [Source:ZFIN;Acc:ZDB-GENE-030131-3133]
ENSDARG00000005791	2 SSS APASSSS	rpl28	ribosomal protein L28 [Source:ZFIN;Acc:ZDB-GENE-040930-10]
ENSDARG00000019702	9 TTT STSTTTT	aldocb	aldolase C, fructose-bisphosphate, b [Source:ZFIN;Acc:ZDB-GENE-030821-1]
ENSDARG00000020926	80 STT PTPTSTT	creb3l3l	cAMP responsive element binding protein 3-like 3 like [Source:ZFIN;Acc:ZDB-GENE-040426-2942]
ENSDARG00000036279	202 DDD EDEDDDD 1512 SSS GSGGSSS	lamc1	laminin, gamma 1 [Source:ZFIN;Acc:ZDB-GENE-021226-3]
ENSDARG00000021399	224 AAV LVL-VVV	yipf2	Yip1 domain family, member 2 [Source:ZFIN;Acc:ZDB-GENE-040724-124]
ENSDARG00000020449	262 VVV AVAVVVV	yipf3	Yip1 domain family, member 3 [Source:ZFIN;Acc:ZDB-GENE-030131-6443]
ENSDARG00000012946	239 EEE GEGEEEE	syap1	synapse associated protein 1 [Source:ZFIN;Acc:ZDB-GENE-040426-917]
ENSDARG00000002021	8 YHH QHQQHHH	pygb	phosphorylase, glycogen; brain [Source:ZFIN;Acc:ZDB-GENE-040928-2]
ENSDARG00000011233	3 AAA GAGAAAA	pcyt1aa	phosphate cytidylyltransferase 1, choline, alpha a [Source:ZFIN;Acc:ZDB-GENE-050417-108]
ENSDARG00000017931	254 TSA VAV-AAA	ddx26b	DEAD/H (Asp-Glu-Ala-Asp/His) box polypeptide 26B [Source:ZFIN;Acc:ZDB-GENE-040426-1150]
ENSDARG00000012432	320 AAS TSTSSSS	fam76b	family with sequence similarity 76, member B [Source:ZFIN;Acc:ZDB-GENE-030131-6955]
ENSDARG00000070787	84 TTM VSVTTTT	jupa	junction plakoglobin a [Source:ZFIN;Acc:ZDB-GENE-991207-22]
ENSDARG00000018902	174 MTT ASATTTT 430 EEE DEDEEEE	pes	pescadillo [Source:ZFIN;Acc:ZDB-GENE-990415-206]
ENSDARG00000013117	192 III VIVIIII	hiat1a	hippocampus abundant transcript 1a [Source:ZFIN;Acc:ZDB-GENE-030131-834]
ENSDARG00000008434	72 QQP RQRQQQQ	bcl2l1	bcl2-like 1 [Source:ZFIN;Acc:ZDB-GENE-010730-1]
ENSDARG00000019098	199 ITI VIV-III	cd82a	CD82 molecule a [Source:ZFIN;Acc:ZDB-GENE-030131-2818]
ENSDARG00000044422	198 III VIVIIII	acvr2b	activin A receptor, type IIB [Source:ZFIN;Acc:ZDB-GENE-980526-549]
ENSDARG00000023003	24 AQQ HQHQQQQ	ccdc12	coiled-coil domain containing 12 [Source:ZFIN;Acc:ZDB-GENE-040801-108]
ENSDARG00000027183	198 IIL VLVLIIL	namptb	nicotinamide phosphoribosyltransferase b [Source:ZFIN;Acc:ZDB-GENE-030131-2931]
ENSDARG00000022020	775 QQQ HQHQQQQ	focad	focadhesin [Source:ZFIN;Acc:ZDB-GENE-080213-1]
ENSDARG00000003938	455 CCC SCSCCCC	rpa1	replication protein A1 [Source:ZFIN;Acc:ZDB-GENE-030912-3]
ENSDARG00000031420	153 AAA STSAAAA	wt1a	wilms tumor 1a [Source:ZFIN;Acc:ZDB-GENE-980526-558]
ENSDARG00000076171	340 SSS LAL-SSS	znf827	zinc finger protein 827 [Source:ZFIN;Acc:ZDB-GENE-080728-3]
ENSDARG00000000767	110 AAV LVLVVVV 237 III VIVIIII	spi1b	Spi-1 proto-oncogene b [Source:ZFIN;Acc:ZDB-GENE-980526-164]
ENSDARG00000014717	101 VVV IVIVVVV 3364 MMM IMIMMMM	CABZ01078858.1
ENSDARG00000025301	280 AAA VGVAAAA	gfap	glial fibrillary acidic protein [Source:ZFIN;Acc:ZDB-GENE-990914-3]
ENSDARG00000028000	152 AAA VAVVAAA	pfkpa	phosphofructokinase, platelet a [Source:ZFIN;Acc:ZDB-GENE-091112-22]
ENSDARG00000015016	769 IMM TITMIMM 1241 LQQ PMPQLQQ	kif26ab	kinesin family member 26Ab [Source:ZFIN;Acc:ZDB-GENE-100716-6]
ENSDARG00000023858	367 RRR QRQRRRR	ccdc174	coiled-coil domain containing 174 [Source:ZFIN;Acc:ZDB-GENE-050320-54]
ENSDARG00000023766	186 RRR KRKRRRR	gnsa	glucosamine (N-acetyl)-6-sulfatase a [Source:ZFIN;Acc:ZDB-GENE-050107-5]
ENSDARG00000015065	29 VVV IVIVVVV 421 MMM IMIIMMM	c4	complement component 4 [Source:ZFIN;Acc:ZDB-GENE-030131-5697]
ENSDARG00000022309	825 KKK RKRRKKK 1264 RRR KRK-RRR 1863 RRR KRKRRRR	dspa	desmoplakin a [Source:ZFIN;Acc:ZDB-GENE-030131-2743]
ENSDARG00000012039	526 VVV IVIVVVV	ttc26	tetratricopeptide repeat domain 26 [Source:ZFIN;Acc:ZDB-GENE-041212-41]
ENSDARG00000025718	50 VVV MVMVVVV 85 KKK RKRKKKK 186 RRR GRG-RRR	cxxc1b	CXXC finger protein 1b [Source:ZFIN;Acc:ZDB-GENE-030728-4]
ENSDARG00000022659	204 TAA SASAAAA	snx4	sorting nexin 4 [Source:ZFIN;Acc:ZDB-GENE-030131-1923]
ENSDARG00000003931	204 CCC SCSCCCC	cndp2	CNDP dipeptidase 2 (metallopeptidase M20 family) [Source:ZFIN;Acc:ZDB-GENE-030131-5499]
ENSDARG00000007398	1038 QQQ RQRQQQQ	lrrk1	leucine-rich repeat kinase 1 [Source:ZFIN;Acc:ZDB-GENE-101019-2]
ENSDARG00000021681	59 AAV TRTAAAA 212 VVI LILTVVI	asrgl1	asparaginase like 1 [Source:ZFIN;Acc:ZDB-GENE-050320-102]
ENSDARG00000023002	91 TTT STSTTTT 96 TTT STSTTTT 163 TMT VPV-TMT	dtl	denticleless E3 ubiquitin protein ligase homolog (Drosophila) [Source:ZFIN;Acc:ZDB-GENE-020419-34]
ENSDARG00000021702	386 SSS TST-SSS	pdcd4a	programmed cell death 4a [Source:ZFIN;Acc:ZDB-GENE-040426-1920]
ENSDARG00000027285	110 KGK RKRKKKK 222 GIG CGCGGGG 242 AAA VAVVAAA	kcnf1b	potassium voltage-gated channel, subfamily F, member 1b [Source:ZFIN;Acc:ZDB-GENE-090312-39]
ENSDARG00000028027	337 EEY VEVFEEY	trim63a	tripartite motif containing 63a [Source:ZFIN;Acc:ZDB-GENE-040625-139]
ENSDARG00000025033	165 AAA TATAAAA	stx5a	syntaxin 5A [Source:ZFIN;Acc:ZDB-GENE-040718-18]
ENSDARG00000025391	108 AAA TVTTAAA	pfdn2	prefoldin subunit 2 [Source:ZFIN;Acc:ZDB-GENE-060519-27]
ENSDARG00000023587	48 DDD EQEDDDD	kcnk5a	potassium channel, subfamily K, member 5a [Source:ZFIN;Acc:ZDB-GENE-051113-112]
ENSDARG00000025024	210 QQQ RQRQQQQ	pnoca	prepronociceptin a [Source:ZFIN;Acc:ZDB-GENE-101229-1]
ENSDARG00000020913	46 LLL ILILLLL 499 AAA STSSAAA	ddx56	DEAD (Asp-Glu-Ala-Asp) box helicase 56 [Source:ZFIN;Acc:ZDB-GENE-040825-3]
ENSDARG00000027586	142 GAG SGSGGAG	top3b	topoisomerase (DNA) III beta [Source:ZFIN;Acc:ZDB-GENE-070705-37]
ENSDARG00000023267	4 VIV FIF-VIV	atad1a	ATPase family, AAA domain containing 1a [Source:ZFIN;Acc:ZDB-GENE-030616-593]
ENSDARG00000027078	216 AAA VAVAAAA	cnppd1	cyclin Pas1/PHO80 domain containing 1 [Source:ZFIN;Acc:ZDB-GENE-030131-6808]
ENSDARG00000016200	306 SPP AGAPSPP	trib3	tribbles pseudokinase 3 [Source:ZFIN;Acc:ZDB-GENE-040426-2609]
ENSDARG00000014517	111 EEE DEDDEEE	usp5	ubiquitin specific peptidase 5 (isopeptidase T) [Source:ZFIN;Acc:ZDB-GENE-040426-2584]
ENSDARG00000024874	203 EEE DEDEEEE	dock4b	dedicator of cytokinesis 4b [Source:ZFIN;Acc:ZDB-GENE-060130-74]
ENSDARG00000022648	207 GGG AGAGGGG	otud3	OTU deubiquitinase 3 [Source:ZFIN;Acc:ZDB-GENE-040426-2509]
ENSDARG00000026655	21 IIY LILFIIF	tspo	translocator protein [Source:ZFIN;Acc:ZDB-GENE-041010-125]
ENSDARG00000043646	132 TTT ITITTTT 211 LFL MLMLLLL	slc6a8	solute carrier family 6 (neurotransmitter transporter), member 8 [Source:ZFIN;Acc:ZDB-GENE-071024-2]
ENSDARG00000028017	60 LVV IVIVVVV	tp53inp1	tumor protein p53 inducible nuclear protein 1 [Source:ZFIN;Acc:ZDB-GENE-031018-3]
ENSDARG00000028517	496 SSS FPFSSSS	hbp1	HMG-box transcription factor 1 [Source:ZFIN;Acc:ZDB-GENE-050522-414]
ENSDARG00000041493	424 VVV IVIIVVV 445 AAA STSAAAA 609 LLL VQV-LLL	ipo4	importin 4 [Source:ZFIN;Acc:ZDB-GENE-041014-307]
ENSDARG00000023237	697 KKK RKR-KKK	syne3	spectrin repeat containing, nuclear envelope family member 3 [Source:ZFIN;Acc:ZDB-GENE-070209-271]
ENSDARG00000030514	336 YYY FYFYYYY 599 DDD EDEDDDD	acsl1a	acyl-CoA synthetase long-chain family member 1a [Source:ZFIN;Acc:ZDB-GENE-050809-115]
ENSDARG00000010641	242 VII LILIIII	slc20a1b	solute carrier family 20 (phosphate transporter), member 1b [Source:ZFIN;Acc:ZDB-GENE-030131-260]
ENSDARG00000091418	20 VVV MVMVVVV	snx17	sorting nexin 17 [Source:ZFIN;Acc:ZDB-GENE-030131-9475]
ENSDARG00000032261	168 DDD EDEDDDD	rngtt	RNA guanylyltransferase and 5'-phosphatase [Source:ZFIN;Acc:ZDB-GENE-040426-2087]
ENSDARG00000031540	183 VTP AMAMVTM	tmem200a	transmembrane protein 200A [Source:ZFIN;Acc:ZDB-GENE-040724-81]
ENSDARG00000033179	33 VVV IVIGVVV	tmem243b	transmembrane protein 243, mitochondrial b [Source:ZFIN;Acc:ZDB-GENE-040426-2205]
ENSDARG00000033999	106 KKK RKRKKKK	cyp26a1	cytochrome P450, family 26, subfamily A, polypeptide 1 [Source:ZFIN;Acc:ZDB-GENE-990415-44]
ENSDARG00000029088	277 RRR KRKRRRR	guf1	GUF1 homolog, GTPase [Source:ZFIN;Acc:ZDB-GENE-030131-4289]
ENSDARG00000030560	1278 TVV LALVVVV	helz	helicase with zinc finger [Source:ZFIN;Acc:ZDB-GENE-040426-2419]
ENSDARG00000039515	126 SPP ASAPSPP	atf4a	activating transcription factor 4a [Source:ZFIN;Acc:ZDB-GENE-040426-2340]
ENSDARG00000020007	1167 AQA GAGAAAA	col1a2	collagen, type I, alpha 2 [Source:ZFIN;Acc:ZDB-GENE-030131-8415]
ENSDARG00000034907	88 III VIVIIII	paqr7b	progestin and adipoQ receptor family member VII, b [Source:ZFIN;Acc:ZDB-GENE-030728-2]
ENSDARG00000034768	964 STT ATATSTT	phf3	PHD finger protein 3 [Source:ZFIN;Acc:ZDB-GENE-090313-207]
ENSDARG00000032651	573 AAA SASTAAA	ppp1r10	protein phosphatase 1, regulatory subunit 10 [Source:ZFIN;Acc:ZDB-GENE-020419-15]
ENSDARG00000030364	208 AAA SDSAAAA	angpt1	angiopoietin 1 [Source:ZFIN;Acc:ZDB-GENE-010817-1]
ENSDARG00000069185	1662 KQQ EQEQQQQ	celsr1a	cadherin EGF LAG seven-pass G-type receptor 1a [Source:ZFIN;Acc:ZDB-GENE-030616-78]
ENSDARG00000030656	31 VVV AVAVVVV	2020-09-03	septin 3 [Source:ZFIN;Acc:ZDB-GENE-050522-375]
ENSDARG00000030125	197 VMM LMLMMMM	sox7	SRY (sex determining region Y)-box 7 [Source:ZFIN;Acc:ZDB-GENE-040109-4]
ENSDARG00000038743	493 EEE DEDDEEE 806 VVV LVLVVVV	copb2	coatomer protein complex, subunit beta 2 [Source:ZFIN;Acc:ZDB-GENE-010724-7]
ENSDARG00000022727	449 SSS TSTSSSS	CABZ01009157.1
ENSDARG00000006299	204 LLL FLFILLL	arhgef7a	Rho guanine nucleotide exchange factor (GEF) 7a [Source:ZFIN;Acc:ZDB-GENE-060322-11]
ENSDARG00000006110	700 VKK RKRKKKK	chd	chordin [Source:ZFIN;Acc:ZDB-GENE-990415-33]
ENSDARG00000029885	191 MMM SMSMMMM	rab41	RAB41, member RAS oncogene family [Source:ZFIN;Acc:ZDB-GENE-040426-2686]
ENSDARG00000032704	469 GGG SGSGGGG 475 PQQ RQRQQQQ	qrsl1	glutaminyl-tRNA synthase (glutamine-hydrolyzing)-like 1 [Source:ZFIN;Acc:ZDB-GENE-030131-5540]
ENSDARG00000013921	1203 AAT VMVAAAA	frya	furry homolog a (Drosophila) [Source:ZFIN;Acc:ZDB-GENE-060510-4]
ENSDARG00000034160	198 AAA SASAAAA	slc4a1ap	solute carrier family 4 (anion exchanger), member 1, adaptor protein [Source:ZFIN;Acc:ZDB-GENE-080521-2]
ENSDARG00000055973	110 TTA STSRTTT	zar1l	zygote arrest 1-like [Source:ZFIN;Acc:ZDB-GENE-060810-119]
ENSDARG00000010728	343 RKR MKMKKKK	scin	scinderin [Source:ZFIN;Acc:ZDB-GENE-060503-6]
ENSDARG00000005416	326 MTT ATATTTT 584 EEE DED-EEE	map3k5	mitogen-activated protein kinase kinase kinase 5 [Source:ZFIN;Acc:ZDB-GENE-030827-3]
ENSDARG00000018973	298 QRK ELEKQKK	clptm1	cleft lip and palate associated transmembrane protein 1 [Source:ZFIN;Acc:ZDB-GENE-040801-265]
ENSDARG00000004055	388 AAA VAVAAAA	uhrf1bp1l	UHRF1 binding protein 1-like [Source:ZFIN;Acc:ZDB-GENE-041210-177]
ENSDARG00000019444	158 LLL FLFLLLL	ssr4	signal sequence receptor, delta [Source:ZFIN;Acc:ZDB-GENE-030131-4900]
ENSDARG00000029955	252 DDD EDEDDDD 420 VVV IVIVVVV 425 VVV MVMVVVV	glb1l	galactosidase, beta 1-like [Source:ZFIN;Acc:ZDB-GENE-050309-196]
ENSDARG00000031632	23 KKK RKRKKKK	chst10	carbohydrate sulfotransferase 10 [Source:ZFIN;Acc:ZDB-GENE-040808-40]
ENSDARG00000040248	186 YYY HYHHYYY	crata	carnitine O-acetyltransferase a [Source:ZFIN;Acc:ZDB-GENE-040927-17]
ENSDARG00000031954	273 AAA VAVAAAA	rbck1	RanBP-type and C3HC4-type zinc finger containing 1 [Source:ZFIN;Acc:ZDB-GENE-040704-3]
ENSDARG00000035909	248 VVV IVIVVVV 261 HQQ RQRRHQQ	mfsd2ab	major facilitator superfamily domain containing 2ab [Source:ZFIN;Acc:ZDB-GENE-040801-89]
ENSDARG00000030913	579 AAA PAPAAAA	cluha	clustered mitochondria (cluA/CLU1) homolog a [Source:ZFIN;Acc:ZDB-GENE-061103-457]
ENSDARG00000030156	42 TII RLRATII	naglu	N-acetylglucosaminidase, alpha [Source:ZFIN;Acc:ZDB-GENE-100726-2]
ENSDARG00000008279	58 AAV TATGAAA	map2k7	mitogen-activated protein kinase kinase 7 [Source:ZFIN;Acc:ZDB-GENE-090312-186]
ENSDARG00000039929	39 TKK RTRKKKK 177 AAA SASSAAA	ckmt2b	creatine kinase, mitochondrial 2b (sarcomeric) [Source:ZFIN;Acc:ZDB-GENE-040426-1654]
ENSDARG00000017261	244 SSS RSRGSSS 274 VVV LIL-VVV	gdpd1	glycerophosphodiester phosphodiesterase domain containing 1 [Source:ZFIN;Acc:ZDB-GENE-040822-22]
ENSDARG00000017321	283 EEE DED-EEE	kdr	kinase insert domain receptor (a type III receptor tyrosine kinase) [Source:ZFIN;Acc:ZDB-GENE-041001-112]
ENSDARG00000029724	22 HHH QHQ-HHH	pqbp1	polyglutamine binding protein 1 [Source:ZFIN;Acc:ZDB-GENE-030616-158]
ENSDARG00000019383	914 AAT STSAAAA	cdc42bpb	CDC42 binding protein kinase beta (DMPK-like) [Source:ZFIN;Acc:ZDB-GENE-030131-3647]
ENSDARG00000007916	454 EAA VTVAAAA	xpnpep3	X-prolyl aminopeptidase 3, mitochondrial [Source:ZFIN;Acc:ZDB-GENE-040426-2076]
ENSDARG00000035256	758 VVV AVAVVVV 853 AAA PAPAAAA	eef2l2	eukaryotic translation elongation factor 2, like 2 [Source:ZFIN;Acc:ZDB-GENE-030131-8112]
ENSDARG00000016868	505 QQQ RQRQQQQ	rhobtb2a	Rho-related BTB domain containing 2a [Source:ZFIN;Acc:ZDB-GENE-060315-11]
ENSDARG00000004851	74 CCW SGSLCCC	hinfp	histone H4 transcription factor [Source:ZFIN;Acc:ZDB-GENE-040426-2764]
ENSDARG00000035521	99 RRR QRQQRRR	sfrp1a	secreted frizzled-related protein 1a [Source:ZFIN;Acc:ZDB-GENE-040310-5]
ENSDARG00000044373	94 EEE DEDEEEE	atg4c	autophagy related 4C, cysteine peptidase [Source:ZFIN;Acc:ZDB-GENE-040625-84]
ENSDARG00000035819	157 EEE DEDEEEE	sirt3	sirtuin 3 [Source:ZFIN;Acc:ZDB-GENE-070112-1762]
ENSDARG00000035883	30 EDD GEGDEDD	nt5c1aa	5'-nucleotidase, cytosolic IAa [Source:ZFIN;Acc:ZDB-GENE-070705-423]
ENSDARG00000035913	9 EEE KEKEEEE 205 STT ATATTTT	yars	tyrosyl-tRNA synthetase [Source:ZFIN;Acc:ZDB-GENE-030425-2]
ENSDARG00000035986	10 PPP SASPPPP	ptpn2b	protein tyrosine phosphatase, non-receptor type 2, b [Source:ZFIN;Acc:ZDB-GENE-030909-8]
ENSDARG00000036060	21 LLL VLVLLLL	exosc6	exosome component 6 [Source:ZFIN;Acc:ZDB-GENE-050522-362]
ENSDARG00000036074	232 TSS ASAATSS	cebpa	CCAAT/enhancer binding protein (C/EBP), alpha [Source:ZFIN;Acc:ZDB-GENE-020111-2]
ENSDARG00000036076	420 MLL VLVLMLL 490 EEE DEDEEEE	heatr3	HEAT repeat containing 3 [Source:ZFIN;Acc:ZDB-GENE-040426-1876]
ENSDARG00000036158	369 MMI VMVMMMM	nudcd1	NudC domain containing 1 [Source:ZFIN;Acc:ZDB-GENE-050522-483]
ENSDARG00000020041	670 III VIVIIII	zgc:163107	zgc:163107 [Source:ZFIN;Acc:ZDB-GENE-070521-7]
ENSDARG00000007744	330 PVA LALAPVA	tsr1	TSR1, 20S rRNA accumulation, homolog (S. cerevisiae) [Source:ZFIN;Acc:ZDB-GENE-030131-3762]
ENSDARG00000036308	507 GSS CSCSSSS	nod1	nucleotide-binding oligomerization domain containing 1 [Source:ZFIN;Acc:ZDB-GENE-071116-9]
ENSDARG00000036755	681 AAA TRTAAAA	prmt9	protein arginine methyltransferase 9 [Source:ZFIN;Acc:ZDB-GENE-080728-4]
ENSDARG00000012682	122 GGG QGQGGGG 128 YYY FYFYYYY 131 KKK EKEKKKK 138 FFF YFY-FFF	pfn2l	profilin 2 like [Source:ZFIN;Acc:ZDB-GENE-030131-34]
ENSDARG00000036852	5 RTR ARARRTR 136 IMI VIVIIII	DXO	decapping exoribonuclease [Source:HGNC Symbol;Acc:HGNC:2992]
ENSDARG00000036913	89 IVI LVLVIVV	st6galnac6	ST6 (alpha-N-acetyl-neuraminyl-2,3-beta-galactosyl-1,3)-N-acetylgalactosaminide alpha-2,6-sialyltransferase 6 [Source:ZFIN;Acc:ZDB-GENE-060322-7]
ENSDARG00000037060	1405 PGG SPS-PGG 1965 GGG SGSGGGG 2135 SSP TITSSSS 2232 VVV AVAVVVV 2662 QPP LPLQPPP	kmt2d	lysine (K)-specific methyltransferase 2D [Source:ZFIN;Acc:ZDB-GENE-060223-2]
ENSDARG00000077882	82 VVI LVLLVVV 94 HRR LRLLRRR 100 KKK RKRRKKK 103 KKK RKRRKKK 111 DDD EDEDDDD	wisp2	WNT1 inducible signaling pathway protein 2 [Source:ZFIN;Acc:ZDB-GENE-060223-1]
ENSDARG00000037281	124 QPP SASPPPP 197 MMM LMLMMMM 297 QTT RQRMQTT 300 KKK RKRQKKK 337 III VIVIIII	fgg	fibrinogen gamma chain [Source:ZFIN;Acc:ZDB-GENE-040426-1998]
ENSDARG00000074451	156 III VIVIIII	mnd1	meiotic nuclear divisions 1 homolog (S. cerevisiae) [Source:ZFIN;Acc:ZDB-GENE-040801-116]
ENSDARG00000037363	536 QQQ RLR-QQQ 543 CCC SCS-CCC	st5	suppression of tumorigenicity 5 [Source:ZFIN;Acc:ZDB-GENE-030131-2547]
ENSDARG00000037405	335 DDD EDEDDDD	zgc:112083	zgc:112083 [Source:ZFIN;Acc:ZDB-GENE-050417-284]
ENSDARG00000037593	431 LLL VLVLLLL	prickle2b	prickle homolog 2b [Source:ZFIN;Acc:ZDB-GENE-030724-6]
ENSDARG00000077126	284 EEE DADEEEE	snrnp70	small nuclear ribonucleoprotein 70 (U1) [Source:ZFIN;Acc:ZDB-GENE-040825-2]
ENSDARG00000037961	37 HHH QHQHHHH	rcn3	reticulocalbin 3, EF-hand calcium binding domain [Source:ZFIN;Acc:ZDB-GENE-040625-175]
ENSDARG00000037966	236 VVV IVI-VVV	thoc6	THO complex 6 [Source:ZFIN;Acc:ZDB-GENE-041010-198]
ENSDARG00000037995	212 KKK EKEKKKK	gdf3	growth differentiation factor 3 [Source:ZFIN;Acc:ZDB-GENE-980526-389]
ENSDARG00000038028	49 YYY FYFFYYY	ndufa6	NADH dehydrogenase (ubiquinone) 1 alpha subcomplex, 6 [Source:ZFIN;Acc:ZDB-GENE-040426-1124]
ENSDARG00000038066	498 TAI SASVTAV	kpna2	karyopherin alpha 2 (RAG cohort 1, importin alpha 1) [Source:ZFIN;Acc:ZDB-GENE-040718-22]
ENSDARG00000038075	173 DDD EDEEDDD 180 VML ILIVVVV	cyc1	cytochrome c-1 [Source:ZFIN;Acc:ZDB-GENE-031105-2]
ENSDARG00000038428	300 HHH QHQHHHH	sulf1	sulfatase 1 [Source:ZFIN;Acc:ZDB-GENE-030131-9242]
ENSDARG00000019316	400 EEE DEDEEEE	fer1l6	fer-1-like family member 6 [Source:ZFIN;Acc:ZDB-GENE-070912-312]
ENSDARG00000038834	439 RHH YRYRHHH	etfdh	electron-transferring-flavoprotein dehydrogenase [Source:ZFIN;Acc:ZDB-GENE-040912-168]
ENSDARG00000038858	29 TTT ATATTTT	setd7	SET domain containing (lysine methyltransferase) 7 [Source:ZFIN;Acc:ZDB-GENE-040718-156]
ENSDARG00000038879	334 DGG SGSGGGG	ift80	intraflagellar transport 80 homolog (Chlamydomonas) [Source:ZFIN;Acc:ZDB-GENE-041212-50]
ENSDARG00000039412	315 KDD EDEEDDD	dmrta2	DMRT-like family A2 [Source:ZFIN;Acc:ZDB-GENE-041116-2]
ENSDARG00000057374	15 RKR QRQRRRR	sfxn3	sideroflexin 3 [Source:ZFIN;Acc:ZDB-GENE-070112-2092]
ENSDARG00000074184	1688 GGG VGVGGGG	arhgap32b	Rho GTPase activating protein 32b [Source:ZFIN;Acc:ZDB-GENE-091204-147]
ENSDARG00000039987	896 DDD EDEDDDD	hivep2a	human immunodeficiency virus type I enhancer binding protein 2a [Source:ZFIN;Acc:ZDB-GENE-041014-354]
ENSDARG00000040024	115 RRR CRCRRRR	gpd1l	glycerol-3-phosphate dehydrogenase 1-like [Source:ZFIN;Acc:ZDB-GENE-041010-220]
ENSDARG00000040041	670 VVV MVMVVVV	mcm4	minichromosome maintenance complex component 4 [Source:ZFIN;Acc:ZDB-GENE-030131-9544]
ENSDARG00000040180	105 VVI LVLIVVI	slc35a1	solute carrier family 35 (CMP-sialic acid transporter), member A1 [Source:ZFIN;Acc:ZDB-GENE-080716-17]
ENSDARG00000040295	144 ITT STSTTTT	apoeb	apolipoprotein Eb [Source:ZFIN;Acc:ZDB-GENE-980526-368]
ENSDARG00000040338	129 GGG AGAGGGG	hvcn1	hydrogen voltage-gated channel 1 [Source:ZFIN;Acc:ZDB-GENE-040718-36]
ENSDARG00000040387	55 RRR KRKRRRR	mmd	monocyte to macrophage differentiation-associated [Source:ZFIN;Acc:ZDB-GENE-051120-39]
ENSDARG00000040407	5 IIM VIVIIII	usp22	ubiquitin specific peptidase 22 [Source:ZFIN;Acc:ZDB-GENE-060512-211]
ENSDARG00000040455	235 GTG AGAGGTG	unc50	unc-50 homolog (C. elegans) [Source:ZFIN;Acc:ZDB-GENE-040426-907]
ENSDARG00000040527	297 CCC SCS-CCC	siae	sialic acid acetylesterase [Source:ZFIN;Acc:ZDB-GENE-040426-1032]
ENSDARG00000040534	76 FFF IFIFFFF 216 FFF LFLFFFF	epcam	epithelial cell adhesion molecule [Source:ZFIN;Acc:ZDB-GENE-040426-2209]
ENSDARG00000040628	183 TTT STSTTTT	zgc:110333	zgc:110333 [Source:ZFIN;Acc:ZDB-GENE-050417-331]
ENSDARG00000009567	2019 QQQ HQH-QQQ 2158 KKK RKRRKKK	spegb	SPEG complex locus b [Source:ZFIN;Acc:ZDB-GENE-081104-517]
ENSDARG00000040920	104 MKE VQVQMQQ	si:dkey-49n23.1	si:dkey-49n23.1 [Source:ZFIN;Acc:ZDB-GENE-050208-762]
ENSDARG00000040984	46 GGG AGAGGGG 285 III VIVVIII	hspa13	heat shock protein 70 family, member 13 [Source:ZFIN;Acc:ZDB-GENE-070410-58]
ENSDARG00000069274	494 CCC SCSCCCC	ighmbp2	immunoglobulin mu binding protein 2 [Source:ZFIN;Acc:ZDB-GENE-050419-258]
ENSDARG00000041133	279 III TITIIII	rapsn	receptor-associated protein of the synapse, 43kD [Source:ZFIN;Acc:ZDB-GENE-030313-1]
ENSDARG00000041252	726 DGG SDSGDGG	gemin4	gem (nuclear organelle) associated protein 4 [Source:ZFIN;Acc:ZDB-GENE-050522-188]
ENSDARG00000017006	834 MMM LMLMMMM	dennd5a	DENN/MADD domain containing 5A [Source:ZFIN;Acc:ZDB-GENE-071211-1]
ENSDARG00000056209	73 KQQ LILQQQQ	myoz1a	myozenin 1a [Source:ZFIN;Acc:ZDB-GENE-040426-1875]
ENSDARG00000041402	70 TTT APASTTT	zc3h14	zinc finger CCCH-type containing 14 [Source:ZFIN;Acc:ZDB-GENE-041014-257]
ENSDARG00000041421	39 MMM LFL-MMM	taz	tafazzin [Source:ZFIN;Acc:ZDB-GENE-030131-684]
ENSDARG00000041429	22 SSS TSTSSSS	vwa9	von Willebrand factor A domain containing 9 [Source:ZFIN;Acc:ZDB-GENE-030131-5804]
ENSDARG00000041481	577 AAA TVTAAAA	smg5	SMG5 nonsense mediated mRNA decay factor [Source:ZFIN;Acc:ZDB-GENE-050913-144]
ENSDARG00000041607	102 SAA GAGAAAA	eif4ebp3l	eukaryotic translation initiation factor 4E binding protein 3, like [Source:ZFIN;Acc:ZDB-GENE-030826-26]
ENSDARG00000041706	103 GSS TSTASSS 141 AAA TATAAAA	vgll2a	vestigial-like family member 2a [Source:ZFIN;Acc:ZDB-GENE-050913-38]
ENSDARG00000041665	100 GGG EGEGGGG	mkrn1	makorin, ring finger protein, 1 [Source:ZFIN;Acc:ZDB-GENE-020213-1]
ENSDARG00000041870	365 KKK RKRKKKK 1061 VVV IVIVVVV 1085 AAA TATAAAA	ift172	intraflagellar transport 172 [Source:ZFIN;Acc:ZDB-GENE-040827-1]
ENSDARG00000013687	1088 VVV LVLVVVV	cilp2	cartilage intermediate layer protein 2 [Source:ZFIN;Acc:ZDB-GENE-050208-436]
ENSDARG00000042027	55 DDD EDEDDDD	prrx1b	paired related homeobox 1b [Source:ZFIN;Acc:ZDB-GENE-030131-9033]
ENSDARG00000042054	268 AVI FIFSVVI	zgc:171971	zgc:171971 [Source:ZFIN;Acc:ZDB-GENE-070928-37]
ENSDARG00000042087	207 TTT STSTTTT	dmap1	DNA methyltransferase 1 associated protein 1 [Source:ZFIN;Acc:ZDB-GENE-040426-748]
ENSDARG00000042188	114 VVV LALVVVV	ttc38	tetratricopeptide repeat domain 38 [Source:ZFIN;Acc:ZDB-GENE-050522-318]
ENSDARG00000053713	1323 III VIVIIII 1396 III MIMIIII	ccdc88c	coiled-coil domain containing 88C [Source:ZFIN;Acc:ZDB-GENE-100419-3]
ENSDARG00000042322	215 DDD EDEDDDD	si:dkey-177p2.6	si:dkey-177p2.6 [Source:ZFIN;Acc:ZDB-GENE-030131-5926]
ENSDARG00000042627	1148 FFF VCVFFFF	nhsl1b	NHS-like 1b [Source:ZFIN;Acc:ZDB-GENE-040910-1]
ENSDARG00000042641	39 SSS FSF-SSS	cyp51	cytochrome P450, family 51 [Source:ZFIN;Acc:ZDB-GENE-040625-2]
ENSDARG00000042658	225 SSS GSGSSSS	acad8	acyl-CoA dehydrogenase family, member 8 [Source:ZFIN;Acc:ZDB-GENE-040426-828]
ENSDARG00000042659	199 VVV IVI-VVV	thyn1	thymocyte nuclear protein 1 [Source:ZFIN;Acc:ZDB-GENE-040426-1585]
ENSDARG00000042728	314 DDD EDEDDDD 339 RRR KRKRRRR	plaa	phospholipase A2-activating protein [Source:ZFIN;Acc:ZDB-GENE-030826-13]
ENSDARG00000042742	118 QQQ KQKQQQQ	stx6	syntaxin 6 [Source:ZFIN;Acc:ZDB-GENE-030131-858]
ENSDARG00000042816	38 MMM TMTMMMM	mmp9	matrix metallopeptidase 9 [Source:ZFIN;Acc:ZDB-GENE-040426-2132]
ENSDARG00000042824	127 TSS ASAPTSS 220 GEE AEADGEE	nfe2l2a	nuclear factor, erythroid 2-like 2a [Source:ZFIN;Acc:ZDB-GENE-030723-2]
ENSDARG00000042962	106 SSS TSTSSSS	dgcr2	DiGeorge syndrome critical region gene 2 [Source:ZFIN;Acc:ZDB-GENE-040718-404]
ENSDARG00000032087	147 QEA DEDAEEA	sgsh	N-sulfoglucosamine sulfohydrolase (sulfamidase) [Source:ZFIN;Acc:ZDB-GENE-030131-4958]
ENSDARG00000043011	275 RRR HRHRRRR	chst14	carbohydrate (N-acetylgalactosamine 4-0) sulfotransferase 14 [Source:ZFIN;Acc:ZDB-GENE-040401-3]
ENSDARG00000043177	39 AAA TATAAAA	lsm1	LSM1, U6 small nuclear RNA associated [Source:ZFIN;Acc:ZDB-GENE-040801-68]
ENSDARG00000043211	89 SSS GSGSSSS 110 TSS ATAATSA	ripk4	receptor-interacting serine-threonine kinase 4 [Source:ZFIN;Acc:ZDB-GENE-040426-2042]
ENSDARG00000043332	152 RKK GKGKRKK	prkcz	protein kinase C, zeta [Source:ZFIN;Acc:ZDB-GENE-070511-1]
ENSDARG00000043542	94 MMM LMLMMMM	zpr1	ZPR1 zinc finger [Source:ZFIN;Acc:ZDB-GENE-040426-2110]
ENSDARG00000043643	353 AAA VAV-AAA	ehbp1	EH domain binding protein 1 [Source:ZFIN;Acc:ZDB-GENE-091006-4]
ENSDARG00000043665	25 MMM IMIMMMM	glrx5	glutaredoxin 5 homolog (S. cerevisiae) [Source:ZFIN;Acc:ZDB-GENE-040426-1957]
ENSDARG00000043673	85 DDD EDEDDDD 86 DDD EDEDDDD	BEGAIN	si:dkey-174m14.3 [Source:ZFIN;Acc:ZDB-GENE-030131-8158]
ENSDARG00000043734	186 HQQ RHRQHQQ	trmu	tRNA 5-methylaminomethyl-2-thiouridylate methyltransferase [Source:ZFIN;Acc:ZDB-GENE-050522-540]
ENSDARG00000043884	200 EKE DSDEEEE	nup43	nucleoporin 43 [Source:ZFIN;Acc:ZDB-GENE-040426-2533]
ENSDARG00000043963	446 LHL RLRQLHL 667 ARP EPE-ARP	si:ch211-241j12.3	si:ch211-241j12.3 [Source:ZFIN;Acc:ZDB-GENE-040724-72]
ENSDARG00000044134	682 QQQ HQHQQQQ	iars2	isoleucyl-tRNA synthetase 2, mitochondrial [Source:ZFIN;Acc:ZDB-GENE-030616-608]
ENSDARG00000044404	164 EEE DEDEEEE 375 VVV IVIVVVV	pars2	prolyl-tRNA synthetase 2, mitochondrial (putative) [Source:ZFIN;Acc:ZDB-GENE-030131-4219]
ENSDARG00000044556	724 MMM IMIMMMM	pacs1a	phosphofurin acidic cluster sorting protein 1a [Source:ZFIN;Acc:ZDB-GENE-050208-244]
ENSDARG00000044596	5 PPP LPLPPPP	pgap2	post-GPI attachment to proteins 2 [Source:ZFIN;Acc:ZDB-GENE-050320-119]
ENSDARG00000044625	396 EEE DEDEEEE 816 PPP LPLPPPP	pcf11	PCF11 cleavage and polyadenylation factor subunit [Source:ZFIN;Acc:ZDB-GENE-041114-175]
ENSDARG00000002494	559 TTT IMITTTT	itgb6	integrin, beta 6 [Source:ZFIN;Acc:ZDB-GENE-100812-2]
ENSDARG00000044935	287 QQQ EQEHQQQ	hpdb	4-hydroxyphenylpyruvate dioxygenase b [Source:ZFIN;Acc:ZDB-GENE-040808-62]
ENSDARG00000045025	11 FFF LFLFFFF	ift52	intraflagellar transport 52 homolog (Chlamydomonas) [Source:ZFIN;Acc:ZDB-GENE-040614-3]
ENSDARG00000045071	116 IIT STSTTTT	chad	chondroadherin [Source:ZFIN;Acc:ZDB-GENE-040426-1130]
ENSDARG00000045123	555 QQE RQR-QQQ	oplah	5-oxoprolinase (ATP-hydrolysing) [Source:ZFIN;Acc:ZDB-GENE-121214-293]
ENSDARG00000045175	56 HHQ RERQHHQ	pofut2	protein O-fucosyltransferase 2 [Source:ZFIN;Acc:ZDB-GENE-030131-3595]
ENSDARG00000045513	244 PTV SPSTPTT 469 EEE DEDEEEE	taf3	TAF3 RNA polymerase II, TATA box binding protein (TBP)-associated facto [Source:ZFIN;Acc:ZDB-GENE-030131-6406]
ENSDARG00000045517	747 SAS TSTASAS	itih5	inter-alpha-trypsin inhibitor heavy chain family, member 5 [Source:ZFIN;Acc:ZDB-GENE-041210-193]
ENSDARG00000018149	73 AAA TATAAAA 453 AAA CACGAAA	slc38a4	solute carrier family 38, member 4 [Source:ZFIN;Acc:ZDB-GENE-041010-14]
ENSDARG00000045888	196 SSS GSGSSSS	acat1	acetyl-CoA acetyltransferase 1 [Source:ZFIN;Acc:ZDB-GENE-040808-68]
ENSDARG00000056519	79 SSS TSTSSSS 136 GAA VAVAAAA	si:dkey-280e21.3	si:dkey-280e21.3 [Source:ZFIN;Acc:ZDB-GENE-140106-61]
ENSDARG00000045958	399 VVV IVIVVVV	egfl6	EGF-like-domain, multiple 6 [Source:ZFIN;Acc:ZDB-GENE-040718-157]
ENSDARG00000051816	676 VVV LILVVVV	aass	aminoadipate-semialdehyde synthase [Source:ZFIN;Acc:ZDB-GENE-061220-8]
ENSDARG00000033889	242 PTS LSLSPSS	spty2d1	SPT2 chromatin protein domain containing 1 [Source:ZFIN;Acc:ZDB-GENE-050522-212]
ENSDARG00000051886	768 IMM LILLIMM 1653 EEE DEDDEEE	ankrd11	ankyrin repeat domain 11 [Source:ZFIN;Acc:ZDB-GENE-030131-3932]
ENSDARG00000051888	295 PPP SPSPPPP	ist1	increased sodium tolerance 1 homolog (yeast) [Source:ZFIN;Acc:ZDB-GENE-030131-179]
ENSDARG00000052025	384 III VIVIIII	pomgnt1	protein O-linked mannose N-acetylglucosaminyltransferase 1 (beta 1,2-) [Source:ZFIN;Acc:ZDB-GENE-070112-991]
ENSDARG00000052121	357 GGA RGRAGGG	rag2	recombination activating gene 2 [Source:ZFIN;Acc:ZDB-GENE-990415-235]
ENSDARG00000011973	208 DDD EDEDDDD	slc35d1a	solute carrier family 35 (UDP-GlcA/UDP-GalNAc transporter), member D1a [Source:ZFIN;Acc:ZDB-GENE-040826-5]
ENSDARG00000052368	86 EER QEQEEEE	cltb	clathrin, light chain B [Source:ZFIN;Acc:ZDB-GENE-101005-2]
ENSDARG00000052408	106 MVV TVTVMVV 141 III VIVVIII	mgat2	mannosyl (alpha-1,6-)-glycoprotein beta-1,2-N-acetylglucosaminyltransferase [Source:ZFIN;Acc:ZDB-GENE-070410-54]
ENSDARG00000052652	463 TTT ATASTTT	fermt1	fermitin family member 1 [Source:ZFIN;Acc:ZDB-GENE-030131-3264]
ENSDARG00000052690	298 AAA SASAAAA	arrdc3a	arrestin domain containing 3a [Source:ZFIN;Acc:ZDB-GENE-030131-2913]
ENSDARG00000060238	266 DDD EDEDDDD	uacab	uveal autoantigen with coiled-coil domains and ankyrin repeats b [Source:ZFIN;Acc:ZDB-GENE-030521-32]
ENSDARG00000052818	538 TTT PTPITTT	smcr8a	Smith-Magenis syndrome chromosome region, candidate 8a [Source:ZFIN;Acc:ZDB-GENE-071212-4]
ENSDARG00000014945	549 AAT VAVSAAA	znf598	zinc finger protein 598 [Source:ZFIN;Acc:ZDB-GENE-060602-3]
ENSDARG00000053047	33 QQM PQPVQQV 96 EEE DEDEEEE	eif2s2	eukaryotic translation initiation factor 2, subunit 2 beta [Source:ZFIN;Acc:ZDB-GENE-030131-3085]
ENSDARG00000053087	548 DDD EDEDDDD	mthfr	methylenetetrahydrofolate reductase (NAD(P)H) [Source:ZFIN;Acc:ZDB-GENE-041111-215]
ENSDARG00000053101	219 GGT SESGGGG	prpf38b	pre-mRNA processing factor 38B [Source:ZFIN;Acc:ZDB-GENE-040426-2878]
ENSDARG00000068214	74 III VIVMIII	ccni	cyclin I [Source:ZFIN;Acc:ZDB-GENE-040426-2898]
ENSDARG00000041895	1596 KKK RKR-KKK	cad	carbamoyl-phosphate synthetase 2, aspartate transcarbamylase, and dihydroorotase [Source:ZFIN;Acc:ZDB-GENE-021030-4]
ENSDARG00000053362	658 HHH RYRQHHH	cilp	cartilage intermediate layer protein, nucleotide pyrophosphohydrolase [Source:ZFIN;Acc:ZDB-GENE-050208-76]
ENSDARG00000053485	138 TTT ATATTTT	aldh6a1	aldehyde dehydrogenase 6 family, member A1 [Source:ZFIN;Acc:ZDB-GENE-030131-9192]
ENSDARG00000053652	184 QQQ RSRQQQQ	ndufaf6	NADH dehydrogenase (ubiquinone) complex I, assembly factor 6 [Source:ZFIN;Acc:ZDB-GENE-100112-1]
ENSDARG00000038917	409 EEE DEDEEEE 627 TII VIVIIII	rad50	RAD50 homolog, double strand break repair protein [Source:ZFIN;Acc:ZDB-GENE-050506-110]
ENSDARG00000053864	861 AGA VPVAAAA	elmsan1b	ELM2 and Myb/SANT-like domain containing 1b [Source:ZFIN;Acc:ZDB-GENE-131121-13]
ENSDARG00000054096	199 DDD EDEDDDD	rbm41	RNA binding motif protein 41 [Source:ZFIN;Acc:ZDB-GENE-041114-107]
ENSDARG00000094512	164 YYY HYHYYYY	gabrz	gamma-aminobutyric acid (GABA) A receptor, zeta [Source:ZFIN;Acc:ZDB-GENE-080303-26]
ENSDARG00000054301	95 III VIVVIII 198 KKK RKRKKKK	kti12	KTI12 chromatin associated homolog [Source:ZFIN;Acc:ZDB-GENE-060825-174]
ENSDARG00000054446	89 GDD EDEEDDD	ccdc43	coiled-coil domain containing 43 [Source:ZFIN;Acc:ZDB-GENE-040426-1587]
ENSDARG00000054570	2890 AAA TSTAAAA 3039 PPP SPSPPPP	smg1	SMG1 phosphatidylinositol 3-kinase-related kinase [Source:ZFIN;Acc:ZDB-GENE-061013-767]
ENSDARG00000054610	144 HHH RHRHHHH 210 III LILIIII	coro1a	coronin, actin binding protein, 1A [Source:ZFIN;Acc:ZDB-GENE-030131-9512]
ENSDARG00000054848	107 EEE DEDEEEE	pdk4	pyruvate dehydrogenase kinase, isozyme 4 [Source:ZFIN;Acc:ZDB-GENE-060503-754]
ENSDARG00000054978	291 III VIVIIII	kifc3	kinesin family member C3 [Source:ZFIN;Acc:ZDB-GENE-030131-3724]
ENSDARG00000044669	435 AAS PAPTAAA	hp1bp3	heterochromatin protein 1, binding protein 3 [Source:ZFIN;Acc:ZDB-GENE-060810-79]
ENSDARG00000055186	158 AAA SASAAAA 316 QKQ RQR-QKQ	ccr9a	chemokine (C-C motif) receptor 9a [Source:ZFIN;Acc:ZDB-GENE-060130-125]
ENSDARG00000055429	748 LLL ILILLLL	kat6b	K(lysine) acetyltransferase 6B [Source:ZFIN;Acc:ZDB-GENE-000607-52]
ENSDARG00000045140	321 SSS ESESSSS	lcmt1	leucine carboxyl methyltransferase 1 [Source:ZFIN;Acc:ZDB-GENE-040912-75]
ENSDARG00000055639	6 ASA TATAASA 350 MMM LMLLMMM	ruvbl2	RuvB-like AAA ATPase 2 [Source:ZFIN;Acc:ZDB-GENE-030109-1]
ENSDARG00000055648	936 VVV IVIVVVV	cpda	carboxypeptidase D, a [Source:ZFIN;Acc:ZDB-GENE-081112-2]
ENSDARG00000068404	193 YYY HYHYYYY	tbcb	tubulin folding cofactor B [Source:ZFIN;Acc:ZDB-GENE-030131-9296]
ENSDARG00000030687	449 HEE KQKEQEE	phka2	phosphorylase kinase, alpha 2 (liver) [Source:ZFIN;Acc:ZDB-GENE-130422-1]
ENSDARG00000055857	1312 RRR CRCRRRR 1589 SAA VTVSAAA	dopey2	dopey family member 2 [Source:ZFIN;Acc:ZDB-GENE-040426-1195]
ENSDARG00000056080	67 SSS PSPSSSS	si:dkey-191g9.5	si:dkey-191g9.5 [Source:ZFIN;Acc:ZDB-GENE-090313-217]
ENSDARG00000045515	254 KXQ EQEQQQQ	kin	Kin17 DNA and RNA binding protein [Source:ZFIN;Acc:ZDB-GENE-030131-3689]
ENSDARG00000056178	166 DDD EDEDDDD	dpt	dermatopontin [Source:ZFIN;Acc:ZDB-GENE-060312-9]
ENSDARG00000056414	362 KQT PKPQKQQ	usp1	ubiquitin specific peptidase 1 [Source:ZFIN;Acc:ZDB-GENE-030131-726]
ENSDARG00000056450	245 KKK RKRKKKK 328 AAA DADDAAA	MANEAL	si:ch211-30b16.2 [Source:ZFIN;Acc:ZDB-GENE-060503-511]
ENSDARG00000056587	442 CHC RHRCCHC	cyp2r1	cytochrome P450, family 2, subfamily R, polypeptide 1 [Source:ZFIN;Acc:ZDB-GENE-110114-1]
ENSDARG00000056615	372 GGR EAEGGGG	cybb	cytochrome b-245, beta polypeptide (chronic granulomatous disease) [Source:ZFIN;Acc:ZDB-GENE-040426-1380]
ENSDARG00000056649	130 APP LPLPPPP	htatsf1	HIV-1 Tat specific factor 1 [Source:ZFIN;Acc:ZDB-GENE-040426-1578]
ENSDARG00000056664	103 MMM VMV-MMM	arfip2b	ADP-ribosylation factor interacting protein 2b [Source:ZFIN;Acc:ZDB-GENE-050417-131]
ENSDARG00000056914	146 PPP SPSPPPP	emg1	EMG1 N1-specific pseudouridine methyltransferase [Source:ZFIN;Acc:ZDB-GENE-060421-2909]
ENSDARG00000056961	345 PPT LSLPPPP	ccdc30	coiled-coil domain containing 30 [Source:ZFIN;Acc:ZDB-GENE-130530-667]
ENSDARG00000057100	153 VVV IVIVVVV 298 AAA TGTAAAA	zwilch	zwilch kinetochore protein [Source:ZFIN;Acc:ZDB-GENE-050420-101]
ENSDARG00000057105	473 III MIMIIII	nle1	notchless homolog 1 (Drosophila) [Source:ZFIN;Acc:ZDB-GENE-050522-321]
ENSDARG00000057583	137 PAA TATGAAA 237 AAA TATTAAA 448 AAG VGVTAAA	prrc2c	proline-rich coiled-coil 2C [Source:ZFIN;Acc:ZDB-GENE-081104-156]
ENSDARG00000057660	561 III VIVIIII	dhx57	DEAH (Asp-Glu-Ala-Asp/His) box polypeptide 57 [Source:ZFIN;Acc:ZDB-GENE-030131-4078]
ENSDARG00000057738	510 STT ASASSTS	hells	helicase, lymphoid-specific [Source:ZFIN;Acc:ZDB-GENE-030131-9923]
ENSDARG00000058114	37 AAA SAS-AAA	impad1	inositol monophosphatase domain containing 1 [Source:ZFIN;Acc:ZDB-GENE-051127-23]
ENSDARG00000058230	322 ATT STSTATT	rps6kb1b	ribosomal protein S6 kinase b, polypeptide 1b [Source:ZFIN;Acc:ZDB-GENE-040426-2038]
ENSDARG00000058533	1449 SSS GSGSSSS	pole	polymerase (DNA directed), epsilon [Source:ZFIN;Acc:ZDB-GENE-070705-557]
ENSDARG00000029248	45 VSS AVAPVSS	fubp1	far upstream element (FUSE) binding protein 1 [Source:ZFIN;Acc:ZDB-GENE-040426-2159]
ENSDARG00000014259	228 DDD EDEEDDD	eya1	EYA transcriptional coactivator and phosphatase 1 [Source:ZFIN;Acc:ZDB-GENE-990712-18]
ENSDARG00000058732	65 AAA VAVAAAA 185 KKK RKRKKKK	scgn	secretagogin, EF-hand calcium binding protein [Source:ZFIN;Acc:ZDB-GENE-041010-82]
ENSDARG00000058984	214 SAT VAVAAAA	rad23ab	RAD23 homolog A, nucleotide excision repair protein b [Source:ZFIN;Acc:ZDB-GENE-051113-160]
ENSDARG00000044090	32 SYF HYHYYYY	zmpste24	zinc metallopeptidase, STE24 homolog [Source:ZFIN;Acc:ZDB-GENE-030131-6312]
ENSDARG00000059212	288 VVV MVMVVVV	ciao1	cytosolic iron-sulfur assembly component 1 [Source:ZFIN;Acc:ZDB-GENE-040426-839]
ENSDARG00000018618	202 GGG VRVGGGG	cpsf6	cleavage and polyadenylation specific factor 6 [Source:ZFIN;Acc:ZDB-GENE-030131-5277]
ENSDARG00000059323	484 SAS GSGSSAS	rpn1	ribophorin I [Source:ZFIN;Acc:ZDB-GENE-030131-4286]
ENSDARG00000059322	347 TTS ASASTTS	topbp1	topoisomerase (DNA) II binding protein 1 [Source:ZFIN;Acc:ZDB-GENE-060626-1]
ENSDARG00000038414	73 III VIVIIII	b3galt6	UDP-Gal:betaGal beta 1,3-galactosyltransferase polypeptide 6 [Source:ZFIN;Acc:ZDB-GENE-101104-13]
ENSDARG00000032617	86 TGR ATAGTGG 378 MMT AIAMMMM	fgfrl1a	fibroblast growth factor receptor-like 1a [Source:ZFIN;Acc:ZDB-GENE-040128-2]
ENSDARG00000035122	598 III VIVIIII 810 PPP SPSPPPP	camsap1b	calmodulin regulated spectrin-associated protein 1b [Source:ZFIN;Acc:ZDB-GENE-070705-301]
ENSDARG00000059557	752 APH SPSPPPP	xylt2	xylosyltransferase II [Source:ZFIN;Acc:ZDB-GENE-081022-125]
ENSDARG00000058606	137 DDD EDEDDDD 279 AAA SASAAAA	sik1	salt-inducible kinase 1 [Source:ZFIN;Acc:ZDB-GENE-030131-9446]
ENSDARG00000059642	440 PLL MLMLLLL	mtmr14	myotubularin related protein 14 [Source:ZFIN;Acc:ZDB-GENE-030131-2649]
ENSDARG00000059801	291 RTT STSTTTT	pdzd2	PDZ domain containing 2 [Source:ZFIN;Acc:ZDB-GENE-060526-297]
ENSDARG00000075333	272 PPP SPSPPPP 636 TVV LVLVVVV	tbc1d25	TBC1 domain family, member 25 [Source:ZFIN;Acc:ZDB-GENE-041111-25]
ENSDARG00000059857	193 VMM TMTSVMM	blvra	biliverdin reductase A [Source:ZFIN;Acc:ZDB-GENE-060929-312]
ENSDARG00000059871	257 QQQ KQKQQQQ	shrprbck1r	sharpin and rbck1 related [Source:ZFIN;Acc:ZDB-GENE-080220-52]
ENSDARG00000043627	259 AAA VAVAAAA	TBC1D9B	TBC1 domain family member 9B [Source:HGNC Symbol;Acc:HGNC:29097]
ENSDARG00000059931	154 III VIVIIII	hyal2a	hyaluronoglucosaminidase 2a [Source:ZFIN;Acc:ZDB-GENE-131121-41]
ENSDARG00000059936	852 TTT ATATTTT	HERC4	HECT and RLD domain containing E3 ubiquitin protein ligase 4 [Source:HGNC Symbol;Acc:HGNC:24521]
ENSDARG00000057679	599 MMM LMLMMMM	sh2b1	SH2B adaptor protein 1 [Source:ZFIN;Acc:ZDB-GENE-070209-188]
ENSDARG00000052894	1097 AAS VPVAAAA	znf532	zinc finger protein 532 [Source:ZFIN;Acc:ZDB-GENE-060531-40]
ENSDARG00000060002	12 EEE DEDEEEE	ogg1	8-oxoguanine DNA glycosylase [Source:ZFIN;Acc:ZDB-GENE-070112-932]
ENSDARG00000060041	436 EEE KEKEEEE	lig1	ligase I, DNA, ATP-dependent [Source:ZFIN;Acc:ZDB-GENE-110404-2]
ENSDARG00000060036	99 SSP TSTSSSS 115 SPP ASAPSPP	aimp1	aminoacyl tRNA synthetase complex-interacting multifunctional protein 1 [Source:ZFIN;Acc:ZDB-GENE-060825-144]
ENSDARG00000060071	24 LLL MHMFLLL	papd5	PAP associated domain containing 5 [Source:ZFIN;Acc:ZDB-GENE-041021-2]
ENSDARG00000060101	646 LPL FLFLLLL	trappc12	trafficking protein particle complex 12 [Source:ZFIN;Acc:ZDB-GENE-070112-1282]
ENSDARG00000060210	276 RSS ATATTST	d2hgdh	D-2-hydroxyglutarate dehydrogenase [Source:ZFIN;Acc:ZDB-GENE-070112-482]
ENSDARG00000060366	205 IVV LVLVIVV	slc12a9	solute carrier family 12, member 9 [Source:ZFIN;Acc:ZDB-GENE-050208-222]
ENSDARG00000077532	477 PTT ATAITTT	pign	phosphatidylinositol glycan anchor biosynthesis, class N [Source:ZFIN;Acc:ZDB-GENE-080204-114]
ENSDARG00000060526	155 III VIVVIII	bmp3	bone morphogenetic protein 3 [Source:ZFIN;Acc:ZDB-GENE-030131-7192]
ENSDARG00000060618	275 EEE DEDEEEE	ipo13	importin 13 [Source:ZFIN;Acc:ZDB-GENE-070706-1]
ENSDARG00000060633	47 TTT ASASTTT 163 PPP SHSEPPP	usp16	ubiquitin specific peptidase 16 [Source:ZFIN;Acc:ZDB-GENE-030131-4153]
ENSDARG00000029075	116 TSS GSGSSSS	pfkfb4b	6-phosphofructo-2-kinase/fructose-2,6-biphosphatase 4b [Source:ZFIN;Acc:ZDB-GENE-031031-4]
ENSDARG00000060683	149 SGS CSCSSSS	lrsam1	leucine rich repeat and sterile alpha motif containing 1 [Source:ZFIN;Acc:ZDB-GENE-060526-97]
ENSDARG00000060767	510 MMM VAVMMMM	smg7	SMG7 nonsense mediated mRNA decay factor [Source:ZFIN;Acc:ZDB-GENE-030131-9122]
ENSDARG00000060868	361 SSS CSCSSSS	mbtd1	mbt domain containing 1 [Source:ZFIN;Acc:ZDB-GENE-060810-138]
ENSDARG00000060830	817 SPP ALASPPP	fam83hb	family with sequence similarity 83, member Hb [Source:ZFIN;Acc:ZDB-GENE-030131-6729]
ENSDARG00000060900	62 PPP SGSPPPP	znf362a	zinc finger protein 362a [Source:ZFIN;Acc:ZDB-GENE-061103-547]
ENSDARG00000060922	49 QQQ RQRQQQQ	dgcr14	DiGeorge syndrome critical region gene 14 [Source:ZFIN;Acc:ZDB-GENE-030131-2843]
ENSDARG00000060978	33 LLL VFVQLLL	atp2a3	ATPase, Ca++ transporting, ubiquitous [Source:ZFIN;Acc:ZDB-GENE-060531-103]
ENSDARG00000078887	224 RRR KRKRRRR	atp10d	ATPase, class V, type 10D [Source:ZFIN;Acc:ZDB-GENE-090313-231]
ENSDARG00000009194	366 EEE DED-EEE 981 PPP QEQPPPP	col16a1	collagen, type XVI, alpha 1 [Source:ZFIN;Acc:ZDB-GENE-060503-351]
ENSDARG00000061052	879 DDD EDEDDDD	nipblb	nipped-B homolog b (Drosophila) [Source:ZFIN;Acc:ZDB-GENE-030131-6070]
ENSDARG00000061143	459 GAV TATAAAA	tapt1b	transmembrane anterior posterior transformation 1b [Source:ZFIN;Acc:ZDB-GENE-030131-4025]
ENSDARG00000061165	521 QQQ HQHQQQQ	slc6a4a	solute carrier family 6 (neurotransmitter transporter), member 4a [Source:ZFIN;Acc:ZDB-GENE-060314-1]
ENSDARG00000061194	143 AAA TIT-AAA	hectd2	HECT domain containing 2 [Source:ZFIN;Acc:ZDB-GENE-100405-3]
ENSDARG00000061204	393 GCC YCY-CCC	ddx20	DEAD (Asp-Glu-Ala-Asp) box polypeptide 20 [Source:ZFIN;Acc:ZDB-GENE-030131-202]
ENSDARG00000015563	98 RRG SRSGRRG 151 SSS GSGSSSS	LPIN3	zgc:123305 [Source:ZFIN;Acc:ZDB-GENE-051120-171]
ENSDARG00000061213	29 LLL MLMLLLL	rabep2	rabaptin, RAB GTPase binding effector protein 2 [Source:ZFIN;Acc:ZDB-GENE-070112-572]
ENSDARG00000061233	505 ASS LSLSSSS 674 AAA VAVAAAA	abcc5	ATP-binding cassette, sub-family C (CFTR/MRP), member 5 [Source:ZFIN;Acc:ZDB-GENE-050517-17]
ENSDARG00000061248	303 SSA TSTSSSS	xylt1	xylosyltransferase I [Source:ZFIN;Acc:ZDB-GENE-111017-2]
ENSDARG00000061355	52 EEE DEDEEEE 124 YYY HYHHYYY 200 III VIVIIII 741 GGG RGRGGGG	aoc1	amine oxidase, copper containing 1 [Source:ZFIN;Acc:ZDB-GENE-061103-112]
ENSDARG00000061379	219 III VIVTIII 655 GEG RGRGGGG	cmya5	cardiomyopathy associated 5 [Source:ZFIN;Acc:ZDB-GENE-070630-1]
ENSDARG00000061600	1200 GGG EGEGGGG	tmem2	transmembrane protein 2 [Source:ZFIN;Acc:ZDB-GENE-030131-2179]
ENSDARG00000079605	456 DDD GDG-DDD	prmt5	protein arginine methyltransferase 5 [Source:ZFIN;Acc:ZDB-GENE-030616-585]
ENSDARG00000061817	1571 PPP LQLPPPP 1673 SSS GSGTSSS	kif1aa	kinesin family member 1Aa [Source:ZFIN;Acc:ZDB-GENE-100913-3]
ENSDARG00000051879	475 SSS TSTSSSS 794 QQR HQHQQQQ	abcc8	ATP-binding cassette, sub-family C (CFTR/MRP), member 8 [Source:ZFIN;Acc:ZDB-GENE-050517-22]
ENSDARG00000041317	61 VVV FIFIIVI 202 QQQ HQHQQQQ 369 DDD EDEEDDD	rangap1a	RAN GTPase activating protein 1a [Source:ZFIN;Acc:ZDB-GENE-060929-492]
ENSDARG00000061819	472 VVV IVI-VVV	wscd2	WSC domain containing 2 [Source:ZFIN;Acc:ZDB-GENE-060526-124]
ENSDARG00000061862	988 IIM LILIIII 1018 EEE DEDEEEE 1434 AAA SASAAAA 1481 GSS TATSSSS 1643 EGE DEDEEEE 1646 QQV LPLQQQQ 1765 SSS TSTSSSS	myo18ab	myosin XVIIIAb [Source:ZFIN;Acc:ZDB-GENE-080423-1]
ENSDARG00000077531	1067 EEE DEDEEEE	bag6l	BCL2-associated athanogene 6, like [Source:ZFIN;Acc:ZDB-GENE-060307-2]
ENSDARG00000061952	314 VVV MVMVVVV	si:dkey-245p14.7	si:dkey-245p14.7 [Source:ZFIN;Acc:ZDB-GENE-061207-66]
ENSDARG00000061986	780 YYY HYHYYYY	tbc1d2b	TBC1 domain family, member 2B [Source:ZFIN;Acc:ZDB-GENE-100922-148]
ENSDARG00000062030	235 VVV LVLVVVV	gpr17	G protein-coupled receptor 17 [Source:ZFIN;Acc:ZDB-GENE-100922-133]
ENSDARG00000062063	363 AAA TATTAAA	tab3	TGF-beta activated kinase 1/MAP3K7 binding protein 3 [Source:ZFIN;Acc:ZDB-GENE-060503-408]
ENSDARG00000062059	104 VVV AVAVVVV	si:ch211-236l14.4	si:ch211-236l14.4 [Source:ZFIN;Acc:ZDB-GENE-081104-189]
ENSDARG00000062206	967 TTT ATATTTT	skiv2l	SKI2 homolog, superkiller viralicidic activity 2-like [Source:ZFIN;Acc:ZDB-GENE-010430-5]
ENSDARG00000054984	55 SAA TSTASAA	zbtb41	zinc finger and BTB domain containing 41 [Source:ZFIN;Acc:ZDB-GENE-130530-649]
ENSDARG00000062266	19 III MIMIIII 220 RRR QRQRRRR	edc4	enhancer of mRNA decapping 4 [Source:ZFIN;Acc:ZDB-GENE-030131-5032]
ENSDARG00000062269	439 AAA VEVAAAA	fan1	FANCD2/FANCI-associated nuclease 1 [Source:ZFIN;Acc:ZDB-GENE-030131-6225]
ENSDARG00000062315	493 AAS TGTAAAA	sik2b	salt-inducible kinase 2b [Source:ZFIN;Acc:ZDB-GENE-071012-1]
ENSDARG00000062361	682 FFF YFYFFFF	PAXBP1	zgc:158234 [Source:ZFIN;Acc:ZDB-GENE-070112-2352]
ENSDARG00000062402	377 APP TPTPAPP 952 SSS LSLSSSS	frem1b	Fras1 related extracellular matrix 1b [Source:ZFIN;Acc:ZDB-GENE-050208-783]
ENSDARG00000058000	797 QQQ HQHQQQQ 886 MLL VLVLMLL 1452 KKK EKEKKKK	cep350	centrosomal protein 350 [Source:ZFIN;Acc:ZDB-GENE-030131-6975]
ENSDARG00000062423	255 III VIVIIII 286 TTT ATATTTT	zgc:153901	zgc:153901 [Source:ZFIN;Acc:ZDB-GENE-060929-820]
ENSDARG00000062506	194 EEE DEDGEEE	zc3h18	zinc finger CCCH-type containing 18 [Source:ZFIN;Acc:ZDB-GENE-050419-13]
ENSDARG00000062785	104 QQQ EQEQQQQ	adpgk2	ADP-dependent glucokinase 2 [Source:ZFIN;Acc:ZDB-GENE-090609-3]
ENSDARG00000062868	754 QHR CRCRRHR 788 EEV KEKEEEE	eea1	early endosome antigen 1 [Source:ZFIN;Acc:ZDB-GENE-041111-270]
ENSDARG00000062983	429 VVV IVI-VVV	fbxo18	F-box protein, helicase, 18 [Source:ZFIN;Acc:ZDB-GENE-041210-99]
ENSDARG00000076484	1943 ATA PTPAATA 2176 LLL MLMLLLL	stab1	stabilin 1 [Source:ZFIN;Acc:ZDB-GENE-050208-554]
ENSDARG00000063187	298 AEE DEDEEEE 330 ASS GSGSSSS	agpat5	1-acylglycerol-3-phosphate O-acyltransferase 5 (lysophosphatidic acid acyltransferase, epsilon) [Source:ZFIN;Acc:ZDB-GENE-060929-914]
ENSDARG00000058801	722 MMM TMTMMMM 1371 DDD EDEDDDD 1548 SSS PSPSSSS	rev3l	REV3-like, polymerase (DNA directed), zeta, catalytic subunit [Source:ZFIN;Acc:ZDB-GENE-050302-55]
ENSDARG00000001014	1229 TAT GTGTTAT	myh9b	myosin, heavy chain 9b, non-muscle [Source:ZFIN;Acc:ZDB-GENE-030131-998]
ENSDARG00000063330	467 DDD EDEDDDD	mgat4a	mannosyl (alpha-1,3-)-glycoprotein beta-1,4-N-acetylglucosaminyltransferase, isozyme A [Source:ZFIN;Acc:ZDB-GENE-070912-27]
ENSDARG00000063553	110 AAA TST-AAA	rlf	rearranged L-myc fusion [Source:ZFIN;Acc:ZDB-GENE-050208-257]
ENSDARG00000063596	154 AAA TATQAAA	wbscr22	Williams Beuren syndrome chromosome region 22 [Source:ZFIN;Acc:ZDB-GENE-070410-68]
ENSDARG00000063621	214 AAA VAVVAAA	aadac	arylacetamide deacetylase [Source:ZFIN;Acc:ZDB-GENE-130530-713]
ENSDARG00000067630	334 LLL VLVLLLL	zgc:154075	zgc:154075 [Source:ZFIN;Acc:ZDB-GENE-060929-910]
ENSDARG00000067639	31 EEE DEDEEEE	prpf4	PRP4 pre-mRNA processing factor 4 homolog (yeast) [Source:ZFIN;Acc:ZDB-GENE-030131-5143]
ENSDARG00000067672	298 QEK HQHKQQK	card9	caspase recruitment domain family, member 9 [Source:ZFIN;Acc:ZDB-GENE-060531-94]
ENSDARG00000067713	58 III VIVIIII	snx18a	sorting nexin 18a [Source:ZFIN;Acc:ZDB-GENE-070705-339]
ENSDARG00000052419	1494 SPP LTLSSPP	ankrd12	ankyrin repeat domain 12 [Source:ZFIN;Acc:ZDB-GENE-040426-846]
ENSDARG00000035468	411 TTT STSSTTT	slc25a25b	solute carrier family 25 (mitochondrial carrier; phosphate carrier), member 25b [Source:ZFIN;Acc:ZDB-GENE-060526-340]
ENSDARG00000068064	398 AAA TATAAAA	sirt1	sirtuin 1 [Source:ZFIN;Acc:ZDB-GENE-070801-2]
ENSDARG00000068143	293 VVV IVIVVVV	slc39a6	solute carrier family 39 (zinc transporter), member 6 [Source:ZFIN;Acc:ZDB-GENE-030131-3023]
ENSDARG00000075437	336 LLL PLPPLLL	shc1	SHC (Src homology 2 domain containing) transforming protein 1 [Source:ZFIN;Acc:ZDB-GENE-030131-2538]
ENSDARG00000078216	132 MMT IMI-MMM	eps15	epidermal growth factor receptor pathway substrate 15 [Source:ZFIN;Acc:ZDB-GENE-081104-264]
ENSDARG00000031044	281 MMM VMVMMMM	lipg	lipase, endothelial [Source:ZFIN;Acc:ZDB-GENE-040426-699]
ENSDARG00000056605	65 AAV SPSAAAA	wbp2	WW domain binding protein 2 [Source:ZFIN;Acc:ZDB-GENE-050522-137]
ENSDARG00000052164	5 GGG SGSDGGG	znf507	zinc finger protein 507 [Source:ZFIN;Acc:ZDB-GENE-040426-1233]
ENSDARG00000067805	665 AAA VAVLAAA	ggcx	gamma-glutamyl carboxylase [Source:ZFIN;Acc:ZDB-GENE-030826-27]
ENSDARG00000068601	462 TTT ATATTTT	atmin	ATM interactor [Source:ZFIN;Acc:ZDB-GENE-030616-220]
ENSDARG00000068708	26 III VIVIIII	ifrd1	interferon-related developmental regulator 1 [Source:ZFIN;Acc:ZDB-GENE-030131-6132]
ENSDARG00000068726	352 KRK TKTKKRK	masp1	mannan-binding lectin serine peptidase 1 [Source:ZFIN;Acc:ZDB-GENE-110421-4]
ENSDARG00000068833	80 KMM LMLMMMM	dclre1b	DNA cross-link repair 1B [Source:ZFIN;Acc:ZDB-GENE-061013-328]
ENSDARG00000069013	68 KKK RKR-KKK	prdx4	peroxiredoxin 4 [Source:ZFIN;Acc:ZDB-GENE-030131-1096]
ENSDARG00000057286	461 ESS TSTDSSS	swap70b	SWAP switching B-cell complex 70b subunit 70b [Source:ZFIN;Acc:ZDB-GENE-030131-3587]
ENSDARG00000069066	179 SAA PAPASAA 207 PPP LPLPPPP	nufip2	nuclear fragile X mental retardation protein interacting protein 2 [Source:ZFIN;Acc:ZDB-GENE-041111-7]
ENSDARG00000069074	184 EEE DEDEEEE	cry1ba	cryptochrome circadian clock 1ba [Source:ZFIN;Acc:ZDB-GENE-010426-4]
ENSDARG00000069109	149 QHQ RHRAQHQ	sssca1	Sjogren syndrome/scleroderma autoantigen 1 [Source:ZFIN;Acc:ZDB-GENE-041010-102]
ENSDARG00000032010	197 LVL IVIVVVV 437 VVM EMEIVVM	slc15a2	solute carrier family 15 (oligopeptide transporter), member 2 [Source:ZFIN;Acc:ZDB-GENE-030131-5866]
ENSDARG00000000568	100 TTT STSTTTT	ell	elongation factor RNA polymerase II [Source:ZFIN;Acc:ZDB-GENE-030131-3946]
ENSDARG00000069269	1096 EEE QEQEEEE	wdr35	WD repeat domain 35 [Source:ZFIN;Acc:ZDB-GENE-060810-148]
ENSDARG00000040991	896 TSA ITITTTT	cttnbp2	cortactin binding protein 2 [Source:ZFIN;Acc:ZDB-GENE-030131-8134]
ENSDARG00000069313	111 VVV AVAIVVV	oxa1l	oxidase (cytochrome c) assembly 1-like [Source:ZFIN;Acc:ZDB-GENE-071004-49]
ENSDARG00000074314	791 QQQ PEPQQQQ	TTC37	tetratricopeptide repeat domain 37 [Source:HGNC Symbol;Acc:HGNC:23639]
ENSDARG00000039347	120 VII TITIIII	rps24	ribosomal protein S24 [Source:ZFIN;Acc:ZDB-GENE-040109-5]
ENSDARG00000040064	146 KKK RKRKKKK	acp6	acid phosphatase 6, lysophosphatidic [Source:ZFIN;Acc:ZDB-GENE-050208-290]
ENSDARG00000069463	619 QQQ EQEQQQQ	alox12	arachidonate 12-lipoxygenase [Source:ZFIN;Acc:ZDB-GENE-030131-1452]
ENSDARG00000056248	156 ATA VAVAAAA	si:dkey-183i3.5	si:dkey-183i3.5 [Source:ZFIN;Acc:ZDB-GENE-030131-8568]
ENSDARG00000069497	159 TTI MSMTTTT	sumf2	sulfatase modifying factor 2 [Source:ZFIN;Acc:ZDB-GENE-041010-55]
ENSDARG00000069501	215 EEE KEKEEEE	abhd11	abhydrolase domain containing 11 [Source:ZFIN;Acc:ZDB-GENE-040909-1]
ENSDARG00000069660	144 YYY FYFYYYY	chrnb1	cholinergic receptor, nicotinic, beta 1 (muscle) [Source:ZFIN;Acc:ZDB-GENE-070821-4]
ENSDARG00000017338	916 QQQ HQHQQQQ 1715 SSS TSTSSSS	kidins220b	kinase D-interacting substrate 220b [Source:ZFIN;Acc:ZDB-GENE-030131-7824]
ENSDARG00000041586	571 RRS KRKSRRS	dhx40	DEAH (Asp-Glu-Ala-His) box polypeptide 40 [Source:ZFIN;Acc:ZDB-GENE-080507-1]
ENSDARG00000069755	150 STT ATA-TTT	mtmr11	myotubularin related protein 11 [Source:ZFIN;Acc:ZDB-GENE-130530-726]
ENSDARG00000069795	186 VVV IVIVVVV	zgc:154058	zgc:154058 [Source:ZFIN;Acc:ZDB-GENE-060929-48]
ENSDARG00000069823	268 LLM ILILLLL	proca1	protein interacting with cyclin A1 [Source:ZFIN;Acc:ZDB-GENE-110418-1]
ENSDARG00000017798	1026 EEE DEDDEEE	bcor	BCL6 corepressor [Source:ZFIN;Acc:ZDB-GENE-040408-1]
ENSDARG00000069968	104 RRR HRH-RRR	pcsk7	proprotein convertase subtilisin/kexin type 7 [Source:ZFIN;Acc:ZDB-GENE-030131-7293]
ENSDARG00000069980	201 LLW MFMLLLL 324 RRR QRQ-RRR 483 QQQ KQKQQQQ	lman1	lectin, mannose-binding, 1 [Source:ZFIN;Acc:ZDB-GENE-060201-4]
ENSDARG00000004771	48 AIV TVTLAIV	ankrd10b	ankyrin repeat domain 10b [Source:ZFIN;Acc:ZDB-GENE-061013-49]
ENSDARG00000070085	20 DDD EHEDDDD	mettl6	methyltransferase like 6 [Source:ZFIN;Acc:ZDB-GENE-040426-926]
ENSDARG00000015224	279 TTT VTVTTTT	cd2ap	CD2-associated protein [Source:ZFIN;Acc:ZDB-GENE-030131-8078]
ENSDARG00000008107	70 IVG LIL-III	src	v-src avian sarcoma (Schmidt-Ruppin A-2) viral oncogene homolog [Source:ZFIN;Acc:ZDB-GENE-030131-3809]
ENSDARG00000090369	38 GGG EGEGGGG	zgc:86896	zgc:86896 [Source:ZFIN;Acc:ZDB-GENE-040625-80]
ENSDARG00000070278	375 ATT STS-ATT	mettl14	methyltransferase like 14 [Source:ZFIN;Acc:ZDB-GENE-040426-2328]
ENSDARG00000037919	899 EEE DEDEEEE 933 EEE DEDDEEE 1235 VAA TATAAAA 1382 AAA TGTGAAA	rbbp6	retinoblastoma binding protein 6 [Source:ZFIN;Acc:ZDB-GENE-040930-5]
ENSDARG00000070358	48 III VIVVIII	smim12	small integral membrane protein 12 [Source:ZFIN;Acc:ZDB-GENE-050320-101]
ENSDARG00000070433	120 TTT STSTTTT	vps18	vacuolar protein sorting 18 homolog (S. cerevisiae) [Source:ZFIN;Acc:ZDB-GENE-020419-33]
ENSDARG00000011245	380 EEE DEDEEEE	esrp1	epithelial splicing regulatory protein 1 [Source:ZFIN;Acc:ZDB-GENE-070112-1732]
ENSDARG00000070494	623 TTT STSTTTT	pdgfra	platelet-derived growth factor receptor, alpha polypeptide [Source:ZFIN;Acc:ZDB-GENE-990415-208]
ENSDARG00000030278	158 DEQ KEKDEEE	idh3a	isocitrate dehydrogenase 3 (NAD+) alpha [Source:ZFIN;Acc:ZDB-GENE-040426-1007]
ENSDARG00000011506	353 APA TATAAAA	lpcat1	lysophosphatidylcholine acyltransferase 1 [Source:ZFIN;Acc:ZDB-GENE-060503-915]
ENSDARG00000051899	126 SSS AKA-SSS	exoc3l1	exocyst complex component 3-like 1 [Source:ZFIN;Acc:ZDB-GENE-061207-36]
ENSDARG00000070682	241 AAA GAG-AAA	sdf4	stromal cell derived factor 4 [Source:ZFIN;Acc:ZDB-GENE-040426-2061]
ENSDARG00000070698	193 III VIVIIII	kbtbd8	kelch repeat and BTB (POZ) domain containing 8 [Source:ZFIN;Acc:ZDB-GENE-030114-8]
ENSDARG00000007737	499 TTA ITITTTT	zyg11	zyg-11 homolog (C. elegans) [Source:ZFIN;Acc:ZDB-GENE-041014-17]
ENSDARG00000043431	167 QQL RLRLQQL	b3gntl1	UDP-GlcNAc:betaGal beta-1,3-N-acetylglucosaminyltransferase-like 1 [Source:ZFIN;Acc:ZDB-GENE-050913-133]
ENSDARG00000044345	480 SSS ASASSSS	cyfip1	cytoplasmic FMR1 interacting protein 1 [Source:ZFIN;Acc:ZDB-GENE-030131-8557]
ENSDARG00000070795	7 PTP APA-PTP	eaf1	ELL associated factor 1 [Source:ZFIN;Acc:ZDB-GENE-040625-109]
ENSDARG00000057986	236 SSS CYCSSSS	ints8	integrator complex subunit 8 [Source:ZFIN;Acc:ZDB-GENE-050522-556]
ENSDARG00000004537	4064 VVS IVI-VVV	kmt2a	lysine (K)-specific methyltransferase 2A [Source:ZFIN;Acc:ZDB-GENE-080521-3]
ENSDARG00000071017	132 YYY LYLSYYY 148 VVV IVIIVVV 291 PPP LPLAPPP	nt5e	5'-nucleotidase, ecto (CD73) [Source:ZFIN;Acc:ZDB-GENE-040426-1261]
ENSDARG00000071026	42 EEE GEGEEEE	mllt11	myeloid/lymphoid or mixed-lineage leukemia; translocated to, 11 [Source:ZFIN;Acc:ZDB-GENE-030131-3007]
ENSDARG00000043973	1521 ATA PEPAATA 1917 DDD EDEDDDD 2069 EEE QEQEEEE 2195 SSS GSGSSSS	znf292b	zinc finger protein 292b [Source:ZFIN;Acc:ZDB-GENE-030131-9559]
ENSDARG00000018259	311 SKS TSTSSSS	atp1a3a	ATPase, Na+/K+ transporting, alpha 3a polypeptide [Source:ZFIN;Acc:ZDB-GENE-001212-7]
ENSDARG00000007081	441 AAA TSTSAAA	pias4a	protein inhibitor of activated STAT, 4a [Source:ZFIN;Acc:ZDB-GENE-040426-2734]
ENSDARG00000071426	147 KKK RKRRKKK 220 EEE DEDEEEE	lrrc59	leucine rich repeat containing 59 [Source:ZFIN;Acc:ZDB-GENE-040426-2547]
ENSDARG00000004402	47 HHH RHRHHHH	elovl6	ELOVL fatty acid elongase 6 [Source:ZFIN;Acc:ZDB-GENE-030114-1]
ENSDARG00000071494	330 MTT AMAMMMM	fshr	follicle stimulating hormone receptor [Source:ZFIN;Acc:ZDB-GENE-020423-5]
ENSDARG00000071497	224 LLL MLMLLLL	zic3	zic family member 3 heterotaxy 1 (odd-paired homolog, Drosophila) [Source:ZFIN;Acc:ZDB-GENE-030708-2]
ENSDARG00000021833	79 VVV IVIVVVV 612 SPP TGT-SPP	ahr2	aryl hydrocarbon receptor 2 [Source:ZFIN;Acc:ZDB-GENE-990714-16]
ENSDARG00000030340	151 ATA VAV-AAA	guk1a	guanylate kinase 1a [Source:ZFIN;Acc:ZDB-GENE-040625-130]
ENSDARG00000057577	140 VVV LVLVVVV	mbtps2	membrane-bound transcription factor peptidase, site 2 [Source:ZFIN;Acc:ZDB-GENE-030131-6598]
ENSDARG00000071573	49 MMM IMIMMMM 51 EEE REREEEE	lsm5	LSM5 homolog, U6 small nuclear RNA and mRNA degradation associated [Source:ZFIN;Acc:ZDB-GENE-070822-23]
ENSDARG00000002463	189 PSA LPLVPSP 259 LLH VLVMLLL	arhgef37	Rho guanine nucleotide exchange factor (GEF) 37 [Source:ZFIN;Acc:ZDB-GENE-100514-3]
ENSDARG00000071699	172 MMM VMVMMMM 407 RRR QKQWRRR	ids	iduronate 2-sulfatase [Source:ZFIN;Acc:ZDB-GENE-061215-37]
ENSDARG00000071872	279 VVV IVIVVVV	zdhhc15b	zinc finger, DHHC-type containing 15b [Source:ZFIN;Acc:ZDB-GENE-061110-106]
ENSDARG00000077836	415 AAA SASAAAA	ttc22	tetratricopeptide repeat domain 22 [Source:ZFIN;Acc:ZDB-GENE-050208-292]
ENSDARG00000078552	232 SSS TSTSSSS	grhl3	grainyhead-like transcription factor 3 [Source:ZFIN;Acc:ZDB-GENE-030131-9854]
ENSDARG00000078989	998 III VIVIIII	alpk3a	alpha-kinase 3a [Source:ZFIN;Acc:ZDB-GENE-050419-48]
ENSDARG00000076559	1035 VVV MVMVVVV 1074 QQQ RKRQQQQ 1176 QHR LDLQQHQ	RB1CC1	RB1 inducible coiled-coil 1 [Source:HGNC Symbol;Acc:HGNC:15574]
ENSDARG00000078311	4 SSS CSCPSSS 389 TTT ATATTTT	dcaf6	ddb1 and cul4 associated factor 6 [Source:ZFIN;Acc:ZDB-GENE-090206-2]
ENSDARG00000079687	305 KRR HQHRRRR	rnf10	ring finger protein 10 [Source:ZFIN;Acc:ZDB-GENE-030131-2969]
ENSDARG00000074759	909 EEE DEDEEEE	ccar1	cell division cycle and apoptosis regulator 1 [Source:ZFIN;Acc:ZDB-GENE-030131-146]
ENSDARG00000074326	258 IVV LVLVIVV	mcm8	minichromosome maintenance 8 homologous recombination repair factor [Source:ZFIN;Acc:ZDB-GENE-120927-1]
ENSDARG00000057940	1106 IIT LSLTIIT 1142 AVV IVIVVVV	dido1	death inducer-obliterator 1 [Source:ZFIN;Acc:ZDB-GENE-030131-6117]
ENSDARG00000079780	301 GGG EGEGGGG 415 VIV LVLVVIV	HNRNPUL1 (1 of many)	heterogeneous nuclear ribonucleoprotein U like 1 [Source:HGNC Symbol;Acc:HGNC:17011]
ENSDARG00000079839	290 TGA EGEGGGG	arrdc1b	arrestin domain containing 1b [Source:ZFIN;Acc:ZDB-GENE-080515-2]
ENSDARG00000077089	22 ATT SASAATA 684 YCY RYRYYCY	blm	Bloom syndrome, RecQ helicase-like [Source:ZFIN;Acc:ZDB-GENE-070702-5]
ENSDARG00000039225	1296 KKQ RKRKKKK 2641 DDH EDEEDDE	vps13a	vacuolar protein sorting 13 homolog A (S. cerevisiae) [Source:ZFIN;Acc:ZDB-GENE-030926-1]
ENSDARG00000076066	234 EEE DEDEEEE	2020-03-06	membrane-associated ring finger (C3HC4) 6 [Source:ZFIN;Acc:ZDB-GENE-070912-530]
ENSDARG00000060312	1301 EEE DEDEEEE	wdr62	WD repeat domain 62 [Source:ZFIN;Acc:ZDB-GENE-060503-291]
ENSDARG00000080021	103 LII VLVILII	zmat3	zinc finger, matrin-type 3 [Source:ZFIN;Acc:ZDB-GENE-130530-881]
ENSDARG00000005476	827 TTT ATATTTT	nav3	neuron navigator 3 [Source:ZFIN;Acc:ZDB-GENE-021205-1]
ENSDARG00000077317	338 VIL ALAVVVV	snx29	sorting nexin 29 [Source:ZFIN;Acc:ZDB-GENE-121105-13]
ENSDARG00000077207	335 DDD EDEDDDD 427 VVV ALAVVVV	lzts2b	leucine zipper, putative tumor suppressor 2b [Source:ZFIN;Acc:ZDB-GENE-030131-9587]
ENSDARG00000079639	101 AAA VAVAAAA	PRRC2B	proline rich coiled-coil 2B [Source:HGNC Symbol;Acc:HGNC:28121]
ENSDARG00000074335	102 SSS GSGSSSS	boc	BOC cell adhesion associated, oncogene regulated [Source:ZFIN;Acc:ZDB-GENE-030131-6560]
ENSDARG00000077691	172 HHT QKQHHHH 347 VVV IVIVVVV	slc13a5a	info solute carrier family 13 (sodium-dependent citrate transporter), member 5a [Source:ZFIN;Acc:ZDB-GENE-030131-4628]
ENSDARG00000078105	774 EEE DEDDEEE	depdc5	DEP domain containing 5 [Source:ZFIN;Acc:ZDB-GENE-091204-356]
ENSDARG00000003527	19 YYY FYFYYYY	mak16	MAK16 homolog (S. cerevisiae) [Source:ZFIN;Acc:ZDB-GENE-020419-35]
ENSDARG00000075296	281 RRH GHGRRRR	fam83c	family with sequence similarity 83, member C [Source:ZFIN;Acc:ZDB-GENE-120201-3]
ENSDARG00000079046	322 PAI SQSPPAP 384 GGG AGAGGGG	RABL6 (1 of many)	RAB, member RAS oncogene family-like 6 [Source:HGNC Symbol;Acc:HGNC:24703]
ENSDARG00000079291	325 MMM ILILMMM	rapgef3	Rap guanine nucleotide exchange factor (GEF) 3 [Source:ZFIN;Acc:ZDB-GENE-090312-38]
ENSDARG00000076566	796 GGA DGDGGGG	kank3	KN motif and ankyrin repeat domains 3 [Source:ZFIN;Acc:ZDB-GENE-081105-185]
ENSDARG00000077828	132 YYY HYHYYYY	slc29a3	solute carrier family 29 (equilibrative nucleoside transporter), member 3 [Source:ZFIN;Acc:ZDB-GENE-081107-66]
ENSDARG00000016117	29 RYY CRCYRYY	exd2	exonuclease 3'-5' domain containing 2 [Source:ZFIN;Acc:ZDB-GENE-030131-6387]
ENSDARG00000075549	2 QQL RQRHQQQ 83 RKK THTRRKK 304 RRH TKTTRRR	cdh5	cadherin 5 [Source:ZFIN;Acc:ZDB-GENE-040816-1]
ENSDARG00000077489	186 DSD EDEDDDD	lrfn2b	leucine rich repeat and fibronectin type III domain containing 2b [Source:ZFIN;Acc:ZDB-GENE-121214-111]
ENSDARG00000075857	72 PHH QHQHHHH	PGS1	phosphatidylglycerophosphate synthase 1 [Source:HGNC Symbol;Acc:HGNC:30029]
ENSDARG00000000747	265 DSS GDGSDSS	lcmt2	leucine carboxyl methyltransferase 2 [Source:ZFIN;Acc:ZDB-GENE-110714-2]
ENSDARG00000078645	160 FFF LFLFFFF	si:ch73-62l21.1	si:ch73-62l21.1 [Source:ZFIN;Acc:ZDB-GENE-120215-179]
ENSDARG00000079068	582 RGT KRKARRR 609 TTT ATASTTT 629 RQR GQGQRQQ	adam12	ADAM metallopeptidase domain 12 [Source:ZFIN;Acc:ZDB-GENE-070809-1]
ENSDARG00000073952	411 SSS TSTSSSS	slc4a7	solute carrier family 4, sodium bicarbonate cotransporter, member 7 [Source:ZFIN;Acc:ZDB-GENE-140106-104]
ENSDARG00000012820	434 III MIMMIII	nop56	NOP56 ribonucleoprotein homolog [Source:ZFIN;Acc:ZDB-GENE-040109-1]
ENSDARG00000017366	210 TTT ASA-TTT	prdm4	PR domain containing 4 [Source:ZFIN;Acc:ZDB-GENE-041210-131]
ENSDARG00000079463	252 IVV LVLVIVV	man2b2	mannosidase, alpha, class 2B, member 2 [Source:ZFIN;Acc:ZDB-GENE-140106-166]
ENSDARG00000079363	119 TTT ITITTTT 516 III VIVIIII	LRIG3	leucine rich repeats and immunoglobulin like domains 3 [Source:HGNC Symbol;Acc:HGNC:30991]
ENSDARG00000059760	593 EEE DEDEEEE	wdtc1	WD and tetratricopeptide repeats 1 [Source:ZFIN;Acc:ZDB-GENE-030131-3224]
ENSDARG00000075337	399 KKK RMRQKKK	lars2	leucyl-tRNA synthetase 2, mitochondrial [Source:ZFIN;Acc:ZDB-GENE-070928-3]
ENSDARG00000077396	195 LLR HLHLLLL	tlcd2	TLC domain containing 2 [Source:ZFIN;Acc:ZDB-GENE-080204-81]
ENSDARG00000075445	256 YYY FYFYYYY	psmb5	proteasome subunit beta 5 [Source:ZFIN;Acc:ZDB-GENE-990415-215]
ENSDARG00000012138	254 ADD EDEDDDD	sgce	sarcoglycan, epsilon [Source:ZFIN;Acc:ZDB-GENE-030724-1]
ENSDARG00000091563	433 CSC YCYCCCC 471 TTA PTPATTA	snw1	SNW domain containing 1 [Source:ZFIN;Acc:ZDB-GENE-030131-571]
ENSDARG00000074747	175 RRR KRKRRRR 600 RRR GRGKRRR	brwd1	bromodomain and WD repeat domain containing 1 [Source:ZFIN;Acc:ZDB-GENE-041111-120]
ENSDARG00000076847	584 EEE DEDEEEE	tnrc6c1	trinucleotide repeat containing 6C1 [Source:ZFIN;Acc:ZDB-GENE-030131-7440]
ENSDARG00000052787	266 PPP SPSPPPP	zdhhc12b	zinc finger, DHHC-type containing 12b [Source:ZFIN;Acc:ZDB-GENE-070705-356]
ENSDARG00000079306	185 TTT ATATTTT	rlim	ring finger protein, LIM domain interacting [Source:ZFIN;Acc:ZDB-GENE-120809-2]
ENSDARG00000079313	340 III VIV-III 830 TTT ASATTTT	pelp1	proline, glutamate and leucine rich protein 1 [Source:ZFIN;Acc:ZDB-GENE-140106-164]
ENSDARG00000076416	1056 GGG DGDGGGG	SHROOM2	shroom family member 2 [Source:HGNC Symbol;Acc:HGNC:630]
ENSDARG00000075072	94 DDD EDEDDDD 194 QQQ EQEQQQQ	rpap1	RNA polymerase II associated protein 1 [Source:ZFIN;Acc:ZDB-GENE-090914-1]
ENSDARG00000078800	551 EEE DEDEEEE	slc26a10	solute carrier family 26, member 10 [Source:ZFIN;Acc:ZDB-GENE-030131-9845]
ENSDARG00000069102	21 RRR KRKRRRR	zgc:112962	zgc:112962 [Source:ZFIN;Acc:ZDB-GENE-050410-15]
ENSDARG00000007901	232 SGG AGAASGG	crnkl1	crooked neck pre-mRNA splicing factor 1 [Source:ZFIN;Acc:ZDB-GENE-040426-694]
ENSDARG00000078381	771 EEE KEKEEEE	trip11	thyroid hormone receptor interactor 11 [Source:ZFIN;Acc:ZDB-GENE-030131-9833]
ENSDARG00000075805	375 RRR KRKRRRR	si:dkey-219c3.2	si:dkey-219c3.2 [Source:ZFIN;Acc:ZDB-GENE-090313-238]
ENSDARG00000073847	511 AAA VAVAAAA	rbm15	RNA binding motif protein 15 [Source:ZFIN;Acc:ZDB-GENE-041008-192]
ENSDARG00000078056	10 ATT STSTATT	RNF208	ring finger protein 208 [Source:HGNC Symbol;Acc:HGNC:25420]
ENSDARG00000074702	602 RRR KRKRRRR	arfgef2	ADP-ribosylation factor guanine nucleotide-exchange factor 2 (brefeldin A-inhibited) [Source:ZFIN;Acc:ZDB-GENE-090312-50]
ENSDARG00000077782	43 VVV IVIIVVV	ACER2	alkaline ceramidase 2 [Source:HGNC Symbol;Acc:HGNC:23675]
ENSDARG00000074507	93 SSV TSTASSA	rmdn1	regulator of microtubule dynamics 1 [Source:ZFIN;Acc:ZDB-GENE-070928-17]
ENSDARG00000078911	144 SPP TLTPSPP 437 GGG AGASGGG	zgc:163098	zgc:163098 [Source:ZFIN;Acc:ZDB-GENE-070410-141]
ENSDARG00000078261	1082 DDD EDE-DDD	nphp3	nephronophthisis 3 [Source:ZFIN;Acc:ZDB-GENE-091204-117]
ENSDARG00000075798	86 LLL VLVLLLL	usp38	ubiquitin specific peptidase 38 [Source:ZFIN;Acc:ZDB-GENE-101007-2]
ENSDARG00000076735	1266 RGG SHSGRGG 1420 III VIVVIII 2079 IAV TVTVIAV	si:dkey-193c22.2	si:dkey-193c22.2 [Source:ZFIN;Acc:ZDB-GENE-070705-337]
ENSDARG00000077698	117 III VIVIIII	rsad1	radical S-adenosyl methionine domain containing 1 [Source:ZFIN;Acc:ZDB-GENE-030131-2508]
ENSDARG00000073923	60 QQQ RQRQQQQ	adck2	aarF domain containing kinase 2 [Source:ZFIN;Acc:ZDB-GENE-131121-369]
ENSDARG00000079616	595 AAP TATAAAA	cramp1	cramped chromatin regulator homolog 1 [Source:ZFIN;Acc:ZDB-GENE-030131-8255]
ENSDARG00000078227	639 TTT STSSTTT 1281 III VIVIIII 1353 AVV IVIVVVV 1428 QRR SRSRRRR 1737 RRR QHQRRRR 1986 VVV IVIVVVV	cspg4	chondroitin sulfate proteoglycan 4 [Source:ZFIN;Acc:ZDB-GENE-050519-1]
ENSDARG00000075017	94 KKK RKRRKKK	myzap	myocardial zonula adherens protein [Source:ZFIN;Acc:ZDB-GENE-041111-91]
ENSDARG00000074244	64 QQQ HQHQQQQ	arhgef10lb	Rho guanine nucleotide exchange factor (GEF) 10-like b [Source:ZFIN;Acc:ZDB-GENE-090313-222]
ENSDARG00000076651	57 EEE DEDEEEE 422 VVV AVAVVVV	zmp:0000001167	zmp:0000001167 [Source:ZFIN;Acc:ZDB-GENE-140106-127]
ENSDARG00000076805	514 TIV LVLIIII	leng8	leukocyte receptor cluster (LRC) member 8 [Source:ZFIN;Acc:ZDB-GENE-070410-6]
ENSDARG00000075215	385 AAA SPSAAAA	vetz	vezatin, adherens junctions transmembrane protein [Source:ZFIN;Acc:ZDB-GENE-070705-251]
ENSDARG00000077934	109 III VIVIIII	tegt	testis enhanced gene transcript (BAX inhibitor 1) [Source:ZFIN;Acc:ZDB-GENE-030826-10]
ENSDARG00000073996	325 HHH RCRHHHH	prickle3	prickle homolog 3 [Source:ZFIN;Acc:ZDB-GENE-081105-86]
ENSDARG00000078593	386 TTT STSSTTT	vwa8	von Willebrand factor A domain containing 8 [Source:ZFIN;Acc:ZDB-GENE-070912-407]
ENSDARG00000016212	35 KKK RKRKKKK	nup214	nucleoporin 214 [Source:ZFIN;Acc:ZDB-GENE-110203-3]
ENSDARG00000076611	58 YHH RHRHHHH 188 KRR QRQRRRR	fbxo21	F-box protein 21 [Source:ZFIN;Acc:ZDB-GENE-100922-229]
ENSDARG00000045199	447 GGG AGAGGGG	CAPN1 (1 of many)	zgc:55262 [Source:ZFIN;Acc:ZDB-GENE-040426-2814]
ENSDARG00000078135	345 LLL QLQ-LLL	MRC2	mannose receptor C type 2 [Source:HGNC Symbol;Acc:HGNC:16875]
ENSDARG00000074137	1249 EEE DEDEEEE	c2cd3	C2 calcium-dependent domain containing 3 [Source:ZFIN;Acc:ZDB-GENE-060503-104]
ENSDARG00000079881	89 DDD EDEDDDD 389 CCC YCYCCCC	tcaim	T-cell activation inhibitor, mitochondrial [Source:ZFIN;Acc:ZDB-GENE-160113-67]
ENSDARG00000077583	237 III VIVTIII	b4gat1	beta-1,4-glucuronyltransferase 1 [Source:ZFIN;Acc:ZDB-GENE-121001-5]
ENSDARG00000079634	819 TTA SESVTTA 858 TTT SMSTTTT 938 SSS PSP-SSS	filip1b	filamin A interacting protein 1b [Source:ZFIN;Acc:ZDB-GENE-030131-1935]
ENSDARG00000075456	613 DDD EDEDDDD	pik3ca	phosphatidylinositol-4,5-bisphosphate 3-kinase, catalytic subunit alpha [Source:ZFIN;Acc:ZDB-GENE-130409-1]
ENSDARG00000074750	243 AAA TATAAAA	qser1	glutamine and serine rich 1 [Source:ZFIN;Acc:ZDB-GENE-030131-2978]
ENSDARG00000077804	370 III VIVVIII	hgsnat	heparan-alpha-glucosaminide N-acetyltransferase [Source:ZFIN;Acc:ZDB-GENE-140106-144]
ENSDARG00000078141	451 MMM IMIMMMM	ELFN1 (1 of many)	extracellular leucine rich repeat and fibronectin type III domain containing 1 [Source:HGNC Symbol;Acc:HGNC:33154]
ENSDARG00000075271	29 TTT MTMTTTT	rapgef5a	Rap guanine nucleotide exchange factor (GEF) 5a [Source:ZFIN;Acc:ZDB-GENE-030131-7681]
ENSDARG00000070164	1287 RRR KRKRRRR	ubr2	ubiquitin protein ligase E3 component n-recognin 2 [Source:ZFIN;Acc:ZDB-GENE-081107-29]
ENSDARG00000074727	472 III VIVIIII	dnajc10	DnaJ (Hsp40) homolog, subfamily C, member 10 [Source:ZFIN;Acc:ZDB-GENE-070327-1]
ENSDARG00000063525	286 III VIVIIII 358 HHH YHYHHHH	adpgk	ADP-dependent glucokinase [Source:ZFIN;Acc:ZDB-GENE-061103-421]
ENSDARG00000076351	501 GGG SGSGGGG	brinp3a.1	bone morphogenetic protein/retinoic acid inducible neural-specific 3a, tandem duplicate 1 [Source:ZFIN;Acc:ZDB-GENE-080218-16]
ENSDARG00000077567	76 GGD ASA-GGG 109 GDD HDHEDDD	angel1	angel homolog 1 (Drosophila) [Source:ZFIN;Acc:ZDB-GENE-111020-12]
ENSDARG00000074842	270 VSV PAPAASA 485 MMM VMVMMMM	snx8a	sorting nexin 8a [Source:ZFIN;Acc:ZDB-GENE-031202-1]
ENSDARG00000079900	1052 SSA PSPSSSS 1078 KKT RKRKKKK	shroom4	shroom family member 4 [Source:ZFIN;Acc:ZDB-GENE-041111-246]
ENSDARG00000076268	170 RRR KRKKRRR	C9orf172 (1 of many)	chromosome 9 open reading frame 172 [Source:HGNC Symbol;Acc:HGNC:37284]
ENSDARG00000031956	136 VII FTFIIII	tmem63a	transmembrane protein 63A [Source:ZFIN;Acc:ZDB-GENE-041210-107]
ENSDARG00000021082	318 VVI LVLVVVV 374 TTA STSTTTT	sec31a	SEC31 homolog A, COPII coat complex component [Source:ZFIN;Acc:ZDB-GENE-020919-2]
ENSDARG00000016981	173 TMM VMVIMMM 209 RRR QRQGRRR	bcar3	breast cancer anti-estrogen resistance 3 [Source:ZFIN;Acc:ZDB-GENE-080513-4]
ENSDARG00000076797	213 QQQ RQRVQQQ	si:dkey-178o16.4	si:dkey-178o16.4 [Source:ZFIN;Acc:ZDB-GENE-131127-163]
ENSDARG00000079876	167 TTA STSTTTT	C2CD4C (1 of many)	C2 calcium dependent domain containing 4C [Source:HGNC Symbol;Acc:HGNC:29417]
ENSDARG00000076004	196 III VIVVIII	ppp2r3b	protein phosphatase 2, regulatory subunit B'', beta [Source:ZFIN;Acc:ZDB-GENE-070912-268]
ENSDARG00000015805	346 QLL VLV-LLL 913 LLL VLVLLLL	cgnl1	cingulin-like 1 [Source:ZFIN;Acc:ZDB-GENE-071009-2]
ENSDARG00000086245	150 GGG EGEVGGG	si:dkeyp-121d2.7	si:dkeyp-121d2.7 [Source:ZFIN;Acc:ZDB-GENE-141215-52]
ENSDARG00000037433	181 TAA SASATAA	fmr1	fragile X mental retardation 1 [Source:ZFIN;Acc:ZDB-GENE-020731-6]
ENSDARG00000069157	326 III VIVIIII	tmem135	transmembrane protein 135 [Source:ZFIN;Acc:ZDB-GENE-070424-70]
ENSDARG00000039576	171 VVV IVIVVVV 270 ETT DTDTETT	fstl1b	follistatin-like 1b [Source:ZFIN;Acc:ZDB-GENE-030131-3029]
ENSDARG00000041904	106 ASS TSTSASS	ankzf1	ankyrin repeat and zinc finger domain containing 1 [Source:ZFIN;Acc:ZDB-GENE-050309-80]
ENSDARG00000092809	102 TTT ATATTTT	hoxc9a	homeobox C9a [Source:ZFIN;Acc:ZDB-GENE-000328-5]
ENSDARG00000035074	56 TTT STSTTTT 158 III VIVIIII 961 FFF LSLFFFF	rtel1	regulator of telomere elongation helicase 1 [Source:ZFIN;Acc:ZDB-GENE-050306-11]
ENSDARG00000000729	217 SPP HPHTPPP	daxx	death-domain associated protein [Source:ZFIN;Acc:ZDB-GENE-010110-3]
ENSDARG00000091652	421 DDD EDEEDDD 448 EEE DED-EEE	xrn1	5'-3' exoribonuclease 1 [Source:ZFIN;Acc:ZDB-GENE-040426-1203]
ENSDARG00000039116	245 RRR KRKRRRR	nr5a5	nuclear receptor subfamily 5, group A, member 5 [Source:ZFIN;Acc:ZDB-GENE-030131-4652]
ENSDARG00000026834	107 AAA TGT-AAA	cdr2l	cerebellar degeneration-related protein 2-like [Source:ZFIN;Acc:ZDB-GENE-030131-8171]
ENSDARG00000037017	642 SST ATASSSS 814 VVG AVAVVVV	ube4b	ubiquitination factor E4B, UFD2 homolog (S. cerevisiae) [Source:ZFIN;Acc:ZDB-GENE-020205-1]
ENSDARG00000074996	161 KKK RKRKKKK 163 RRR KRKKRRR	tbrg1	transforming growth factor beta regulator 1 [Source:ZFIN;Acc:ZDB-GENE-080220-62]
ENSDARG00000042520	365 TTT STSSTTT	UTP14C	si:dkey-251i10.3 [Source:ZFIN;Acc:ZDB-GENE-060526-271]
ENSDARG00000037910	53 TTA GSGAAAA 242 SAS LSLSSSS 357 CCC YCYCCCC	filip1l	filamin A interacting protein 1-like [Source:ZFIN;Acc:ZDB-GENE-070410-7]
ENSDARG00000089434	188 SPS LALPPPP	etv7	ets variant 7 [Source:ZFIN;Acc:ZDB-GENE-070209-53]
ENSDARG00000042236	611 KKK RKRRKKK	atrx	alpha thalassemia/mental retardation syndrome X-linked homolog (human) [Source:ZFIN;Acc:ZDB-GENE-030912-11]
ENSDARG00000091557	389 FFF LHLYFFF	mmp19	matrix metallopeptidase 19 [Source:ZFIN;Acc:ZDB-GENE-100308-3]
ENSDARG00000019341	512 RTR IQIQRTQ	gpc1a	glypican 1a [Source:ZFIN;Acc:ZDB-GENE-051120-147]
ENSDARG00000088817	34 SGG ASAGSGG	wdr59	WD repeat domain 59 [Source:ZFIN;Acc:ZDB-GENE-120215-187]
ENSDARG00000002720	167 III VIVVIII	utp15	utp15, U3 small nucleolar ribonucleoprotein, homolog [Source:ZFIN;Acc:ZDB-GENE-030131-3831]
ENSDARG00000055389	15 PPP APAPPPP 57 ILI VIVIIII	si:dkey-67c22.2	si:dkey-67c22.2 [Source:ZFIN;Acc:ZDB-GENE-030131-5845]
ENSDARG00000089369	201 DDD EDEDDDD	fdxr	ferredoxin reductase [Source:ZFIN;Acc:ZDB-GENE-130613-2]
ENSDARG00000058528	636 VVV LVLVVVV	cnot10	CCR4-NOT transcription complex, subunit 10 [Source:ZFIN;Acc:ZDB-GENE-060929-368]
ENSDARG00000070600	60 TMM VMVMMMM	DYRK3	zgc:172180 [Source:ZFIN;Acc:ZDB-GENE-080219-31]
ENSDARG00000036415	259 PPP HKHPPPP	glb1	galactosidase, beta 1 [Source:ZFIN;Acc:ZDB-GENE-050410-9]
ENSDARG00000015567	256 III VIVIIII	zic1	zic family member 1 (odd-paired homolog, Drosophila) [Source:ZFIN;Acc:ZDB-GENE-000208-4]
ENSDARG00000089888	106 FFI LFLIFFI	daglb	diacylglycerol lipase, beta [Source:ZFIN;Acc:ZDB-GENE-070619-2]
ENSDARG00000086678	1346 VVV AVAAVVV	ascc3	activating signal cointegrator 1 complex subunit 3 [Source:ZFIN;Acc:ZDB-GENE-130214-2]
ENSDARG00000070603	181 AAA TATAAAA	hspa12a	heat shock protein 12A [Source:ZFIN;Acc:ZDB-GENE-031001-1]
ENSDARG00000016664	27 EEE DKDDEEE 588 TTT AVATTTT	rnf20	ring finger protein 20, E3 ubiquitin protein ligase [Source:ZFIN;Acc:ZDB-GENE-130404-2]
ENSDARG00000054746	1025 FFF LFLFFFF	uggt1	UDP-glucose glycoprotein glucosyltransferase 1 [Source:ZFIN;Acc:ZDB-GENE-061103-619]
ENSDARG00000091127	187 PPA SPSPPPP 246 VSL HLHLLLL 261 GAG SGSGGGG	klf15	Kruppel-like factor 15 [Source:ZFIN;Acc:ZDB-GENE-030131-7844]
ENSDARG00000090971	1092 III VIVIIII	cc2d2a	coiled-coil and C2 domain containing 2A [Source:ZFIN;Acc:ZDB-GENE-030131-2291]
ENSDARG00000009341	492 QQQ HQHQQQQ	nrap	nebulin-related anchoring protein [Source:ZFIN;Acc:ZDB-GENE-060616-224]
ENSDARG00000044914	143 MMM VMVVMMM	suclg2	succinate-CoA ligase, GDP-forming, beta subunit [Source:ZFIN;Acc:ZDB-GENE-030114-3]
ENSDARG00000017037	428 YYY FYFYYYY	ikbkg	inhibitor of kappa light polypeptide gene enhancer in B-cells, kinase gamma [Source:ZFIN;Acc:ZDB-GENE-050327-68]
ENSDARG00000020759	102 EEE DEDDEEE	ef1	E74-like factor 1 (ets domain transcription factor) [Source:ZFIN;Acc:ZDB-GENE-980526-335]
ENSDARG00000014498	308 VVL AVAVVVV	ythdf2	YTH N(6)-methyladenosine RNA binding protein 2 [Source:ZFIN;Acc:ZDB-GENE-040426-948]
ENSDARG00000070864	199 GGG SGSSGGG	bcl6a	B-cell CLL/lymphoma 6a (zinc finger protein 51) [Source:ZFIN;Acc:ZDB-GENE-040426-1696]
ENSDARG00000090656	770 SSS ATASSSS	tomm20a	translocase of outer mitochondrial membrane 20 [Source:ZFIN;Acc:ZDB-GENE-040426-1976]
ENSDARG00000091092	143 KKK RKRKKKK	zcchc10	zinc finger, CCHC domain containing 10 [Source:ZFIN;Acc:ZDB-GENE-030131-6172]
ENSDARG00000008480	145 AAA TMTAAAA	trmt61a	tRNA methyltransferase 61A [Source:ZFIN;Acc:ZDB-GENE-040718-5]
ENSDARG00000014690	171 DDD EDEDDDD	rps4x	ribosomal protein S4, X-linked [Source:ZFIN;Acc:ZDB-GENE-040927-19]
ENSDARG00000091348	166 VVV LVLVVVV 181 III VIVIIII	rtn3	reticulon 3 [Source:ZFIN;Acc:ZDB-GENE-030710-5]
ENSDARG00000035330	468 AAA STS-AAA	taf1	TAF1 RNA polymerase II, TATA box binding protein (TBP)-associated factor [Source:ZFIN;Acc:ZDB-GENE-030131-5576]
ENSDARG00000030756	797 VVA IVIVVVV	dnmt1	DNA (cytosine-5-)-methyltransferase 1 [Source:ZFIN;Acc:ZDB-GENE-990714-15]
ENSDARG00000040712	190 IIV LILIIII 210 QKK RQRKQKK	adprh	ADP-ribosylarginine hydrolase [Source:ZFIN;Acc:ZDB-GENE-040801-190]
ENSDARG00000087910	402 LLL MLMLLLL	dact3a	dishevelled-binding antagonist of beta-catenin 3a [Source:ZFIN;Acc:ZDB-GENE-091204-226]
ENSDARG00000054799	215 SSS GSGSSSS 953 III VIVIIII	rfc1	replication factor C (activator 1) 1 [Source:ZFIN;Acc:ZDB-GENE-070410-99]
ENSDARG00000012625	30 QHH RHRQHHH	prkag2a	protein kinase, AMP-activated, gamma 2 non-catalytic subunit a [Source:ZFIN;Acc:ZDB-GENE-060929-160]
ENSDARG00000090770	304 AAA TATGAAA 365 TSS GSGSSSS 466 LLL VLVVLLL	RNF31	ring finger protein 31 [Source:HGNC Symbol;Acc:HGNC:16031]
ENSDARG00000060771	432 IVV LVLMVVV	map7d3	MAP7 domain containing 3 [Source:ZFIN;Acc:ZDB-GENE-121129-3]
ENSDARG00000016968	199 MMM LMLTMMM 541 AAA VAVAAAA	tmem214	transmembrane protein 214 [Source:ZFIN;Acc:ZDB-GENE-110307-2]
ENSDARG00000013776	205 EEE DEDEEEE	thop1	thimet oligopeptidase 1 [Source:ZFIN;Acc:ZDB-GENE-040718-47]
ENSDARG00000090064	150 DDD EDEDDDD	TMEM179 (1 of many)	transmembrane protein 179 [Source:HGNC Symbol;Acc:HGNC:20137]
ENSDARG00000086075	670 AVV ISIVVVV	ttc3	tetratricopeptide repeat domain 3 [Source:ZFIN;Acc:ZDB-GENE-090313-3]
ENSDARG00000025220	46 PTT ASA-STT	sppl3	signal peptide peptidase 3 [Source:ZFIN;Acc:ZDB-GENE-050913-71]
ENSDARG00000017953	207 CCC SCSSCCC	tp73	tumor protein p73 [Source:ZFIN;Acc:ZDB-GENE-030814-2]
ENSDARG00000089432	18 RQK PKP-RQK	si:ch211-212k18.15	si:ch211-212k18.15 [Source:ZFIN;Acc:ZDB-GENE-160728-58]
ENSDARG00000074589	500 GGG SGSGGGG	rin2	Ras and Rab interactor 2 [Source:ZFIN;Acc:ZDB-GENE-090312-194]
ENSDARG00000042544	80 III VIVIIII 191 AAA VAVVAAA 200 III LILIIII	degs2	delta(4)-desaturase, sphingolipid 2 [Source:ZFIN;Acc:ZDB-GENE-080228-1]
ENSDARG00000003081	403 III LILIIII 445 QQQ RQRQQQQ	mybphb	myosin binding protein Hb [Source:ZFIN;Acc:ZDB-GENE-030131-9794]
ENSDARG00000076380	186 YHH RPRTHHH	hnrnpa0l	heterogeneous nuclear ribonucleoprotein A0, like [Source:ZFIN;Acc:ZDB-GENE-030131-618]
ENSDARG00000087226	544 GAA TATAAAA	kbtbd2	kelch repeat and BTB (POZ) domain containing 2 [Source:ZFIN;Acc:ZDB-GENE-060929-1262]
ENSDARG00000013834	51 PAA TPTAAAA	arhgef3	Rho guanine nucleotide exchange factor (GEF) 3 [Source:ZFIN;Acc:ZDB-GENE-050208-773]
ENSDARG00000018404	302 EEE DEDEEEE	krt18	keratin 18 [Source:ZFIN;Acc:ZDB-GENE-030411-6]
ENSDARG00000091342	578 VVV AVAVVVV 685 ASS LSLASSS	adcy5	adenylate cyclase 5 [Source:ZFIN;Acc:ZDB-GENE-081104-470]
ENSDARG00000032327	639 PPP SPS-PPP	usp36	ubiquitin specific peptidase 36 [Source:ZFIN;Acc:ZDB-GENE-030131-5450]
ENSDARG00000016443	805 EEE QEQQEEE	eif3c	eukaryotic translation initiation factor 3, subunit C [Source:ZFIN;Acc:ZDB-GENE-030131-6166]
ENSDARG00000091768	687 RQQ KQKQRQQ	dclre1a	DNA cross-link repair 1A (PSO2 homolog, S. cerevisiae) [Source:ZFIN;Acc:ZDB-GENE-050522-124]
ENSDARG00000044766	49 AAA VAVAAAA	mitd1	MIT, microtubule interacting and transport, domain containing 1 [Source:ZFIN;Acc:ZDB-GENE-040426-923]
ENSDARG00000044282	113 III MIMIIII 1047 IVI LIL-III	smc5	structural maintenance of chromosomes 5 [Source:ZFIN;Acc:ZDB-GENE-061013-288]
ENSDARG00000068415	163 III VIVIIII	ptgesl	prostaglandin E synthase 2-like [Source:ZFIN;Acc:ZDB-GENE-040426-1063]
ENSDARG00000043970	138 TTT STSTTTT 1020 CCC SCSCCCC	lrpprc	leucine-rich pentatricopeptide repeat containing [Source:ZFIN;Acc:ZDB-GENE-030131-7887]
ENSDARG00000030241	61 LLL VLVLLLL	vbp1	von Hippel-Lindau binding protein 1 [Source:ZFIN;Acc:ZDB-GENE-050522-494]
ENSDARG00000061742	330 EEE DEDEEEE	clasrp	CLK4-associating serine/arginine rich protein [Source:ZFIN;Acc:ZDB-GENE-060503-837]
ENSDARG00000051800	723 PPP SPSPPPP 724 VVA MIMTVVT	fnbp4	formin binding protein 4 [Source:ZFIN;Acc:ZDB-GENE-130530-633]
ENSDARG00000017316	217 DDD EDEEDDD	bag5	BCL2-associated athanogene 5 [Source:ZFIN;Acc:ZDB-GENE-050913-58]
ENSDARG00000060532	880 LLL VLVLLLL	adam22	ADAM metallopeptidase domain 22 [Source:ZFIN;Acc:ZDB-GENE-070810-1]
ENSDARG00000070654	251 TTT ATA-TTT	pex5	peroxisomal biogenesis factor 5 [Source:ZFIN;Acc:ZDB-GENE-040426-981]
ENSDARG00000089075	334 SSS TRTSSSS	si:ch73-173p19.1	si:ch73-173p19.1 [Source:ZFIN;Acc:ZDB-GENE-130530-952]
ENSDARG00000057736	595 AAA TATAAAA	ano10a	anoctamin 10a [Source:ZFIN;Acc:ZDB-GENE-050913-43]
ENSDARG00000054374	210 LLL PSPFLLL	alg13	ALG13, UDP-N-acetylglucosaminyltransferase subunit [Source:ZFIN;Acc:ZDB-GENE-060307-1]
ENSDARG00000063095	75 STS PAPSSSS	ctsf	cathepsin F [Source:ZFIN;Acc:ZDB-GENE-030131-9831]
ENSDARG00000043247	500 QEE KEKQQEE	gtf3c3	general transcription factor IIIC, polypeptide 3 [Source:ZFIN;Acc:ZDB-GENE-040914-80]
ENSDARG00000052480	940 TST IKITTTT 1054 LLL MLMLLLL	pdcd11	programmed cell death 11 [Source:ZFIN;Acc:ZDB-GENE-030131-4076]
ENSDARG00000009594	33 QQR HQHQQQQ	nr1d2b	nuclear receptor subfamily 1, group D, member 2b [Source:ZFIN;Acc:ZDB-GENE-990415-244]
ENSDARG00000009387	110 ATA VAVAAAA 372 VVV IVIVVVV	robo4	roundabout, axon guidance receptor, homolog 4 (Drosophila) [Source:ZFIN;Acc:ZDB-GENE-020809-1]
ENSDARG00000069318	340 HHH QHQQHHH	efr3bb	EFR3 homolog Bb (S. cerevisiae) [Source:ZFIN;Acc:ZDB-GENE-041014-293]
ENSDARG00000003867	337 QQQ HQHQQQQ	cdk20	cyclin-dependent kinase 20 [Source:ZFIN;Acc:ZDB-GENE-041212-84]
ENSDARG00000062418	18 KKK RKRRKKK	ttl	tubulin tyrosine ligase [Source:ZFIN;Acc:ZDB-GENE-060929-608]
ENSDARG00000019924	165 LQQ RLRQQQQ	cmpk	cytidylate kinase [Source:ZFIN;Acc:ZDB-GENE-040426-2113]
ENSDARG00000058650	30 LLF VLVLLLL	dpm3	dolichyl-phosphate mannosyltransferase polypeptide 3 [Source:ZFIN;Acc:ZDB-GENE-040426-1782]
ENSDARG00000059835	122 AAI TSTAAAA	zfyve27	zinc finger, FYVE domain containing 27 [Source:ZFIN;Acc:ZDB-GENE-061013-502]
ENSDARG00000003446	248 TSC GTGSSSS 316 VAV TVTVVAV	ippk	inositol 1,3,4,5,6-pentakisphosphate 2-kinase [Source:ZFIN;Acc:ZDB-GENE-050327-41]
ENSDARG00000078571	471 VVV IVIVVVV	wdr6	WD repeat domain 6 [Source:ZFIN;Acc:ZDB-GENE-081104-368]
ENSDARG00000074635	602 ILI VIVIIII 1967 VVV IVIVVVV	abca1a	ATP-binding cassette, sub-family A (ABC1), member 1A [Source:ZFIN;Acc:ZDB-GENE-031006-12]
ENSDARG00000010437	200 TTT STSTTTT	fam46c	family with sequence similarity 46, member C [Source:ZFIN;Acc:ZDB-GENE-030131-5365]
ENSDARG00000017165	344 MMM LMLMMMM	slc3a1	solute carrier family 3 (amino acid transporter heavy chain), member 1 [Source:ZFIN;Acc:ZDB-GENE-090313-225]
ENSDARG00000009899	280 LTT ATATTTT	znf385a	zinc finger protein 385A [Source:ZFIN;Acc:ZDB-GENE-090313-255]
ENSDARG00000027353	971 VML AVAVVVV	zmym2	zinc finger, MYM-type 2 [Source:ZFIN;Acc:ZDB-GENE-030131-2408]
ENSDARG00000093366	205 RWR KQKSRRR	acer3	alkaline ceramidase 3 [Source:ZFIN;Acc:ZDB-GENE-091204-155]
ENSDARG00000079315	170 SSS ASASSSS	LPXN	si:rp71-15d4.1 [Source:ZFIN;Acc:ZDB-GENE-081105-159]
ENSDARG00000023900	262 TMM LMLMMMM	casd1	CAS1 domain containing 1 [Source:ZFIN;Acc:ZDB-GENE-060503-329]
ENSDARG00000040131	1530 QQQ HKHQQQQ	zfyve26	zinc finger, FYVE domain containing 26 [Source:ZFIN;Acc:ZDB-GENE-030131-3286]
ENSDARG00000061896	487 LLL FLFLLLL 526 LLL ILI-LLL	slco2a1	solute carrier organic anion transporter family, member 2A1 [Source:ZFIN;Acc:ZDB-GENE-060606-3]
ENSDARG00000059474	630 SSS TSTSSSS	mlxip	MLX interacting protein [Source:ZFIN;Acc:ZDB-GENE-060526-8]
ENSDARG00000053753	60 AAA TATVAAA	mff	mitochondrial fission factor [Source:ZFIN;Acc:ZDB-GENE-040426-1510]
ENSDARG00000071065	28 QQQ HQHHQQQ	g6pd	glucose-6-phosphate dehydrogenase [Source:ZFIN;Acc:ZDB-GENE-070508-4]
ENSDARG00000054137	495 TTT STSTTTT 677 FLL ILILLLL 724 DQE AEAEEEE	adgrg6	adhesion G protein-coupled receptor G6 [Source:ZFIN;Acc:ZDB-GENE-041014-357]
ENSDARG00000062248	703 DDD EDEDDDD 980 GGG AGAGGGG	ptpn21	protein tyrosine phosphatase, non-receptor type 21 [Source:ZFIN;Acc:ZDB-GENE-080102-4]
ENSDARG00000055502	260 GGG SGSGGGG 308 SSS GSGGSSS	cicb	capicua transcriptional repressor b [Source:ZFIN;Acc:ZDB-GENE-030131-1966]
ENSDARG00000052728	717 DDD EDEDDDD	sltm	SAFB-like, transcription modulator [Source:ZFIN;Acc:ZDB-GENE-040426-2647]
ENSDARG00000076414	481 PPP SHSPPPP	espn	espin [Source:ZFIN;Acc:ZDB-GENE-081105-173]
ENSDARG00000012389	306 RRR KRKRRRR	adar	adenosine deaminase, RNA-specific [Source:ZFIN;Acc:ZDB-GENE-000616-5]
ENSDARG00000018272	566 VSG TGTGVSG	wdr33	WD repeat domain 33 [Source:ZFIN;Acc:ZDB-GENE-040924-3]
ENSDARG00000061373	629 QQQ RQRQQQQ 1022 AAD TATAAAA	znf142	zinc finger protein 142 [Source:ZFIN;Acc:ZDB-GENE-080512-2]
ENSDARG00000076328	168 AAA TSTAAAA	osbpl11	oxysterol binding protein-like 11 [Source:ZFIN;Acc:ZDB-GENE-081105-135]
ENSDARG00000058226	3 LLL VLVLLLL	ak3	adenylate kinase 3 [Source:ZFIN;Acc:ZDB-GENE-040426-2142]
ENSDARG00000060884	39 TTT AIATTTT	nmur1a	neuromedin U receptor 1a [Source:ZFIN;Acc:ZDB-GENE-081104-220]
ENSDARG00000059058	45 FFF YFYFFFF	vipr1b	vasoactive intestinal peptide receptor 1b [Source:ZFIN;Acc:ZDB-GENE-050311-6]
ENSDARG00000061047	432 AAA GAGAAAA	abcg4a	ATP-binding cassette, sub-family G (WHITE), member 4a [Source:ZFIN;Acc:ZDB-GENE-050517-39]
ENSDARG00000060879	198 VVV IVIVVVV	slc28a1	solute carrier family 28 (concentrative nucleoside transporter), member 1 [Source:ZFIN;Acc:ZDB-GENE-050419-117]
ENSDARG00000018853	335 III VIV-III	si:dkey-199f5.8	si:dkey-199f5.8 [Source:ZFIN;Acc:ZDB-GENE-030131-4733]
ENSDARG00000079434	652 EEG DEDEEEE	si:ch211-208h7.4	si:ch211-208h7.4 [Source:ZFIN;Acc:ZDB-GENE-030131-6110]
ENSDARG00000078734	499 III VIVIIII	myo1f	myosin IF [Source:ZFIN;Acc:ZDB-GENE-081104-506]
ENSDARG00000005356	395 PQQ SQSQPQQ	tyro3	TYRO3 protein tyrosine kinase [Source:ZFIN;Acc:ZDB-GENE-990714-13]
ENSDARG00000071331	632 MIM VMVMMIM	ryr3	ryanodine receptor 3 [Source:ZFIN;Acc:ZDB-GENE-041001-165]
ENSDARG00000013492	147 PPL SPSPPPP	zbtb34	zinc finger and BTB domain containing 34 [Source:ZFIN;Acc:ZDB-GENE-050624-2]
ENSDARG00000007412	70 III MIM-III	slc2a1b	solute carrier family 2 (facilitated glucose transporter), member 1b [Source:ZFIN;Acc:ZDB-GENE-090915-1]
ENSDARG00000074758	457 AGA VAVAAAA 739 PPP LPLPPPP	csde1	cold shock domain containing E1, RNA-binding [Source:ZFIN;Acc:ZDB-GENE-030131-8623]
ENSDARG00000060430	339 DDD EDEEDDD	zfyve28	zinc finger, FYVE domain containing 28 [Source:ZFIN;Acc:ZDB-GENE-061103-208]
ENSDARG00000026882	226 VVV AVAIVVV	palm1a	paralemmin 1a [Source:ZFIN;Acc:ZDB-GENE-050417-409]
ENSDARG00000061249	682 AAA VAVAAAA	myom1a	myomesin 1a (skelemin) [Source:ZFIN;Acc:ZDB-GENE-030131-2856]
ENSDARG00000021466	351 GGG SGSGGGG	ireb2	iron-responsive element binding protein 2 [Source:ZFIN;Acc:ZDB-GENE-051205-1]
ENSDARG00000077648	361 TTT STS-TTT	FNIP2	si:ch211-42i9.8 [Source:ZFIN;Acc:ZDB-GENE-090312-31]
ENSDARG00000077300	241 VVV LVLVVVV	usp42	ubiquitin specific peptidase 42 [Source:ZFIN;Acc:ZDB-GENE-030131-5739]
ENSDARG00000068714	505 EEE DEDDEEE	ksr1a	kinase suppressor of ras 1a [Source:ZFIN;Acc:ZDB-GENE-091113-34]
ENSDARG00000016651	1273 AAA TATAAAA	znf106a	zinc finger protein 106a [Source:ZFIN;Acc:ZDB-GENE-040718-21]
ENSDARG00000069595	47 EEE DQDEEEE 146 AAV TSTAAAA 441 LVT AVAIVVV	si:ch211-214c7.4	si:ch211-214c7.4 [Source:ZFIN;Acc:ZDB-GENE-030131-6275]
ENSDARG00000069139	573 VVV IVIVVVV	grik1a	glutamate receptor, ionotropic, kainate 1a [Source:ZFIN;Acc:ZDB-GENE-030131-6502]
ENSDARG00000078770	139 LLL ILILLLL	GNPAT (1 of many)	si:ch73-21k16.5 [Source:ZFIN;Acc:ZDB-GENE-030131-8374]
ENSDARG00000075013	245 VVV IVI-VVV	usp45	ubiquitin specific peptidase 45 [Source:ZFIN;Acc:ZDB-GENE-100211-2]
ENSDARG00000074675	835 EEE DEDEEEE	pan2	PAN2 poly(A) specific ribonuclease subunit homolog (S. cerevisiae) [Source:ZFIN;Acc:ZDB-GENE-030131-3113]
ENSDARG00000092660	93 EEK DEDEEEE	cyp27c1	cytochrome P450, family 27, subfamily C, polypeptide 1 [Source:ZFIN;Acc:ZDB-GENE-080204-68]
ENSDARG00000045886	464 III VIVIIII	slc38a2	solute carrier family 38, member 2 [Source:ZFIN;Acc:ZDB-GENE-030131-9659]
ENSDARG00000036100	490 AAA TSTAAAA	eya3	EYA transcriptional coactivator and phosphatase 3 [Source:ZFIN;Acc:ZDB-GENE-060503-864]
ENSDARG00000053241	528 RKQ LQL-QQQ	sts	steroid sulfatase (microsomal), isozyme S [Source:ZFIN;Acc:ZDB-GENE-030717-5]
ENSDARG00000068863	336 III VIVIIII	si:dkey-98f17.5	si:dkey-98f17.5 [Source:ZFIN;Acc:ZDB-GENE-060526-354]
ENSDARG00000036778	407 III VIVIIII	hbs1l	HBS1-like translational GTPase [Source:ZFIN;Acc:ZDB-GENE-030131-2987]
ENSDARG00000054533	149 VVV LVLVVVV	araf	A-Raf proto-oncogene, serine/threonine kinase [Source:ZFIN;Acc:ZDB-GENE-050102-2]
ENSDARG00000067751	199 YYA HFHFYYF	si:rp71-68n21.9	si:rp71-68n21.9 [Source:ZFIN;Acc:ZDB-GENE-081105-100]
ENSDARG00000062696	279 GAA VAVVAAA	dgkg	diacylglycerol kinase, gamma [Source:ZFIN;Acc:ZDB-GENE-081105-39]
ENSDARG00000071046	19 MMM VMVMMMM 25 MMM LMLMMMM	bbip1	BBSome interacting protein 1 [Source:ZFIN;Acc:ZDB-GENE-050208-445]
ENSDARG00000063631	217 DDD EDEDDDD	ch1073-291c23.1	ch1073-291c23.1 [Source:ZFIN;Acc:ZDB-GENE-050208-114]
ENSDARG00000022503	496 AGG SASGAGG	pkd2l1	polycystic kidney disease 2-like 1 [Source:ZFIN;Acc:ZDB-GENE-030616-558]
ENSDARG00000060362	202 SSS TSTSSSS	nadkb	NAD kinase b [Source:ZFIN;Acc:ZDB-GENE-061103-433]
ENSDARG00000013434	506 PTP ASA-PTP 649 VVV AVA-VVV	hira	histone cell cycle regulator a [Source:ZFIN;Acc:ZDB-GENE-030131-6296]
ENSDARG00000060861	88 KTK MKMKKTK	dars2	aspartyl-tRNA synthetase 2, mitochondrial [Source:ZFIN;Acc:ZDB-GENE-070912-443]
ENSDARG00000069808	74 SSS ASASSSS	ostm1	osteopetrosis associated transmembrane protein 1 [Source:ZFIN;Acc:ZDB-GENE-081104-270]
ENSDARG00000091902	378 MMV IMIMMMM	b3gnt2b	UDP-GlcNAc:betaGal beta-1,3-N-acetylglucosaminyltransferase 2b [Source:ZFIN;Acc:ZDB-GENE-050913-158]
ENSDARG00000020979	546 ATA MEMAATA	fam65c	family with sequence similarity 65, member C [Source:ZFIN;Acc:ZDB-GENE-050220-13]
ENSDARG00000057918	9 GGG AGAGGGG 1008 GGG SGSGGGG	tsc1b	tuberous sclerosis 1b [Source:ZFIN;Acc:ZDB-GENE-030131-3404]
ENSDARG00000062086	279 III VLVIIII	kiaa1549lb	KIAA1549-like b [Source:ZFIN;Acc:ZDB-GENE-050419-18]
ENSDARG00000059388	128 VVV LVLVVVV	bdh1	3-hydroxybutyrate dehydrogenase, type 1 [Source:ZFIN;Acc:ZDB-GENE-070410-130]
ENSDARG00000062485	1392 VAA TVTAVAA	dock11	dedicator of cytokinesis 11 [Source:ZFIN;Acc:ZDB-GENE-060503-196]
ENSDARG00000029124	779 EEE DVDEEEE	adamts15a	ADAM metallopeptidase with thrombospondin type 1 motif, 15a [Source:ZFIN;Acc:ZDB-GENE-060526-203]
ENSDARG00000053836	51 GES KEKTEET	si:ch211-284o19.8	si:ch211-284o19.8 [Source:ZFIN;Acc:ZDB-GENE-070912-289]
ENSDARG00000092003	167 AAA VAVAAAA	ccs	copper chaperone for superoxide dismutase [Source:ZFIN;Acc:ZDB-GENE-050417-322]
ENSDARG00000020301	314 LAS VPVPLAP	os9	osteosarcoma amplified 9, endoplasmic reticulum lectin [Source:ZFIN;Acc:ZDB-GENE-060929-32]
ENSDARG00000041098	160 KRR QRQRKRR	barx2	BARX homeobox 2 [Source:ZFIN;Acc:ZDB-GENE-081120-4]
ENSDARG00000076895	225 VVV IVIIVVV 349 SSS ASAASSS	flrt3	fibronectin leucine rich transmembrane 3 [Source:ZFIN;Acc:ZDB-GENE-030131-1988]
ENSDARG00000069142	719 III VIVIIII	aars	alanyl-tRNA synthetase [Source:ZFIN;Acc:ZDB-GENE-030131-3663]
ENSDARG00000010785	193 VVV IVIVVVV 315 TAA SASATAA 329 EQE DEDEEEE 800 VVV IVIVVVV	thbs1b	thrombospondin 1b [Source:ZFIN;Acc:ZDB-GENE-020708-1]
ENSDARG00000055292	543 TTG ATATTTT	atg9b	autophagy related 9B [Source:ZFIN;Acc:ZDB-GENE-091111-3]
ENSDARG00000022718	1063 VVV IVIVVVV	casp8ap2	caspase 8 associated protein 2 [Source:ZFIN;Acc:ZDB-GENE-030826-8]
ENSDARG00000060841	79 EEE DED-EEE	pik3c2a	phosphatidylinositol-4-phosphate 3-kinase, catalytic subunit type 2 alpha [Source:ZFIN;Acc:ZDB-GENE-030328-39]
ENSDARG00000000423	13 KKK RKRKKKK 157 FFF SMSFFFF	si:ch73-314g15.3	si:ch73-314g15.3 [Source:ZFIN;Acc:ZDB-GENE-030616-19]
ENSDARG00000078658	648 PPP SPS-PPP 709 EEE DEDEEEE	supt20	SPT20 homolog, SAGA complex component [Source:ZFIN;Acc:ZDB-GENE-091204-264]
ENSDARG00000076542	326 ASF TATLASF 715 VVV AIAVVVV	pogzb	pogo transposable element with ZNF domain b [Source:ZFIN;Acc:ZDB-GENE-100609-3]
ENSDARG00000076092	51 GVE SGSDGVD	slc31a2	solute carrier family 31 (copper transporter), member 2 [Source:ZFIN;Acc:ZDB-GENE-030925-25]
ENSDARG00000060835	278 III VIV-III	tecpr2	tectonin beta-propeller repeat containing 2 [Source:ZFIN;Acc:ZDB-GENE-060503-358]
ENSDARG00000038754	461 IAV TVTEVAV	plk3	polo-like kinase 3 (Drosophila) [Source:ZFIN;Acc:ZDB-GENE-030131-6134]
ENSDARG00000036956	1123 AAA VSVVAAA	asxl1	additional sex combs like transcriptional regulator 1 [Source:ZFIN;Acc:ZDB-GENE-091116-9]
ENSDARG00000068199	242 STT ASATSTT	pld3	phospholipase D family, member 3 [Source:ZFIN;Acc:ZDB-GENE-050419-212]
ENSDARG00000061951	1746 SVV PTPTSTT 2509 KKK TKTKKKK	golgb1	golgin B1 [Source:ZFIN;Acc:ZDB-GENE-030429-9]
ENSDARG00000045658	84 DDD EDEEDDD	msrb3	methionine sulfoxide reductase B3 [Source:ZFIN;Acc:ZDB-GENE-040625-74]
ENSDARG00000062106	112 GVV SVSVGVV 174 FFF LFLFFFF	klf5b	Kruppel-like factor 5b [Source:ZFIN;Acc:ZDB-GENE-080424-4]
ENSDARG00000059046	395 MMM LMLMMMM	psmd5	proteasome 26S subunit, non-ATPase 5 [Source:ZFIN;Acc:ZDB-GENE-050417-28]
ENSDARG00000031678	839 PPP APA-PPP	col5a2a	collagen, type V, alpha 2a [Source:ZFIN;Acc:ZDB-GENE-030616-13]
ENSDARG00000060027	320 TTT STSTTTT	nom1	nucleolar protein with MIF4G domain 1 [Source:ZFIN;Acc:ZDB-GENE-060503-321]
ENSDARG00000062060	190 TMM VTVMTMM	gmeb1	glucocorticoid modulatory element binding protein 1 [Source:ZFIN;Acc:ZDB-GENE-060503-35]
ENSDARG00000079933	415 VML IMIMVMM	SLC46A3 (1 of many)	si:dkey-5g14.1 [Source:ZFIN;Acc:ZDB-GENE-091204-361]
ENSDARG00000057184	197 QTT STSTTTT	zgc:55781	zgc:55781 [Source:ZFIN;Acc:ZDB-GENE-030131-4704]
ENSDARG00000055426	116 ILL VIVLILL	rwdd2b	RWD domain containing 2B [Source:ZFIN;Acc:ZDB-GENE-041001-119]
ENSDARG00000003693	7 AAA SASAAAA	hars	histidyl-tRNA synthetase [Source:ZFIN;Acc:ZDB-GENE-040912-152]
ENSDARG00000074677	2397 VMV TVTVVMV 3028 IVM LVLVIVV	frem3	Fras1 related extracellular matrix 3 [Source:ZFIN;Acc:ZDB-GENE-030131-9788]
ENSDARG00000070109	451 VVV LVLVVVV	ncapg	non-SMC condensin I complex, subunit G [Source:ZFIN;Acc:ZDB-GENE-041111-282]
ENSDARG00000075887	825 EEE DEDEEEE	herc3	HECT and RLD domain containing E3 ubiquitin protein ligase 3 [Source:ZFIN;Acc:ZDB-GENE-090313-139]
ENSDARG00000002084	207 RRR SRSRRRR	lamb2	laminin, beta 2 (laminin S) [Source:ZFIN;Acc:ZDB-GENE-081030-4]
ENSDARG00000089138	27 MVI LILIMVI	si:ch1073-440b2.1	si:ch1073-440b2.1 [Source:ZFIN;Acc:ZDB-GENE-030131-8303]
ENSDARG00000087869	360 AEE DEDVEEE	si:ch211-11k18.4	si:ch211-11k18.4 [Source:ZFIN;Acc:ZDB-GENE-070912-22]
ENSDARG00000077139	241 VVV IVIVVVV 732 STS ASATSTS	col6a3	collagen, type VI, alpha 3 [Source:ZFIN;Acc:ZDB-GENE-070501-8]
ENSDARG00000059035	606 DDD EDEDDDD	porb	P450 (cytochrome) oxidoreductase b [Source:ZFIN;Acc:ZDB-GENE-030131-5767]
ENSDARG00000069981	96 FFF YFY-FFF 113 AAA EPEAAAA 201 FFF LFLFFFF	cspg5a	chondroitin sulfate proteoglycan 5a [Source:ZFIN;Acc:ZDB-GENE-080425-4]
ENSDARG00000038667	292 TPP ATAPTPP	fggy	FGGY carbohydrate kinase domain containing [Source:ZFIN;Acc:ZDB-GENE-040426-2461]
ENSDARG00000071113	414 SAA TSTASAA	xirp2a	xin actin binding repeat containing 2a [Source:ZFIN;Acc:ZDB-GENE-040108-7]
ENSDARG00000022532	255 KKK RKRKKKK	chrnb1l	cholinergic receptor, nicotinic, beta 1 (muscle) like [Source:ZFIN;Acc:ZDB-GENE-060811-1]
ENSDARG00000058992	366 SRQ LQLQQRQ	cers2b	ceramide synthase 2b [Source:ZFIN;Acc:ZDB-GENE-110408-40]
ENSDARG00000077264	582 DDD EDEEDDD	wdr43	WD repeat domain 43 [Source:ZFIN;Acc:ZDB-GENE-021231-3]
ENSDARG00000057317	553 KKK RKRKKKK	nexn	nexilin (F actin binding protein) [Source:ZFIN;Acc:ZDB-GENE-041114-92]
ENSDARG00000060521	366 PSP TSTSSSS	rbm27	RNA binding motif protein 27 [Source:ZFIN;Acc:ZDB-GENE-110411-31]
ENSDARG00000008447	12 VEE DEDEEEE	fkbp4	FK506 binding protein 4 [Source:ZFIN;Acc:ZDB-GENE-030131-514]
ENSDARG00000075435	139 MIM LMLMMIM	akap11	A kinase (PRKA) anchor protein 11 [Source:ZFIN;Acc:ZDB-GENE-090804-1]
ENSDARG00000007377	72 SSS GSGSSSS	odc1	ornithine decarboxylase 1 [Source:ZFIN;Acc:ZDB-GENE-010816-1]
ENSDARG00000073866	94 EEE DEDDEEE	tdp1	tyrosyl-DNA phosphodiesterase 1 [Source:ZFIN;Acc:ZDB-GENE-090909-1]
ENSDARG00000060921	374 DDD EDEDDDD 449 RRR QRQ-RRR	pla2g6	phospholipase A2, group VI (cytosolic, calcium-independent) [Source:ZFIN;Acc:ZDB-GENE-040426-2079]
ENSDARG00000075252	989 WRR KRKRRRR 1214 TGG MGMGTGG	phrf1	PHD and ring finger domains 1 [Source:ZFIN;Acc:ZDB-GENE-030131-624]
ENSDARG00000018757	332 EEE DEDEEEE	klf5l	Kruppel-like factor 18 [Source:ZFIN;Acc:ZDB-GENE-060312-34]
ENSDARG00000091119	256 KKK RKRRKKK	fbxo40.2	F-box protein 40, tandem duplicate 2 [Source:ZFIN;Acc:ZDB-GENE-120215-105]
ENSDARG00000063719	524 LLL VLV-LLL	usp8	ubiquitin specific peptidase 8 [Source:ZFIN;Acc:ZDB-GENE-030131-1949]
ENSDARG00000078576	702 EEE DEDDEEE	setd5	SET domain containing 5 [Source:ZFIN;Acc:ZDB-GENE-080523-1]
ENSDARG00000054010	956 QQQ PQPQQQQ	scaf1	SR-related CTD-associated factor 1 [Source:ZFIN;Acc:ZDB-GENE-120215-214]
ENSDARG00000056619	144 ALL FVFVVLL	arhgap42a	Rho GTPase activating protein 42a [Source:ZFIN;Acc:ZDB-GENE-030131-8077]
ENSDARG00000078751	177 HHH QHQHHHH 539 III VTV-III	TPP2	si:ch73-244f7.4 [Source:ZFIN;Acc:ZDB-GENE-121214-290]
ENSDARG00000089549	84 AAA SVSAAAA	BAALC	si:ch211-101l18.9 [Source:ZFIN;Acc:ZDB-GENE-030131-7983]
ENSDARG00000079067	564 AAA STS-AAA 636 VVV IVI-VVV 663 AAA VAV-AAA	mms19	MMS19 homolog, cytosolic iron-sulfur assembly component [Source:ZFIN;Acc:ZDB-GENE-120316-2]
ENSDARG00000061020	501 VVL ATAVVVV	ccdc186	si:ch211-225b10.4 [Source:ZFIN;Acc:ZDB-GENE-100318-3]
ENSDARG00000005236	1826 EDD QEQ-EDD	srcap	Snf2-related CREBBP activator protein [Source:ZFIN;Acc:ZDB-GENE-041008-127]
ENSDARG00000061864	627 ASS GSGCASS 895 EEE DEDEEEE	hdlbpb	high density lipoprotein binding protein b [Source:ZFIN;Acc:ZDB-GENE-030131-6822]
ENSDARG00000076002	277 DDD EDEDDDD	osbpl5	oxysterol binding protein-like 5 [Source:ZFIN;Acc:ZDB-GENE-030131-5872]
ENSDARG00000075725	692 TIT ATATTTT 1515 EEE DEDEEEE	cep152	centrosomal protein 152 [Source:ZFIN;Acc:ZDB-GENE-111005-1]
ENSDARG00000045633	98 LLL QSQSLLL	asb15a	ankyrin repeat and SOCS box containing 15a [Source:ZFIN;Acc:ZDB-GENE-110421-5]
ENSDARG00000079835	443 VVV LVLLVVV 689 LLL ILILLLL	man2c1	mannosidase, alpha, class 2C, member 1 [Source:ZFIN;Acc:ZDB-GENE-101103-4]
ENSDARG00000052827	335 KKK RKRKKKK	top3a	topoisomerase (DNA) III alpha [Source:ZFIN;Acc:ZDB-GENE-071212-2]
ENSDARG00000077618	395 PPA LALSPPA 491 IVV AVAVVVV	rin3	Ras and Rab interactor 3 [Source:ZFIN;Acc:ZDB-GENE-030131-8871]
ENSDARG00000075884	893 VVV IVIVVVV	shprh	SNF2 histone linker PHD RING helicase [Source:ZFIN;Acc:ZDB-GENE-110512-2]
ENSDARG00000088798	152 LLL QLQLLLL	plcxd1	phosphatidylinositol-specific phospholipase C, X domain containing 1 [Source:ZFIN;Acc:ZDB-GENE-131127-240]
ENSDARG00000078111	107 SSS GSG-SSS 283 LLL MLMLLLL	ap5z1	adaptor-related protein complex 5, zeta 1 subunit [Source:ZFIN;Acc:ZDB-GENE-120508-2]
ENSDARG00000061222	688 RRR KRK-RRR 870 YYY FYF-YYY	uba7	ubiquitin-like modifier activating enzyme 7 [Source:ZFIN;Acc:ZDB-GENE-121120-4]
ENSDARG00000087752	147 GSS ASASSSS 261 TTT ATATTTT	rfwd3	ring finger and WD repeat domain 3 [Source:ZFIN;Acc:ZDB-GENE-120529-1]
ENSDARG00000069339	459 SSS ASASSSS	tbc1d24	TBC1 domain family, member 24 [Source:ZFIN;Acc:ZDB-GENE-050809-65]
ENSDARG00000077530	60 VVV LVLVVVV 1618 KRR LVL-RRR	ahctf1	AT hook containing transcription factor 1 [Source:ZFIN;Acc:ZDB-GENE-070521-2]
ENSDARG00000059701	949 EEE DEDKEEE	flii	flightless I actin binding protein [Source:ZFIN;Acc:ZDB-GENE-071212-3]
ENSDARG00000062846	329 LLL VLVTLLL 727 RRQ HRHWRRR	tmtc3	transmembrane and tetratricopeptide repeat containing 3 [Source:ZFIN;Acc:ZDB-GENE-061221-2]
ENSDARG00000097583	23 KKK QKQKKKK	arfgap3	ADP-ribosylation factor GTPase activating protein 3 [Source:ZFIN;Acc:ZDB-GENE-040426-1]
ENSDARG00000074041	96 KKK RKRKKKK 1264 SAA TATAAAA	abca5	ATP-binding cassette, sub-family A (ABC1), member 5 [Source:ZFIN;Acc:ZDB-GENE-050517-5]
ENSDARG00000078322	1479 GDD EDEDDDD	col12a1a	collagen, type XII, alpha 1a [Source:ZFIN;Acc:ZDB-GENE-090728-1]
ENSDARG00000028676	444 LAA TATAAAA	nuak1b	NUAK family, SNF1-like kinase, 1b [Source:ZFIN;Acc:ZDB-GENE-131120-18]
ENSDARG00000063101	1121 YYH FHFYYYY	man2a2	mannosidase, alpha, class 2A, member 2 [Source:ZFIN;Acc:ZDB-GENE-110331-1]
ENSDARG00000017229	793 TTT ASATTTT	megf10	multiple EGF-like-domains 10 [Source:ZFIN;Acc:ZDB-GENE-080506-1]
ENSDARG00000016429	725 GDD EDE-DDD	farp2	FERM, RhoGEF and pleckstrin domain protein 2 [Source:ZFIN;Acc:ZDB-GENE-030131-2993]
ENSDARG00000079702	748 PPP SPSPPPP	wdr81	WD repeat domain 81 [Source:ZFIN;Acc:ZDB-GENE-030131-3389]
ENSDARG00000022350	959 PAA TATAAAA	nek1	NIMA-related kinase 1 [Source:ZFIN;Acc:ZDB-GENE-040730-1]
ENSDARG00000061798	699 TFF YFYFFFF	arhgap27l	Rho GTPase activating protein 27, like [Source:ZFIN;Acc:ZDB-GENE-120406-11]
ENSDARG00000099430	263 QVL ALA-QVL	atg16l1	ATG16 autophagy related 16-like 1 (S. cerevisiae) [Source:ZFIN;Acc:ZDB-GENE-050417-401]
ENSDARG00000101043	1205 DDD EDEDDDD 1330 KKK RKRRKKK	ppl	periplakin [Source:ZFIN;Acc:ZDB-GENE-041008-196]
ENSDARG00000009585	124 EEE DEDEEEE	papola	poly(A) polymerase alpha [Source:ZFIN;Acc:ZDB-GENE-030131-3507]
ENSDARG00000100455	12 VIV LVLVVIV 20 LLL VLVLLLL 147 EEA GEGEEEE	pnkp	polynucleotide kinase 3'-phosphatase [Source:ZFIN;Acc:ZDB-GENE-061013-433]
ENSDARG00000037574	391 TAT SASATAA	rps6kal	ribosomal protein S6 kinase a, like [Source:ZFIN;Acc:ZDB-GENE-030131-9616]
ENSDARG00000102787	1043 VMV LVLVVMV	fam193a	family with sequence similarity 193, member A [Source:ZFIN;Acc:ZDB-GENE-080917-25]
ENSDARG00000099101	11 LML VLVMLML	gch2	GTP cyclohydrolase 2 [Source:ZFIN;Acc:ZDB-GENE-001205-3]
ENSDARG00000102412	222 VVV IVIIVVV 298 SSS TSTSSSS 325 VII MIMIIII	eci2	enoyl-CoA delta isomerase 2 [Source:ZFIN;Acc:ZDB-GENE-040718-392]
ENSDARG00000103234	234 QEE LQLQQQQ	ppie	peptidylprolyl isomerase E (cyclophilin E) [Source:ZFIN;Acc:ZDB-GENE-050417-167]
ENSDARG00000102110	128 EQE RERQEQQ	CABZ01080375.1
ENSDARG00000101094	74 KRK QKQKKKK	ATP11B	si:dkey-211e20.10 [Source:ZFIN;Acc:ZDB-GENE-081031-13]
ENSDARG00000055679	178 QEQ RQRRQQQ 324 LLL MLMLLLL	mto1	mitochondrial tRNA translation optimization 1 [Source:ZFIN;Acc:ZDB-GENE-070209-253]
ENSDARG00000025071	12 SSS ASASSSS 493 EEE DEDEEEE	brd8	bromodomain containing 8 [Source:ZFIN;Acc:ZDB-GENE-030722-10]
ENSDARG00000101635	686 VAS MAMAVAA	dact1	dishevelled-binding antagonist of beta-catenin 1 [Source:ZFIN;Acc:ZDB-GENE-040623-3]
ENSDARG00000100741	126 EEE DEDEEEE	cdc20	cell division cycle 20 homolog [Source:ZFIN;Acc:ZDB-GENE-040426-2044]
ENSDARG00000098734	304 EEE VEVEEEE	ccdc14	coiled-coil domain containing 14 [Source:ZFIN;Acc:ZDB-GENE-120215-134]
ENSDARG00000013250	353 RRR KRKRRRR	tars	threonyl-tRNA synthetase [Source:ZFIN;Acc:ZDB-GENE-041010-218]
ENSDARG00000104042	286 III VIVIIII	b4galt4	UDP-Gal:betaGlcNAc beta 1,4- galactosyltransferase, polypeptide 4 [Source:ZFIN;Acc:ZDB-GENE-041114-103]
ENSDARG00000059646	149 KKK RKR-KKK	nt5dc2	5'-nucleotidase domain containing 2 [Source:ZFIN;Acc:ZDB-GENE-060810-17]
ENSDARG00000105012	200 SSR AQASSSS	utp23	UTP23, small subunit (SSU) processome component, homolog (yeast) [Source:ZFIN;Acc:ZDB-GENE-050417-353]
ENSDARG00000101259	113 III VIVIIII	hgh1	HGH1 homolog (S. cerevisiae) [Source:ZFIN;Acc:ZDB-GENE-040718-228]
ENSDARG00000104353	368 AAA SASAAAA	nop58	NOP58 ribonucleoprotein homolog (yeast) [Source:ZFIN;Acc:ZDB-GENE-040426-2140]
ENSDARG00000105185	119 TAT GAGAAAA	snx7	sorting nexin 7 [Source:ZFIN;Acc:ZDB-GENE-040704-77]
ENSDARG00000103746	281 SSS FSFSSSS	mapkbp1	mitogen-activated protein kinase binding protein 1 [Source:ZFIN;Acc:ZDB-GENE-120207-1]
ENSDARG00000078217	179 VVV AVAVVVV	cblc	Cbl proto-oncogene C, E3 ubiquitin protein ligase [Source:ZFIN;Acc:ZDB-GENE-080220-20]
ENSDARG00000103770	209 SPP APAPSPP	ARMC6	armadillo repeat containing 6 [Source:HGNC Symbol;Acc:HGNC:25049]
ENSDARG00000104541	1124 PPP TPTPPPP	msh6	mutS homolog 6 (E. coli) [Source:ZFIN;Acc:ZDB-GENE-020905-3]
ENSDARG00000037706	206 VVE IVIVVVV	gss	glutathione synthetase [Source:ZFIN;Acc:ZDB-GENE-041010-208]
ENSDARG00000074955	643 EEE DEDEEEE 686 SSS GSG-SSS	nup98	nucleoporin 98 [Source:ZFIN;Acc:ZDB-GENE-040426-1180]
ENSDARG00000055678	229 TTT ATATTTT 781 VVV IVIVVVV	akap12b	A kinase (PRKA) anchor protein 12b [Source:ZFIN;Acc:ZDB-GENE-030131-9753]
ENSDARG00000101300	105 EEE DED-EEE	ssna1	Sjogren syndrome nuclear autoantigen 1 [Source:ZFIN;Acc:ZDB-GENE-081104-255]
ENSDARG00000056978	659 QQQ HQHQQQQ	letm1	leucine zipper-EF-hand containing transmembrane protein 1 [Source:ZFIN;Acc:ZDB-GENE-050522-154]
ENSDARG00000073737	19 DDD EDEDDDD	suds3	SDS3 homolog, SIN3A corepressor complex component [Source:ZFIN;Acc:ZDB-GENE-040801-236]
ENSDARG00000045968	1004 GGG AGAGGGG	spg11	spastic paraplegia 11 [Source:ZFIN;Acc:ZDB-GENE-101017-1]
ENSDARG00000011777	302 AAG VAVAAAA	cttn	cortactin [Source:ZFIN;Acc:ZDB-GENE-040715-3]
ENSDARG00000011027	548 III VIVIIII	fgfr1a	fibroblast growth factor receptor 1a [Source:ZFIN;Acc:ZDB-GENE-980526-255]
ENSDARG00000098079	390 RRR HRHRRRR 557 TTT ATATTTT	rab3gap1	RAB3 GTPase activating protein subunit 1 [Source:ZFIN;Acc:ZDB-GENE-061027-53]
ENSDARG00000102865	116 KKK EKEKKKK 120 LLL MLMLLLL	carnmt1	carnosine N-methyltransferase 1 [Source:ZFIN;Acc:ZDB-GENE-050306-48]
ENSDARG00000071478	179 EEE DEDEEEE 249 KKK RKRKKKK	lnx2b	ligand of numb-protein X 2b [Source:ZFIN;Acc:ZDB-GENE-040426-2500]
ENSDARG00000105123	221 VVV ILIVVVV	zer1	zyg-11 related, cell cycle regulator [Source:ZFIN;Acc:ZDB-GENE-040426-2307]
ENSDARG00000103271	148 KKK TKTKKKK	pla2g15	phospholipase A2, group XV [Source:ZFIN;Acc:ZDB-GENE-030131-6948]
ENSDARG00000103519	792 STA FSFASTA	adamts1	ADAM metallopeptidase with thrombospondin type 1 motif, 1 [Source:ZFIN;Acc:ZDB-GENE-070814-1]
ENSDARG00000099079	988 AAA SASAAAA	aclya	ATP citrate lyase a [Source:ZFIN;Acc:ZDB-GENE-031113-1]
ENSDARG00000105214	411 RRR CHCRRRR	agtpbp1	ATP/GTP binding protein 1 [Source:ZFIN;Acc:ZDB-GENE-081104-267]
ENSDARG00000091326	301 III VIVIIII 566 III VIVIIII	CEP120	centrosomal protein 120 [Source:HGNC Symbol;Acc:HGNC:26690]
ENSDARG00000104069	248 AAT VAVAAAA	rnf170	ring finger protein 170 [Source:ZFIN;Acc:ZDB-GENE-040426-2572]
ENSDARG00000104732	53 DDD EDEEDDD 447 STS ASASSTS	mlycd	malonyl-CoA decarboxylase [Source:ZFIN;Acc:ZDB-GENE-070410-120]
ENSDARG00000102105	103 VVV IVIVVVV	dad1	defender against cell death 1 [Source:ZFIN;Acc:ZDB-GENE-060503-233]
ENSDARG00000103690	60 VVV IVIIVVV	vipas39	VPS33B interacting protein, apical-basolateral polarity regulator, spe-39 homolog [Source:ZFIN;Acc:ZDB-GENE-040520-1]
ENSDARG00000059792	1008 AAA VTV-AAA	trpm5	transient receptor potential cation channel, subfamily M, member 5 [Source:ZFIN;Acc:ZDB-GENE-060503-736]
ENSDARG00000098764	352 GSS DGDGGSG	musk	muscle, skeletal, receptor tyrosine kinase [Source:ZFIN;Acc:ZDB-GENE-030131-6458]
ENSDARG00000103525	1229 DDD EDE-DDD	YTHDC2	YTH domain containing 2 [Source:HGNC Symbol;Acc:HGNC:24721]
ENSDARG00000103643	310 QQH LVLQQQQ	unc45a	unc-45 myosin chaperone A [Source:ZFIN;Acc:ZDB-GENE-050417-158]
ENSDARG00000099954	439 EEE DEDEEEE	plekhm1	pleckstrin homology domain containing, family M (with RUN domain) member 1 [Source:ZFIN;Acc:ZDB-GENE-030131-2752]
ENSDARG00000101130	568 RRR QRQRRRR	adck4	aarF domain containing kinase 4 [Source:ZFIN;Acc:ZDB-GENE-060503-803]
ENSDARG00000069302	4 KKK QKQQKKK	snx9b	sorting nexin 9b [Source:ZFIN;Acc:ZDB-GENE-031118-50]
ENSDARG00000105134	253 III VIVIIII	zdhhc24	zinc finger, DHHC-type containing 24 [Source:ZFIN;Acc:ZDB-GENE-040718-8]
ENSDARG00000100826	554 RQS HRHKRQR	hif1al	hypoxia-inducible factor 1, alpha subunit, like [Source:ZFIN;Acc:ZDB-GENE-040426-1315]
ENSDARG00000100020	295 PPP SPSPPPP	pim1	Pim-1 proto-oncogene, serine/threonine kinase [Source:ZFIN;Acc:ZDB-GENE-061013-139]
ENSDARG00000099851	331 III VLVLIII	GPR180	G protein-coupled receptor 180 [Source:HGNC Symbol;Acc:HGNC:28899]
ENSDARG00000102832	522 LLI MLMLLLL	baz1b	bromodomain adjacent to zinc finger domain, 1B [Source:ZFIN;Acc:ZDB-GENE-010328-16]
ENSDARG00000104665	413 MMM VMVMMMM	kirrel3l	kin of IRRE like 3 like [Source:ZFIN;Acc:ZDB-GENE-070831-1]
ENSDARG00000102353	241 EEE DQDEEEE	ddx47	DEAD (Asp-Glu-Ala-Asp) box polypeptide 47 [Source:ZFIN;Acc:ZDB-GENE-050522-359]
ENSDARG00000103659	256 PPL RQR-PPP	bco1l	beta-carotene oxygenase 1, like [Source:ZFIN;Acc:ZDB-GENE-040426-1191]
ENSDARG00000102483	1089 VIV LALVVIV	wu:fb44b02	wu:fb44b02 [Source:ZFIN;Acc:ZDB-GENE-030131-739]
ENSDARG00000099596	414 VVV LILVVVV	btd	biotinidase [Source:ZFIN;Acc:ZDB-GENE-060825-186]
ENSDARG00000099843	613 III VIVIIII	nedd4a	neural precursor cell expressed, developmentally down-regulated 4a [Source:ZFIN;Acc:ZDB-GENE-051005-2]
ENSDARG00000101246	261 HVL AQALQVL	mtmr4	zgc:63645 [Source:ZFIN;Acc:ZDB-GENE-040426-1208]
ENSDARG00000079854	746 IVV MVMVIVV	scyl1	SCY1-like, kinase-like 1 [Source:ZFIN;Acc:ZDB-GENE-030131-8915]
ENSDARG00000099458	555 VVM IVIVVVV	ddx46	DEAD (Asp-Glu-Ala-Asp) box polypeptide 46 [Source:ZFIN;Acc:ZDB-GENE-030131-667]
ENSDARG00000028507	349 KKK RKRKKKK 428 DDD EDEEDDD 616 DDD EREDDDD	itgb4	integrin, beta 4 [Source:ZFIN;Acc:ZDB-GENE-030131-7209]
ENSDARG00000042623	158 QRR KRKRRRR 424 QQQ PQPQQQQ	acbd3	acyl-Coenzyme A binding domain containing 3 [Source:ZFIN;Acc:ZDB-GENE-040426-1930]
ENSDARG00000039051	298 AAA SASAAAA	hhatla	hedgehog acyltransferase-like, a [Source:ZFIN;Acc:ZDB-GENE-040426-1865]
ENSDARG00000104105	769 III VIVIIII	ttf2	transcription termination factor, RNA polymerase II [Source:ZFIN;Acc:ZDB-GENE-110411-73]
ENSDARG00000098211	5 VSA RTRAASA	wrn	Werner syndrome [Source:ZFIN;Acc:ZDB-GENE-070702-2]
ENSDARG00000030157	828 GGG DGD-GGG	mybpc2a	myosin binding protein C, fast type a [Source:ZFIN;Acc:ZDB-GENE-060901-1]
ENSDARG00000102128	211 TTT ATAATTT	eps8	epidermal growth factor receptor pathway substrate 8 [Source:ZFIN;Acc:ZDB-GENE-040426-871]
ENSDARG00000104276	1492 SSS CLCSSSS	EIF2AK4	eukaryotic translation initiation factor 2 alpha kinase 4 [Source:HGNC Symbol;Acc:HGNC:19687]
ENSDARG00000101670	1495 ATS MTMTTTT 2008 EEE DED-EEE	kntc1	kinetochore associated 1 [Source:ZFIN;Acc:ZDB-GENE-050208-92]
ENSDARG00000052866	739 PSP LTLPPPP 2108 III VIVIIII 2244 VVV IVIVVVV 3107 TSS PSPSSSS	htt	huntingtin [Source:ZFIN;Acc:ZDB-GENE-990415-131]
ENSDARG00000091512	1074 TTT ATAATTT	nfrkb	nuclear factor related to kappaB binding protein [Source:ZFIN;Acc:ZDB-GENE-030131-6419]
ENSDARG00000104641	1266 SSS TSTTSSS	si:ch211-261d7.6	si:ch211-261d7.6 [Source:ZFIN;Acc:ZDB-GENE-141216-266]
ENSDARG00000070801	749 SSS ASASSSS	opa1	optic atrophy 1 (autosomal dominant) [Source:ZFIN;Acc:ZDB-GENE-041114-7]
ENSDARG00000008904	1482 EEE DED-EEE	smarca2	SWI/SNF related, matrix associated, actin dependent regulator of chromatin, subfamily a, member 2 [Source:ZFIN;Acc:ZDB-GENE-030131-5964]
ENSDARG00000061413	894 VSL AQALVSL	sec23ip	SEC23 interacting protein [Source:ZFIN;Acc:ZDB-GENE-030131-5259]
ENSDARG00000100304	131 HHH RHRHHHH	chdh	choline dehydrogenase [Source:ZFIN;Acc:ZDB-GENE-120111-1]
ENSDARG00000062267	675 TTT ASATTTT	kdm3b	lysine (K)-specific demethylase 3B [Source:ZFIN;Acc:ZDB-GENE-101007-4]
ENSDARG00000099265	303 YYY FYF-YYY	slc7a5	solute carrier family 7 (amino acid transporter light chain, L system), member 5 [Source:ZFIN;Acc:ZDB-GENE-080818-4]
ENSDARG00000101175	259 III VIVIIII	mcu	mitochondrial calcium uniporter [Source:ZFIN;Acc:ZDB-GENE-061013-24]
ENSDARG00000003189	269 RRR HRHRRRR	psmd1	proteasome 26S subunit, non-ATPase 1 [Source:ZFIN;Acc:ZDB-GENE-040426-810]
ENSDARG00000098788	229 DDD EDEDDDD 451 TPA VAVPTAA 655 VVV IVIVVVV	pcdh2g5	protocadherin 2 gamma 5 [Source:ZFIN;Acc:ZDB-GENE-050610-27]
ENSDARG00000100965	1504 GGG SGSGGGG 1791 QQQ RQRQQQQ	ep400	E1A binding protein p400 [Source:ZFIN;Acc:ZDB-GENE-081104-186]
ENSDARG00000098785	115 PPP SPSPPPP	glrx3	glutaredoxin 3 [Source:ZFIN;Acc:ZDB-GENE-041010-22]
ENSDARG00000104836	786 LLL FLFLLLL	myom1b	myomesin 1b [Source:ZFIN;Acc:ZDB-GENE-080416-2]
ENSDARG00000078313	430 AAA TSTAAAA 1807 EEE DEDEEEE	MYO9B (1 of many)	si:zfos-588f8.1 [Source:ZFIN;Acc:ZDB-GENE-110411-111]
ENSDARG00000076544	382 DDD EDE-DDD	aldh5a1	aldehyde dehydrogenase 5 family, member A1 (succinate-semialdehyde dehydrogenase) [Source:ZFIN;Acc:ZDB-GENE-070228-2]
ENSDARG00000105114	152 LLL VLVLLLL	crebrf	creb3 regulatory factor [Source:ZFIN;Acc:ZDB-GENE-120203-3]
ENSDARG00000104835	1041 LLL IFILLLL	map3k4	mitogen-activated protein kinase kinase kinase 4 [Source:ZFIN;Acc:ZDB-GENE-990603-4]
ENSDARG00000102153	479 FFF YFYFFFF	nrp1a	neuropilin 1a [Source:ZFIN;Acc:ZDB-GENE-030519-2]
ENSDARG00000006257	239 AAA SGSGAAA	vldlr	very low density lipoprotein receptor [Source:ZFIN;Acc:ZDB-GENE-040426-803]
ENSDARG00000101701	318 QQQ PQPQQQQ	bmp5	bone morphogenetic protein 5 [Source:ZFIN;Acc:ZDB-GENE-040426-1413]
ENSDARG00000102060	58 VVV IVIVVVV	zgc:92873	zgc:92873 [Source:ZFIN;Acc:ZDB-GENE-040718-182]
ENSDARG00000041381	472 MTV SVSVVTV	arntl2	aryl hydrocarbon receptor nuclear translocator-like 2 [Source:ZFIN;Acc:ZDB-GENE-000509-2]
ENSDARG00000105215	74 KKK RKRKKKK 140 SII KTKISII	kdrl	kinase insert domain receptor like [Source:ZFIN;Acc:ZDB-GENE-000705-1]
ENSDARG00000100596	459 QQQ RQRHQQQ 731 LLL ILILLLL	si:ch73-43g23.1	si:ch73-43g23.1 [Source:ZFIN;Acc:ZDB-GENE-041111-305]
ENSDARG00000102645	559 VVV AVAVVVV	usp47	ubiquitin specific peptidase 47 [Source:ZFIN;Acc:ZDB-GENE-070719-7]
ENSDARG00000057255	141 LII VIVIIII 354 III TITIIII	emc1	ER membrane protein complex subunit 1 [Source:ZFIN;Acc:ZDB-GENE-060810-98]
ENSDARG00000099528	92 AAA EAE-AAA	dus3l	dihydrouridine synthase 3-like (S. cerevisiae) [Source:ZFIN;Acc:ZDB-GENE-040426-1260]
ENSDARG00000020986	49 RRR PRPRRRR	ctu1	cytosolic thiouridylase subunit 1 homolog (S. pombe) [Source:ZFIN;Acc:ZDB-GENE-040426-704]
ENSDARG00000104559	271 RRR KRKKRRR 673 AAA TATTAAA	tmem63ba	transmembrane protein 63Ba [Source:ZFIN;Acc:ZDB-GENE-030131-4320]
ENSDARG00000098433	122 TTT MSMTTTT	utp6	UTP6, small subunit (SSU) processome component, homolog (yeast) [Source:ZFIN;Acc:ZDB-GENE-040426-769]
ENSDARG00000089033	408 STS PSPSSSS	rrnad1	ribosomal RNA adenine dimethylase domain containing 1 [Source:ZFIN;Acc:ZDB-GENE-050522-515]
ENSDARG00000101443	90 EEE DEDEEEE	zgc:66014	zgc:66014 [Source:ZFIN;Acc:ZDB-GENE-040426-1507]
ENSDARG00000099137	925 EEE VEVMEEE	LTBP4	latent transforming growth factor beta binding protein 4 [Source:HGNC Symbol;Acc:HGNC:6717]
ENSDARG00000088835	366 PTH APALPTP	efs	embryonal Fyn-associated substrate [Source:ZFIN;Acc:ZDB-GENE-030131-1658]
ENSDARG00000105255	1152 QPP LPL-QPP	zbtb4	zinc finger and BTB domain containing 4 [Source:ZFIN;Acc:ZDB-GENE-100318-5]
ENSDARG00000095288	531 RRR KRKRRRR 540 SSS TSTSSSS 965 RRR QRQRRRR 1049 DDD EDEDDDD	rusc2	RUN and SH3 domain containing 2 [Source:ZFIN;Acc:ZDB-GENE-060526-131]
ENSDARG00000037891	7 SSS ASASSSS	mlx	MLX, MAX dimerization protein [Source:ZFIN;Acc:ZDB-GENE-050522-316]
ENSDARG00000017500	1070 DDD EDEDDDD 1305 ASA QSQAASA	rock2a	rho-associated, coiled-coil containing protein kinase 2a [Source:ZFIN;Acc:ZDB-GENE-030115-3]
ENSDARG00000061207	93 PPP TPTPPPP	ttc7b	tetratricopeptide repeat domain 7B [Source:ZFIN;Acc:ZDB-GENE-070105-3]
ENSDARG00000102982	199 FHH QHQRHHH	CABZ01113981.1
ENSDARG00000099084	601 TTT ITITTTT	pcif1	PDX1 C-terminal inhibiting factor 1 [Source:ZFIN;Acc:ZDB-GENE-120920-2]
ENSDARG00000102362	308 RRR KRKRRRR	slc25a12	solute carrier family 25 (aspartate/glutamate carrier), member 12 [Source:ZFIN;Acc:ZDB-GENE-031006-11]
ENSDARG00000102766	720 RRR CRCRRRR 1304 ATT STSTTTT	dennd4c	DENN/MADD domain containing 4C [Source:ZFIN;Acc:ZDB-GENE-120727-13]
ENSDARG00000099461	207 LLL VLVLLLL 276 QQQ RERQQQQ	asb10	ankyrin repeat and SOCS box containing 10 [Source:ZFIN;Acc:ZDB-GENE-060929-1106]
ENSDARG00000008243	149 SSS ASASSSS	cct8	chaperonin containing TCP1, subunit 8 (theta) [Source:ZFIN;Acc:ZDB-GENE-040426-876]
ENSDARG00000103840	220 SSS TSTSSSS	lrrc8db	leucine rich repeat containing 8 family, member Db [Source:ZFIN;Acc:ZDB-GENE-061013-487]
ENSDARG00000039452	119 III MIMIIII	hk1	hexokinase 1 [Source:ZFIN;Acc:ZDB-GENE-040426-2848]
ENSDARG00000052170	4 DSD GHGSDSS	uap1	UDP-N-acetylglucosamine pyrophosphorylase 1 [Source:ZFIN;Acc:ZDB-GENE-030131-1233]
ENSDARG00000019231	946 AAA SASAAAA	spna2	spectrin alpha 2 [Source:ZFIN;Acc:ZDB-GENE-051113-60]
ENSDARG00000103953	1846 PPP SPSPPPP 1852 MMM IMI-MMM	med12	mediator complex subunit 12 [Source:ZFIN;Acc:ZDB-GENE-060125-1]
ENSDARG00000094204	829 VTT KTKTTTT	ikbkap	inhibitor of kappa light polypeptide gene enhancer in B-cells, kinase complex-associated protein [Source:ZFIN;Acc:ZDB-GENE-071116-7]
ENSDARG00000005916	391 RRR KRKRRRR	srpk3	SRSF protein kinase 3 [Source:ZFIN;Acc:ZDB-GENE-101025-2]
ENSDARG00000045681	115 DDD EDEDDDD	irf5	interferon regulatory factor 5 [Source:ZFIN;Acc:ZDB-GENE-040426-2587]
ENSDARG00000036541	532 LLL QLQ-LLL	rhbdf1a	rhomboid 5 homolog 1a (Drosophila) [Source:ZFIN;Acc:ZDB-GENE-040704-75]
ENSDARG00000098802	517 KKK RKRRKKK 573 PPP TKTPPPP	map7d1a	MAP7 domain containing 1a [Source:ZFIN;Acc:ZDB-GENE-060503-22]
ENSDARG00000075282	425 LVM TATMMVM 737 IIL VLVLIIL 765 ATS GAGVATA	irs2b	insulin receptor substrate 2b [Source:ZFIN;Acc:ZDB-GENE-081104-462]
ENSDARG00000101762	124 RST KRKSRSS	fah	fumarylacetoacetate hydrolase (fumarylacetoacetase) [Source:ZFIN;Acc:ZDB-GENE-030131-1091]
ENSDARG00000102505	298 VVV IVIVVVV	trim32	tripartite motif containing 32 [Source:ZFIN;Acc:ZDB-GENE-060428-1]
ENSDARG00000103799	576 DDD EDEDDDD	kars	lysyl-tRNA synthetase [Source:ZFIN;Acc:ZDB-GENE-021115-8]
ENSDARG00000103149	13 SSS PSPSSSS	cog6	component of oligomeric golgi complex 6 [Source:ZFIN;Acc:ZDB-GENE-040426-909]
ENSDARG00000098868	468 TTT STSATTT	XPO5	si:ch211-233m11.2 [Source:ZFIN;Acc:ZDB-GENE-081107-24]
ENSDARG00000103046	391 KKK RKR-KKK	rest	RE1-silencing transcription factor [Source:ZFIN;Acc:ZDB-GENE-080415-1]
ENSDARG00000005513	240 EEE VEVEEEE 241 LLL SLSLLLL	naca	nascent polypeptide-associated complex alpha subunit [Source:ZFIN;Acc:ZDB-GENE-020423-4]
ENSDARG00000105116	5 LLL VLVVLLL	p4hb	prolyl 4-hydroxylase, beta polypeptide [Source:ZFIN;Acc:ZDB-GENE-080610-1]
ENSDARG00000004470	18 AAA TPTSAAA	prkcsh	protein kinase C substrate 80K-H [Source:ZFIN;Acc:ZDB-GENE-040426-770]
ENSDARG00000103658	1123 VVA GAGVVVV	hivep1	human immunodeficiency virus type I enhancer binding protein 1 [Source:ZFIN;Acc:ZDB-GENE-070912-512]
ENSDARG00000036965	3 SSS PSPSSSS	rnf24	ring finger protein 24 [Source:ZFIN;Acc:ZDB-GENE-041114-40]
ENSDARG00000069175	313 MTT VMVHMTT	vps4b	vacuolar protein sorting 4b homolog B (S. cerevisiae) [Source:ZFIN;Acc:ZDB-GENE-040426-1235]
ENSDARG00000062178	854 III VIVIIII	fam65a	family with sequence similarity 65, member A [Source:ZFIN;Acc:ZDB-GENE-050420-32]
ENSDARG00000098738	764 III VIV-III	scn4aa	sodium channel, voltage-gated, type IV, alpha, a [Source:ZFIN;Acc:ZDB-GENE-051201-2]
ENSDARG00000098221	297 FSS LSLSFSS	st8sia1	ST8 alpha-N-acetyl-neuraminide alpha-2,8-sialyltransferase 1 [Source:ZFIN;Acc:ZDB-GENE-051005-1]
ENSDARG00000100636	258 TAT GPGTTAT	rbm12	RNA binding motif protein 12 [Source:ZFIN;Acc:ZDB-GENE-081022-16]
ENSDARG00000101079	3732 GGG SGSSGGG	HECTD4	HECT domain E3 ubiquitin protein ligase 4 [Source:HGNC Symbol;Acc:HGNC:26611]
ENSDARG00000052344	785 RRK QKQ-RRK	tbl3	transducin (beta)-like 3 [Source:ZFIN;Acc:ZDB-GENE-041114-104]
ENSDARG00000038957	103 TTT STSTTTT	flvcr2a	feline leukemia virus subgroup C cellular receptor family, member 2a [Source:ZFIN;Acc:ZDB-GENE-111020-14]
ENSDARG00000018296	806 AAA PIPLAAA	rev1	REV1, polymerase (DNA directed) [Source:ZFIN;Acc:ZDB-GENE-081105-180]
ENSDARG00000104938	493 EEE DQDEEEE	ftsj3	FtsJ homolog 3 (E. coli) [Source:ZFIN;Acc:ZDB-GENE-030131-9828]
ENSDARG00000101291	351 RRR HRHHRRR	txndc11	thioredoxin domain containing 11 [Source:ZFIN;Acc:ZDB-GENE-041008-112]
ENSDARG00000098904	29 VVV IAIVVVV 269 IIL VIVMIII 742 AAA VTVAAAA	pex1	peroxisomal biogenesis factor 1 [Source:ZFIN;Acc:ZDB-GENE-070530-1]
ENSDARG00000101722	205 YYY FYFYYYY 497 TTI VTVTTTT	larp1	La ribonucleoprotein domain family, member 1 [Source:ZFIN;Acc:ZDB-GENE-030131-5386]
ENSDARG00000075433	70 AAA SASAAAA 828 VVV AVAVVVV 881 III VIVTIII	myom2a	myomesin 2a [Source:ZFIN;Acc:ZDB-GENE-030131-6201]
ENSDARG00000099579	245 EEE QEQEEEE 307 HHH DHDHHHH 746 HHH QHQQHHH	aldh18a1	aldehyde dehydrogenase 18 family, member A1 [Source:ZFIN;Acc:ZDB-GENE-030131-5602]
ENSDARG00000103251	392 EEE DEDEEEE 454 SSS TSTSSSS 712 ASA LSLSSSS	sh3pxd2b	SH3 and PX domains 2B [Source:ZFIN;Acc:ZDB-GENE-060810-52]
ENSDARG00000103609	68 AAA VAVAAAA	CABZ01090216.1
ENSDARG00000100524	453 AAA SASTAAA	abca3b	ATP-binding cassette, sub-family A (ABC1), member 3b [Source:ZFIN;Acc:ZDB-GENE-050517-2]
ENSDARG00000104538	12 FVV IVIVVVV 87 FFF LFLFFFF	tmem184a	transmembrane protein 184a [Source:ZFIN;Acc:ZDB-GENE-040426-2925]
ENSDARG00000100742	172 DDD EDEDDDD	reep5	receptor accessory protein 5 [Source:ZFIN;Acc:ZDB-GENE-030131-9181]
ENSDARG00000059746	513 QQQ KQKQQQQ 610 EEQ DEDEEEE	plod1a	procollagen-lysine, 2-oxoglutarate 5-dioxygenase 1a [Source:ZFIN;Acc:ZDB-GENE-030131-3165]
ENSDARG00000025106	50 AAA SASAAAA	ppp3cb	protein phosphatase 3, catalytic subunit, beta isozyme [Source:ZFIN;Acc:ZDB-GENE-050417-406]
ENSDARG00000105286	351 AAA SASAAAA	ddx54	DEAD (Asp-Glu-Ala-Asp) box polypeptide 54 [Source:ZFIN;Acc:ZDB-GENE-021220-2]
ENSDARG00000101322	389 SSS TST-SSS	tfr1a	transferrin receptor 1a [Source:ZFIN;Acc:ZDB-GENE-041220-1]
ENSDARG00000052094	1470 AAA SASAAAA 1588 RRR HKHQRRR	notch1b	notch 1b [Source:ZFIN;Acc:ZDB-GENE-990415-183]
ENSDARG00000100623	3788 TTT STSTTTT	trrap	transformation/transcription domain-associated protein [Source:ZFIN;Acc:ZDB-GENE-050809-47]
ENSDARG00000099524	659 III VMVIIII	gbe1b	glucan (1,4-alpha-), branching enzyme 1b [Source:ZFIN;Acc:ZDB-GENE-110914-16]
ENSDARG00000104906	484 EEE QDQEEEE	mtr	5-methyltetrahydrofolate-homocysteine methyltransferase [Source:ZFIN;Acc:ZDB-GENE-031001-5]
ENSDARG00000101308	89 RRR HRHHRRR	smug1	single-strand-selective monofunctional uracil-DNA glycosylase 1 [Source:ZFIN;Acc:ZDB-GENE-030131-9473]
ENSDARG00000004204	558 SQQ RQRHQQQ	efhc2	EF-hand domain (C-terminal) containing 2 [Source:ZFIN;Acc:ZDB-GENE-031001-10]
ENSDARG00000067784	188 SSS ASAASSS	SLC9A1	solute carrier family 9 member A1 [Source:HGNC Symbol;Acc:HGNC:11071]
ENSDARG00000056856	262 KKK RKRKKKK	tax1bp1b	Tax1 (human T-cell leukemia virus type I) binding protein 1b [Source:ZFIN;Acc:ZDB-GENE-030131-2872]
ENSDARG00000101145	501 QQQ RQRQQQQ	lipeb	lipase, hormone-sensitive b [Source:ZFIN;Acc:ZDB-GENE-100921-71]
ENSDARG00000102068	365 SPP TPTPSPP	shcbp1	SHC SH2-domain binding protein 1 [Source:ZFIN;Acc:ZDB-GENE-030131-5865]
ENSDARG00000101377	283 RKR EME-KKK 342 GAA VAV-AAA 450 SSS AFA-SSS	ccdc142	coiled-coil domain containing 142 [Source:ZFIN;Acc:ZDB-GENE-030131-6705]
ENSDARG00000101018	358 MMM TMTTMMM	ptdss2	phosphatidylserine synthase 2 [Source:ZFIN;Acc:ZDB-GENE-130424-2]
ENSDARG00000014303	637 QRR HRHRQRR	vac14	vac14 homolog (S. cerevisiae) [Source:ZFIN;Acc:ZDB-GENE-040912-82]
ENSDARG00000105147	24 KRK SRSKKRK 355 VVM IVIMVVM	osbpl1a	oxysterol binding protein-like 1A [Source:ZFIN;Acc:ZDB-GENE-050208-657]
ENSDARG00000099888	82 GGG SGSGGGG	snn	stannin [Source:ZFIN;Acc:ZDB-GENE-040426-1987]
ENSDARG00000098627	53 RLL FQFLLLL 400 TTT ITITTTT	gspt1l	G1 to S phase transition 1, like [Source:ZFIN;Acc:ZDB-GENE-030131-4009]
ENSDARG00000017049	95 HHH YQYYHHH 185 QQQ RQRQQQQ 310 AAA TAT-AAA	adsl	adenylosuccinate lyase [Source:ZFIN;Acc:ZDB-GENE-030131-6363]
ENSDARG00000103684	14 SSS GSGASSS 592 QHQ RLRQQHQ 974 AKT RTRTAKT	ap4e1	adaptor-related protein complex 4, epsilon 1 subunit [Source:ZFIN;Acc:ZDB-GENE-061221-3]
ENSDARG00000104531	239 GGG DGD-GGG	zcchc4	zinc finger, CCHC domain containing 4 [Source:ZFIN;Acc:ZDB-GENE-080204-65]
ENSDARG00000099280	1221 VVV IVIVVVV 1304 VAA TATVAAA 1318 RGQ KRKRRRR	utp20	UTP20 small subunit (SSU) processome component [Source:ZFIN;Acc:ZDB-GENE-080225-38]
ENSDARG00000101627	199 III VIVIIII	ssr1	signal sequence receptor, alpha [Source:ZFIN;Acc:ZDB-GENE-030826-28]
ENSDARG00000100850	17 VVV LILVVVV	rnf103	ring finger protein 103 [Source:ZFIN;Acc:ZDB-GENE-040912-171]
ENSDARG00000100897	401 SAA PEPSSAA	PDGFRB	platelet derived growth factor receptor beta [Source:HGNC Symbol;Acc:HGNC:8804]
ENSDARG00000105190	128 TTT ATAATTT	rhbdl3	rhomboid, veinlet-like 3 (Drosophila) [Source:ZFIN;Acc:ZDB-GENE-050417-2]
ENSDARG00000087921	576 III VTVIIII	plce1	phospholipase C, epsilon 1 [Source:ZFIN;Acc:ZDB-GENE-061212-4]
ENSDARG00000103712	56 AVA TPTAAAA	plpp7	phospholipid phosphatase 7 (inactive) [Source:ZFIN;Acc:ZDB-GENE-040426-1822]
ENSDARG00000098258	316 AAA SASAAAA	SLC16A7	solute carrier family 16 member 7 [Source:HGNC Symbol;Acc:HGNC:10928]
ENSDARG00000005058	1337 GAA EAEAGAA	ncapd2	non-SMC condensin I complex, subunit D2 [Source:ZFIN;Acc:ZDB-GENE-050506-59]
ENSDARG00000103340	145 SSS GSG-SSS	clic1	chloride intracellular channel 1 [Source:ZFIN;Acc:ZDB-GENE-030131-3202]
ENSDARG00000105014	213 FFF LFLFFFF	mre11a	MRE11 homolog A, double strand break repair nuclease [Source:ZFIN;Acc:ZDB-GENE-040426-2638]
ENSDARG00000096562	470 RRR KRKRRRR 475 SAP QPQAPAP 600 QQQ KQKQQQQ 1586 SDH EHEHHDH	wu:fj29h11	wu:fj29h11 [Source:ZFIN;Acc:ZDB-GENE-030131-7558]
ENSDARG00000105131	507 SAV TSTASAA	cog1	component of oligomeric golgi complex 1 [Source:ZFIN;Acc:ZDB-GENE-050302-128]
ENSDARG00000092503	227 PPP LPLPPPP	arid1b	AT rich interactive domain 1B (SWI1-like) [Source:ZFIN;Acc:ZDB-GENE-030131-4459]
ENSDARG00000067601	471 SSS TSTSSSS	arfgap2	ADP-ribosylation factor GTPase activating protein 2 [Source:ZFIN;Acc:ZDB-GENE-051120-177]
ENSDARG00000059116	1118 TTT ATATTTT	heatr5b	HEAT repeat containing 5B [Source:ZFIN;Acc:ZDB-GENE-130530-676]
ENSDARG00000098439	137 VTS ATATTTT	nr1h3	nuclear receptor subfamily 1, group H, member 3 [Source:ZFIN;Acc:ZDB-GENE-050410-7]
ENSDARG00000078233	539 SSS TSTSSSS 669 III LVLLIII	ctnnd1	catenin (cadherin-associated protein), delta 1 [Source:ZFIN;Acc:ZDB-GENE-110208-9]
ENSDARG00000052942	385 VVV IVIVVVV	aspg	asparaginase homolog (S. cerevisiae) [Source:ZFIN;Acc:ZDB-GENE-070820-14]
ENSDARG00000101047	40 DDD EDEDDDD	rtcb	RNA 2',3'-cyclic phosphate and 5'-OH ligase [Source:ZFIN;Acc:ZDB-GENE-040426-2096]
ENSDARG00000101438	249 FFF LFLFFFF	lonp2	lon peptidase 2, peroxisomal [Source:ZFIN;Acc:ZDB-GENE-041212-1]
ENSDARG00000075672	435 DEE GKGEDEE	pms2	PMS1 homolog 2, mismatch repair system component [Source:ZFIN;Acc:ZDB-GENE-030131-686]
ENSDARG00000098080	199 III VIVVIII	gnl2	guanine nucleotide binding protein-like 2 (nucleolar) [Source:ZFIN;Acc:ZDB-GENE-040426-2317]
ENSDARG00000099755	270 QKQ EQEQQQQ	pfklb	phosphofructokinase, liver b [Source:ZFIN;Acc:ZDB-GENE-050417-62]
ENSDARG00000104374	855 VVV LILVVVV 919 III VIVIIII 1120 GGG SGSGGGG 1293 EEE DEDEEEE	smchd1	structural maintenance of chromosomes flexible hinge domain containing 1 [Source:ZFIN;Acc:ZDB-GENE-050211-6]
ENSDARG00000060477	1011 III VIVIIII	vps8	vacuolar protein sorting 8 homolog (S. cerevisiae) [Source:ZFIN;Acc:ZDB-GENE-060503-348]
ENSDARG00000100252	246 SSS ASAASSS 249 DDD KDKKDDD	capzb	capping protein (actin filament) muscle Z-line, beta [Source:ZFIN;Acc:ZDB-GENE-030131-7023]
ENSDARG00000104223	296 AAA VAVAAAA	lmbrd1	LMBR1 domain containing 1 [Source:ZFIN;Acc:ZDB-GENE-041212-36]
ENSDARG00000100514	193 QQQ VQVQQQQ	cfap20	cilia and flagella associated protein 20 [Source:ZFIN;Acc:ZDB-GENE-040426-1784]
ENSDARG00000005540	625 SSS PSPSSSS	xpo7	exportin 7 [Source:ZFIN;Acc:ZDB-GENE-060628-2]
ENSDARG00000043031	463 QQQ HQHHQQQ	ints10	integrator complex subunit 10 [Source:ZFIN;Acc:ZDB-GENE-050522-2]
ENSDARG00000037177	207 SSS ATASSSS 554 EEE DEDEEEE	zc3h13	zinc finger CCCH-type containing 13 [Source:ZFIN;Acc:ZDB-GENE-040426-1619]
ENSDARG00000105035	117 ASL TSTSASS	anapc2	anaphase promoting complex subunit 2 [Source:ZFIN;Acc:ZDB-GENE-081104-256]
ENSDARG00000104437	300 EGG AEA-EGG	aip	aryl hydrocarbon receptor interacting protein [Source:ZFIN;Acc:ZDB-GENE-030131-6735]
ENSDARG00000101697	1079 KKR EREKKKK	VWDE	si:dkey-30e9.7 [Source:ZFIN;Acc:ZDB-GENE-131121-540]
ENSDARG00000100481	170 EET GSGEEEE 299 PPP SPSPPPP	smg6	SMG6 nonsense mediated mRNA decay factor [Source:ZFIN;Acc:ZDB-GENE-081107-52]
ENSDARG00000000861	1236 VVV MVMIVVV	scrib	scribbled planar cell polarity protein [Source:ZFIN;Acc:ZDB-GENE-030616-572]
ENSDARG00000020009	100 RRT SRS-RRR 105 ATT ITI-TTT 108 AAA TAT-AAA 533 PAA TPT-PAA	bmp2k	BMP2 inducible kinase [Source:ZFIN;Acc:ZDB-GENE-041212-72]
ENSDARG00000100680	281 SSS GSGGSSS	slc22a17	solute carrier family 22, member 17 [Source:ZFIN;Acc:ZDB-GENE-141212-226]
ENSDARG00000100359	113 TTT ATATTTT	AREL1	apoptosis resistant E3 ubiquitin protein ligase 1 [Source:HGNC Symbol;Acc:HGNC:20363]
ENSDARG00000098932	308 EEE DEDDEEE	GIGYF1 (1 of many)	im:7159406 [Source:ZFIN;Acc:ZDB-GENE-050809-79]
ENSDARG00000014914	105 DDD EDEDDDD	lamp2	lysosomal-associated membrane protein 2 [Source:ZFIN;Acc:ZDB-GENE-030729-9]
ENSDARG00000103830	131 III VIV-III 177 PPP LAL-PPP	ddr2l	discoidin domain receptor family, member 2, like [Source:ZFIN;Acc:ZDB-GENE-041210-162]
ENSDARG00000058993	462 DDD EDEDDDD	rock1	Rho-associated, coiled-coil containing protein kinase 1 [Source:ZFIN;Acc:ZDB-GENE-100712-2]
ENSDARG00000099631	76 LLL FLFLLLL	cmtm6	CKLF-like MARVEL transmembrane domain containing 6 [Source:ZFIN;Acc:ZDB-GENE-030729-15]
ENSDARG00000053668	503 TTT STSTTTT	stag2b	stromal antigen 2b [Source:ZFIN;Acc:ZDB-GENE-030131-2785]
ENSDARG00000102578	85 QQQ KQK-QQQ	mif4gdb	MIF4G domain containing b [Source:ZFIN;Acc:ZDB-GENE-050227-7]
ENSDARG00000099972	977 GSS TGTLSSS 1262 AAP TATAAAA	nup153	nucleoporin 153 [Source:ZFIN;Acc:ZDB-GENE-030131-4581]
ENSDARG00000101199	173 HDD EDEEDDD	rbp4	retinol binding protein 4, plasma [Source:ZFIN;Acc:ZDB-GENE-000210-19]
ENSDARG00000104442	202 DDD EDEDDDD 1191 KKK QKQQKKK 1516 AAA VAVAAAA	aatkb	apoptosis-associated tyrosine kinase b [Source:ZFIN;Acc:ZDB-GENE-100812-6]
ENSDARG00000104169	96 QQQ HQHQQQQ	si:ch211-212k18.4	si:ch211-212k18.4 [Source:ZFIN;Acc:ZDB-GENE-141216-265]
ENSDARG00000017180	777 GGA SGS-GGG 801 DDD EDE-DDD	npc1	Niemann-Pick disease, type C1 [Source:ZFIN;Acc:ZDB-GENE-030131-3161]
ENSDARG00000102195	373 SSS PSPASSS 435 YYY FYFFYYY	zc3h7a	zinc finger CCCH-type containing 7A [Source:ZFIN;Acc:ZDB-GENE-040426-2776]
ENSDARG00000103759	52 MMM IMIMMMM	fahd2a	fumarylacetoacetate hydrolase domain containing 2A [Source:ZFIN;Acc:ZDB-GENE-040426-2499]
ENSDARG00000099383	17 DDD EDEEDDD	dnajb1a	DnaJ (Hsp40) homolog, subfamily B, member 1a [Source:ZFIN;Acc:ZDB-GENE-040801-90]
ENSDARG00000100308	457 SSS PSPTSSS	SEMA4F	ssemaphorin 4F [Source:HGNC Symbol;Acc:HGNC:10734]
ENSDARG00000052103	185 EEE DEDEEEE	dtymk	deoxythymidylate kinase (thymidylate kinase) [Source:ZFIN;Acc:ZDB-GENE-990603-11]
ENSDARG00000038865	177 FFF IFIFFFF	acox3	acyl-CoA oxidase 3, pristanoyl [Source:ZFIN;Acc:ZDB-GENE-040426-2163]
ENSDARG00000016531	322 VMM TMTMVMM	klhl4	kelch-like family member 4 [Source:ZFIN;Acc:ZDB-GENE-070410-63]
ENSDARG00000076801	1039 KKK RKRKKKK	arap3	ArfGAP with RhoGAP domain, ankyrin repeat and PH domain 3 [Source:ZFIN;Acc:ZDB-GENE-091019-1]
ENSDARG00000001442	1045 AVV MIMVVVV	inppl1b	inositol polyphosphate phosphatase-like 1b [Source:ZFIN;Acc:ZDB-GENE-030616-75]
ENSDARG00000079374	461 EEE DEDEEEE 1060 DDD EDEDDDD	tjp1b	tight junction protein 1b [Source:ZFIN;Acc:ZDB-GENE-070925-1]
ENSDARG00000069459	209 PPP TPTPPPP	si:dkey-6n21.13	si:dkey-6n21.13 [Source:ZFIN;Acc:ZDB-GENE-160728-54]
ENSDARG00000058038	706 RRR QKQRRRR	eml3	echinoderm microtubule associated protein like 3 [Source:ZFIN;Acc:ZDB-GENE-110304-3]
ENSDARG00000051768	1081 SSS GSG-SSS	fhod1	formin homology 2 domain containing 1 [Source:ZFIN;Acc:ZDB-GENE-110623-4]

## Sheet: Table S21
Table S21. Convergent amino acid substitution between Asian arowana and Cave fish.
Ensembl GeneID	Position and convergent amino acid substitution	Gene name	Gene description
ENSDARG00000000001	188 SSS GSSGSSS 192 YHS FYYFYYY 332 VVV IVVIVVV	slc35a5	solute carrier family 35, member A5 [Source:ZFIN;Acc:ZDB-GENE-030616-55]
ENSDARG00000000002	13 GGG SGDSGGG 43 LLL VLLVLLL 109 AAA TATTAAA 208 VKI FI-FIKI 287 HDH RYDRHDH	ccdc80	coiled-coil domain containing 80 [Source:ZFIN;Acc:ZDB-GENE-030616-56]
ENSDARG00000000631	452 DDG EDDEDDD	ptpn4a	protein tyrosine phosphatase, non-receptor type 4a [Source:ZFIN;Acc:ZDB-GENE-030616-449]
ENSDARG00000001249	220 EEE DEEDEEE	pcgf1	polycomb group ring finger 1 [Source:ZFIN;Acc:ZDB-GENE-030616-605]
ENSDARG00000000540	32 KQK RK-RKQK 266 VMM LVMLVMM	asnsd1	asparagine synthetase domain containing 1 [Source:ZFIN;Acc:ZDB-GENE-030616-362]
ENSDARG00000033450	136 SSS ASSASSS	nkap	NFKB activating protein [Source:ZFIN;Acc:ZDB-GENE-030131-8064]
ENSDARG00000001414	482 TTT STTSTTT	mctp2a	multiple C2 domains, transmembrane 2a [Source:ZFIN;Acc:ZDB-GENE-040724-63]
ENSDARG00000001210	129 KRR QKRQKRR	arl14ep	ADP-ribosylation factor-like 14 effector protein [Source:ZFIN;Acc:ZDB-GENE-060825-216]
ENSDARG00000018961	364 MMM VIVVMMM 403 VMM LVILVMM 525 SEE GSEGSEE	gtpbp4	GTP binding protein 4 [Source:ZFIN;Acc:ZDB-GENE-030131-5982]
ENSDARG00000021346	308 AVI TVVTAVV	pdhb	pyruvate dehydrogenase (lipoamide) beta [Source:ZFIN;Acc:ZDB-GENE-040426-2173]
ENSDARG00000012468	556 LLL VLVVLLL 591 ASA TGSTASA	aacs	acetoacetyl-CoA synthetase [Source:ZFIN;Acc:ZDB-GENE-040426-903]
ENSDARG00000013063	96 MVM AV-AVVV 479 VTT ATTATTT	oxct1a	3-oxoacid CoA transferase 1a [Source:ZFIN;Acc:ZDB-GENE-040723-3]
ENSDARG00000041022	31 ARS GTAGAAA	pdcd4b	programmed cell death 4b [Source:ZFIN;Acc:ZDB-GENE-030131-9847]
ENSDARG00000005945	88 AAS GSAGAAA 258 EVE DEEDEEE	sart1	squamous cell carcinoma antigen recognised by T cells [Source:ZFIN;Acc:ZDB-GENE-040718-422]
ENSDARG00000007753	28 CCC SC-SCCC	cpne2	copine II [Source:ZFIN;Acc:ZDB-GENE-030131-7896]
ENSDARG00000057143	99 RRR QRRQRRR 205 EEE DEEDEEE	nradd	neurotrophin receptor associated death domain [Source:ZFIN;Acc:ZDB-GENE-030131-2537]
ENSDARG00000017757	81 TTT ATTATTT	pik3cg	phosphatidylinositol-4,5-bisphosphate 3-kinase, catalytic subunit gamma [Source:ZFIN;Acc:ZDB-GENE-040426-2532]
ENSDARG00000026225	779 ACA TSSTASS	whsc1	Wolf-Hirschhorn syndrome candidate 1 [Source:ZFIN;Acc:ZDB-GENE-030131-2581]
ENSDARG00000010137	274 TTT ASTATTT	ldb1a	LIM domain binding 1a [Source:ZFIN;Acc:ZDB-GENE-990415-138]
ENSDARG00000036414	536 SSS TVSTSSS 546 GGA VSSVASA 726 KGG DGGDGGG 803 GAA VRSVAAA 1059 LMM VAMVMMM 1153 GGG SGGSGGG	si:ch73-335l21.1	si:ch73-335l21.1 [Source:ZFIN;Acc:ZDB-GENE-130530-591]
ENSDARG00000013144	125 DDD EDDEDDD	atp1b1a	ATPase, Na+/K+ transporting, beta 1a polypeptide [Source:ZFIN;Acc:ZDB-GENE-001127-3]
ENSDARG00000052623	17 FFF YFFYFFF	bsdc1	BSD domain containing 1 [Source:ZFIN;Acc:ZDB-GENE-040905-1]
ENSDARG00000001769	463 TTR STTSTTT	ptpra	protein tyrosine phosphatase, receptor type, A [Source:ZFIN;Acc:ZDB-GENE-020107-1]
ENSDARG00000002897	188 VVV AVVAVVV	INPP1	si:ch211-160o17.2 [Source:ZFIN;Acc:ZDB-GENE-141219-3]
ENSDARG00000014572	215 FFF LFFLFFF 249 DDD GDDGDDD 337 III VIIVIII	chpt1	choline phosphotransferase 1 [Source:ZFIN;Acc:ZDB-GENE-030131-1325]
ENSDARG00000007531	18 AAA PAAPAAA 29 DQE KQQKQQQ	zcchc9	zinc finger, CCHC domain containing 9 [Source:ZFIN;Acc:ZDB-GENE-031030-9]
ENSDARG00000010792	443 CCC SCCSCCC	cdc25b	cell division cycle 25B [Source:ZFIN;Acc:ZDB-GENE-000330-5]
ENSDARG00000021408	123 AEE SAESAEA 467 AAA TAATAAA	kdelc2	KDEL (Lys-Asp-Glu-Leu) containing 2 [Source:ZFIN;Acc:ZDB-GENE-060810-142]
ENSDARG00000003599	120 KKK RKKRKKK	rpl3	ribosomal protein L3 [Source:ZFIN;Acc:ZDB-GENE-030131-1291]
ENSDARG00000068763	691 SSA PSSPSSS 1036 STT GSSGSSS	plcg2	phospholipase C, gamma 2 [Source:ZFIN;Acc:ZDB-GENE-030131-9532]
ENSDARG00000022456	333 TDS ASSASSS	eno1a	enolase 1a, (alpha) [Source:ZFIN;Acc:ZDB-GENE-030131-6048]
ENSDARG00000016649	75 EEE DEDDEEE 252 EEE QEEQEEE	akr7a3	aldo-keto reductase family 7, member A3 (aflatoxin aldehyde reductase) [Source:ZFIN;Acc:ZDB-GENE-040718-62]
ENSDARG00000092112	95 LII VIIVIII	tomm40	translocase of outer mitochondrial membrane 40 homolog (yeast) [Source:ZFIN;Acc:ZDB-GENE-030131-1365]
ENSDARG00000009961	339 AAA TAATAAA 365 SAT PAAPSAA	rundc3b	RUN domain containing 3b [Source:ZFIN;Acc:ZDB-GENE-041114-121]
ENSDARG00000013072	79 KQK RKKRKKK	MMP15 (1 of many)	matrix metallopeptidase 15 [Source:HGNC Symbol;Acc:HGNC:7161]
ENSDARG00000009881	157 DDD EDDEDDD	ier5	immediate early response 5 [Source:ZFIN;Acc:ZDB-GENE-030616-127]
ENSDARG00000015997	34 TGT VTAVTAT 194 LLL MLLMLLL	mfsd5	major facilitator superfamily domain containing 5 [Source:ZFIN;Acc:ZDB-GENE-040718-468]
ENSDARG00000034293	37 YYY FYYFYYY 129 ILI VIIVIII 349 RQQ EQQEQQQ 453 DDD EDDEDDD 484 ESS PSSPSSS	hif1ab	hypoxia inducible factor 1, alpha subunit (basic helix-loop-helix transcription factor) b [Source:ZFIN;Acc:ZDB-GENE-040426-706]
ENSDARG00000006877	102 HQQ EKHEQQQ 105 SSS TS-TSSS 219 KTT SMTSTTT 284 SVV PVVPSVV	enpp4	ectonucleotide pyrophosphatase/phosphodiesterase 4 [Source:ZFIN;Acc:ZDB-GENE-050417-444]
ENSDARG00000017431	25 YED GDEGDED 43 TPA DGPDAPA 82 EEE DEEDEEE 102 KKK RKKRKKK 120 PPP APQAPPP	fam63b	family with sequence similarity 63, member B [Source:ZFIN;Acc:ZDB-GENE-030616-328]
ENSDARG00000016745	167 RRR KGRKRRR 353 STP ETTESTT	slc35f6	solute carrier family 35, member F6 [Source:ZFIN;Acc:ZDB-GENE-040718-297]
ENSDARG00000007009	99 LLL MLLMLLL	hoxa11b	homeobox A11b [Source:ZFIN;Acc:ZDB-GENE-990415-4]
ENSDARG00000009681	54 TTT STTSTTT	med27	mediator complex subunit 27 [Source:ZFIN;Acc:ZDB-GENE-040426-1601]
ENSDARG00000019307	24 III VIIVIII	dusp5	dual specificity phosphatase 5 [Source:ZFIN;Acc:ZDB-GENE-010625-1]
ENSDARG00000013240	484 VVV AVVAVVV	zgc:172271	zgc:172271 [Source:ZFIN;Acc:ZDB-GENE-080204-110]
ENSDARG00000020956	366 PPT SPPSPPP	pck2	phosphoenolpyruvate carboxykinase 2 (mitochondrial) [Source:ZFIN;Acc:ZDB-GENE-040426-2266]
ENSDARG00000007149	523 MTA SPTSTTT 827 QEK DEEDEEE 986 IST VITVITT	nadl1.2	neural adhesion molecule L1.2 [Source:ZFIN;Acc:ZDB-GENE-990415-10]
ENSDARG00000015824	283 VGV AVGAVGV 297 VVV AVVAVVV 414 TTS ITTITTT	lemd3	LEM domain containing 3 [Source:ZFIN;Acc:ZDB-GENE-030131-490]
ENSDARG00000010553	104 REE DEEDEEE	mmgt1	membrane magnesium transporter 1 [Source:ZFIN;Acc:ZDB-GENE-040801-65]
ENSDARG00000011272	94 TTT STTSTTT	uqcc2	ubiquinol-cytochrome c reductase complex assembly factor 2 [Source:ZFIN;Acc:ZDB-GENE-040426-1726]
ENSDARG00000020467	675 DDD EDDEDDD	safb	scaffold attachment factor B [Source:ZFIN;Acc:ZDB-GENE-030131-698]
ENSDARG00000020529	161 APP SAPSAPP	hacl1	2-hydroxyacyl-CoA lyase 1 [Source:ZFIN;Acc:ZDB-GENE-040426-2058]
ENSDARG00000009657	2 TST ATSATST 68 GGG SGGSGGG	fgfr1op2	FGFR1 oncogene partner 2 [Source:ZFIN;Acc:ZDB-GENE-030131-7451]
ENSDARG00000017762	449 EEE DE-DEEE	srrt	serrate RNA effector molecule homolog (Arabidopsis) [Source:ZFIN;Acc:ZDB-GENE-020419-13]
ENSDARG00000010035	614 QHL RHHRHHH 638 YYY FYYFYYY 652 VMI LIMLIMI	engase	endo-beta-N-acetylglucosaminidase [Source:ZFIN;Acc:ZDB-GENE-070112-1332]
ENSDARG00000005578	191 GGG SGGSGGG 329 AAE SAGSAAA	ugp2a	UDP-glucose pyrophosphorylase 2a [Source:ZFIN;Acc:ZDB-GENE-090311-46]
ENSDARG00000020785	352 RRR KRRKRRR	lama4	laminin, alpha 4 [Source:ZFIN;Acc:ZDB-GENE-040724-213]
ENSDARG00000017676	19 VVV LVFLVVV 28 SFF LFFLFFF	mmp2	matrix metallopeptidase 2 [Source:ZFIN;Acc:ZDB-GENE-030131-9123]
ENSDARG00000013842	352 AAA TA-TAAA	tbc1d19	TBC1 domain family, member 19 [Source:ZFIN;Acc:ZDB-GENE-040426-1265]
ENSDARG00000014673	460 III VIIVIII	fzd9b	frizzled class receptor 9b [Source:ZFIN;Acc:ZDB-GENE-000906-4]
ENSDARG00000005561	357 MMM LMMLMMM	gfm2	G elongation factor, mitochondrial 2 [Source:ZFIN;Acc:ZDB-GENE-060201-3]
ENSDARG00000006240	72 TTT VMTVTTT	slc27a1a	solute carrier family 27 (fatty acid transporter), member 1a [Source:ZFIN;Acc:ZDB-GENE-050320-112]
ENSDARG00000015752	499 FFF YFFYFFF 580 GGE AGGAGGG	zap70	zeta-chain (TCR) associated protein kinase [Source:ZFIN;Acc:ZDB-GENE-050522-257]
ENSDARG00000018980	154 LLL VLLVLLL	zgc:91890	zgc:91890 [Source:ZFIN;Acc:ZDB-GENE-040704-21]
ENSDARG00000010948	692 AAA DAADAAA 695 DDD EDHEDDD	kif11	kinesin family member 11 [Source:ZFIN;Acc:ZDB-GENE-020426-1]
ENSDARG00000003293	71 SSS TSSTSSS 384 MMM VMMVMMM 407 TST ASSATSS	sox9a	SRY (sex determining region Y)-box 9a [Source:ZFIN;Acc:ZDB-GENE-001103-1]
ENSDARG00000016687	143 MMM LMMLMMM 524 TTT STTSTTT	acadvl	acyl-CoA dehydrogenase, very long chain [Source:ZFIN;Acc:ZDB-GENE-030131-899]
ENSDARG00000032970	153 VVV IVVIVVV	cox4i1	cytochrome c oxidase subunit IV isoform 1 [Source:ZFIN;Acc:ZDB-GENE-030131-5175]
ENSDARG00000016089	260 LLL FLLFLLL 275 TTT ATTATTT	gltscr1l	GLTSCR1-like [Source:ZFIN;Acc:ZDB-GENE-100716-3]
ENSDARG00000017385	54 VMM TMMTMMM	b9d2	B9 protein domain 2 [Source:ZFIN;Acc:ZDB-GENE-040718-90]
ENSDARG00000004363	178 AAA VA-VAAA	lhfp	lipoma HMGIC fusion partner [Source:ZFIN;Acc:ZDB-GENE-041212-82]
ENSDARG00000021433	490 EGE DEEDEEE 497 SSS RSSRSSS 507 CCC GCCGCCC 550 KKS EKKEKKK 557 SHR QHHQHHH	asmtl	acetylserotonin O-methyltransferase-like [Source:ZFIN;Acc:ZDB-GENE-030131-2854]
ENSDARG00000006683	506 HYY FYYFYYY 617 SSS TSSTSSS	arhgef6	Rac/Cdc42 guanine nucleotide exchange factor (GEF) 6 [Source:ZFIN;Acc:ZDB-GENE-101013-2]
ENSDARG00000046098	201 VMV LVLLVMV	ebp	emopamil binding protein (sterol isomerase) [Source:ZFIN;Acc:ZDB-GENE-040718-12]
ENSDARG00000016864	61 VVV IVVIVVV 327 III VIIVIII 586 PPP HPPHPPP	farsb	phenylalanyl-tRNA synthetase, beta subunit [Source:ZFIN;Acc:ZDB-GENE-021206-2]
ENSDARG00000016753	161 VVV IVVIVVV 527 EEE DEEDEEE 703 RSR HR-HRSR	ipo9	importin 9 [Source:ZFIN;Acc:ZDB-GENE-040426-2953]
ENSDARG00000006235	25 GGG AG-AGGG 314 VAT SAASAAA	brms1la	breast cancer metastasis-suppressor 1-like a [Source:ZFIN;Acc:ZDB-GENE-050913-49]
ENSDARG00000021048	146 QQQ EQQEQQQ	clptm1l	CLPTM1-like [Source:ZFIN;Acc:ZDB-GENE-040718-75]
ENSDARG00000019529	271 III VIIVIII 315 FFF VFFVFFF 721 TSS PSSPSSS	parp1	poly (ADP-ribose) polymerase 1 [Source:ZFIN;Acc:ZDB-GENE-030131-3955]
ENSDARG00000012609	179 GGG EGGEGGG	hpx	hemopexin [Source:ZFIN;Acc:ZDB-GENE-030131-5773]
ENSDARG00000019300	192 EEE DEEDEEE	ints7	integrator complex subunit 7 [Source:ZFIN;Acc:ZDB-GENE-021220-6]
ENSDARG00000004774	60 AAA SAASAAA	wdr36	WD repeat domain 36 [Source:ZFIN;Acc:ZDB-GENE-030131-464]
ENSDARG00000013346	616 EEE DEEDEEE	fam208ab	family with sequence similarity 208, member Ab [Source:ZFIN;Acc:ZDB-GENE-090311-29]
ENSDARG00000009942	81 GGG CGGCGGG	cdc6	cell division cycle 6 homolog (S. cerevisiae) [Source:ZFIN;Acc:ZDB-GENE-050506-131]
ENSDARG00000007783	296 VRR KRRKRRR	blk	BLK proto-oncogene, Src family tyrosine kinase [Source:ZFIN;Acc:ZDB-GENE-040724-106]
ENSDARG00000012194	440 YYY FYYFYYY 478 TAA SAASAAA	scp2a	sterol carrier protein 2a [Source:ZFIN;Acc:ZDB-GENE-040426-1846]
ENSDARG00000009480	156 RRR QKRQRRR	pdcl	phosducin-like [Source:ZFIN;Acc:ZDB-GENE-030131-2365]
ENSDARG00000004161	335 DDD EDDEDDD	ik	IK cytokine [Source:ZFIN;Acc:ZDB-GENE-030131-960]
ENSDARG00000055108	52 AAS VTAVAAA	gde1	glycerophosphodiester phosphodiesterase 1 [Source:ZFIN;Acc:ZDB-GENE-040426-881]
ENSDARG00000019601	584 RRR KRRKRRR 730 PPT SPPSPPP 961 SSS FSSFSSS 1662 SSS TSSTSSS	col12a1b	collagen, type XII, alpha 1b [Source:ZFIN;Acc:ZDB-GENE-120215-116]
ENSDARG00000019004	39 MMM LM-LMMM	smarcd1	SWI/SNF related, matrix associated, actin dependent regulator of chromatin, subfamily d, member 1 [Source:ZFIN;Acc:ZDB-GENE-030131-1835]
ENSDARG00000013802	26 AAA GAAGAAA 331 QHH LHHLHHH	pcid2	PCI domain containing 2 [Source:ZFIN;Acc:ZDB-GENE-041114-79]
ENSDARG00000012929	14 III MIIMIII 467 RRR KRRKRRR	eif2d	eukaryotic translation initiation factor 2D [Source:ZFIN;Acc:ZDB-GENE-040426-1226]
ENSDARG00000012021	16 SSS PF-PSSS	kdsr	3-ketodihydrosphingosine reductase [Source:ZFIN;Acc:ZDB-GENE-040426-853]
ENSDARG00000011925	212 LLL VLLVLLL	spns1	spinster homolog 1 (Drosophila) [Source:ZFIN;Acc:ZDB-GENE-020228-1]
ENSDARG00000014138	49 VVV IVVIVVV	acot8	acyl-CoA thioesterase 8 [Source:ZFIN;Acc:ZDB-GENE-041010-174]
ENSDARG00000004078	47 TTT ITTITTT 201 VMV AIMAVMV 504 RLL QRLQRLL	acsl4a	acyl-CoA synthetase long-chain family member 4a [Source:ZFIN;Acc:ZDB-GENE-040426-1565]
ENSDARG00000020164	218 AAA VAAVAAA	efnb2a	ephrin-B2a [Source:ZFIN;Acc:ZDB-GENE-990415-67]
ENSDARG00000009953	369 KIK RKKRKKK	med14	mediator complex subunit 14 [Source:ZFIN;Acc:ZDB-GENE-030131-8867]
ENSDARG00000042308	92 DDD EDDEDDD 550 EQQ HQQHQQQ	arhgef18b	rho/rac guanine nucleotide exchange factor (GEF) 18b [Source:ZFIN;Acc:ZDB-GENE-070705-462]
ENSDARG00000015628	34 TAT SAASTAT	psmd10	proteasome 26S subunit, non-ATPase 10 [Source:ZFIN;Acc:ZDB-GENE-050112-1]
ENSDARG00000021389	948 VTT PTTPTTT 1004 DDD EDDEDDD	jag2b	jagged 2b [Source:ZFIN;Acc:ZDB-GENE-011128-3]
ENSDARG00000024101	212 KKK RKKRKKK 226 MMM TMMTMMM	adra1d	adrenoceptor alpha 1D [Source:ZFIN;Acc:ZDB-GENE-090312-203]
ENSDARG00000015851	350 EEE DQEDEEE	pnn	pinin, desmosome associated protein [Source:ZFIN;Acc:ZDB-GENE-060519-3]
ENSDARG00000021257	536 EEE DEEDEEE	eif3d	eukaryotic translation initiation factor 3, subunit D [Source:ZFIN;Acc:ZDB-GENE-030131-8442]
ENSDARG00000017612	175 III MIIMIII	pnpo	pyridoxamine 5'-phosphate oxidase [Source:ZFIN;Acc:ZDB-GENE-060602-2]
ENSDARG00000016598	339 PPP APPAPPP	ckmt1	creatine kinase, mitochondrial 1 [Source:ZFIN;Acc:ZDB-GENE-030131-611]
ENSDARG00000014582	167 AAA TVATAAA	exoc3	exocyst complex component 3 [Source:ZFIN;Acc:ZDB-GENE-030131-5947]
ENSDARG00000075543	176 TPT ATTATTT 569 DVD EDGEDGD 571 DDD EDDEDDD	chd8	chromodomain helicase DNA binding protein 8 [Source:ZFIN;Acc:ZDB-GENE-030131-6320]
ENSDARG00000008310	296 RRR HRRHRRR	ip6k2a	inositol hexakisphosphate kinase 2a [Source:ZFIN;Acc:ZDB-GENE-030131-760]
ENSDARG00000018681	38 RRR QRRQRRR 152 LLL VLLVLLL 276 KAM ESVEKVA 298 VLL ILLIVLL 299 III VIIVIII	saal1	serum amyloid A-like 1 [Source:ZFIN;Acc:ZDB-GENE-040426-725]
ENSDARG00000016528	597 KKK RKKRKKK	WDCP	zgc:103511 [Source:ZFIN;Acc:ZDB-GENE-050320-107]
ENSDARG00000000489	160 FFF LSFLFFF	upf3b	UPF3 regulator of nonsense transcripts homolog B (yeast) [Source:ZFIN;Acc:ZDB-GENE-040426-1630]
ENSDARG00000005972	316 AAA VTAVAAA 332 ASS VFSVASS 378 SSS TDSTSSS	ric8b	RIC8 guanine nucleotide exchange factor B [Source:ZFIN;Acc:ZDB-GENE-030131-6435]
ENSDARG00000008859	214 DDD EDDEDDD 245 SSM TSSTSSS	mylipa	myosin regulatory light chain interacting protein a [Source:ZFIN;Acc:ZDB-GENE-030131-7831]
ENSDARG00000003145	153 HYH RSRRHHH	CLMP	CXADR like membrane protein [Source:HGNC Symbol;Acc:HGNC:24039]
ENSDARG00000015793	54 DDD EDDEDDD	creb3l1	cAMP responsive element binding protein 3-like 1 [Source:ZFIN;Acc:ZDB-GENE-030219-181]
ENSDARG00000016739	358 TTT AVAATTT	LRRC4C	si:dkey-6l15.1 [Source:ZFIN;Acc:ZDB-GENE-080327-5]
ENSDARG00000002591	44 TST ASTATTT	ruvbl1	RuvB-like AAA ATPase 1 [Source:ZFIN;Acc:ZDB-GENE-030109-2]
ENSDARG00000001776	79 VVV IVVIVVV 83 KKK RKKRKKK	stim2b	stromal interaction molecule 2b [Source:ZFIN;Acc:ZDB-GENE-120404-3]
ENSDARG00000005462	617 EEE DEEDEEE	kif4	kinesin family member 4 [Source:ZFIN;Acc:ZDB-GENE-040426-1545]
ENSDARG00000018162	609 IMM LITLIMM	ctnnal1	catenin (cadherin-associated protein), alpha-like 1 [Source:ZFIN;Acc:ZDB-GENE-060503-507]
ENSDARG00000012981	513 FFF YFFYFFF	osbpl7	oxysterol binding protein-like 7 [Source:ZFIN;Acc:ZDB-GENE-041010-212]
ENSDARG00000013478	31 GGG EGGEGGG	rrp15	ribosomal RNA processing 15 homolog [Source:ZFIN;Acc:ZDB-GENE-030131-5261]
ENSDARG00000019364	11 EEE QDEQEEE 323 PPP TSPTPPP	mbip	MAP3K12 binding inhibitory protein 1 [Source:ZFIN;Acc:ZDB-GENE-060810-43]
ENSDARG00000003984	659 SSA VSSVSSS 780 GGG DGGDGGG 1281 SSS TSSTSSS 1433 ASS GASGASS 1609 AAA TAATAAA	LTN1	si:dkey-175g6.5 [Source:ZFIN;Acc:ZDB-GENE-091204-127]
ENSDARG00000015221	82 RRR KRRKRRR 84 EEE DEEDEEE 403 EEE DEEDEEE	nsrp1	nuclear speckle splicing regulatory protein 1 [Source:ZFIN;Acc:ZDB-GENE-030131-2646]
ENSDARG00000003570	10 ILI VLLVILI 250 MMM LMMLMMM	hsp90b1	heat shock protein 90, beta (grp94), member 1 [Source:ZFIN;Acc:ZDB-GENE-031002-1]
ENSDARG00000002952	47 VVM AVVAVVV	smo	smoothened, frizzled class receptor [Source:ZFIN;Acc:ZDB-GENE-980526-89]
ENSDARG00000010010	32 KKK RKKRKKK 135 VVT ALLAVVV 152 IVV AVVAVVV 182 DDD EDDEDDD	trim13	tripartite motif containing 13 [Source:ZFIN;Acc:ZDB-GENE-050522-516]
ENSDARG00000017315	356 VII MVIMVII	larp7	La ribonucleoprotein domain family, member 7 [Source:ZFIN;Acc:ZDB-GENE-030131-6896]
ENSDARG00000021439	5 VAG EGGEGGG 155 TAT STTSTTT 495 QKQ PKQPQQQ 523 GGG VGGVGGG	ncoa4	nuclear receptor coactivator 4 [Source:ZFIN;Acc:ZDB-GENE-040426-689]
ENSDARG00000002536	223 AAG PAAPAAA 233 EEE DEEDEEE	tm9sf4	transmembrane 9 superfamily protein member 4 [Source:ZFIN;Acc:ZDB-GENE-040426-1575]
ENSDARG00000002710	96 EEE DEEDEEE	ncl	nucleolin [Source:ZFIN;Acc:ZDB-GENE-030131-6986]
ENSDARG00000003069	424 SSS GSSGSSS 426 VVV IVVIVVV 863 EEE DEEDEEE	btbd7	BTB (POZ) domain containing 7 [Source:ZFIN;Acc:ZDB-GENE-030131-4477]
ENSDARG00000018553	225 EEE DEEDEEE 548 EKK RKKRKKK 867 YYY HYYHYYY	ifih1	interferon induced with helicase C domain 1 [Source:ZFIN;Acc:ZDB-GENE-081104-438]
ENSDARG00000014008	691 EQQ RK-RQQQ	cwc22	CWC22 spliceosome-associated protein homolog (S. cerevisiae) [Source:ZFIN;Acc:ZDB-GENE-060929-452]
ENSDARG00000010625	214 EEE AEEAEEE	clic2	chloride intracellular channel 2 [Source:ZFIN;Acc:ZDB-GENE-040718-299]
ENSDARG00000013653	232 DDD EDDEDDD 441 VVV AVVAVVV	adgrl4	adhesion G protein-coupled receptor L4 [Source:ZFIN;Acc:ZDB-GENE-040426-2689]
ENSDARG00000075325	182 RRM KRRKRRR 218 YYY FYYFYYY	mrpl16	mitochondrial ribosomal protein L16 [Source:ZFIN;Acc:ZDB-GENE-041122-1]
ENSDARG00000006011	3 SSS ASSASSS	klhl42	kelch-like family, member 42 [Source:ZFIN;Acc:ZDB-GENE-041210-190]
ENSDARG00000029150	552 EEE DEEDEEE	hsp90ab1	heat shock protein 90, alpha (cytosolic), class B member 1 [Source:ZFIN;Acc:ZDB-GENE-990415-95]
ENSDARG00000017337	6 FSF LFPLFPF	zgc:77929	zgc:77929 [Source:ZFIN;Acc:ZDB-GENE-040426-1908]
ENSDARG00000002385	2040 EEE DEEDEEE	atm	ATM serine/threonine kinase [Source:ZFIN;Acc:ZDB-GENE-040809-1]
ENSDARG00000007099	369 EEE DEEDEEE	cx43.4	connexin 43.4 [Source:ZFIN;Acc:ZDB-GENE-990415-38]
ENSDARG00000013295	404 CCC FCCFCCC	slc2a3a	solute carrier family 2 (facilitated glucose transporter), member 3a [Source:ZFIN;Acc:ZDB-GENE-040718-390]
ENSDARG00000002184	172 TMT ATVATMT	igbp1	immunoglobulin (CD79A) binding protein 1 [Source:ZFIN;Acc:ZDB-GENE-040426-2928]
ENSDARG00000018814	145 KKK RKKRKKK 202 FFI LFFLFFF 560 AAA SATSAAA	esrp2	epithelial splicing regulatory protein 2 [Source:ZFIN;Acc:ZDB-GENE-030131-9824]
ENSDARG00000006266	304 EEE DEEDEEE	stat1a	signal transducer and activator of transcription 1a [Source:ZFIN;Acc:ZDB-GENE-980526-499]
ENSDARG00000019274	147 YQY SYQSYQY 217 KKK RKKRKKK	rasd1	RAS, dexamethasone-induced 1 [Source:ZFIN;Acc:ZDB-GENE-040426-1473]
ENSDARG00000011611	268 III VIIVIII 307 LLL FLLFLLL	actr1	ARP1 actin-related protein 1, centractin (yeast) [Source:ZFIN;Acc:ZDB-GENE-040426-2695]
ENSDARG00000078954	288 SAA PSAPSAA	rxrba	retinoid x receptor, beta a [Source:ZFIN;Acc:ZDB-GENE-980526-436]
ENSDARG00000021991	219 QQQ EQQEQQQ	erlin1	ER lipid raft associated 1 [Source:ZFIN;Acc:ZDB-GENE-050327-13]
ENSDARG00000001234	421 EQK DEQDEQE	map4k2	mitogen-activated protein kinase kinase kinase kinase 2 [Source:ZFIN;Acc:ZDB-GENE-030616-163]
ENSDARG00000013961	109 AAA PAAPAAA	slc31a1	solute carrier family 31 (copper transporter), member 1 [Source:ZFIN;Acc:ZDB-GENE-040415-3]
ENSDARG00000019253	119 III VIIVIII 258 VAV TAATAAA	rhag	Rh-associated glycoprotein [Source:ZFIN;Acc:ZDB-GENE-030131-8229]
ENSDARG00000015502	515 EEE DEEDEEE	adam10b	ADAM metallopeptidase domain 10b [Source:ZFIN;Acc:ZDB-GENE-071115-1]
ENSDARG00000005318	435 SPT APPAPPP	stam2	signal transducing adaptor molecule (SH3 domain and ITAM motif) 2 [Source:ZFIN;Acc:ZDB-GENE-041114-64]
ENSDARG00000032990	114 RRQ KR-KRRR 280 PPP APPAPPP	plxnb3	plexin B3 [Source:ZFIN;Acc:ZDB-GENE-081104-53]
ENSDARG00000002168	78 ESR HRRHRRR 158 KKK RKQRKKK	tra2b	transformer 2 beta homolog (Drosophila) [Source:ZFIN;Acc:ZDB-GENE-040426-1094]
ENSDARG00000009557	178 AAA SAASAAA	wrap73	WD repeat containing, antisense to TP73 [Source:ZFIN;Acc:ZDB-GENE-030131-6313]
ENSDARG00000008395	228 EEE DEEDEEE	snupn	snurportin 1 [Source:ZFIN;Acc:ZDB-GENE-030131-3464]
ENSDARG00000021120	447 VIA SAASAAA	ndc1	NDC1 transmembrane nucleoporin [Source:ZFIN;Acc:ZDB-GENE-030131-7176]
ENSDARG00000071669	70 EEE DEEDEEE 91 SAA GAAGAAA	smyd5	SMYD family member 5 [Source:ZFIN;Acc:ZDB-GENE-040912-39]
ENSDARG00000007485	314 III VIIVIII	epc2	enhancer of polycomb homolog 2 (Drosophila) [Source:ZFIN;Acc:ZDB-GENE-040426-802]
ENSDARG00000019342	36 DKD TDMTDKD	chrnd	cholinergic receptor, nicotinic, delta (muscle) [Source:ZFIN;Acc:ZDB-GENE-030131-6665]
ENSDARG00000014430	461 YYY FYYFYYY	rabgef1	RAB guanine nucleotide exchange factor (GEF) 1 [Source:ZFIN;Acc:ZDB-GENE-040426-1486]
ENSDARG00000021383	90 FFF YFFYFFF	naalad2	N-acetylated alpha-linked acidic dipeptidase 2 [Source:ZFIN;Acc:ZDB-GENE-040426-1025]
ENSDARG00000020642	64 STT ATTATTT	gtdc1	glycosyltransferase-like domain containing 1 [Source:ZFIN;Acc:ZDB-GENE-050417-8]
ENSDARG00000010925	248 EEE DEEDEEE	CABZ01051572.1
ENSDARG00000009830	54 SSS TLSTSSS 1213 AAA SAASAAA	hdlbpa	high density lipoprotein binding protein a [Source:ZFIN;Acc:ZDB-GENE-030131-2032]
ENSDARG00000019038	286 EEE DEEDEEE	sgsm3	small G protein signaling modulator 3 [Source:ZFIN;Acc:ZDB-GENE-040426-2635]
ENSDARG00000077664	214 VVV AVVAVVV 393 FFF YFFYFFF	zgc:110239	zgc:110239 [Source:ZFIN;Acc:ZDB-GENE-050417-107]
ENSDARG00000019763	149 LLL MLLMLLL	acp5a	acid phosphatase 5a, tartrate resistant [Source:ZFIN;Acc:ZDB-GENE-040426-2864]
ENSDARG00000003750	28 VVV AV-AVVV 159 RRR QRRQRRR 366 SSS TSSTSSS 631 LQL KQQKQQQ 877 STT LTTLSTT 1161 TAT ITAITAT 1276 AAA PAAPAAA	pfas	phosphoribosylformylglycinamidine synthase [Source:ZFIN;Acc:ZDB-GENE-030131-4420]
ENSDARG00000018181	178 KKH QKKQKKK	dnajc28	DnaJ (Hsp40) homolog, subfamily C, member 28 [Source:ZFIN;Acc:ZDB-GENE-050417-130]
ENSDARG00000006019	270 GEE AEEAGEE 395 LLL FLFFLLL 606 IMM LMMLMMM	tktb	transketolase b [Source:ZFIN;Acc:ZDB-GENE-030909-13]
ENSDARG00000015889	315 CCC FVCFCCC	zc3h15	zinc finger CCCH-type containing 15 [Source:ZFIN;Acc:ZDB-GENE-030131-6239]
ENSDARG00000010096	529 CSS GSSGSSS	slc1a6	solute carrier family 1 (high affinity aspartate/glutamate transporter), member 6 [Source:ZFIN;Acc:ZDB-GENE-071004-45]
ENSDARG00000017781	104 DDD ED-EDDD 239 AAA VAAVAAA	hsd17b10	hydroxysteroid (17-beta) dehydrogenase 10 [Source:ZFIN;Acc:ZDB-GENE-041010-201]
ENSDARG00000002333	58 TRR KRRKRRR	fam102bb	family with sequence similarity 102, member B, b [Source:ZFIN;Acc:ZDB-GENE-041014-330]
ENSDARG00000017445	221 EEE DEEDEEE	eif3i	eukaryotic translation initiation factor 3, subunit I [Source:ZFIN;Acc:ZDB-GENE-040426-1922]
ENSDARG00000018241	223 RRR KRRKRRR	mfap1	microfibrillar-associated protein 1 [Source:ZFIN;Acc:ZDB-GENE-040426-1075]
ENSDARG00000016427	125 LPP SPSSPPP 574 SAV PVDPSAA	fignl1	fidgetin-like 1 [Source:ZFIN;Acc:ZDB-GENE-030131-1862]
ENSDARG00000018593	9 TTT SATSTTT 61 EEE DEEDEEE	parp16	poly (ADP-ribose) polymerase family, member 16 [Source:ZFIN;Acc:ZDB-GENE-040426-2289]
ENSDARG00000020611	149 GGG SGGSGGG	si:ch211-160d20.3	si:ch211-160d20.3 [Source:ZFIN;Acc:ZDB-GENE-030131-8906]
ENSDARG00000013845	469 TTT STTSTTT	ttc14	tetratricopeptide repeat domain 14 [Source:ZFIN;Acc:ZDB-GENE-050327-26]
ENSDARG00000013997	96 TTT QTTQTTT	ern1	endoplasmic reticulum to nucleus signaling 1 [Source:ZFIN;Acc:ZDB-GENE-050522-431]
ENSDARG00000016474	205 QRQ EKPEQQQ	galcb	galactosylceramidase b [Source:ZFIN;Acc:ZDB-GENE-040426-2115]
ENSDARG00000002571	39 MMM LIMLMMM	tmod2	tropomodulin 2 [Source:ZFIN;Acc:ZDB-GENE-040912-185]
ENSDARG00000054451	429 VVV IVIIVVV	loxl1	lysyl oxidase-like 1 [Source:ZFIN;Acc:ZDB-GENE-060503-693]
ENSDARG00000017272	242 CRR HRRHRRR	eapp	e2f-associated phosphoprotein [Source:ZFIN;Acc:ZDB-GENE-030131-5529]
ENSDARG00000045294	55 KKK RK-RKKK	sh3glb1a	SH3-domain GRB2-like endophilin B1a [Source:ZFIN;Acc:ZDB-GENE-050417-89]
ENSDARG00000002336	9 FII LFILFII 452 FFF YFFYFFF	dlc	deltaC [Source:ZFIN;Acc:ZDB-GENE-000125-4]
ENSDARG00000014161	415 RSS AHSASSS 456 SAS PCDPSAS	ercc4	excision repair cross-complementation group 4 [Source:ZFIN;Acc:ZDB-GENE-030131-5533]
ENSDARG00000006607	301 III VIIVIII 340 IVI AIVAIVI 349 FCF LFCLFCF	gpr27	G protein-coupled receptor 27 [Source:ZFIN;Acc:ZDB-GENE-071022-3]
ENSDARG00000023645	112 VVV IVIIVVV	ccbl1	cysteine conjugate-beta lyase, cytoplasmic [Source:ZFIN;Acc:ZDB-GENE-040426-2676]
ENSDARG00000045541	608 VMI LIMLIMI	gcc1	GRIP and coiled-coil domain containing 1 [Source:ZFIN;Acc:ZDB-GENE-040801-118]
ENSDARG00000018492	39 SSS PSPPSSS	znf503	zinc finger protein 503 [Source:ZFIN;Acc:ZDB-GENE-031113-5]
ENSDARG00000021509	87 SPS GAPGSPS 337 TAT PAAPTAA 647 TTA PVMPTTA	tab2	TGF-beta activated kinase 1/MAP3K7 binding protein 2 [Source:ZFIN;Acc:ZDB-GENE-040426-933]
ENSDARG00000021402	144 SSP AS-ASSS 450 VVV IVVIVVV 579 AAA SAASAAA 1078 VII LVILVII 1269 DDD EDDEDDD 1634 AAA TSATAAA 1711 EEE DEEDEEE	mcm3ap	minichromosome maintenance complex component 3 associated protein [Source:ZFIN;Acc:ZDB-GENE-040715-1]
ENSDARG00000008235	234 III VIVVIII	cog5	component of oligomeric golgi complex 5 [Source:ZFIN;Acc:ZDB-GENE-041210-47]
ENSDARG00000015869	207 VVV AVVAVVV 559 AAA TSATAAA	slc22a16	solute carrier family 22 (organic cation/carnitine transporter), member 16 [Source:ZFIN;Acc:ZDB-GENE-041001-166]
ENSDARG00000007098	71 MPM LIMLMMM	itm2ba	integral membrane protein 2Ba [Source:ZFIN;Acc:ZDB-GENE-030131-2352]
ENSDARG00000007886	345 VAV IVAIVAV	slc35b2	solute carrier family 35 (adenosine 3'-phospho 5'-phosphosulfate transporter), member B2 [Source:ZFIN;Acc:ZDB-GENE-050213-1]
ENSDARG00000002174	110 AWA VGGVAGA	itfg2	integrin alpha FG-GAP repeat containing 2 [Source:ZFIN;Acc:ZDB-GENE-041008-161]
ENSDARG00000016867	24 QPQ REQRQQQ 37 VVV ATVAVVV 62 STP AYTASTS	rnf128a	ring finger protein 128a [Source:ZFIN;Acc:ZDB-GENE-030131-1044]
ENSDARG00000018738	266 ASV GSSGASS	zw10	zw10 kinetochore protein [Source:ZFIN;Acc:ZDB-GENE-040426-800]
ENSDARG00000015460	420 EEE DEEDEEE	racgap1	Rac GTPase activating protein 1 [Source:ZFIN;Acc:ZDB-GENE-030131-1917]
ENSDARG00000002663	188 LLL FLLFLLL 380 LLL ILLILLL	optn	optineurin [Source:ZFIN;Acc:ZDB-GENE-030131-8103]
ENSDARG00000016153	85 III VIIVIII 593 KKK RKKRKKK	dag1	dystroglycan 1 [Source:ZFIN;Acc:ZDB-GENE-021223-1]
ENSDARG00000001873	7 KKK RKKRKKK	phgdh	phosphoglycerate dehydrogenase [Source:ZFIN;Acc:ZDB-GENE-030131-647]
ENSDARG00000037838	169 EEE DEEDEEE	unkl	unkempt family zinc finger-like [Source:ZFIN;Acc:ZDB-GENE-131120-196]
ENSDARG00000019335	16 KKT RKKRKKK	hes6	hes family bHLH transcription factor 6 [Source:ZFIN;Acc:ZDB-GENE-030828-5]
ENSDARG00000011317	188 VVV IVVIVVV 229 KKK RKKRKKK	adra1ba	adrenoceptor alpha 1Ba [Source:ZFIN;Acc:ZDB-GENE-120510-1]
ENSDARG00000013329	391 III VIIVIII	ttc5	tetratricopeptide repeat domain 5 [Source:ZFIN;Acc:ZDB-GENE-050417-137]
ENSDARG00000023040	164 AMA VA-VAMA	zbtb1	zinc finger and BTB domain containing 1 [Source:ZFIN;Acc:ZDB-GENE-041001-126]
ENSDARG00000013828	37 LLL VILVLLL 665 VVV IVVIVVV 717 VVV MVVMVVV	snx13	sorting nexin 13 [Source:ZFIN;Acc:ZDB-GENE-050306-12]
ENSDARG00000018010	329 SSA PATPASA 353 QQQ RMRRQQQ	crtap	cartilage associated protein [Source:ZFIN;Acc:ZDB-GENE-040426-2619]
ENSDARG00000005359	36 FFF LFFLFFF 398 TRT STRSTRT	sucla2	succinate-CoA ligase, ADP-forming, beta subunit [Source:ZFIN;Acc:ZDB-GENE-040426-1963]
ENSDARG00000006782	761 AIA TA-TAIA	rb1	retinoblastoma 1 [Source:ZFIN;Acc:ZDB-GENE-040428-1]
ENSDARG00000041599	36 MAA GSAGAAA 115 RRR KGRKRRR	zgc:91860	zgc:91860 [Source:ZFIN;Acc:ZDB-GENE-040704-34]
ENSDARG00000021097	501 GGG SGSSGGG	nelfcd	negative elongation factor complex member C/D [Source:ZFIN;Acc:ZDB-GENE-040426-720]
ENSDARG00000019302	104 TGT ATTATTT	mid1ip1b	MID1 interacting protein 1b [Source:ZFIN;Acc:ZDB-GENE-040426-1720]
ENSDARG00000013128	349 MMM LMMLMMM	pdk1	pyruvate dehydrogenase kinase, isozyme 1 [Source:ZFIN;Acc:ZDB-GENE-091204-402]
ENSDARG00000032157	444 PPP SLPSPPP	grk6	G protein-coupled receptor kinase 6 [Source:ZFIN;Acc:ZDB-GENE-101006-5]
ENSDARG00000005023	389 MMM LMMLMMM	fkbp9	FK506 binding protein 9 [Source:ZFIN;Acc:ZDB-GENE-040801-23]
ENSDARG00000017427	39 DDD EDDEDDD	phf20l1	PHD finger protein 20-like 1 [Source:ZFIN;Acc:ZDB-GENE-030131-5837]
ENSDARG00000012827	43 SPS ASPASPS 100 SSS ASSASSS 200 ISS ATSATSS	mettl3	methyltransferase like 3 [Source:ZFIN;Acc:ZDB-GENE-030131-9498]
ENSDARG00000009862	219 RCR QRRQRRR 284 DEA QSEQEEE	dcps	decapping enzyme, scavenger [Source:ZFIN;Acc:ZDB-GENE-040311-1]
ENSDARG00000011613	387 LVV MVVMLVV	rbm39a	RNA binding motif protein 39a [Source:ZFIN;Acc:ZDB-GENE-040426-2852]
ENSDARG00000019137	337 ASS VSSVASS	tram1	translocation associated membrane protein 1 [Source:ZFIN;Acc:ZDB-GENE-021011-1]
ENSDARG00000004154	138 IQI VIIVIII	orai1b	ORAI calcium release-activated calcium modulator 1b [Source:ZFIN;Acc:ZDB-GENE-050522-100]
ENSDARG00000004932	46 PSS APSAPSS	anos1b	anosmin 1b [Source:ZFIN;Acc:ZDB-GENE-000201-13]
ENSDARG00000004696	138 TTT ITTITTT 182 EEE DEEDEEE 300 HYS RQHRHHH 527 SPS APPASPP	eefsec	eukaryotic elongation factor, selenocysteine-tRNA-specific [Source:ZFIN;Acc:ZDB-GENE-051120-72]
ENSDARG00000006963	421 GAA SGASGAA	cse1l	CSE1 chromosome segregation 1-like (yeast) [Source:ZFIN;Acc:ZDB-GENE-990603-1]
ENSDARG00000008305	76 GVV AGVAGVV 157 DDD EDDEDDD	hand2	heart and neural crest derivatives expressed 2 [Source:ZFIN;Acc:ZDB-GENE-000511-1]
ENSDARG00000002877	643 SAV PAAPSAA	reps1	RALBP1 associated Eps domain containing 1 [Source:ZFIN;Acc:ZDB-GENE-030131-9536]
ENSDARG00000004131	637 AAG TVATAAA	rttn	rotatin [Source:ZFIN;Acc:ZDB-GENE-090609-5]
ENSDARG00000015918	308 STS ATSASSS	dlat	dihydrolipoamide S-acetyltransferase (E2 component of pyruvate dehydrogenase complex) [Source:ZFIN;Acc:ZDB-GENE-030131-2921]
ENSDARG00000011079	389 PPP APPAPPP	wdr3	WD repeat domain 3 [Source:ZFIN;Acc:ZDB-GENE-030131-9830]
ENSDARG00000018953	52 ILI VMLVILI 132 STS ATTATTT 145 AKT GSKGAKS	gclm	glutamate-cysteine ligase, modifier subunit [Source:ZFIN;Acc:ZDB-GENE-030131-5906]
ENSDARG00000003584	69 VAV SAASAAA 119 IVV AVVAVVV 127 III VIIVIII 337 IMM LMLLMMM	pla2g7	phospholipase A2, group VII (platelet-activating factor acetylhydrolase, plasma) [Source:ZFIN;Acc:ZDB-GENE-040426-2248]
ENSDARG00000003934	86 YMM LMMLMMM 106 RRR KRRKRRR	nxnl2	nucleoredoxin-like 2 [Source:ZFIN;Acc:ZDB-GENE-041212-55]
ENSDARG00000017562	52 SAS TS-TSAS	banp	BTG3 associated nuclear protein [Source:ZFIN;Acc:ZDB-GENE-050522-54]
ENSDARG00000008433	795 LLL MLLMLLL 810 GGG SGGSGGG 843 AEE VEEVAEE 860 III VIIVIII	unc45b	unc-45 myosin chaperone B [Source:ZFIN;Acc:ZDB-GENE-020919-3]
ENSDARG00000005251	4 VTT STTSTTT 21 HRR ARRARRR 112 GGG CGGCGGG	rpe	ribulose-5-phosphate-3-epimerase [Source:ZFIN;Acc:ZDB-GENE-030131-6837]
ENSDARG00000013415	393 AGG TAGTAGG	lmna	lamin A [Source:ZFIN;Acc:ZDB-GENE-020424-3]
ENSDARG00000013973	116 III TIITIII	pex3	peroxisomal biogenesis factor 3 [Source:ZFIN;Acc:ZDB-GENE-040426-979]
ENSDARG00000016706	140 VVV IVVIVVV 558 SSS ASSASSS	atic	5-aminoimidazole-4-carboxamide ribonucleotide formyltransferase/IMP cyclohydrolase [Source:ZFIN;Acc:ZDB-GENE-011212-4]
ENSDARG00000013457	819 AAA SAASAAA	skiv2l2	superkiller viralicidic activity 2-like 2 [Source:ZFIN;Acc:ZDB-GENE-040426-2854]
ENSDARG00000019702	266 TTT PSTPTTT	aldocb	aldolase C, fructose-bisphosphate, b [Source:ZFIN;Acc:ZDB-GENE-030821-1]
ENSDARG00000020926	15 EEE DGEDEEE 83 QSQ PQSPQSQ 348 RQR KRQKRQR	creb3l3l	cAMP responsive element binding protein 3-like 3 like [Source:ZFIN;Acc:ZDB-GENE-040426-2942]
ENSDARG00000036279	692 MMK LMMLMMM 1258 EEE DEEDEEE 1261 RRR KRRKRRR 1512 SSS GSGGSSS	lamc1	laminin, gamma 1 [Source:ZFIN;Acc:ZDB-GENE-021226-3]
ENSDARG00000018820	1366 DDD EDDEDDD	flncb	filamin C, gamma b (actin binding protein 280) [Source:ZFIN;Acc:ZDB-GENE-041008-175]
ENSDARG00000036359	17 EEE QEEQEEE	minal	MYC induced nuclear antigen-like [Source:ZFIN;Acc:ZDB-GENE-040426-1283]
ENSDARG00000013855	728 VVV IVVIVVV	slc12a3	solute carrier family 12 (sodium/chloride transporter), member 3 [Source:ZFIN;Acc:ZDB-GENE-030131-9505]
ENSDARG00000009218	275 III VIIVIII 318 TST RSSRTSS 407 GAA SGVSGAA	mars2	methionyl-tRNA synthetase 2, mitochondrial [Source:ZFIN;Acc:ZDB-GENE-111201-1]
ENSDARG00000002021	8 YHH QHQQHHH	pygb	phosphorylase, glycogen; brain [Source:ZFIN;Acc:ZDB-GENE-040928-2]
ENSDARG00000012066	159 AVP GAVGAVA	dcn	decorin [Source:ZFIN;Acc:ZDB-GENE-010102-1]
ENSDARG00000015551	121 HHH RHHRHHH	fth1a	ferritin, heavy polypeptide 1a [Source:ZFIN;Acc:ZDB-GENE-000831-2]
ENSDARG00000012002	213 III VIIVIII	slc38a7	solute carrier family 38, member 7 [Source:ZFIN;Acc:ZDB-GENE-040801-266]
ENSDARG00000018529	148 GGG AGRAGGG	lipf	lipase, gastric [Source:ZFIN;Acc:ZDB-GENE-040426-2737]
ENSDARG00000037813	354 DDD EDDEDDD	zgc:113278	zgc:113278 [Source:ZFIN;Acc:ZDB-GENE-050327-66]
ENSDARG00000017659	162 SSS TSSTSSS	sps2	selenophosphate synthetase 2 [Source:ZFIN;Acc:ZDB-GENE-030327-5]
ENSDARG00000010905	453 RRR KRRKRRR 605 AAV SAASAAA	mettl13	methyltransferase like 13 [Source:ZFIN;Acc:ZDB-GENE-060929-60]
ENSDARG00000005468	387 EEE DEEDEEE	irf2bp1	interferon regulatory factor 2 binding protein 1 [Source:ZFIN;Acc:ZDB-GENE-050420-389]
ENSDARG00000019338	322 III VIIVIII	adprhl2	ADP-ribosylhydrolase like 2 [Source:ZFIN;Acc:ZDB-GENE-040912-85]
ENSDARG00000014098	244 GEE KEEKEEE	pkd2	polycystic kidney disease 2 [Source:ZFIN;Acc:ZDB-GENE-040827-4]
ENSDARG00000020758	57 LEE DEEDEEE	tmem178	transmembrane protein 178 [Source:ZFIN;Acc:ZDB-GENE-060929-756]
ENSDARG00000016794	47 III VIIVIII 514 III LIILIII	mtmr6	myotubularin related protein 6 [Source:ZFIN;Acc:ZDB-GENE-030131-5557]
ENSDARG00000002077	158 SKS TSLTSLS 299 VII LIVLVII	mnat1	MNAT CDK-activating kinase assembly factor 1 [Source:ZFIN;Acc:ZDB-GENE-041010-203]
ENSDARG00000004301	123 PPP SAPSPPP	rhogb	ras homolog family member Gb [Source:ZFIN;Acc:ZDB-GENE-030131-8877]
ENSDARG00000009106	418 TTV MTAMTTT 430 III MIIMIII	serinc1	serine incorporator 1 [Source:ZFIN;Acc:ZDB-GENE-030131-4415]
ENSDARG00000008434	62 SSS ASSASSS	bcl2l1	bcl2-like 1 [Source:ZFIN;Acc:ZDB-GENE-010730-1]
ENSDARG00000019098	80 III VIIVIII 124 IVV LVVLVVV	cd82a	CD82 molecule a [Source:ZFIN;Acc:ZDB-GENE-030131-2818]
ENSDARG00000055373	61 QPP LPSLPPP	sema3fb	sema domain, immunoglobulin domain (Ig), short basic domain, secreted, (semaphorin) 3Fb [Source:ZFIN;Acc:ZDB-GENE-050513-2]
ENSDARG00000026473	217 DDD EDDEDDD	six1b	SIX homeobox 1b [Source:ZFIN;Acc:ZDB-GENE-040426-2308]
ENSDARG00000027183	243 SSS TSSTSSS	namptb	nicotinamide phosphoribosyltransferase b [Source:ZFIN;Acc:ZDB-GENE-030131-2931]
ENSDARG00000004171	32 VVA MVVMVVV	rabac1	Rab acceptor 1 (prenylated) [Source:ZFIN;Acc:ZDB-GENE-040625-146]
ENSDARG00000022020	163 YFY HFFHYFY 362 QQQ EQQEQQQ	focad	focadhesin [Source:ZFIN;Acc:ZDB-GENE-080213-1]
ENSDARG00000003938	146 SST PSSPSSS	rpa1	replication protein A1 [Source:ZFIN;Acc:ZDB-GENE-030912-3]
ENSDARG00000076171	376 VVV IVVIVVV	znf827	zinc finger protein 827 [Source:ZFIN;Acc:ZDB-GENE-080728-3]
ENSDARG00000046107	443 EEE DEEDEEE 452 EEE QEEQEEE 629 QAQ PQAPQAQ	caskin1	CASK interacting protein 1 [Source:ZFIN;Acc:ZDB-GENE-071115-3]
ENSDARG00000014717	8 DDD ED-EDDD 3913 IVV LAVLIVV 4007 EEE DEEDEEE	CABZ01078858.1
ENSDARG00000028000	152 AAA VAVVAAA	pfkpa	phosphofructokinase, platelet a [Source:ZFIN;Acc:ZDB-GENE-091112-22]
ENSDARG00000028581	35 LLL ILVILLL	jkamp	jnk1/mapk8-associated membrane protein [Source:ZFIN;Acc:ZDB-GENE-040718-382]
ENSDARG00000025131	23 GGG AGGAGGG	lbx2	ladybird homeobox 2 [Source:ZFIN;Acc:ZDB-GENE-001206-2]
ENSDARG00000015016	914 IIV MIIMIII 997 TTI MTTMTTT 1120 PLL SLLSPLL 1218 AAA SAASAAA	kif26ab	kinesin family member 26Ab [Source:ZFIN;Acc:ZDB-GENE-100716-6]
ENSDARG00000021569	416 TTT ST-STTT	gdap2	ganglioside induced differentiation associated protein 2 [Source:ZFIN;Acc:ZDB-GENE-040912-31]
ENSDARG00000023396	65 EEE GEEGEEE	atg5	ATG5 autophagy related 5 homolog (S. cerevisiae) [Source:ZFIN;Acc:ZDB-GENE-040801-149]
ENSDARG00000024478	51 LIL MLIMLIL	mpc2	mitochondrial pyruvate carrier 2 [Source:ZFIN;Acc:ZDB-GENE-030131-330]
ENSDARG00000021938	191 SSS TSSTSSS	smad9	SMAD family member 9 [Source:ZFIN;Acc:ZDB-GENE-031014-1]
ENSDARG00000034326	144 VGV AVGAVGV	ing3	inhibitor of growth family, member 3 [Source:ZFIN;Acc:ZDB-GENE-040109-3]
ENSDARG00000023028	126 AAV PAAPAAA	cdv3	carnitine deficiency-associated gene expressed in ventricle 3 [Source:ZFIN;Acc:ZDB-GENE-030131-6034]
ENSDARG00000027658	74 AAA PAAPAAA	irf10	interferon regulatory factor 10 [Source:ZFIN;Acc:ZDB-GENE-040426-2084]
ENSDARG00000015065	421 MMM IMIIMMM 703 TTT SVTSTTT 1013 RKK TRKTRKK 1170 GGG EGGEGGG	c4	complement component 4 [Source:ZFIN;Acc:ZDB-GENE-030131-5697]
ENSDARG00000025269	624 SAA GSAGSAA	pdcd6ip	programmed cell death 6 interacting protein [Source:ZFIN;Acc:ZDB-GENE-040426-2678]
ENSDARG00000022309	244 KKK RK-RKKK 281 PPP QP-QPPP 581 LLL PL-PLLL 583 EEK QE-QEEE 725 DDD EDDEDDD 825 KKK RKRRKKK 1436 SSS GSSGSSS 1770 SRA KRRKRRR	dspa	desmoplakin a [Source:ZFIN;Acc:ZDB-GENE-030131-2743]
ENSDARG00000035924	193 GSG VASVASA 283 LLL MILMLLL	dync1li2	dynein, cytoplasmic 1, light intermediate chain 2 [Source:ZFIN;Acc:ZDB-GENE-050417-156]
ENSDARG00000012039	88 RSR KRSKRSR 94 DDD EDDEDDD	ttc26	tetratricopeptide repeat domain 26 [Source:ZFIN;Acc:ZDB-GENE-041212-41]
ENSDARG00000025605	78 TTT ST-STTT 653 TTT MTTMTTT	nvl	nuclear VCP-like [Source:ZFIN;Acc:ZDB-GENE-040426-2871]
ENSDARG00000017244	99 EEA DEEDEEE	chd6	chromodomain helicase DNA binding protein 6 [Source:ZFIN;Acc:ZDB-GENE-130530-559]
ENSDARG00000014287	30 LLL VLLVLLL	eno2	enolase 2 [Source:ZFIN;Acc:ZDB-GENE-040704-27]
ENSDARG00000073843	878 KKK RKKRKKK 1019 SSS GSSGSSS 1452 AEE DEEDEEE	myo9ab	myosin IXAb [Source:ZFIN;Acc:ZDB-GENE-080424-6]
ENSDARG00000027777	514 AAG VAAVAAA	tnfaip3	tumor necrosis factor, alpha-induced protein 3 [Source:ZFIN;Acc:ZDB-GENE-100212-2]
ENSDARG00000026835	68 AQQ HQQHQQQ 208 QHH PQHPQHH	slc25a32b	solute carrier family 25 (mitochondrial folate carrier), member 32b [Source:ZFIN;Acc:ZDB-GENE-050306-39]
ENSDARG00000021579	291 DDD EDDEDDD	orc5	origin recognition complex, subunit 5 [Source:ZFIN;Acc:ZDB-GENE-040426-2275]
ENSDARG00000022659	183 AAA SAASAAA	snx4	sorting nexin 4 [Source:ZFIN;Acc:ZDB-GENE-030131-1923]
ENSDARG00000025320	608 EGE QEEQEEE	COL21A1	collagen type XXI alpha 1 chain [Source:HGNC Symbol;Acc:HGNC:17025]
ENSDARG00000027357	282 VAA KGAKAAA	cd2bp2	CD2 (cytoplasmic tail) binding protein 2 [Source:ZFIN;Acc:ZDB-GENE-040426-925]
ENSDARG00000003931	249 QQK PKKPQKK	cndp2	CNDP dipeptidase 2 (metallopeptidase M20 family) [Source:ZFIN;Acc:ZDB-GENE-030131-5499]
ENSDARG00000022399	154 RHR QRRQRRR	ntmt1	N-terminal Xaa-Pro-Lys N-methyltransferase 1 [Source:ZFIN;Acc:ZDB-GENE-040426-2055]
ENSDARG00000021681	143 AAA SAASAAA 160 CYC SCYSCYC	asrgl1	asparaginase like 1 [Source:ZFIN;Acc:ZDB-GENE-050320-102]
ENSDARG00000023002	34 TTT STTSTTT	dtl	denticleless E3 ubiquitin protein ligase homolog (Drosophila) [Source:ZFIN;Acc:ZDB-GENE-020419-34]
ENSDARG00000027285	33 VMI LIMLIMI 242 AAA VAVVAAA	kcnf1b	potassium voltage-gated channel, subfamily F, member 1b [Source:ZFIN;Acc:ZDB-GENE-090312-39]
ENSDARG00000028027	313 EEE DEEDEEE 332 DDD EDDEDDD	trim63a	tripartite motif containing 63a [Source:ZFIN;Acc:ZDB-GENE-040625-139]
ENSDARG00000024324	422 IVI TVATIVV	arhgap1	Rho GTPase activating protein 1 [Source:ZFIN;Acc:ZDB-GENE-050417-305]
ENSDARG00000025391	108 AAA TVTTAAA	pfdn2	prefoldin subunit 2 [Source:ZFIN;Acc:ZDB-GENE-060519-27]
ENSDARG00000024964	709 PPP APPAPPP	inadl	InaD-like (Drosophila) [Source:ZFIN;Acc:ZDB-GENE-030616-129]
ENSDARG00000027143	192 QEQ HQEHQEQ	aptx	aprataxin [Source:ZFIN;Acc:ZDB-GENE-040628-2]
ENSDARG00000022569	263 DDD EDDEDDD	nkx6.1	NK6 homeobox 1 [Source:ZFIN;Acc:ZDB-GENE-040718-178]
ENSDARG00000045946	935 TDD EDDEDDD	sec24d	SEC24 homolog D, COPII coat complex component [Source:ZFIN;Acc:ZDB-GENE-070117-2501]
ENSDARG00000020913	499 AAA STSSAAA	ddx56	DEAD (Asp-Glu-Ala-Asp) box helicase 56 [Source:ZFIN;Acc:ZDB-GENE-040825-3]
ENSDARG00000027586	369 VAA TAATAAA	top3b	topoisomerase (DNA) III beta [Source:ZFIN;Acc:ZDB-GENE-070705-37]
ENSDARG00000022424	480 YYY FYYFYYY	slc26a5	solute carrier family 26 (anion exchanger), member 5 [Source:ZFIN;Acc:ZDB-GENE-030131-1566]
ENSDARG00000022952	46 EEE DEEDEEE	zgc:66448	zgc:66448 [Source:ZFIN;Acc:ZDB-GENE-030131-5612]
ENSDARG00000027078	295 SVS ASVASVS	cnppd1	cyclin Pas1/PHO80 domain containing 1 [Source:ZFIN;Acc:ZDB-GENE-030131-6808]
ENSDARG00000004634	655 PSP QPAQPSP	osbp	oxysterol binding protein [Source:ZFIN;Acc:ZDB-GENE-090312-18]
ENSDARG00000014517	67 RRR KRRKRRR 111 EEE DEDDEEE 116 EEE DEEDEEE 647 SSS ASSASSS 717 VLV ILVIVVV	usp5	ubiquitin specific peptidase 5 (isopeptidase T) [Source:ZFIN;Acc:ZDB-GENE-040426-2584]
ENSDARG00000024874	847 DYD EDDEDDD 1704 GAV IVVIVVV	dock4b	dedicator of cytokinesis 4b [Source:ZFIN;Acc:ZDB-GENE-060130-74]
ENSDARG00000020625	307 MQM LMHLMHM 608 DDD EDDEDDD	jak1	Janus kinase 1 [Source:ZFIN;Acc:ZDB-GENE-980526-142]
ENSDARG00000038537	307 SST ASSASSS	gga1	golgi-associated, gamma adaptin ear containing, ARF binding protein 1 [Source:ZFIN;Acc:ZDB-GENE-040822-13]
ENSDARG00000056235	64 TSS ASSATSS 117 MVV IMVIMVV	smndc1	survival motor neuron domain containing 1 [Source:ZFIN;Acc:ZDB-GENE-030131-614]
ENSDARG00000025670	55 GGG SAGSGGG 102 RRR KRRKRRR	fstl3	follistatin-like 3 (secreted glycoprotein) [Source:ZFIN;Acc:ZDB-GENE-050913-111]
ENSDARG00000015860	226 VAA PAAPAAA	mtmr9	myotubularin related protein 9 [Source:ZFIN;Acc:ZDB-GENE-040724-223]
ENSDARG00000024669	41 TTT PA-PTTT	oser1	oxidative stress responsive serine-rich 1 [Source:ZFIN;Acc:ZDB-GENE-040426-1325]
ENSDARG00000028396	270 LLL QLLQLLL	fkbp5	FK506 binding protein 5 [Source:ZFIN;Acc:ZDB-GENE-030616-630]
ENSDARG00000025073	71 SSS TSSTSSS	rpl18a	ribosomal protein L18a [Source:ZFIN;Acc:ZDB-GENE-040426-1071]
ENSDARG00000023160	17 GGG AGGAGGG	snrnp40	small nuclear ribonucleoprotein 40 (U5) [Source:ZFIN;Acc:ZDB-GENE-040426-978]
ENSDARG00000023958	89 DQQ EQ-EDQQ	rnf181	ring finger protein 181 [Source:ZFIN;Acc:ZDB-GENE-040426-1024]
ENSDARG00000028517	175 TTL VTTVTTT	hbp1	HMG-box transcription factor 1 [Source:ZFIN;Acc:ZDB-GENE-050522-414]
ENSDARG00000041493	424 VVV IVIIVVV	ipo4	importin 4 [Source:ZFIN;Acc:ZDB-GENE-041014-307]
ENSDARG00000026771	73 FFF YFFYFFF 182 PPP APPAPPP	tmem41ab	transmembrane protein 41ab [Source:ZFIN;Acc:ZDB-GENE-040426-2050]
ENSDARG00000010918	388 AAA VAAVAAA	nprl3	NPR3-like, GATOR1 complex subunit [Source:ZFIN;Acc:ZDB-GENE-030131-1348]
ENSDARG00000024728	242 LLL VLLVLLL	hdhd2	haloacid dehalogenase-like hydrolase domain containing 2 [Source:ZFIN;Acc:ZDB-GENE-050320-37]
ENSDARG00000029695	76 KKK RKKRKKK	pgp	phosphoglycolate phosphatase [Source:ZFIN;Acc:ZDB-GENE-030131-6240]
ENSDARG00000030177	129 MMM LMMLMMM 136 AAI TAATAAA	uchl3	ubiquitin carboxyl-terminal esterase L3 (ubiquitin thiolesterase) [Source:ZFIN;Acc:ZDB-GENE-050522-158]
ENSDARG00000030514	623 VVV LVVLVVV	acsl1a	acyl-CoA synthetase long-chain family member 1a [Source:ZFIN;Acc:ZDB-GENE-050809-115]
ENSDARG00000010641	237 IIV TVATVVV 453 GGG EGGEGGG	slc20a1b	solute carrier family 20 (phosphate transporter), member 1b [Source:ZFIN;Acc:ZDB-GENE-030131-260]
ENSDARG00000029692	399 DDD ED-EDDD	rufy3	RUN and FYVE domain containing 3 [Source:ZFIN;Acc:ZDB-GENE-050327-58]
ENSDARG00000070512	189 TVS ETIETIS	tnrc5	trinucleotide repeat containing 5 [Source:ZFIN;Acc:ZDB-GENE-050411-12]
ENSDARG00000017429	1077 GHG VGCVGCG	sphkap	SPHK1 interactor, AKAP domain containing [Source:ZFIN;Acc:ZDB-GENE-050419-32]
ENSDARG00000032769	265 LLL VLLVLLL	slc38a9	solute carrier family 38, member 9 [Source:ZFIN;Acc:ZDB-GENE-061013-597]
ENSDARG00000014550	391 SSS TSSTSSS	rfx3	regulatory factor X, 3 (influences HLA class II expression) [Source:ZFIN;Acc:ZDB-GENE-061103-253]
ENSDARG00000031540	33 PSP APPAPPP 406 PPG HPPHPPP	tmem200a	transmembrane protein 200A [Source:ZFIN;Acc:ZDB-GENE-040724-81]
ENSDARG00000034633	167 HHH RQHRHHH	emc9	ER membrane protein complex subunit 9 [Source:ZFIN;Acc:ZDB-GENE-040426-693]
ENSDARG00000029474	154 DDD EDDEDDD	camk1b	calcium/calmodulin-dependent protein kinase Ib [Source:ZFIN;Acc:ZDB-GENE-141014-1]
ENSDARG00000044915	623 RRR KRRKRRR	sfmbt1	Scm-like with four mbt domains 1 [Source:ZFIN;Acc:ZDB-GENE-030131-2592]
ENSDARG00000033999	345 LLL ILLILLL 490 VVL IVAIVVV	cyp26a1	cytochrome P450, family 26, subfamily A, polypeptide 1 [Source:ZFIN;Acc:ZDB-GENE-990415-44]
ENSDARG00000074414	603 RSR HRSHRSR	sema4ba	sema domain, immunoglobulin domain (Ig), transmembrane domain (TM) and short cytoplasmic domain, (semaphorin) 4Ba [Source:ZFIN;Acc:ZDB-GENE-070705-31]
ENSDARG00000029088	185 VII LIILIII	guf1	GUF1 homolog, GTPase [Source:ZFIN;Acc:ZDB-GENE-030131-4289]
ENSDARG00000030560	1396 CPS TSSTSSS 1482 QPQ HQPHQPQ	helz	helicase with zinc finger [Source:ZFIN;Acc:ZDB-GENE-040426-2419]
ENSDARG00000025011	82 TTT STTSTTT	synj1	synaptojanin 1 [Source:ZFIN;Acc:ZDB-GENE-030131-9180]
ENSDARG00000031560	438 VVV IVVIVVV	srpk1b	SRSF protein kinase 1b [Source:ZFIN;Acc:ZDB-GENE-070112-2292]
ENSDARG00000033551	371 FYY CYYCYYY	fbxw4	F-box and WD repeat domain containing 4 [Source:ZFIN;Acc:ZDB-GENE-000516-1]
ENSDARG00000028949	230 APP SPPSAPP	ZBTB26	si:ch211-236k19.4 [Source:ZFIN;Acc:ZDB-GENE-060526-122]
ENSDARG00000032651	11 VVV IVVIVVV 518 EEE DEEDEEE 524 ATS PSTPSTS	ppp1r10	protein phosphatase 1, regulatory subunit 10 [Source:ZFIN;Acc:ZDB-GENE-020419-15]
ENSDARG00000069185	1529 DDE GDDGDDD 1640 IIM VIIVIII 1825 EQQ DEQDEQQ	celsr1a	cadherin EGF LAG seven-pass G-type receptor 1a [Source:ZFIN;Acc:ZDB-GENE-030616-78]
ENSDARG00000008388	140 SSS GSSGSSS	mmp14b	matrix metallopeptidase 14b (membrane-inserted) [Source:ZFIN;Acc:ZDB-GENE-030901-2]
ENSDARG00000038743	493 EEE DEDDEEE	copb2	coatomer protein complex, subunit beta 2 [Source:ZFIN;Acc:ZDB-GENE-010724-7]
ENSDARG00000017329	188 LVV IVVIVVV	cdkl1	cyclin-dependent kinase-like 1 (CDC2-related kinase) [Source:ZFIN;Acc:ZDB-GENE-040808-34]
ENSDARG00000007421	68 VAA TVATVAA 425 MMM LMMLMMM	ftcd	formimidoyltransferase cyclodeaminase [Source:ZFIN;Acc:ZDB-GENE-030131-9643]
ENSDARG00000052387	289 CCC SCCSCCC	pou2f3	POU class 2 homeobox 3 [Source:ZFIN;Acc:ZDB-GENE-060512-299]
ENSDARG00000022727	442 EED KEDKEEE 500 VVV AVVAVVV 555 CRR HRRHRRR	CABZ01009157.1
ENSDARG00000009133	255 DDD EDDEDDD	myo1eb	myosin IE, b [Source:ZFIN;Acc:ZDB-GENE-040426-1347]
ENSDARG00000030957	188 SSS ASSASSS	yipf4	Yip1 domain family, member 4 [Source:ZFIN;Acc:ZDB-GENE-040426-2253]
ENSDARG00000033949	33 SSS TSSTSSS	fbxo16	F-box protein 16 [Source:ZFIN;Acc:ZDB-GENE-041015-747]
ENSDARG00000026376	523 QQQ KQQKQQQ 602 QKQ EQKEQKQ 749 TTT MTTMTTT	aco1	aconitase 1, soluble [Source:ZFIN;Acc:ZDB-GENE-031118-76]
ENSDARG00000053868	244 AAA TAATAAA	etv2	ets variant 2 [Source:ZFIN;Acc:ZDB-GENE-050622-14]
ENSDARG00000033126	16 SSS PSSPSSS 112 KKK QIKQKKK 137 LLL QLLQLLL	prkrip1	PRKR interacting protein 1 (IL11 inducible) [Source:ZFIN;Acc:ZDB-GENE-111011-2]
ENSDARG00000032704	40 YYY FY-FYYY	qrsl1	glutaminyl-tRNA synthase (glutamine-hydrolyzing)-like 1 [Source:ZFIN;Acc:ZDB-GENE-030131-5540]
ENSDARG00000016132	10 TII VI-VIII	keap1a	kelch-like ECH-associated protein 1a [Source:ZFIN;Acc:ZDB-GENE-030131-556]
ENSDARG00000013921	477 CCC SFCSCCC	frya	furry homolog a (Drosophila) [Source:ZFIN;Acc:ZDB-GENE-060510-4]
ENSDARG00000034160	344 KKK RKKRKKK	slc4a1ap	solute carrier family 4 (anion exchanger), member 1, adaptor protein [Source:ZFIN;Acc:ZDB-GENE-080521-2]
ENSDARG00000034080	395 VII LVILVII 407 LLL FLLFLLL	plcd1b	phospholipase C, delta 1b [Source:ZFIN;Acc:ZDB-GENE-030131-9435]
ENSDARG00000055973	86 KKK RKKRKKK	zar1l	zygote arrest 1-like [Source:ZFIN;Acc:ZDB-GENE-060810-119]
ENSDARG00000010728	393 TTT SATSTTT 397 EQQ KEQKEQQ	scin	scinderin [Source:ZFIN;Acc:ZDB-GENE-060503-6]
ENSDARG00000027016	209 TTT ATTATTT 1106 MLL ILLILLL	gbf1	golgi brefeldin A resistant guanine nucleotide exchange factor 1 [Source:ZFIN;Acc:ZDB-GENE-081107-54]
ENSDARG00000019444	59 VVV LVVLVVV	ssr4	signal sequence receptor, delta [Source:ZFIN;Acc:ZDB-GENE-030131-4900]
ENSDARG00000029955	507 VTT AISAVTT	glb1l	galactosidase, beta 1-like [Source:ZFIN;Acc:ZDB-GENE-050309-196]
ENSDARG00000031712	585 III VIIVIII	grm3	glutamate receptor, metabotropic 3 [Source:ZFIN;Acc:ZDB-GENE-061009-13]
ENSDARG00000040248	186 YYY HYHHYYY 593 TTT AVTATTT	crata	carnitine O-acetyltransferase a [Source:ZFIN;Acc:ZDB-GENE-040927-17]
ENSDARG00000031954	86 EQE DEQDEQE 375 TTT KTTKTTT	rbck1	RanBP-type and C3HC4-type zinc finger containing 1 [Source:ZFIN;Acc:ZDB-GENE-040704-3]
ENSDARG00000035909	261 HQQ RQRRHQQ	mfsd2ab	major facilitator superfamily domain containing 2ab [Source:ZFIN;Acc:ZDB-GENE-040801-89]
ENSDARG00000030913	872 IFF VIFVIFF	cluha	clustered mitochondria (cluA/CLU1) homolog a [Source:ZFIN;Acc:ZDB-GENE-061103-457]
ENSDARG00000033436	98 TSS GTPGSSS	mboat7	membrane bound O-acyltransferase domain containing 7 [Source:ZFIN;Acc:ZDB-GENE-040426-1516]
ENSDARG00000029600	145 RRR KRRKRRR	wdr32	WD repeat domain 32 [Source:ZFIN;Acc:ZDB-GENE-040426-2314]
ENSDARG00000029612	22 KTK RKIRKTK	gpkow	G patch domain and KOW motifs [Source:ZFIN;Acc:ZDB-GENE-030616-159]
ENSDARG00000030156	588 AAT SAASAAA	naglu	N-acetylglucosaminidase, alpha [Source:ZFIN;Acc:ZDB-GENE-100726-2]
ENSDARG00000031983	37 PPP SPPSPPP	six4b	SIX homeobox 4b [Source:ZFIN;Acc:ZDB-GENE-010201-1]
ENSDARG00000039929	177 AAA SASSAAA	ckmt2b	creatine kinase, mitochondrial 2b (sarcomeric) [Source:ZFIN;Acc:ZDB-GENE-040426-1654]
ENSDARG00000026548	216 AAA PSAPAAA	cyp2u1	cytochrome P450, family 2, subfamily U, polypeptide 1 [Source:ZFIN;Acc:ZDB-GENE-070730-1]
ENSDARG00000030106	4 AAA TA-TAAA	stmn4	stathmin-like 4 [Source:ZFIN;Acc:ZDB-GENE-040426-2732]
ENSDARG00000028976	141 PVV IVVIVVV	pus3	pseudouridylate synthase 3 [Source:ZFIN;Acc:ZDB-GENE-030131-9433]
ENSDARG00000031795	741 III VIIVIII	abcf1	ATP-binding cassette, sub-family F (GCN20), member 1 [Source:ZFIN;Acc:ZDB-GENE-050517-31]
ENSDARG00000030830	5 VLL SALSALL 783 LLL MLLMLLL	cmtr1	cap methyltransferase 1 [Source:ZFIN;Acc:ZDB-GENE-040426-696]
ENSDARG00000019383	939 SSS TSSTSSS	cdc42bpb	CDC42 binding protein kinase beta (DMPK-like) [Source:ZFIN;Acc:ZDB-GENE-030131-3647]
ENSDARG00000031202	458 MMM LMMLMMM 480 QQS HQQHQQQ	alg11	asparagine-linked glycosylation 11 (alpha-1,2-mannosyltransferase) [Source:ZFIN;Acc:ZDB-GENE-030131-7282]
ENSDARG00000002945	169 DDD EDDEDDD 340 GGG AGGAGGG	bgnb	biglycan b [Source:ZFIN;Acc:ZDB-GENE-040426-21]
ENSDARG00000069601	242 IMI VMMVIMM	snx30	sorting nexin family member 30 [Source:ZFIN;Acc:ZDB-GENE-050417-330]
ENSDARG00000030694	159 VVV AVVAVVV	atp6v1e1b	ATPase, H+ transporting, lysosomal, V1 subunit E1b [Source:ZFIN;Acc:ZDB-GENE-020419-11]
ENSDARG00000007916	434 DQH EHQEDQH	xpnpep3	X-prolyl aminopeptidase 3, mitochondrial [Source:ZFIN;Acc:ZDB-GENE-040426-2076]
ENSDARG00000030129	282 IVV LVVLIVV	si:ch211-87m7.2	si:ch211-87m7.2 [Source:ZFIN;Acc:ZDB-GENE-120215-153]
ENSDARG00000035120	855 SSS ASSASSS	GLDC	glycine decarboxylase [Source:HGNC Symbol;Acc:HGNC:4313]
ENSDARG00000035149	132 DDD EDDEDDD 227 FFF LVFLFFF	pex12	peroxisomal biogenesis factor 12 [Source:ZFIN;Acc:ZDB-GENE-040426-929]
ENSDARG00000035161	109 SSS ASSASSS 154 QQQ RQQRQQQ	pkdcca	protein kinase domain containing, cytoplasmic a [Source:ZFIN;Acc:ZDB-GENE-081107-30]
ENSDARG00000035198	309 MLL VLLVMLL	gcnt4a	glucosaminyl (N-acetyl) transferase 4, core 2, a [Source:ZFIN;Acc:ZDB-GENE-030131-3231]
ENSDARG00000015003	607 VLV IVLIVLV	arhgap4b	Rho GTPase activating protein 4b [Source:ZFIN;Acc:ZDB-GENE-090311-38]
ENSDARG00000035422	155 AST PATPATT 176 AAA SAASAAA	cyr61l1	cysteine-rich, angiogenic inducer 61 like 1 [Source:ZFIN;Acc:ZDB-GENE-050417-136]
ENSDARG00000004851	277 SSS RSSRSSS	hinfp	histone H4 transcription factor [Source:ZFIN;Acc:ZDB-GENE-040426-2764]
ENSDARG00000035515	21 VVM AVVAVVV 30 III TIITIII 43 TTT STTSTTT	tm2d2	TM2 domain containing 2 [Source:ZFIN;Acc:ZDB-GENE-040718-387]
ENSDARG00000035521	28 GED VDDVGDD 99 RRR QRQQRRR 137 QQQ EQQEQQQ 138 DDD GD-GDDD 156 DYY VHYVDYY	sfrp1a	secreted frizzled-related protein 1a [Source:ZFIN;Acc:ZDB-GENE-040310-5]
ENSDARG00000035546	193 LLL ILLILLL	jmjd7	jumonji domain containing 7 [Source:ZFIN;Acc:ZDB-GENE-050417-86]
ENSDARG00000035559	65 FFF YFFYFFF 229 TTP VTTVTTT	tp53	tumor protein p53 [Source:ZFIN;Acc:ZDB-GENE-990415-270]
ENSDARG00000035595	83 KKK RKKRKKK	ficd	FIC domain containing [Source:ZFIN;Acc:ZDB-GENE-030131-6588]
ENSDARG00000044373	66 PIA EAVEAVA	atg4c	autophagy related 4C, cysteine peptidase [Source:ZFIN;Acc:ZDB-GENE-040625-84]
ENSDARG00000035952	121 TSA VASVASA	cdr2a	cerebellar degeneration-related protein 2a [Source:ZFIN;Acc:ZDB-GENE-101203-5]
ENSDARG00000035986	134 ATT ITTITTT	ptpn2b	protein tyrosine phosphatase, non-receptor type 2, b [Source:ZFIN;Acc:ZDB-GENE-030909-8]
ENSDARG00000036060	16 SSS CSSCSSS	exosc6	exosome component 6 [Source:ZFIN;Acc:ZDB-GENE-050522-362]
ENSDARG00000036063	17 QQQ PQQPQQQ	ppp1r11	protein phosphatase 1, regulatory (inhibitor) subunit 11 [Source:ZFIN;Acc:ZDB-GENE-050417-99]
ENSDARG00000036074	232 TSS ASAATSS	cebpa	CCAAT/enhancer binding protein (C/EBP), alpha [Source:ZFIN;Acc:ZDB-GENE-020111-2]
ENSDARG00000036076	186 LLL VILVLLL	heatr3	HEAT repeat containing 3 [Source:ZFIN;Acc:ZDB-GENE-040426-1876]
ENSDARG00000036086	408 TTT STTSTTT 418 YYY FYYFYYY	itga11a	integrin, alpha 11a [Source:ZFIN;Acc:ZDB-GENE-050324-1]
ENSDARG00000011851	253 RRR SRRSRRR	map2k5	mitogen-activated protein kinase kinase 5 [Source:ZFIN;Acc:ZDB-GENE-030131-1517]
ENSDARG00000036107	197 EEE DEEDEEE	txnipa	thioredoxin interacting protein a [Source:ZFIN;Acc:ZDB-GENE-030804-10]
ENSDARG00000036158	194 TTT STASTTT 344 VVV IVVIVVV	nudcd1	NudC domain containing 1 [Source:ZFIN;Acc:ZDB-GENE-050522-483]
ENSDARG00000036164	43 SSS TSSTSSS 603 TTS ATTATTT	cars	cysteinyl-tRNA synthetase [Source:ZFIN;Acc:ZDB-GENE-030328-29]
ENSDARG00000020041	309 SRS TCRTSRS	zgc:163107	zgc:163107 [Source:ZFIN;Acc:ZDB-GENE-070521-7]
ENSDARG00000036179	364 WYY FYYFYYY	myo1ea	myosin IE, a [Source:ZFIN;Acc:ZDB-GENE-030131-5127]
ENSDARG00000007744	392 RQR KRRKRRR 720 LLL MLLMLLL	tsr1	TSR1, 20S rRNA accumulation, homolog (S. cerevisiae) [Source:ZFIN;Acc:ZDB-GENE-030131-3762]
ENSDARG00000036308	122 QQQ RQQRQQQ	nod1	nucleotide-binding oligomerization domain containing 1 [Source:ZFIN;Acc:ZDB-GENE-071116-9]
ENSDARG00000036345	108 TTT ATTATTT	cmtr2	cap methyltransferase 2 [Source:ZFIN;Acc:ZDB-GENE-040426-2775]
ENSDARG00000036376	118 VTT ITTIVTT	cldn7a	claudin 7a [Source:ZFIN;Acc:ZDB-GENE-040718-29]
ENSDARG00000056346	213 KKK RK-RKKK	acap1	ArfGAP with coiled-coil, ankyrin repeat and PH domains 1 [Source:ZFIN;Acc:ZDB-GENE-070112-1242]
ENSDARG00000036687	841 III MIIMIII	bcl9	B-cell CLL/lymphoma 9 [Source:ZFIN;Acc:ZDB-GENE-090313-135]
ENSDARG00000036755	488 KRR QKRQKRR	prmt9	protein arginine methyltransferase 9 [Source:ZFIN;Acc:ZDB-GENE-080728-4]
ENSDARG00000010279	35 EQQ DEQDEQQ	scamp2	secretory carrier membrane protein 2 [Source:ZFIN;Acc:ZDB-GENE-040426-2702]
ENSDARG00000036852	62 III VIIVIII	DXO	decapping exoribonuclease [Source:HGNC Symbol;Acc:HGNC:2992]
ENSDARG00000036911	54 VVV MVVMVVV 244 TTT ATTATTT	scamp1	secretory carrier membrane protein 1 [Source:ZFIN;Acc:ZDB-GENE-040426-1803]
ENSDARG00000036929	251 RRH KRRKRRR	rnf139	ring finger protein 139 [Source:ZFIN;Acc:ZDB-GENE-080401-4]
ENSDARG00000078399	376 LQQ ML-MLQQ	FO704819.2
ENSDARG00000054154	943 FFF YFFYFFF	bms1	BMS1 ribosome biogenesis factor [Source:ZFIN;Acc:ZDB-GENE-060720-2]
ENSDARG00000037012	50 DDD EDDEDDD 187 VIV LIILVII 443 SGS PTRPSGS	slc3a2b	solute carrier family 3 (amino acid transporter heavy chain), member 2b [Source:ZFIN;Acc:ZDB-GENE-040122-2]
ENSDARG00000037060	605 PPP QAPQPPP 645 FQL ILQILQL 1414 QQQ PQQPQQQ 2048 LVP SPASPAP 2512 TTT AVTATTT	kmt2d	lysine (K)-specific methyltransferase 2D [Source:ZFIN;Acc:ZDB-GENE-060223-2]
ENSDARG00000077882	82 VVI LVLLVVV 94 HRR LRLLRRR 100 KKK RKRRKKK 103 KKK RKRRKKK 116 QQQ LQPLQQQ 133 SGD AG-AGGG 160 IIL VI-VIII 169 RAP WP-WRPP 175 LKM TM-TMMM 182 LIA VI-VIII	wisp2	WNT1 inducible signaling pathway protein 2 [Source:ZFIN;Acc:ZDB-GENE-060223-1]
ENSDARG00000037183	23 TTT STTSTTT	FAM46A (1 of many)	family with sequence similarity 46 member A [Source:HGNC Symbol;Acc:HGNC:18345]
ENSDARG00000037186	288 ILL VLLVILL	tpbgb	trophoblast glycoprotein b [Source:ZFIN;Acc:ZDB-GENE-091218-2]
ENSDARG00000037196	327 ITT AITAITT 504 PPP SPPSPPP	ARID5B	si:dkey-247f17.3 [Source:ZFIN;Acc:ZDB-GENE-121214-272]
ENSDARG00000037363	764 KKK RKKRKKK 912 AAC SAASAAA	st5	suppression of tumorigenicity 5 [Source:ZFIN;Acc:ZDB-GENE-030131-2547]
ENSDARG00000037429	751 SSV TSSTSSS 778 AAA STASAAA	tll1	tolloid-like 1 [Source:ZFIN;Acc:ZDB-GENE-041020-1]
ENSDARG00000037559	231 VVV LVVLVVV	uba1	ubiquitin-like modifier activating enzyme 1 [Source:ZFIN;Acc:ZDB-GENE-040426-2009]
ENSDARG00000037593	427 PPP SPPSPPP	prickle2b	prickle homolog 2b [Source:ZFIN;Acc:ZDB-GENE-030724-6]
ENSDARG00000037652	193 FFF LFFLFFF	zgc:56409	zgc:56409 [Source:ZFIN;Acc:ZDB-GENE-040426-1019]
ENSDARG00000037654	165 RKR QKKQRKK	pmm2	phosphomannomutase 2 [Source:ZFIN;Acc:ZDB-GENE-030722-6]
ENSDARG00000003699	123 MLL VLLVLLL 155 EEE DEEDEEE 508 VVV IVVIVVV	atp7a	ATPase, Cu++ transporting, alpha polypeptide [Source:ZFIN;Acc:ZDB-GENE-060825-45]
ENSDARG00000037855	41 GGR VLGVGGG 50 DDD EDDEDDD	taf11	TAF11 RNA polymerase II, TATA box binding protein (TBP)-associated factor [Source:ZFIN;Acc:ZDB-GENE-040718-283]
ENSDARG00000077126	267 EEE DAEDEEE	snrnp70	small nuclear ribonucleoprotein 70 (U1) [Source:ZFIN;Acc:ZDB-GENE-040825-2]
ENSDARG00000037966	65 SSS ASSASSS	thoc6	THO complex 6 [Source:ZFIN;Acc:ZDB-GENE-041010-198]
ENSDARG00000037995	148 TTA STTSTTT 222 III VIIVIII	gdf3	growth differentiation factor 3 [Source:ZFIN;Acc:ZDB-GENE-980526-389]
ENSDARG00000038028	49 YYY FYFFYYY 55 AAA VTAVAAA	ndufa6	NADH dehydrogenase (ubiquinone) 1 alpha subcomplex, 6 [Source:ZFIN;Acc:ZDB-GENE-040426-1124]
ENSDARG00000038064	52 III VI-VIII	chmp3	charged multivesicular body protein 3 [Source:ZFIN;Acc:ZDB-GENE-040426-2600]
ENSDARG00000038066	392 YYY FYYFYYY	kpna2	karyopherin alpha 2 (RAG cohort 1, importin alpha 1) [Source:ZFIN;Acc:ZDB-GENE-040718-22]
ENSDARG00000038067	224 GGG SDGSGGG 671 RRR KRRKRRR	smurf2	SMAD specific E3 ubiquitin protein ligase 2 [Source:ZFIN;Acc:ZDB-GENE-030131-1830]
ENSDARG00000038075	173 DDD EDEEDDD	cyc1	cytochrome c-1 [Source:ZFIN;Acc:ZDB-GENE-031105-2]
ENSDARG00000038113	144 ILL TLLTILL	rprd1b	regulation of nuclear pre-mRNA domain containing 1B [Source:ZFIN;Acc:ZDB-GENE-030131-355]
ENSDARG00000027689	639 DDD ED-EDDD	pold1	polymerase (DNA directed), delta 1, catalytic subunit [Source:ZFIN;Acc:ZDB-GENE-060429-1]
ENSDARG00000068683	180 RRR KRSKRRR	chmp2ba	charged multivesicular body protein 2Ba [Source:ZFIN;Acc:ZDB-GENE-070628-3]
ENSDARG00000038428	411 VVV IVVIVVV 457 AAP SATSAAA	sulf1	sulfatase 1 [Source:ZFIN;Acc:ZDB-GENE-030131-9242]
ENSDARG00000019316	243 GGG SGGSGGG 766 LLL QLLQLLL	fer1l6	fer-1-like family member 6 [Source:ZFIN;Acc:ZDB-GENE-070912-312]
ENSDARG00000038524	427 LLL QLLQLLL	pik3r1	phosphoinositide-3-kinase, regulatory subunit 1 (alpha) [Source:ZFIN;Acc:ZDB-GENE-030131-1280]
ENSDARG00000009735	447 TAA VSAVTAA	gigfy2	GRB10 interacting GYF protein 2 [Source:ZFIN;Acc:ZDB-GENE-050706-185]
ENSDARG00000023933	533 QQQ RH-RQQQ	skila	SKI-like proto-oncogene a [Source:ZFIN;Acc:ZDB-GENE-070912-548]
ENSDARG00000038785	147 AVA PAAPAAA	abcf2a	ATP-binding cassette, sub-family F (GCN20), member 2a [Source:ZFIN;Acc:ZDB-GENE-030131-8714]
ENSDARG00000038834	39 FYY CYYCYYY 270 IIV LVILIII	etfdh	electron-transferring-flavoprotein dehydrogenase [Source:ZFIN;Acc:ZDB-GENE-040912-168]
ENSDARG00000038858	314 PPP AQPAPPP	setd7	SET domain containing (lysine methyltransferase) 7 [Source:ZFIN;Acc:ZDB-GENE-040718-156]
ENSDARG00000038882	1047 EQE DQQDEQE	smc4	structural maintenance of chromosomes 4 [Source:ZFIN;Acc:ZDB-GENE-020419-21]
ENSDARG00000038905	588 LFF YFFYFFF 758 VVI LVVLVVV	hectd3	HECT domain containing 3 [Source:ZFIN;Acc:ZDB-GENE-031118-179]
ENSDARG00000039052	321 AAA VGDVAAA 528 IEV TVETIEV	klhl40a	kelch-like family member 40a [Source:ZFIN;Acc:ZDB-GENE-050916-1]
ENSDARG00000026170	115 TTT ITTITTT	hps1	Hermansky-Pudlak syndrome 1 [Source:ZFIN;Acc:ZDB-GENE-051113-152]
ENSDARG00000039211	428 EEE DEEDEEE	zgc:77439	zgc:77439 [Source:ZFIN;Acc:ZDB-GENE-031010-24]
ENSDARG00000039412	315 KDD EDEEDDD	dmrta2	DMRT-like family A2 [Source:ZFIN;Acc:ZDB-GENE-041116-2]
ENSDARG00000039459	397 VVV IVVIVVV	qsox1	quiescin Q6 sulfhydryl oxidase 1 [Source:ZFIN;Acc:ZDB-GENE-030131-7019]
ENSDARG00000039486	164 PPP SPPSPPP 367 EEE DEEDEEE	bag3	BCL2-associated athanogene 3 [Source:ZFIN;Acc:ZDB-GENE-040801-40]
ENSDARG00000057374	46 DDD EDGEDDD 250 VAA SAASAAA	sfxn3	sideroflexin 3 [Source:ZFIN;Acc:ZDB-GENE-070112-2092]
ENSDARG00000002020	526 EEE DEEDEEE	rictorb	RPTOR independent companion of MTOR, complex 2b [Source:ZFIN;Acc:ZDB-GENE-070810-5]
ENSDARG00000039871	220 ASS LSSLSSS	rpz4	rapunzel 4 [Source:ZFIN;Acc:ZDB-GENE-050417-472]
ENSDARG00000074184	745 LLL VLIVLLL 1400 AAA TAATAAA 1648 AAA GTSGAAA	arhgap32b	Rho GTPase activating protein 32b [Source:ZFIN;Acc:ZDB-GENE-091204-147]
ENSDARG00000039910	49 PPP SPPSPPP	rbm42	RNA binding motif protein 42 [Source:ZFIN;Acc:ZDB-GENE-040809-2]
ENSDARG00000039987	674 MMM VM-VMMM 1738 AVA TLVTAVA 1773 EEE DEEDEEE	hivep2a	human immunodeficiency virus type I enhancer binding protein 2a [Source:ZFIN;Acc:ZDB-GENE-041014-354]
ENSDARG00000032237	77 VVV LVVLVVV 216 IIT VIIVIII 547 CCC RCCRCCC	anapc4	anaphase promoting complex subunit 4 [Source:ZFIN;Acc:ZDB-GENE-041212-10]
ENSDARG00000040041	59 RPP VAPVAPP 189 EEE DEEDEEE	mcm4	minichromosome maintenance complex component 4 [Source:ZFIN;Acc:ZDB-GENE-030131-9544]
ENSDARG00000040186	118 EEE DEEDEEE 153 LLI FLLFLLL	fam210ab	family with sequence similarity 210, member Ab [Source:ZFIN;Acc:ZDB-GENE-050306-43]
ENSDARG00000009018	95 SSS ASSASSS 208 SSS CSSCSSS	rhbg	Rh family, B glycoprotein (gene/pseudogene) [Source:ZFIN;Acc:ZDB-GENE-030131-9542]
ENSDARG00000029931	1146 VVA LVVLVVV	atp13a1	ATPase type 13A1 [Source:ZFIN;Acc:ZDB-GENE-040426-2804]
ENSDARG00000040314	172 QKK EQKEQKK	psph	phosphoserine phosphatase [Source:ZFIN;Acc:ZDB-GENE-050809-127]
ENSDARG00000040338	173 SSS TSSTSSS	hvcn1	hydrogen voltage-gated channel 1 [Source:ZFIN;Acc:ZDB-GENE-040718-36]
ENSDARG00000028715	410 VVV IVVIVVV	fam188a	family with sequence similarity 188, member A [Source:ZFIN;Acc:ZDB-GENE-061110-13]
ENSDARG00000040407	394 PPP SPPSPPP	usp22	ubiquitin specific peptidase 22 [Source:ZFIN;Acc:ZDB-GENE-060512-211]
ENSDARG00000040455	136 VVV IVVIVVV	unc50	unc-50 homolog (C. elegans) [Source:ZFIN;Acc:ZDB-GENE-040426-907]
ENSDARG00000040466	387 VII LIILIII	vil1	villin 1 [Source:ZFIN;Acc:ZDB-GENE-040426-799]
ENSDARG00000040571	177 III VIIVIII	ube4a	ubiquitination factor E4A (UFD2 homolog, yeast) [Source:ZFIN;Acc:ZDB-GENE-070410-21]
ENSDARG00000040584	166 RDR SRGSRGR	n6amt2	N-6 adenine-specific DNA methyltransferase 2 (putative) [Source:ZFIN;Acc:ZDB-GENE-040426-2551]
ENSDARG00000040623	23 VII LIILIII	fosl2	fos-like antigen 2 [Source:ZFIN;Acc:ZDB-GENE-070209-164]
ENSDARG00000009567	2138 KKK RKKRKKK 2158 KKK RKRRKKK 2349 TTT ASTATTT 2490 TTA SITSTTT 2790 QQQ LQQLQQQ	spegb	SPEG complex locus b [Source:ZFIN;Acc:ZDB-GENE-081104-517]
ENSDARG00000040698	432 RAG SEGSGGG	plekha8	pleckstrin homology domain containing, family A (phosphoinositide binding specific) member 8 [Source:ZFIN;Acc:ZDB-GENE-041114-69]
ENSDARG00000040920	61 RRR KQRKRRR 228 III VIIVIII	si:dkey-49n23.1	si:dkey-49n23.1 [Source:ZFIN;Acc:ZDB-GENE-050208-762]
ENSDARG00000040984	106 III VIIVIII 285 III VIVVIII	hspa13	heat shock protein 70 family, member 13 [Source:ZFIN;Acc:ZDB-GENE-070410-58]
ENSDARG00000040988	218 AAA GAAGAAA	tpi1b	triosephosphate isomerase 1b [Source:ZFIN;Acc:ZDB-GENE-020416-4]
ENSDARG00000041040	401 VVL MVVMVVV	piga	phosphatidylinositol glycan anchor biosynthesis, class A [Source:ZFIN;Acc:ZDB-GENE-040426-1086]
ENSDARG00000041065	107 QKK RKKRKKK	hspb1	heat shock protein, alpha-crystallin-related, 1 [Source:ZFIN;Acc:ZDB-GENE-030326-4]
ENSDARG00000041068	296 AAA TAATAAA	got2a	glutamic-oxaloacetic transaminase 2a, mitochondrial [Source:ZFIN;Acc:ZDB-GENE-040426-2703]
ENSDARG00000041078	52 YYY FYYFYYY 178 SRR KSGKSRR	chka	choline kinase alpha [Source:ZFIN;Acc:ZDB-GENE-050208-149]
ENSDARG00000041081	373 TPP ASPATPP	suv420h1	suppressor of variegation 4-20 homolog 1 (Drosophila) [Source:ZFIN;Acc:ZDB-GENE-041114-22]
ENSDARG00000041110	123 EEE DEEDEEE 166 DKG SKKSNKK	dnajc3a	DnaJ (Hsp40) homolog, subfamily C, member 3a [Source:ZFIN;Acc:ZDB-GENE-030131-1264]
ENSDARG00000041113	247 DDD EDDEDDD	wdr18	WD repeat domain 18 [Source:ZFIN;Acc:ZDB-GENE-040905-4]
ENSDARG00000069274	816 KRR QRRQKRR	ighmbp2	immunoglobulin mu binding protein 2 [Source:ZFIN;Acc:ZDB-GENE-050419-258]
ENSDARG00000041170	123 HHH RHHRHHH	aagab	alpha- and gamma-adaptin binding protein [Source:ZFIN;Acc:ZDB-GENE-040718-120]
ENSDARG00000041252	224 AGG TGGTAGG 463 AAA TAATAAA 616 AGG VGGVAGG 635 CYH FYYFYYY 636 LLV FLLFLLL 843 AGS EGGEGGG 980 ASA TSATAAA	gemin4	gem (nuclear organelle) associated protein 4 [Source:ZFIN;Acc:ZDB-GENE-050522-188]
ENSDARG00000017006	255 VAA SAASAAA 471 TTT STTSTTT	dennd5a	DENN/MADD domain containing 5A [Source:ZFIN;Acc:ZDB-GENE-071211-1]
ENSDARG00000041323	124 IFL VFFVIFF	csdc2a	cold shock domain containing C2, RNA binding a [Source:ZFIN;Acc:ZDB-GENE-040718-442]
ENSDARG00000056209	23 LLL FLLFLLL 239 EEE DEEDEEE	myoz1a	myozenin 1a [Source:ZFIN;Acc:ZDB-GENE-040426-1875]
ENSDARG00000041429	299 STT ATTATTT	vwa9	von Willebrand factor A domain containing 9 [Source:ZFIN;Acc:ZDB-GENE-030131-5804]
ENSDARG00000041481	403 EQE DEQDEQE	smg5	SMG5 nonsense mediated mRNA decay factor [Source:ZFIN;Acc:ZDB-GENE-050913-144]
ENSDARG00000041502	203 QRR KR-KRRR	tgfb1a	transforming growth factor, beta 1a [Source:ZFIN;Acc:ZDB-GENE-030618-1]
ENSDARG00000041511	130 GAA TRVTAAA 245 QQQ EHHEQQQ	pex10	peroxisomal biogenesis factor 10 [Source:ZFIN;Acc:ZDB-GENE-041010-71]
ENSDARG00000041565	141 RKK QKKQRKK	tnfaip1	tumor necrosis factor, alpha-induced protein 1 (endothelial) [Source:ZFIN;Acc:ZDB-GENE-030131-5610]
ENSDARG00000041706	59 DDD EDDEDDD 210 VVV MVVMVVV	vgll2a	vestigial-like family member 2a [Source:ZFIN;Acc:ZDB-GENE-050913-38]
ENSDARG00000041691	163 III VILVIII	bhlhe41	basic helix-loop-helix family, member e41 [Source:ZFIN;Acc:ZDB-GENE-050419-146]
ENSDARG00000041720	45 III LIILIII	arpc5la	actin related protein 2/3 complex, subunit 5-like, a [Source:ZFIN;Acc:ZDB-GENE-040426-1453]
ENSDARG00000056328	443 LLI FTLFLLL	rhot2	ras homolog family member T2 [Source:ZFIN;Acc:ZDB-GENE-051120-96]
ENSDARG00000041870	1130 EEE DEEDEEE 1198 VVV MVVMVVV 1220 AVA SAASAAA 1441 VCV LICLVCV 1479 MMM LMMLMMM 1489 RRR KRRKRRR 1532 VVV IVVIVVV 1681 VVV IVVIVVV	ift172	intraflagellar transport 172 [Source:ZFIN;Acc:ZDB-GENE-040827-1]
ENSDARG00000041908	10 DDD EDDEDDD	usp39	ubiquitin specific peptidase 39 [Source:ZFIN;Acc:ZDB-GENE-030131-966]
ENSDARG00000013687	285 VAA TAATAAA 404 QMQ EQMEQMQ 716 EEE QEEQEEE 943 VIV AVIAVIV	cilp2	cartilage intermediate layer protein 2 [Source:ZFIN;Acc:ZDB-GENE-050208-436]
ENSDARG00000041944	42 LLL VILVLLL	adat2	adenosine deaminase, tRNA-specific 2, TAD2 homolog (S. cerevisiae) [Source:ZFIN;Acc:ZDB-GENE-041014-360]
ENSDARG00000070957	166 FVV IVVIVVV	im:7160594	im:7160594 [Source:ZFIN;Acc:ZDB-GENE-080917-43]
ENSDARG00000042000	77 LLL FLLFLLL 306 RRR KRRKRRR	si:ch211-63o20.7	si:ch211-63o20.7 [Source:ZFIN;Acc:ZDB-GENE-041001-194]
ENSDARG00000042054	115 FFF IYFIFFF	zgc:171971	zgc:171971 [Source:ZFIN;Acc:ZDB-GENE-070928-37]
ENSDARG00000042188	72 RRR KRRKRRR 82 EEE DQEDEEE 137 TTT VTTVTTT	ttc38	tetratricopeptide repeat domain 38 [Source:ZFIN;Acc:ZDB-GENE-050522-318]
ENSDARG00000042233	18 FFF LFFLFFF	fgf16	fibroblast growth factor 16 [Source:ZFIN;Acc:ZDB-GENE-060427-3]
ENSDARG00000053713	1151 LQQ HQQHQQQ	ccdc88c	coiled-coil domain containing 88C [Source:ZFIN;Acc:ZDB-GENE-100419-3]
ENSDARG00000042409	31 SSS TSSTSSS	RALGDS	si:ch211-251j10.3 [Source:ZFIN;Acc:ZDB-GENE-081105-110]
ENSDARG00000075768	90 TTT ITTITTT	sdhb	succinate dehydrogenase complex, subunit B, iron sulfur (Ip) [Source:ZFIN;Acc:ZDB-GENE-030131-8005]
ENSDARG00000023903	127 SSS TSSTSSS 156 AAA TAATAAA	atf2	activating transcription factor 2 [Source:ZFIN;Acc:ZDB-GENE-030911-8]
ENSDARG00000042590	91 KKK RKKRKKK 259 KKK TKKTKKK 720 PTA VATVATA	rbm19	RNA binding motif protein 19 [Source:ZFIN;Acc:ZDB-GENE-031125-3]
ENSDARG00000042627	493 SSS PSSPSSS	nhsl1b	NHS-like 1b [Source:ZFIN;Acc:ZDB-GENE-040910-1]
ENSDARG00000042707	243 AAA SAASAAA	cx30.3	connexin 30.3 [Source:ZFIN;Acc:ZDB-GENE-040406-1]
ENSDARG00000042724	224 AAA SAASAAA	supt5h	SPT5 homolog, DSIF elongation factor subunit [Source:ZFIN;Acc:ZDB-GENE-001207-1]
ENSDARG00000042725	23 SGD AD-ASGD 24 GGG DG-DGGG 177 ILL MLLMILL	cebpb	CCAAT/enhancer binding protein (C/EBP), beta [Source:ZFIN;Acc:ZDB-GENE-020111-3]
ENSDARG00000042728	271 ASA TAATAAA 580 VVV IVVIVVV	plaa	phospholipase A2-activating protein [Source:ZFIN;Acc:ZDB-GENE-030826-13]
ENSDARG00000054250	23 LLL VLLVLLL	crbn	cereblon [Source:ZFIN;Acc:ZDB-GENE-040822-43]
ENSDARG00000042747	355 III VIIVIII	coasy	CoA synthase [Source:ZFIN;Acc:ZDB-GENE-040912-137]
ENSDARG00000042826	199 PPP APPAPPP	egr2b	early growth response 2b [Source:ZFIN;Acc:ZDB-GENE-980526-283]
ENSDARG00000042837	160 SSS ASSASSS	atp1b3b	ATPase, Na+/K+ transporting, beta 3b polypeptide [Source:ZFIN;Acc:ZDB-GENE-001127-1]
ENSDARG00000042874	6 ITI VISVITI	phlda2	pleckstrin homology-like domain, family A, member 2 [Source:ZFIN;Acc:ZDB-GENE-050522-73]
ENSDARG00000042881	96 EKK RKKRKKK	nthl1	nth-like DNA glycosylase 1 [Source:ZFIN;Acc:ZDB-GENE-120511-4]
ENSDARG00000043011	60 AAD GAAGAAA	chst14	carbohydrate (N-acetylgalactosamine 4-0) sulfotransferase 14 [Source:ZFIN;Acc:ZDB-GENE-040401-3]
ENSDARG00000056121	86 EEE DEEDEEE 647 EQQ RQQRQQQ	serac1	serine active site containing 1 [Source:ZFIN;Acc:ZDB-GENE-040616-1]
ENSDARG00000051923	94 DDD EDDEDDD	ccnb1	cyclin B1 [Source:ZFIN;Acc:ZDB-GENE-000406-10]
ENSDARG00000043209	350 LLL VILVLLL	nsun5	NOP2/Sun domain family, member 5 [Source:ZFIN;Acc:ZDB-GENE-040426-2476]
ENSDARG00000043371	146 III VIIVIII	mdh2	malate dehydrogenase 2, NAD (mitochondrial) [Source:ZFIN;Acc:ZDB-GENE-040426-2143]
ENSDARG00000058179	320 III VIIVIII	ackr3b	atypical chemokine receptor 3b [Source:ZFIN;Acc:ZDB-GENE-031116-61]
ENSDARG00000043446	92 YYY FYYFYYY	efhd1	EF-hand domain family, member D1 [Source:ZFIN;Acc:ZDB-GENE-030131-7461]
ENSDARG00000043511	79 HSR LRCLHSR	prdx6	peroxiredoxin 6 [Source:ZFIN;Acc:ZDB-GENE-040426-1778]
ENSDARG00000043555	71 YYY FYYFYYY 105 TTT STTSTTT	tmem30ab	transmembrane protein 30Ab [Source:ZFIN;Acc:ZDB-GENE-030131-5884]
ENSDARG00000043643	191 EEE DEEDEEE	ehbp1	EH domain binding protein 1 [Source:ZFIN;Acc:ZDB-GENE-091006-4]
ENSDARG00000043666	161 RRR KRRKRRR	abt1	activator of basal transcription 1 [Source:ZFIN;Acc:ZDB-GENE-050522-127]
ENSDARG00000043680	554 EKE DEKDEKE 707 GMM IMMIMMM 722 LMM VMMVLMM	ylpm1	YLP motif containing 1 [Source:ZFIN;Acc:ZDB-GENE-030131-2196]
ENSDARG00000056886	157 AAA TAATAAA 548 ILL VLLVILL	tbccd1	TBCC domain containing 1 [Source:ZFIN;Acc:ZDB-GENE-041210-222]
ENSDARG00000043734	254 EKE TKKTKKK	trmu	tRNA 5-methylaminomethyl-2-thiouridylate methyltransferase [Source:ZFIN;Acc:ZDB-GENE-050522-540]
ENSDARG00000044011	347 SAA VTAVAAA	xkrx	XK, Kell blood group complex subunit-related, X-linked [Source:ZFIN;Acc:ZDB-GENE-041114-108]
ENSDARG00000044134	20 KKK ESKEKKK 188 SSS TSSTSSS 249 VVV IVVIVVV 291 SAT GVAGSAA 894 RKR ST-SRKR	iars2	isoleucyl-tRNA synthetase 2, mitochondrial [Source:ZFIN;Acc:ZDB-GENE-030616-608]
ENSDARG00000044143	592 EEK DEEDEEE	nol8	nucleolar protein 8 [Source:ZFIN;Acc:ZDB-GENE-050208-491]
ENSDARG00000021982	103 RRR KRRKRRR	sh3bp2	SH3-domain binding protein 2 [Source:ZFIN;Acc:ZDB-GENE-091204-268]
ENSDARG00000044298	41 SSS RSSRSSS	phax	phosphorylated adaptor for RNA export [Source:ZFIN;Acc:ZDB-GENE-040822-42]
ENSDARG00000044203	95 VVV IVVIVVV	sumf1	sulfatase modifying factor 1 [Source:ZFIN;Acc:ZDB-GENE-060421-3113]
ENSDARG00000044341	227 QQQ RQQRQQQ 228 III VIIVIII 302 MKM AL-AMKM 309 KKK RKKRKKK 329 EHQ RQHRQHQ	chst7	carbohydrate (N-acetylglucosamine 6-O) sulfotransferase 7 [Source:ZFIN;Acc:ZDB-GENE-131121-150]
ENSDARG00000044405	357 RHK SRDSRHR	ttc4	tetratricopeptide repeat domain 4 [Source:ZFIN;Acc:ZDB-GENE-040426-1021]
ENSDARG00000005221	348 GGA SGASGGG	desmb	desmin b [Source:ZFIN;Acc:ZDB-GENE-061027-102]
ENSDARG00000044551	121 VVV IVVIVVV 596 AAA VMAVAAA	atg9a	ATG9 autophagy related 9 homolog A (S. cerevisiae) [Source:ZFIN;Acc:ZDB-GENE-070209-65]
ENSDARG00000044556	198 LLV MLLMLLL	pacs1a	phosphofurin acidic cluster sorting protein 1a [Source:ZFIN;Acc:ZDB-GENE-050208-244]
ENSDARG00000044625	133 VVV IVLIVVV 273 SPT ASSASSS 330 IPT VSQVIPT 792 AMI SFLSAMI 1131 AAA VPTVAAA 1188 TTT STTSTTT 1190 SSS TSSTSSS	pcf11	PCF11 cleavage and polyadenylation factor subunit [Source:ZFIN;Acc:ZDB-GENE-041114-175]
ENSDARG00000044718	511 LLL ILLILLL	vav2	vav 2 guanine nucleotide exchange factor [Source:ZFIN;Acc:ZDB-GENE-091204-420]
ENSDARG00000044781	357 LLL FLLFLLL	bace2	beta-site APP-cleaving enzyme 2 [Source:ZFIN;Acc:ZDB-GENE-041010-68]
ENSDARG00000044809	256 RYR HRWHRWR 268 CCC STCSCCC 450 RRR QRRQRRR	fpgs	folylpolyglutamate synthase [Source:ZFIN;Acc:ZDB-GENE-040426-2781]
ENSDARG00000002494	141 MRM TKMTMMM	itgb6	integrin, beta 6 [Source:ZFIN;Acc:ZDB-GENE-100812-2]
ENSDARG00000044935	107 III VI-VIII 108 LLI VI-VILI	hpdb	4-hydroxyphenylpyruvate dioxygenase b [Source:ZFIN;Acc:ZDB-GENE-040808-62]
ENSDARG00000044982	43 III VIIVIII	dhrs3a	dehydrogenase/reductase (SDR family) member 3a [Source:ZFIN;Acc:ZDB-GENE-040801-217]
ENSDARG00000045003	200 TIT SDMSTIT	vsg1	vessel-specific 1 [Source:ZFIN;Acc:ZDB-GENE-060616-96]
ENSDARG00000054707	150 SSS TPSTSSS	dhx8	DEAH (Asp-Glu-Ala-His) box polypeptide 8 [Source:ZFIN;Acc:ZDB-GENE-050809-39]
ENSDARG00000013880	152 VVV IVVIVVV 366 EKE DEEDEEE	spata20	spermatogenesis associated 20 [Source:ZFIN;Acc:ZDB-GENE-030131-7269]
ENSDARG00000045123	652 GGG SGGSGGG 1238 MRM VMRVMRM	oplah	5-oxoprolinase (ATP-hydrolysing) [Source:ZFIN;Acc:ZDB-GENE-121214-293]
ENSDARG00000045230	28 RRR KRRKRRR	cox6b1	cytochrome c oxidase subunit VIb polypeptide 1 [Source:ZFIN;Acc:ZDB-GENE-040718-448]
ENSDARG00000045414	79 FFF LFFLFFF 254 QQQ KQ-KQQQ	elovl2	ELOVL fatty acid elongase 2 [Source:ZFIN;Acc:ZDB-GENE-060421-5612]
ENSDARG00000045416	88 QKK EQKEQKK	mppe1	metallophosphoesterase 1 [Source:ZFIN;Acc:ZDB-GENE-050417-195]
ENSDARG00000045493	60 VLV MIVMVVV 62 QQR HQQHQQQ	slc35e3	solute carrier family 35, member E3 [Source:ZFIN;Acc:ZDB-GENE-041210-186]
ENSDARG00000045510	176 VAA SAASAAA	tbc1d22a	TBC1 domain family, member 22a [Source:ZFIN;Acc:ZDB-GENE-041114-144]
ENSDARG00000045513	340 AAA EAAEAAA 343 CCC RCCRCCC 681 SSS AMSASSS	taf3	TAF3 RNA polymerase II, TATA box binding protein (TBP)-associated facto [Source:ZFIN;Acc:ZDB-GENE-030131-6406]
ENSDARG00000045517	571 YYY FYYFYYY 833 TAT ISTITTT	itih5	inter-alpha-trypsin inhibitor heavy chain family, member 5 [Source:ZFIN;Acc:ZDB-GENE-041210-193]
ENSDARG00000093007	28 KKK RKKRKKK	mphosph6	M-phase phosphoprotein 6 [Source:ZFIN;Acc:ZDB-GENE-040801-137]
ENSDARG00000045589	93 TFP STPSTPP	kcnj8	potassium inwardly-rectifying channel, subfamily J, member 8 [Source:ZFIN;Acc:ZDB-GENE-060308-1]
ENSDARG00000045824	36 VVV IMVIVVV 194 AAA SAVSAAA 199 AAA GSAGAAA	zgc:101783	zgc:101783 [Source:ZFIN;Acc:ZDB-GENE-040912-48]
ENSDARG00000045843	98 AAA SAASAAA	apex1	APEX nuclease (multifunctional DNA repair enzyme) 1 [Source:ZFIN;Acc:ZDB-GENE-040426-2761]
ENSDARG00000018149	408 MCM LMCLMCM 511 III VIIVIII	slc38a4	solute carrier family 38, member 4 [Source:ZFIN;Acc:ZDB-GENE-041010-14]
ENSDARG00000045888	124 III VIIVIII	acat1	acetyl-CoA acetyltransferase 1 [Source:ZFIN;Acc:ZDB-GENE-040808-68]
ENSDARG00000045928	171 AAT SA-SAAT	psma4	proteasome subunit alpha 4 [Source:ZFIN;Acc:ZDB-GENE-040426-1932]
ENSDARG00000074715	364 EEE DEEDEEE	stk17a	serine/threonine kinase 17a [Source:ZFIN;Acc:ZDB-GENE-030131-5556]
ENSDARG00000016811	958 VGG AVGAVGG	ints3	integrator complex subunit 3 [Source:ZFIN;Acc:ZDB-GENE-060503-634]
ENSDARG00000051816	785 AAA VAAVAAA	aass	aminoadipate-semialdehyde synthase [Source:ZFIN;Acc:ZDB-GENE-061220-8]
ENSDARG00000051857	175 AEE TEVTAEE 408 RQR LQQLQQQ	tes	testis derived transcript (3 LIM domains) [Source:ZFIN;Acc:ZDB-GENE-040718-59]
ENSDARG00000051886	728 GVG AVGAGGG 745 EEE DEEDEEE 768 IMM LILLIMM 809 FFF LFFLFFF 1029 EEE DEEDEEE 1040 KKK RKKRKKK 1202 YYY FYYFYYY 1653 EEE DEDDEEE 1678 SST ATSASST 1822 EEE DVEDEEE 1871 III VAIVIII	ankrd11	ankyrin repeat domain 11 [Source:ZFIN;Acc:ZDB-GENE-030131-3932]
ENSDARG00000051902	382 EEA DEEDEEE 495 QCC RQCRQCC	prmt7	protein arginine methyltransferase 7 [Source:ZFIN;Acc:ZDB-GENE-040426-1560]
ENSDARG00000051915	550 SSS ASSASSS	pde5ab	phosphodiesterase 5A, cGMP-specific, b [Source:ZFIN;Acc:ZDB-GENE-060824-4]
ENSDARG00000051920	224 HHH RH-RHHH	nsmaf	neutral sphingomyelinase (N-SMase) activation associated factor [Source:ZFIN;Acc:ZDB-GENE-050417-342]
ENSDARG00000090421	425 APL TPPTAPP	SH2B2	SH2B adaptor protein 2 [Source:HGNC Symbol;Acc:HGNC:17381]
ENSDARG00000051953	265 AAA GAAGAAA	ythdc1	YTH domain containing 1 [Source:ZFIN;Acc:ZDB-GENE-041114-114]
ENSDARG00000068256	76 TTT ITTITTT 129 DDD ED-EDDD	rwdd	RWD domain containing 4 [Source:ZFIN;Acc:ZDB-GENE-041010-61]
ENSDARG00000052011	213 DDD EDDEDDD	rrad	Ras-related associated with diabetes [Source:ZFIN;Acc:ZDB-GENE-030131-5607]
ENSDARG00000052025	570 VVV IVVIVVV	pomgnt1	protein O-linked mannose N-acetylglucosaminyltransferase 1 (beta 1,2-) [Source:ZFIN;Acc:ZDB-GENE-070112-991]
ENSDARG00000052139	834 TTV STTSTTT	notch3	notch 3 [Source:ZFIN;Acc:ZDB-GENE-000329-5]
ENSDARG00000052279	35 YYY HYYHYYY 209 MRR EKHEKRK	osgn1	oxidative stress induced growth inhibitor 1 [Source:ZFIN;Acc:ZDB-GENE-040426-864]
ENSDARG00000052330	272 SSS TS-TSSS	slc4a2b	solute carrier family 4 (anion exchanger), member 2b [Source:ZFIN;Acc:ZDB-GENE-030429-14]
ENSDARG00000052408	141 III VIVVIII 322 QQQ EQQEQQQ	mgat2	mannosyl (alpha-1,6-)-glycoprotein beta-1,2-N-acetylglucosaminyltransferase [Source:ZFIN;Acc:ZDB-GENE-070410-54]
ENSDARG00000052518	86 TTT VSTVTTT 273 IIV LIMLIII	stx4	syntaxin 4 [Source:ZFIN;Acc:ZDB-GENE-030131-2455]
ENSDARG00000052594	186 SSS GT-GSSS	nkiras2	NFKB inhibitor interacting Ras-like 2 [Source:ZFIN;Acc:ZDB-GENE-040801-166]
ENSDARG00000052741	147 MMM LMMLMMM	card11	caspase recruitment domain family, member 11 [Source:ZFIN;Acc:ZDB-GENE-100219-1]
ENSDARG00000060238	418 VVL AVIAVVV 933 TSS ATSATSS 1158 GAA TAATAAA	uacab	uveal autoantigen with coiled-coil domains and ankyrin repeats b [Source:ZFIN;Acc:ZDB-GENE-030521-32]
ENSDARG00000052818	517 GAA PAGPAAA 651 TTT STTSTTT	smcr8a	Smith-Magenis syndrome chromosome region, candidate 8a [Source:ZFIN;Acc:ZDB-GENE-071212-4]
ENSDARG00000014945	429 STT ASTASTT 483 VMV AVVAVVV 726 VVV LVVLVVV	znf598	zinc finger protein 598 [Source:ZFIN;Acc:ZDB-GENE-060602-3]
ENSDARG00000053047	129 QAQ LQALQAQ	eif2s2	eukaryotic translation initiation factor 2, subunit 2 beta [Source:ZFIN;Acc:ZDB-GENE-030131-3085]
ENSDARG00000053070	156 SSS GSSGSSS	gosr2	golgi SNAP receptor complex member 2 [Source:ZFIN;Acc:ZDB-GENE-030131-3290]
ENSDARG00000053166	21 DDD EDDEDDD	chic1	cysteine-rich hydrophobic domain 1 [Source:ZFIN;Acc:ZDB-GENE-030131-7763]
ENSDARG00000053200	243 VVS LVVLVVV 350 EEE DEEDEEE	dis3l	DIS3 like exosome 3'-5' exoribonuclease [Source:ZFIN;Acc:ZDB-GENE-070209-95]
ENSDARG00000071031	384 EEE DEEDEEE	snx1a	sorting nexin 1a [Source:ZFIN;Acc:ZDB-GENE-060302-3]
ENSDARG00000041895	508 AAA SAASAAA 933 TAA SVASAAA 1880 EEE DEEDEEE 1923 KRC QRRQRRR	cad	carbamoyl-phosphate synthetase 2, aspartate transcarbamylase, and dihydroorotase [Source:ZFIN;Acc:ZDB-GENE-021030-4]
ENSDARG00000053362	149 QQQ KQQKQQQ 922 RRR KRRKRRR	cilp	cartilage intermediate layer protein, nucleotide pyrophosphohydrolase [Source:ZFIN;Acc:ZDB-GENE-050208-76]
ENSDARG00000053381	242 ILI VLLVILI	plpp1a	phospholipid phosphatase 1a [Source:ZFIN;Acc:ZDB-GENE-080225-26]
ENSDARG00000053405	130 KKK IKKIKKK	sord	sorbitol dehydrogenase [Source:ZFIN;Acc:ZDB-GENE-040426-1231]
ENSDARG00000053446	52 TSS GSSGSSS	sub1a	SUB1 homolog, transcriptional regulator a [Source:ZFIN;Acc:ZDB-GENE-050522-151]
ENSDARG00000053493	223 ATA SAASAAA	aldh1a2	aldehyde dehydrogenase 1 family, member A2 [Source:ZFIN;Acc:ZDB-GENE-011010-3]
ENSDARG00000053542	196 HHH RHHRHHH	kctd12.2	potassium channel tetramerisation domain containing 12.2 [Source:ZFIN;Acc:ZDB-GENE-060117-4]
ENSDARG00000053656	8 VVV AVVAVVV	lypla2	lysophospholipase II [Source:ZFIN;Acc:ZDB-GENE-040426-1715]
ENSDARG00000053666	202 ATT SATSATT 483 QQQ EQQEQQQ	myb	v-myb avian myeloblastosis viral oncogene homolog [Source:ZFIN;Acc:ZDB-GENE-991110-14]
ENSDARG00000060494	1034 RRG KRRKRRR	eprs	glutamyl-prolyl-tRNA synthetase [Source:ZFIN;Acc:ZDB-GENE-030131-638]
ENSDARG00000053684	250 AAA GAAGAAA	aldob	aldolase b, fructose-bisphosphate [Source:ZFIN;Acc:ZDB-GENE-030131-383]
ENSDARG00000038917	808 EEE DEEDEEE	rad50	RAD50 homolog, double strand break repair protein [Source:ZFIN;Acc:ZDB-GENE-050506-110]
ENSDARG00000053878	39 YYY HY-HYYY	inpp5l	inositol polyphosphate-5-phosphatase L [Source:ZFIN;Acc:ZDB-GENE-051127-29]
ENSDARG00000053890	112 VVV IVVIVVV	tmem62	transmembrane protein 62 [Source:ZFIN;Acc:ZDB-GENE-040426-1837]
ENSDARG00000053906	23 RRR KRRKRRR 266 TSS ITSITSS	angpt2b	angiopoietin 2b [Source:ZFIN;Acc:ZDB-GENE-010817-2]
ENSDARG00000054096	358 RRR KRRKRRR	rbm41	RNA binding motif protein 41 [Source:ZFIN;Acc:ZDB-GENE-041114-107]
ENSDARG00000054191	288 TTT ITTITTT	pgk1	phosphoglycerate kinase 1 [Source:ZFIN;Acc:ZDB-GENE-040426-2711]
ENSDARG00000054213	1203 SSS PSSPSSS	hectd1	HECT domain containing 1 [Source:ZFIN;Acc:ZDB-GENE-030616-153]
ENSDARG00000054301	95 III VIVVIII	kti12	KTI12 chromatin associated homolog [Source:ZFIN;Acc:ZDB-GENE-060825-174]
ENSDARG00000054389	96 DDD EDDEDDD	rhof	ras homolog family member F [Source:ZFIN;Acc:ZDB-GENE-050522-280]
ENSDARG00000054446	5 KEE AEDAEEE 89 GDD EDEEDDD	ccdc43	coiled-coil domain containing 43 [Source:ZFIN;Acc:ZDB-GENE-040426-1587]
ENSDARG00000054539	91 VVV IF-IVVV 154 RRR HR-HRRR	lrp10	low density lipoprotein receptor-related protein 10 [Source:ZFIN;Acc:ZDB-GENE-140418-2]
ENSDARG00000054540	23 RRR HRRHRRR	imp4	IMP4, U3 small nucleolar ribonucleoprotein, homolog (yeast) [Source:ZFIN;Acc:ZDB-GENE-040718-474]
ENSDARG00000054570	1367 III VIIVIII 3546 AAA TAATAAA	smg1	SMG1 phosphatidylinositol 3-kinase-related kinase [Source:ZFIN;Acc:ZDB-GENE-061013-767]
ENSDARG00000054848	103 LLL VLLVLLL	pdk4	pyruvate dehydrogenase kinase, isozyme 4 [Source:ZFIN;Acc:ZDB-GENE-060503-754]
ENSDARG00000054864	85 DGD EDGEDGD 201 DGD EDGEDGD 556 EEE DEEDEEE	aplp2	amyloid beta (A4) precursor-like protein 2 [Source:ZFIN;Acc:ZDB-GENE-061009-28]
ENSDARG00000055099	20 FFF LI-LFFF 156 EKK AQKAEKK 660 AAA TVATAAA	fam184b	family with sequence similarity 184, member B [Source:ZFIN;Acc:ZDB-GENE-090313-380]
ENSDARG00000055162	171 SGG AGGASGG 357 III LIILIII 504 QQQ LQQLQQQ	zhx2a	zinc fingers and homeoboxes 2a [Source:ZFIN;Acc:ZDB-GENE-031107-2]
ENSDARG00000044669	502 SAA GAAGSAA	hp1bp3	heterochromatin protein 1, binding protein 3 [Source:ZFIN;Acc:ZDB-GENE-060810-79]
ENSDARG00000055186	45 IMM VIAVIMM 156 LLL MLVMLLL	ccr9a	chemokine (C-C motif) receptor 9a [Source:ZFIN;Acc:ZDB-GENE-060130-125]
ENSDARG00000055344	554 VVV IVVIVVV	mipep	mitochondrial intermediate peptidase [Source:ZFIN;Acc:ZDB-GENE-060503-662]
ENSDARG00000055429	688 TTT SATSTTT 692 LII VLIVLII 1053 VVV AVVAVVV 1274 ATA PTTPATT 1373 TPT ATPATPT 1374 AVV GVMGAVV	kat6b	K(lysine) acetyltransferase 6B [Source:ZFIN;Acc:ZDB-GENE-000607-52]
ENSDARG00000055474	2 IPT STPSTPT	dexi	Dexi homolog (mouse) [Source:ZFIN;Acc:ZDB-GENE-040808-20]
ENSDARG00000055493	355 DDD EDDEDDD	hic1	hypermethylated in cancer 1 [Source:ZFIN;Acc:ZDB-GENE-040713-2]
ENSDARG00000055524	22 KKK RKKRKKK	rnf7	ring finger protein 7 [Source:ZFIN;Acc:ZDB-GENE-050220-12]
ENSDARG00000055543	53 PPP SPPSPPP	appb	amyloid beta (A4) precursor protein b [Source:ZFIN;Acc:ZDB-GENE-020220-1]
ENSDARG00000045140	282 EEE DEEDEEE	lcmt1	leucine carboxyl methyltransferase 1 [Source:ZFIN;Acc:ZDB-GENE-040912-75]
ENSDARG00000055639	350 MMM LMLLMMM	ruvbl2	RuvB-like AAA ATPase 2 [Source:ZFIN;Acc:ZDB-GENE-030109-1]
ENSDARG00000055648	836 FFF LFFLFFF	cpda	carboxypeptidase D, a [Source:ZFIN;Acc:ZDB-GENE-081112-2]
ENSDARG00000068404	70 DDD EDDEDDD	tbcb	tubulin folding cofactor B [Source:ZFIN;Acc:ZDB-GENE-030131-9296]
ENSDARG00000055753	120 III LTILIII	suv39h1b	suppressor of variegation 3-9 homolog 1b [Source:ZFIN;Acc:ZDB-GENE-030131-5105]
ENSDARG00000055760	6 DDD ED-EDDD 78 CCC SCCSCCC 275 AAA SAASAAA	srm	spermidine synthase [Source:ZFIN;Acc:ZDB-GENE-040426-1183]
ENSDARG00000055786	74 KKK RKKRKKK	prss23	protease, serine, 23 [Source:ZFIN;Acc:ZDB-GENE-030131-9149]
ENSDARG00000055792	536 TAS GAAGAAA	foxo4	forkhead box O4 [Source:ZFIN;Acc:ZDB-GENE-150311-1]
ENSDARG00000030687	97 EEE AEEAEEE	phka2	phosphorylase kinase, alpha 2 (liver) [Source:ZFIN;Acc:ZDB-GENE-130422-1]
ENSDARG00000004796	414 VVV IVVIVVV	mgrn1b	mahogunin, ring finger 1b [Source:ZFIN;Acc:ZDB-GENE-110401-3]
ENSDARG00000055857	416 IIL VI-VIII 611 DEV GEEGDEE 1005 SSS TSSTSSS 1294 VVV IVVIVVV 1676 QQQ HQQHQQQ	dopey2	dopey family member 2 [Source:ZFIN;Acc:ZDB-GENE-040426-1195]
ENSDARG00000055876	26 RQV EQQEQQQ	msmo1	methylsterol monooxygenase 1 [Source:ZFIN;Acc:ZDB-GENE-040426-2670]
ENSDARG00000055885	748 AGV SAGSAGA	tex10	testis expressed 10 [Source:ZFIN;Acc:ZDB-GENE-040426-2827]
ENSDARG00000055938	205 AAV SEDSAAA	tspan14	tetraspanin 14 [Source:ZFIN;Acc:ZDB-GENE-060825-329]
ENSDARG00000004517	486 LLL VILVLLL	ppat	phosphoribosyl pyrophosphate amidotransferase [Source:ZFIN;Acc:ZDB-GENE-041210-323]
ENSDARG00000056080	70 TTT ATTATTT	si:dkey-191g9.5	si:dkey-191g9.5 [Source:ZFIN;Acc:ZDB-GENE-090313-217]
ENSDARG00000069386	83 MTT ITTIMTT	mtg1	mitochondrial ribosome-associated GTPase 1 [Source:ZFIN;Acc:ZDB-GENE-031110-2]
ENSDARG00000056438	103 IST ATTATTT	her9	hairy-related 9 [Source:ZFIN;Acc:ZDB-GENE-011213-1]
ENSDARG00000056450	328 AAA DADDAAA	MANEAL	si:ch211-30b16.2 [Source:ZFIN;Acc:ZDB-GENE-060503-511]
ENSDARG00000056481	254 VVV IVVIVVV	vat1	vesicle amine transport 1 [Source:ZFIN;Acc:ZDB-GENE-030616-178]
ENSDARG00000056491	168 SSS PSSPSSS	ikzf5	IKAROS family zinc finger 5 [Source:ZFIN;Acc:ZDB-GENE-040801-209]
ENSDARG00000020952	707 SSS TSSTSSS	NAALADL1	si:ch211-214j8.1 [Source:ZFIN;Acc:ZDB-GENE-060526-100]
ENSDARG00000056587	219 RRR KRTKRRR 245 QQQ HQQHQQQ	cyp2r1	cytochrome P450, family 2, subfamily R, polypeptide 1 [Source:ZFIN;Acc:ZDB-GENE-110114-1]
ENSDARG00000056618	34 QKQ RQRRQRQ	xk	X-linked Kx blood group (McLeod syndrome) [Source:ZFIN;Acc:ZDB-GENE-080908-1]
ENSDARG00000056642	159 VIA GKTGATA 191 KKK RKKRKKK	hdac9b	histone deacetylase 9b [Source:ZFIN;Acc:ZDB-GENE-040109-7]
ENSDARG00000056649	32 YYY FYYFYYY 244 EEE DEEDEEE 276 DDD EDDEDDD	htatsf1	HIV-1 Tat specific factor 1 [Source:ZFIN;Acc:ZDB-GENE-040426-1578]
ENSDARG00000056713	51 QQQ PQQPQQQ	pskh1	protein serine kinase H1 [Source:ZFIN;Acc:ZDB-GENE-050119-1]
ENSDARG00000056743	5 LLP QLLQLLL 193 TTT STTSTTT	murcb	muscle-related coiled-coil protein b [Source:ZFIN;Acc:ZDB-GENE-041212-87]
ENSDARG00000056819	134 TTT ATTATTT 154 DHD QDHQDHD	hoxa9b	homeobox A9b [Source:ZFIN;Acc:ZDB-GENE-000823-2]
ENSDARG00000056871	360 VVV ILVIVVV	ap4m1	adaptor-related protein complex 4, mu 1 subunit [Source:ZFIN;Acc:ZDB-GENE-040718-421]
ENSDARG00000056903	108 VVV IVVIVVV 133 LLL ILLILLL	mrpl13	mitochondrial ribosomal protein L13 [Source:ZFIN;Acc:ZDB-GENE-050522-167]
ENSDARG00000056914	182 TTT STTSTTT	emg1	EMG1 N1-specific pseudouridine methyltransferase [Source:ZFIN;Acc:ZDB-GENE-060421-2909]
ENSDARG00000056961	249 PPP SP-SPPP 919 TSS ATSATSS	ccdc30	coiled-coil domain containing 30 [Source:ZFIN;Acc:ZDB-GENE-130530-667]
ENSDARG00000056985	59 LLL VLLVLLL 226 RRR KRRKRRR	tpte	transmembrane phosphatase with tensin homology [Source:ZFIN;Acc:ZDB-GENE-030131-5503]
ENSDARG00000057064	847 YYY FYYFYYY	enpep	glutamyl aminopeptidase [Source:ZFIN;Acc:ZDB-GENE-050309-218]
ENSDARG00000057100	160 IVV TGLTIVV	zwilch	zwilch kinetochore protein [Source:ZFIN;Acc:ZDB-GENE-050420-101]
ENSDARG00000057241	216 AGG TSGTAGG	tnfsf10	tumor necrosis factor (ligand) superfamily, member 10 [Source:ZFIN;Acc:ZDB-GENE-040718-335]
ENSDARG00000057272	401 VVV IVVIVVV	slc30a9	solute carrier family 30 (zinc transporter), member 9 [Source:ZFIN;Acc:ZDB-GENE-040724-254]
ENSDARG00000057273	461 DDD EDDEDDD	alox5a	arachidonate 5-lipoxygenase a [Source:ZFIN;Acc:ZDB-GENE-090311-47]
ENSDARG00000012942	64 AAA PAAPAAA	itgb5	integrin, beta 5 [Source:ZFIN;Acc:ZDB-GENE-030131-6022]
ENSDARG00000042670	357 DDD EDDEDDD	eps15l1a	epidermal growth factor receptor pathway substrate 15-like 1a [Source:ZFIN;Acc:ZDB-GENE-060503-274]
ENSDARG00000057435	46 QQQ LQQLQQQ 316 SAA TSATSAA 369 VVV AIVAVVV	amacr	alpha-methylacyl-CoA racemase [Source:ZFIN;Acc:ZDB-GENE-050522-484]
ENSDARG00000057491	223 AAA VAAVAAA 448 SSS APSASSS	n4bp1	nedd4 binding protein 1 [Source:ZFIN;Acc:ZDB-GENE-030131-5538]
ENSDARG00000057571	132 PPP APPAPPP	pgam2	phosphoglycerate mutase 2 (muscle) [Source:ZFIN;Acc:ZDB-GENE-040116-6]
ENSDARG00000057583	223 AAA TAATAAA 237 AAA TATTAAA 537 TIT PIIPTIT 553 LAL PLAPLAL 835 EEE DEEDEEE 1309 VTT SATSTTT 2085 FFF YFFYFFF	prrc2c	proline-rich coiled-coil 2C [Source:ZFIN;Acc:ZDB-GENE-081104-156]
ENSDARG00000057660	346 YYY HYYHYYY	dhx57	DEAH (Asp-Glu-Ala-Asp/His) box polypeptide 57 [Source:ZFIN;Acc:ZDB-GENE-030131-4078]
ENSDARG00000057687	30 III VIIVIII	sbk3	SH3 domain binding kinase family, member 3 [Source:ZFIN;Acc:ZDB-GENE-080204-39]
ENSDARG00000058005	285 III VIIVIII	hgd	homogentisate 1,2-dioxygenase [Source:ZFIN;Acc:ZDB-GENE-020802-5]
ENSDARG00000057910	213 QQE RKQRQQQ	mrps34	mitochondrial ribosomal protein S34 [Source:ZFIN;Acc:ZDB-GENE-041114-71]
ENSDARG00000057997	461 AAA TAATAAA 585 AAS TASTAAA 861 RRR HRRHRRR	tmf1	TATA element modulatory factor 1 [Source:ZFIN;Acc:ZDB-GENE-040801-25]
ENSDARG00000058030	292 EEE DEEDEEE 321 QQQ RQQRQQQ	hspa14	heat shock protein 14 [Source:ZFIN;Acc:ZDB-GENE-041210-73]
ENSDARG00000058041	39 PPV AP-APPP	ndufa8	NADH dehydrogenase (ubiquinone) 1 alpha subcomplex, 8 [Source:ZFIN;Acc:ZDB-GENE-040426-1688]
ENSDARG00000058079	10 HHH RHHRHHH	txndc17	thioredoxin domain containing 17 [Source:ZFIN;Acc:ZDB-GENE-040801-193]
ENSDARG00000058114	149 EEE DEEDEEE 170 KKK QKKQKKK 208 VVV IVVIVVV	impad1	inositol monophosphatase domain containing 1 [Source:ZFIN;Acc:ZDB-GENE-051127-23]
ENSDARG00000006093	166 AAA SAASAAA	cdk15	cyclin-dependent kinase 15 [Source:ZFIN;Acc:ZDB-GENE-060421-7193]
ENSDARG00000058319	64 DDD EDDEDDD	cep76	centrosomal protein 76 [Source:ZFIN;Acc:ZDB-GENE-070820-5]
ENSDARG00000039881	21 VVV IV-IVVV	cemip	cell migration inducing protein, hyaluronan binding [Source:ZFIN;Acc:ZDB-GENE-130103-7]
ENSDARG00000010556	252 STP ASPASPP	CABZ01030094.1
ENSDARG00000058533	1173 AAS TAATAAA 1237 RQQ KRQKRQQ 1264 RRR KRRKRRR 2221 VVV IVVIVVV	pole	polymerase (DNA directed), epsilon [Source:ZFIN;Acc:ZDB-GENE-070705-557]
ENSDARG00000058548	42 LLL MLLMLLL	bves	blood vessel epicardial substance [Source:ZFIN;Acc:ZDB-GENE-040624-11]
ENSDARG00000058656	361 TAA SATSAAA	desma	desmin a [Source:ZFIN;Acc:ZDB-GENE-980526-221]
ENSDARG00000014259	228 DDD EDEEDDD	eya1	EYA transcriptional coactivator and phosphatase 1 [Source:ZFIN;Acc:ZDB-GENE-990712-18]
ENSDARG00000058732	50 III VIIVIII	scgn	secretagogin, EF-hand calcium binding protein [Source:ZFIN;Acc:ZDB-GENE-041010-82]
ENSDARG00000058984	93 PAP SPPSPPP 155 DDD EDDEDDD	rad23ab	RAD23 homolog A, nucleotide excision repair protein b [Source:ZFIN;Acc:ZDB-GENE-051113-160]
ENSDARG00000058990	57 TST ATTATTT	slc35a2	solute carrier family 35 (UDP-galactose transporter), member 2 [Source:ZFIN;Acc:ZDB-GENE-030616-62]
ENSDARG00000059043	21 KKK RKKRKKK	ntf3	neurotrophin 3 [Source:ZFIN;Acc:ZDB-GENE-031118-66]
ENSDARG00000078145	846 III VIIVIII	si:ch211-218g4.2	si:ch211-218g4.2 [Source:ZFIN;Acc:ZDB-GENE-090312-60]
ENSDARG00000059070	340 LII VIIVIII	gars	glycyl-tRNA synthetase [Source:ZFIN;Acc:ZDB-GENE-030131-9174]
ENSDARG00000018618	22 STT AS-ATTT 68 AAA PAAPAAA	cpsf6	cleavage and polyadenylation specific factor 6 [Source:ZFIN;Acc:ZDB-GENE-030131-5277]
ENSDARG00000059287	348 DAD EDDEDDD	mak	male germ cell-associated kinase [Source:ZFIN;Acc:ZDB-GENE-030131-7279]
ENSDARG00000059333	249 PPP APPAPPP	si:ch211-285f17.1	si:ch211-285f17.1 [Source:ZFIN;Acc:ZDB-GENE-000607-77]
ENSDARG00000089066	489 SSS TSSTSSS	nhsl2	NHS-like 2 [Source:ZFIN;Acc:ZDB-GENE-130530-951]
ENSDARG00000038414	110 PPP SPPSPPP 114 LML ILMILML 298 QQQ EQQEQQQ	b3galt6	UDP-Gal:betaGal beta 1,3-galactosyltransferase polypeptide 6 [Source:ZFIN;Acc:ZDB-GENE-101104-13]
ENSDARG00000007370	1226 EEE QEEQEEE 1271 VVV IVVIVVV	dysf	dysferlin, limb girdle muscular dystrophy 2B (autosomal recessive) [Source:ZFIN;Acc:ZDB-GENE-070501-1]
ENSDARG00000059455	335 RRR KRRKRRR	dqx1	DEAQ box RNA-dependent ATPase 1 [Source:ZFIN;Acc:ZDB-GENE-150224-1]
ENSDARG00000035122	349 IVV MVVMIVV 1117 LLL PLLPLLL	camsap1b	calmodulin regulated spectrin-associated protein 1b [Source:ZFIN;Acc:ZDB-GENE-070705-301]
ENSDARG00000059503	140 TTT AS-ATTT	ACSF3	acyl-CoA synthetase family member 3 [Source:HGNC Symbol;Acc:HGNC:27288]
ENSDARG00000059529	168 AAV TAATAAA	KIAA0895L	KIAA0895 like [Source:HGNC Symbol;Acc:HGNC:34408]
ENSDARG00000059553	140 DDD EDDEDDD 154 GGG EGGEGGG 350 MMM IMMIMMM	sympk	symplekin [Source:ZFIN;Acc:ZDB-GENE-060526-361]
ENSDARG00000059557	680 RRR HRRHRRR	xylt2	xylosyltransferase II [Source:ZFIN;Acc:ZDB-GENE-081022-125]
ENSDARG00000058606	293 TTG STTSTTT 717 AAA TAATAAA	sik1	salt-inducible kinase 1 [Source:ZFIN;Acc:ZDB-GENE-030131-9446]
ENSDARG00000059642	470 EEE DEEDEEE	mtmr14	myotubularin related protein 14 [Source:ZFIN;Acc:ZDB-GENE-030131-2649]
ENSDARG00000059672	254 IVI LV-LIVV	arhgap6	Rho GTPase activating protein 6 [Source:ZFIN;Acc:ZDB-GENE-060616-298]
ENSDARG00000059682	171 III VIIVIII 306 FFF IFFIFFF	slc43a3a	solute carrier family 43, member 3a [Source:ZFIN;Acc:ZDB-GENE-110208-8]
ENSDARG00000059689	249 STT ATMATTT	mblac2	metallo-beta-lactamase domain containing 2 [Source:ZFIN;Acc:ZDB-GENE-081104-313]
ENSDARG00000059690	238 CSS GCTGCSS	slc29a4	solute carrier family 29 (equilibrative nucleoside transporter), member 4 [Source:ZFIN;Acc:ZDB-GENE-070112-1932]
ENSDARG00000059707	885 TTT ATTATTT	ZNF423	si:ch211-216l23.1 [Source:ZFIN;Acc:ZDB-GENE-060503-121]
ENSDARG00000059722	132 GSS TSSTSSS	ubac1	UBA domain containing 1 [Source:ZFIN;Acc:ZDB-GENE-030131-9372]
ENSDARG00000058285	636 EEE DEEDEEE	cpt1b	carnitine palmitoyltransferase 1B (muscle) [Source:ZFIN;Acc:ZDB-GENE-041010-9]
ENSDARG00000075333	421 PPP SAPSPPP 466 EEE DEEDEEE	tbc1d25	TBC1 domain family, member 25 [Source:ZFIN;Acc:ZDB-GENE-041111-25]
ENSDARG00000059857	9 VII LIVLVII	blvra	biliverdin reductase A [Source:ZFIN;Acc:ZDB-GENE-060929-312]
ENSDARG00000043627	964 EEE DEEDEEE	TBC1D9B	TBC1 domain family member 9B [Source:HGNC Symbol;Acc:HGNC:29097]
ENSDARG00000059902	414 QPP LQPLQPP	vps16	vacuolar protein sorting protein 16 [Source:ZFIN;Acc:ZDB-GENE-050809-9]
ENSDARG00000059931	119 EQI DEQDEQE 399 III VIIVIII 411 HHH QDHQHHH 412 LMM PLMPLMM	hyal2a	hyaluronoglucosaminidase 2a [Source:ZFIN;Acc:ZDB-GENE-131121-41]
ENSDARG00000059936	564 EEE DEEDEEE	HERC4	HECT and RLD domain containing E3 ubiquitin protein ligase 4 [Source:HGNC Symbol;Acc:HGNC:24521]
ENSDARG00000059933	61 EQQ RHQRQQQ	plpp3	phospholipid phosphatase 3 [Source:ZFIN;Acc:ZDB-GENE-060526-241]
ENSDARG00000059961	38 ATS PTTPATT	chpf2	chondroitin polymerizing factor 2 [Source:ZFIN;Acc:ZDB-GENE-030131-7797]
ENSDARG00000052894	819 VVV IVVIVVV 939 III VI-VIII	znf532	zinc finger protein 532 [Source:ZFIN;Acc:ZDB-GENE-060531-40]
ENSDARG00000060002	90 KKE RKKRKKK	ogg1	8-oxoguanine DNA glycosylase [Source:ZFIN;Acc:ZDB-GENE-070112-932]
ENSDARG00000060005	18 DDD RDDRDDD 72 YFF LMFLFFF	mtrf1l	mitochondrial translational release factor 1-like [Source:ZFIN;Acc:ZDB-GENE-030131-8198]
ENSDARG00000060071	31 QQQ EQKEQQQ	papd5	PAP associated domain containing 5 [Source:ZFIN;Acc:ZDB-GENE-041021-2]
ENSDARG00000060101	567 AEA VAAVAAA	trappc12	trafficking protein particle complex 12 [Source:ZFIN;Acc:ZDB-GENE-070112-1282]
ENSDARG00000005648	539 III VIIVIII	olfml2a	olfactomedin-like 2A [Source:ZFIN;Acc:ZDB-GENE-081105-107]
ENSDARG00000060177	587 AAV STASAAA	vcpip1	valosin containing protein (p97)/p47 complex interacting protein 1 [Source:ZFIN;Acc:ZDB-GENE-070912-613]
ENSDARG00000060197	859 LLL FLLFLLL	atp2c1	ATPase, Ca++ transporting, type 2C, member 1 [Source:ZFIN;Acc:ZDB-GENE-060503-615]
ENSDARG00000060192	106 ITT STTSTTT 242 VVV LVVLVVV	rpusd1	RNA pseudouridylate synthase domain containing 1 [Source:ZFIN;Acc:ZDB-GENE-060929-444]
ENSDARG00000060249	334 SSS ATTASSS	wdr44	WD repeat domain 44 [Source:EntrezGene;Acc:569045]
ENSDARG00000060366	103 GGG AG-AGGG	slc12a9	solute carrier family 12, member 9 [Source:ZFIN;Acc:ZDB-GENE-050208-222]
ENSDARG00000060469	391 HRR CRRCRRR 756 SSS LSSLSSS	pik3r4	phosphoinositide-3-kinase, regulatory subunit 4 [Source:ZFIN;Acc:ZDB-GENE-050309-84]
ENSDARG00000060481	71 III VIIVIII 370 RRR KRRKRRR	atl1	atlastin GTPase 1 [Source:ZFIN;Acc:ZDB-GENE-030131-8003]
ENSDARG00000060484	51 FFF LFFLFFF 222 FFV LFFLFFF	SELENOI	si:ch211-197l9.4 [Source:ZFIN;Acc:ZDB-GENE-091204-137]
ENSDARG00000060526	74 AAA SGASAAA 155 III VIVVIII 189 III VIIVIII 199 WWW RWWRWWW	bmp3	bone morphogenetic protein 3 [Source:ZFIN;Acc:ZDB-GENE-030131-7192]
ENSDARG00000060537	836 AAA SAASAAA	atad2b	ATPase family, AAA domain containing 2B [Source:ZFIN;Acc:ZDB-GENE-110411-210]
ENSDARG00000060554	71 HHH RKHRHHH 91 SRS APSASSS	mut	methylmalonyl CoA mutase [Source:ZFIN;Acc:ZDB-GENE-010430-3]
ENSDARG00000060564	65 STA PS-PSTS	slc25a21	solute carrier family 25 (mitochondrial oxoadipate carrier), member 21 [Source:ZFIN;Acc:ZDB-GENE-060929-664]
ENSDARG00000060633	351 KKK RKKRKKK	usp16	ubiquitin specific peptidase 16 [Source:ZFIN;Acc:ZDB-GENE-030131-4153]
ENSDARG00000060620	5 PSS TSPTSSS 344 TTT ATTATTT 681 EEE DEEDEEE 905 DDD EDDEDDD	lig4	ligase IV, DNA, ATP-dependent [Source:ZFIN;Acc:ZDB-GENE-070820-10]
ENSDARG00000029075	220 SVQ RQMRQMQ	pfkfb4b	6-phosphofructo-2-kinase/fructose-2,6-biphosphatase 4b [Source:ZFIN;Acc:ZDB-GENE-031031-4]
ENSDARG00000060679	23 DDD EDDEDDD	kdm1a	lysine (K)-specific demethylase 1a [Source:ZFIN;Acc:ZDB-GENE-030131-7828]
ENSDARG00000060745	265 QHH YHHYHHH	pgm5	phosphoglucomutase 5 [Source:ZFIN;Acc:ZDB-GENE-060503-838]
ENSDARG00000060783	95 IVV MIVMIVV	acap2	ArfGAP with coiled-coil, ankyrin repeat and PH domains 2 [Source:ZFIN;Acc:ZDB-GENE-050208-640]
ENSDARG00000060748	144 MVM LVVLMVM	tsfm	Ts translation elongation factor, mitochondrial [Source:ZFIN;Acc:ZDB-GENE-061215-17]
ENSDARG00000060798	88 TTT STTSTTT	mrpl22	mitochondrial ribosomal protein L22 [Source:ZFIN;Acc:ZDB-GENE-080303-28]
ENSDARG00000060830	112 TLM VMLVMLM 279 FFF YFFYFFF 448 LSS PSSPSSS 768 PAP TSPTPPP	fam83hb	family with sequence similarity 83, member Hb [Source:ZFIN;Acc:ZDB-GENE-030131-6729]
ENSDARG00000060900	156 HQH SHQSHQH	znf362a	zinc finger protein 362a [Source:ZFIN;Acc:ZDB-GENE-061103-547]
ENSDARG00000060922	180 KTT QKTQKTT	dgcr14	DiGeorge syndrome critical region gene 14 [Source:ZFIN;Acc:ZDB-GENE-030131-2843]
ENSDARG00000060987	415 TTT ST-STTT	zgc:154077	zgc:154077 [Source:ZFIN;Acc:ZDB-GENE-061110-34]
ENSDARG00000061004	92 MMM LMMLMMM 252 TIT KHTKTTT	cox11	cytochrome c oxidase assembly homolog 11 (yeast) [Source:ZFIN;Acc:ZDB-GENE-050506-82]
ENSDARG00000061013	333 AAG TGATAAA	ankfy1	ankyrin repeat and FYVE domain containing 1 [Source:ZFIN;Acc:ZDB-GENE-041222-1]
ENSDARG00000009194	670 RPP SPPSPPP 822 MMT IMPIMMM 1096 PAP QPAQPAP	col16a1	collagen, type XVI, alpha 1 [Source:ZFIN;Acc:ZDB-GENE-060503-351]
ENSDARG00000061124	278 DGG HEGHDGG 579 VVV IVVIVVV	srpr	signal recognition particle receptor (docking protein) [Source:ZFIN;Acc:ZDB-GENE-030219-11]
ENSDARG00000061052	584 PSS TSSTSSS 615 EEE DEEDEEE 855 AAA VTAVAAA 908 EEE GDEGEEE 1387 QRR KGRKRRR 1906 QRR LQRLQRR 2370 RRR KRRKRRR 2397 ASS TSATSSS	nipblb	nipped-B homolog b (Drosophila) [Source:ZFIN;Acc:ZDB-GENE-030131-6070]
ENSDARG00000061143	407 III VIIVIII	tapt1b	transmembrane anterior posterior transformation 1b [Source:ZFIN;Acc:ZDB-GENE-030131-4025]
ENSDARG00000061173	317 KKK RK-RKKK	st14a	suppression of tumorigenicity 14 (colon carcinoma) a [Source:ZFIN;Acc:ZDB-GENE-030131-6496]
ENSDARG00000061187	124 DDD EDDEDDD	cbx5	chromobox homolog 5 (HP1 alpha homolog, Drosophila) [Source:ZFIN;Acc:ZDB-GENE-030131-5553]
ENSDARG00000015563	445 III VIIVIII	LPIN3	zgc:123305 [Source:ZFIN;Acc:ZDB-GENE-051120-171]
ENSDARG00000061201	98 FFF YFFYFFF	acsf2	acyl-CoA synthetase family member 2 [Source:ZFIN;Acc:ZDB-GENE-060825-7]
ENSDARG00000061213	155 DDD EDDEDDD	rabep2	rabaptin, RAB GTPase binding effector protein 2 [Source:ZFIN;Acc:ZDB-GENE-070112-572]
ENSDARG00000061226	10 TTT ATTATTT	timp2a	TIMP metallopeptidase inhibitor 2a [Source:ZFIN;Acc:ZDB-GENE-030612-1]
ENSDARG00000061233	809 VAA TAATAAA	abcc5	ATP-binding cassette, sub-family C (CFTR/MRP), member 5 [Source:ZFIN;Acc:ZDB-GENE-050517-17]
ENSDARG00000061223	259 GAG TAATAAA	ogfrl1	opioid growth factor receptor-like 1 [Source:ZFIN;Acc:ZDB-GENE-061207-32]
ENSDARG00000061257	85 SLS ASSASSS	zgc:153240	zgc:153240 [Source:ZFIN;Acc:ZDB-GENE-060825-218]
ENSDARG00000061255	201 TTT ST-STTT	dusp3a	dual specificity phosphatase 3a [Source:ZFIN;Acc:ZDB-GENE-111207-3]
ENSDARG00000061265	146 EEE DAQDEEE 389 QPP LPSLPPP	lmln	leishmanolysin-like (metallopeptidase M8 family) [Source:ZFIN;Acc:ZDB-GENE-081104-298]
ENSDARG00000061311	211 APD VA-VAPA 330 SSS PSSPSSS	znf438	zinc finger protein 438 [Source:ZFIN;Acc:ZDB-GENE-060929-868]
ENSDARG00000061354	141 KQQ RKQRKQQ 182 AAS CSACSAS	foxred2	FAD-dependent oxidoreductase domain containing 2 [Source:ZFIN;Acc:ZDB-GENE-060929-1026]
ENSDARG00000061355	124 YYY HYHHYYY 412 TTT MTTMTTT	aoc1	amine oxidase, copper containing 1 [Source:ZFIN;Acc:ZDB-GENE-061103-112]
ENSDARG00000061379	371 MMM LMMLMMM 940 HHH RHHRHHH 1241 RRR SRRSRRR	cmya5	cardiomyopathy associated 5 [Source:ZFIN;Acc:ZDB-GENE-070630-1]
ENSDARG00000061397	932 PPP TPPTPPP	trip12	thyroid hormone receptor interactor 12 [Source:ZFIN;Acc:ZDB-GENE-041111-262]
ENSDARG00000061436	327 DDD EDDEDDD 538 RIR KRPKRPR	col6a2	collagen, type VI, alpha 2 [Source:ZFIN;Acc:ZDB-GENE-070501-7]
ENSDARG00000061461	366 EDD GDDGEDD 1061 QQM RIQRQQQ	dsela	dermatan sulfate epimerase-like a [Source:ZFIN;Acc:ZDB-GENE-030131-7517]
ENSDARG00000061525	16 KKK RKKRKKK 284 MTT ALTAMTT	slka	STE20-like kinase a [Source:ZFIN;Acc:ZDB-GENE-050411-66]
ENSDARG00000061590	518 DDH EDDEDDD	cachd1	cache domain containing 1 [Source:ZFIN;Acc:ZDB-GENE-100819-3]
ENSDARG00000005867	1346 EEE DEEDEEE 1616 EEE DEEDEEE	gon4l	gon-4-like (C. elegans) [Source:ZFIN;Acc:ZDB-GENE-070117-2447]
ENSDARG00000061654	295 EEE DE-DEEE	wwc3	WWC family member 3 [Source:ZFIN;Acc:ZDB-GENE-070209-229]
ENSDARG00000061687	43 DGG EGGEDGG 301 VVV LVVLVVV 433 GGG SGGSGGG	atxn1a	ataxin 1a [Source:ZFIN;Acc:ZDB-GENE-060503-759]
ENSDARG00000077762	308 IIM VTIVIII	SLC2A4RG	si:rp71-79p20.2 [Source:ZFIN;Acc:ZDB-GENE-030616-83]
ENSDARG00000061817	1306 TTT AT-ATTT	kif1aa	kinesin family member 1Aa [Source:ZFIN;Acc:ZDB-GENE-100913-3]
ENSDARG00000041317	108 III MIIMIII 369 DDD EDEEDDD	rangap1a	RAN GTPase activating protein 1a [Source:ZFIN;Acc:ZDB-GENE-060929-492]
ENSDARG00000077531	1023 TAT STASTAT	bag6l	BCL2-associated athanogene 6, like [Source:ZFIN;Acc:ZDB-GENE-060307-2]
ENSDARG00000061901	305 FII VIIVIII	ankrd13a	ankyrin repeat domain 13A [Source:ZFIN;Acc:ZDB-GENE-030131-1833]
ENSDARG00000070553	251 FFF LFFLFFF	rnmt	RNA (guanine-7-) methyltransferase [Source:ZFIN;Acc:ZDB-GENE-041008-25]
ENSDARG00000061992	376 LLV PVLPLLV	dot1l	DOT1-like histone H3K79 methyltransferase [Source:ZFIN;Acc:ZDB-GENE-060503-341]
ENSDARG00000062016	452 ATT STTSTTT	vps51	vacuolar protein sorting 51 homolog (S. cerevisiae) [Source:ZFIN;Acc:ZDB-GENE-030131-6008]
ENSDARG00000062054	60 SSS TSSTSSS 217 KKK RKKRKKK 370 KSK TKTTKTK 612 TTT STTSTTT 700 LKR AKKALKK	cpt1ab	carnitine palmitoyltransferase 1Ab (liver) [Source:ZFIN;Acc:ZDB-GENE-030131-3250]
ENSDARG00000062058	717 KKK RKKRKKK	slc12a7b	solute carrier family 12 (potassium/chloride transporter), member 7b [Source:ZFIN;Acc:ZDB-GENE-030829-61]
ENSDARG00000062063	363 AAA TATTAAA 428 AAA GAAGAAA	tab3	TGF-beta activated kinase 1/MAP3K7 binding protein 3 [Source:ZFIN;Acc:ZDB-GENE-060503-408]
ENSDARG00000062059	79 VVV LVVLVVV 200 LSS ASSASSS	si:ch211-236l14.4	si:ch211-236l14.4 [Source:ZFIN;Acc:ZDB-GENE-081104-189]
ENSDARG00000062089	105 AAA TAATAAA 164 VVV AVVAVVV 268 HHH YHHYHHH	uggt2	UDP-glucose glycoprotein glucosyltransferase 2 [Source:ZFIN;Acc:ZDB-GENE-050517-21]
ENSDARG00000062164	474 YFP HYYHYYY	atrn	attractin [Source:ZFIN;Acc:ZDB-GENE-090312-21]
ENSDARG00000071095	27 VIV TVITVIV 385 PML VLLVLLL	abi3bpb	ABI family, member 3 (NESH) binding protein b [Source:ZFIN;Acc:ZDB-GENE-030131-6041]
ENSDARG00000062206	320 SAA VAAVAAA	skiv2l	SKI2 homolog, superkiller viralicidic activity 2-like [Source:ZFIN;Acc:ZDB-GENE-010430-5]
ENSDARG00000054984	147 KQQ RKQRKQQ 165 LMM VLMVLMM	zbtb41	zinc finger and BTB domain containing 41 [Source:ZFIN;Acc:ZDB-GENE-130530-649]
ENSDARG00000062266	57 VAA TAATAAA	edc4	enhancer of mRNA decapping 4 [Source:ZFIN;Acc:ZDB-GENE-030131-5032]
ENSDARG00000062315	561 LTI ATTATTT 687 ATT ITTITTT	sik2b	salt-inducible kinase 2b [Source:ZFIN;Acc:ZDB-GENE-071012-1]
ENSDARG00000062402	626 VVL IVVIVVV	frem1b	Fras1 related extracellular matrix 1b [Source:ZFIN;Acc:ZDB-GENE-050208-783]
ENSDARG00000058000	333 RRR QRRQRRR 495 SCL TSYTSCS 728 RKK QKKQKKK 1717 PQQ LQRLPQQ 1772 YRH FSRFYRH 2029 AAT SAASAAA	cep350	centrosomal protein 350 [Source:ZFIN;Acc:ZDB-GENE-030131-6975]
ENSDARG00000062423	168 RRL QKRQRRR 231 EEE KEEKEEE	zgc:153901	zgc:153901 [Source:ZFIN;Acc:ZDB-GENE-060929-820]
ENSDARG00000062501	7 QGG VAGVAGG 53 TKT SKKSTKT 143 LYY RYYRYYY	hhipl1	HHIP-like 1 [Source:ZFIN;Acc:ZDB-GENE-090306-3]
ENSDARG00000062515	1108 RRR HRRHRRR	tecpr1a	tectonin beta-propeller repeat containing 1a [Source:ZFIN;Acc:ZDB-GENE-070112-1792]
ENSDARG00000062577	1227 PPP SPPSPPP	arhgap35a	Rho GTPase activating protein 35a [Source:ZFIN;Acc:ZDB-GENE-120516-2]
ENSDARG00000062575	437 MTT LITLMTT	si:ch211-210g13.5	si:ch211-210g13.5 [Source:ZFIN;Acc:ZDB-GENE-030131-5675]
ENSDARG00000062612	34 LLL VI-VLLL 125 YYY FYYFYYY	dhx37	DEAH (Asp-Glu-Ala-His) box polypeptide 37 [Source:ZFIN;Acc:ZDB-GENE-030131-4505]
ENSDARG00000062636	42 AAA GAAGAAA 289 VVV IAVIVVV 426 TTT STTSTTT	fem1b	fem-1 homolog b (C. elegans) [Source:ZFIN;Acc:ZDB-GENE-071009-3]
ENSDARG00000060977	225 ASA PASPASA	zgc:153018	zgc:153018 [Source:ZFIN;Acc:ZDB-GENE-060929-752]
ENSDARG00000054753	296 LLP APAAPAP	col10a1a	collagen, type X, alpha 1a [Source:ZFIN;Acc:ZDB-GENE-030131-8373]
ENSDARG00000073753	254 EEE DEEDEEE	tacc1	transforming, acidic coiled-coil containing protein 1 [Source:ZFIN;Acc:ZDB-GENE-090521-5]
ENSDARG00000062794	452 YHY FYHFYHY	trim36	tripartite motif containing 36 [Source:ZFIN;Acc:ZDB-GENE-040426-2936]
ENSDARG00000062872	334 FVF LF-LFVF	mrs2	MRS2 magnesium transporter [Source:ZFIN;Acc:ZDB-GENE-141211-29]
ENSDARG00000062983	699 EKE DEEDEEE	fbxo18	F-box protein, helicase, 18 [Source:ZFIN;Acc:ZDB-GENE-041210-99]
ENSDARG00000001754	249 CAA GCAGCAA 384 EEE DEEDEEE 499 III VIIVIII 565 QQQ ELQEQQQ	noc2l	NOC2-like nucleolar associated transcriptional repressor [Source:ZFIN;Acc:ZDB-GENE-000607-75]
ENSDARG00000063003	61 PPP ALPAPPP 210 LLL VLLVLLL	alkbh5	alkB homolog 5, RNA demethylase [Source:ZFIN;Acc:ZDB-GENE-061013-602]
ENSDARG00000063005	22 MVV LIMLMVV	anapc7	anaphase promoting complex subunit 7 [Source:ZFIN;Acc:ZDB-GENE-081104-113]
ENSDARG00000063051	286 PPP TPATPPP 293 SGG TVGTSGG	bap1	BRCA1 associated protein-1 (ubiquitin carboxy-terminal hydrolase) [Source:ZFIN;Acc:ZDB-GENE-050208-492]
ENSDARG00000067670	673 LII VIIVIII	pomt1	protein-O-mannosyltransferase 1 [Source:ZFIN;Acc:ZDB-GENE-060929-966]
ENSDARG00000063140	308 HHF RH-RHHH	exd3	exonuclease 3'-5' domain containing 3 [Source:ZFIN;Acc:ZDB-GENE-091204-349]
ENSDARG00000076484	998 TAA VAAVAAA 1086 AAP LPPLPPP 1209 QQQ LEQLQQQ 2340 QKK RKKRKKK	stab1	stabilin 1 [Source:ZFIN;Acc:ZDB-GENE-050208-554]
ENSDARG00000058480	878 VVV IVVIVVV	chtf18	CTF18, chromosome transmission fidelity factor 18 homolog (S. cerevisiae) [Source:ZFIN;Acc:ZDB-GENE-050522-508]
ENSDARG00000063194	402 GAA TV-TAAA	lin54	lin-54 DREAM MuvB core complex component [Source:ZFIN;Acc:ZDB-GENE-060929-440]
ENSDARG00000063213	281 LLL MLLMLLL	mtif2	mitochondrial translational initiation factor 2 [Source:ZFIN;Acc:ZDB-GENE-030131-1092]
ENSDARG00000058801	1022 III VTIVIII 1474 SSS GSSGSSS 1520 PPP SAPSPPP 2378 VVV IVVIVVV 2719 VVV IVVIVVV	rev3l	REV3-like, polymerase (DNA directed), zeta, catalytic subunit [Source:ZFIN;Acc:ZDB-GENE-050302-55]
ENSDARG00000063252	273 TTT STTSTTT	prcc	papillary renal cell carcinoma (translocation-associated) [Source:ZFIN;Acc:ZDB-GENE-070717-1]
ENSDARG00000063297	60 FFF YFFYFFF 93 TTS GATGTTS 225 SSP TD-TSSS	abcb6a	ATP-binding cassette, sub-family B (MDR/TAP), member 6a [Source:ZFIN;Acc:ZDB-GENE-050517-9]
ENSDARG00000001014	1364 KKK RKKRKKK	myh9b	myosin, heavy chain 9b, non-muscle [Source:ZFIN;Acc:ZDB-GENE-030131-998]
ENSDARG00000063313	333 VVV IVVIVVV 345 TTT VTTVTTT	plbd1	phospholipase B domain containing 1 [Source:ZFIN;Acc:ZDB-GENE-050411-22]
ENSDARG00000063330	18 FFF LF-LFFF 191 DGG SGGSGGG 486 III VLIVIII 511 STT ASSASSS	mgat4a	mannosyl (alpha-1,3-)-glycoprotein beta-1,4-N-acetylglucosaminyltransferase, isozyme A [Source:ZFIN;Acc:ZDB-GENE-070912-27]
ENSDARG00000045006	464 GGG SGGSGGG	ptprga	protein tyrosine phosphatase, receptor type, g a [Source:ZFIN;Acc:ZDB-GENE-101101-4]
ENSDARG00000063414	64 DDD EDDEDDD	tmem5	transmembrane protein 5 [Source:ZFIN;Acc:ZDB-GENE-060929-1018]
ENSDARG00000074646	185 ASS DSSDSSS	CABZ01076047.1
ENSDARG00000063438	73 QQQ HQQHQQQ	srebf2	sterol regulatory element binding transcription factor 2 [Source:ZFIN;Acc:ZDB-GENE-070410-8]
ENSDARG00000063445	116 SSS GSSGSSS	snap47	synaptosomal-associated protein, 47 [Source:ZFIN;Acc:ZDB-GENE-060825-140]
ENSDARG00000063553	175 ATT STTSATT 700 GRG SGRSGRG 1440 LVL PVVPLVL 1491 TVT AIVATVT 1591 YFC HFFHYFY	rlf	rearranged L-myc fusion [Source:ZFIN;Acc:ZDB-GENE-050208-257]
ENSDARG00000063563	202 CCC SCCSCCC 212 AAP SAASAAA 389 SSS ASTASSS	creb3l2	cAMP responsive element binding protein 3-like 2 [Source:ZFIN;Acc:ZDB-GENE-070112-1542]
ENSDARG00000042249	142 DDD ED-EDDD	FRMD4A	si:ch211-220f12.1 [Source:ZFIN;Acc:ZDB-GENE-050419-154]
ENSDARG00000063621	214 AAA VAVVAAA 261 LLL FLLFLLL	aadac	arylacetamide deacetylase [Source:ZFIN;Acc:ZDB-GENE-130530-713]
ENSDARG00000063624	320 TTT STTSTTT	gfm1	G elongation factor, mitochondrial 1 [Source:ZFIN;Acc:ZDB-GENE-061013-79]
ENSDARG00000063663	20 VAV TAATAAA	clp1	cleavage and polyadenylation factor I subunit 1 [Source:ZFIN;Acc:ZDB-GENE-030131-5306]
ENSDARG00000063672	141 DDD EDDEDDD	TULP3	tubby like protein 3 [Source:HGNC Symbol;Acc:HGNC:12425]
ENSDARG00000063690	62 GAG SGASGAG	nrm	nurim (nuclear envelope membrane protein [Source:ZFIN;Acc:ZDB-GENE-060503-445]
ENSDARG00000063731	369 PHH LPHLPHH 446 MMM LMMLMMM	rbm45	RNA binding motif protein 45 [Source:ZFIN;Acc:ZDB-GENE-070122-4]
ENSDARG00000067544	20 MMM AMMAMMM	tcf15	transcription factor 15 (basic helix-loop-helix) [Source:ZFIN;Acc:ZDB-GENE-980605-20]
ENSDARG00000067545	111 PPT QPPQPPP 538 III VIIVIII	adam19b	ADAM metallopeptidase domain 19b [Source:ZFIN;Acc:ZDB-GENE-070705-541]
ENSDARG00000067672	269 KRR TKRTKRR 421 GAA TAATAAA	card9	caspase recruitment domain family, member 9 [Source:ZFIN;Acc:ZDB-GENE-060531-94]
ENSDARG00000053956	499 AAA GAAGAAA 608 GGD SGGSGGG 647 RRR KQRKRRR 652 HRR LSRLHRR	sptbn2	spectrin, beta, non-erythrocytic 2 [Source:ZFIN;Acc:ZDB-GENE-030131-787]
ENSDARG00000067850	10 DDD EDDEDDD 25 GGG AGGAGGG	jund	jun D proto-oncogene [Source:ZFIN;Acc:ZDB-GENE-070725-2]
ENSDARG00000052419	588 GGG SDGSGGG 763 YYY CLYCYYY 835 RRR KRRKRRR 923 EEE DEEDEEE 1373 IHH SIHSIHH 1489 DYD EDDEDDD	ankrd12	ankyrin repeat domain 12 [Source:ZFIN;Acc:ZDB-GENE-040426-846]
ENSDARG00000035468	411 TTT STSSTTT	slc25a25b	solute carrier family 25 (mitochondrial carrier; phosphate carrier), member 25b [Source:ZFIN;Acc:ZDB-GENE-060526-340]
ENSDARG00000075437	336 LLL PLPPLLL	shc1	SHC (Src homology 2 domain containing) transforming protein 1 [Source:ZFIN;Acc:ZDB-GENE-030131-2538]
ENSDARG00000011863	854 DDD EDDEDDD	ptk7a	protein tyrosine kinase 7a [Source:ZFIN;Acc:ZDB-GENE-050522-216]
ENSDARG00000051854	517 MMM VMMVMMM	cdt1	chromatin licensing and DNA replication factor 1 [Source:ZFIN;Acc:ZDB-GENE-070111-1]
ENSDARG00000061159	272 VSS GSSGSSS 273 AAG SAASAAA 527 GGG SGGSGGG 812 DDD EDDEDDD 892 LLL VLLVLLL 1177 KKK RKKRKKK	gltscr1	glioma tumor suppressor candidate region gene 1 [Source:ZFIN;Acc:ZDB-GENE-031116-2]
ENSDARG00000068246	307 III VIIVIII	plcb3	phospholipase C, beta 3 (phosphatidylinositol-specific) [Source:ZFIN;Acc:ZDB-GENE-030616-594]
ENSDARG00000008979	16 ASA GA-GASA 22 ILI MI-MILI	golga1	golgin A1 [Source:ZFIN;Acc:ZDB-GENE-040426-1237]
ENSDARG00000068258	560 III VIIVIII	lrch4	leucine-rich repeats and calponin homology (CH) domain containing 4 [Source:ZFIN;Acc:ZDB-GENE-060503-749]
ENSDARG00000018329	466 LLL FV-FLLL 502 III VI-VIII	gc2	guanylyl cyclase 2 [Source:ZFIN;Acc:ZDB-GENE-011128-8]
ENSDARG00000031044	16 DDD ED-EDDD	lipg	lipase, endothelial [Source:ZFIN;Acc:ZDB-GENE-040426-699]
ENSDARG00000056605	94 TTT ATTATTT	wbp2	WW domain binding protein 2 [Source:ZFIN;Acc:ZDB-GENE-050522-137]
ENSDARG00000052164	535 III VIIVIII	znf507	zinc finger protein 507 [Source:ZFIN;Acc:ZDB-GENE-040426-1233]
ENSDARG00000068438	116 VVV IVVIVVV	gucd1	guanylyl cyclase domain containing 1 [Source:ZFIN;Acc:ZDB-GENE-060929-872]
ENSDARG00000061024	161 EES DEEDEEE	rabggta	Rab geranylgeranyltransferase, alpha subunit [Source:ZFIN;Acc:ZDB-GENE-060929-1042]
ENSDARG00000068596	199 TTT ITTITTT	cnot11	CCR4-NOT transcription complex, subunit 11 [Source:ZFIN;Acc:ZDB-GENE-030131-8068]
ENSDARG00000068601	66 MMM IDMIMMM	atmin	ATM interactor [Source:ZFIN;Acc:ZDB-GENE-030616-220]
ENSDARG00000038910	277 SSS TSSTSSS	pccb	propionyl CoA carboxylase, beta polypeptide [Source:ZFIN;Acc:ZDB-GENE-040426-2467]
ENSDARG00000008575	2026 III MSIMIII	lyst	lysosomal trafficking regulator [Source:ZFIN;Acc:ZDB-GENE-070702-1]
ENSDARG00000068726	19 TTT STTSTTT	masp1	mannan-binding lectin serine peptidase 1 [Source:ZFIN;Acc:ZDB-GENE-110421-4]
ENSDARG00000019707	195 CCC SVCSCCC 294 HDH LHALHDH	SPOUT1	zgc:101748 [Source:ZFIN;Acc:ZDB-GENE-040912-53]
ENSDARG00000041951	270 ATA VTTVATT 540 AAG TDVTAAA	selo	selenoprotein O [Source:ZFIN;Acc:ZDB-GENE-030131-4485]
ENSDARG00000068919	132 AVV LVVLVVV 212 SRQ ASRASRS	rad51c	RAD51 paralog C [Source:ZFIN;Acc:ZDB-GENE-041010-204]
ENSDARG00000063570	565 DDD EDDEDDD	dyrk1aa	dual-specificity tyrosine-(Y)-phosphorylation regulated kinase 1A, a [Source:ZFIN;Acc:ZDB-GENE-050302-29]
ENSDARG00000057286	284 TYC RHHRHHH	swap70b	SWAP switching B-cell complex 70b subunit 70b [Source:ZFIN;Acc:ZDB-GENE-030131-3587]
ENSDARG00000052405	220 TTT ASTATTT	pak6b	p21 protein (Cdc42/Rac)-activated kinase 6b [Source:ZFIN;Acc:ZDB-GENE-041014-121]
ENSDARG00000069056	284 AAA VAAVAAA 341 AAA SAASAAA	ranbp3b	RAN binding protein 3b [Source:ZFIN;Acc:ZDB-GENE-040426-1627]
ENSDARG00000069066	483 GAT VAAVAAA	nufip2	nuclear fragile X mental retardation protein interacting protein 2 [Source:ZFIN;Acc:ZDB-GENE-041111-7]
ENSDARG00000075525	76 LML VLLVLLL	cln8	ceroid-lipofuscinosis, neuronal 8 [Source:ZFIN;Acc:ZDB-GENE-060906-3]
ENSDARG00000045465	336 EEE DEEDEEE	lancl2	LanC lantibiotic synthetase component C-like 2 (bacterial) [Source:ZFIN;Acc:ZDB-GENE-070209-191]
ENSDARG00000069242	110 SSS GSSGSSS	pdia5	protein disulfide isomerase family A, member 5 [Source:ZFIN;Acc:ZDB-GENE-030521-5]
ENSDARG00000032010	109 MVL TVLTMVV 324 III VIIVIII 418 RRS KSRKRRR 426 QKR EQKEQKQ 436 AGG DGRDGGG 494 TTT STTSTTT 501 QFY EHFEQFH	slc15a2	solute carrier family 15 (oligopeptide transporter), member 2 [Source:ZFIN;Acc:ZDB-GENE-030131-5866]
ENSDARG00000069269	858 EEE DEEDEEE	wdr35	WD repeat domain 35 [Source:ZFIN;Acc:ZDB-GENE-060810-148]
ENSDARG00000042151	241 FFF YFFYFFF	skia	v-ski avian sarcoma viral oncogene homolog a [Source:ZFIN;Acc:ZDB-GENE-990715-9]
ENSDARG00000069287	141 III VIIVIII	imp3	IMP3, U3 small nucleolar ribonucleoprotein, homolog (yeast) [Source:ZFIN;Acc:ZDB-GENE-040426-1062]
ENSDARG00000040991	1088 VVV AVVAVVV 1475 MLL AVVAVVV 1522 III VFIVIII	cttnbp2	cortactin binding protein 2 [Source:ZFIN;Acc:ZDB-GENE-030131-8134]
ENSDARG00000031203	86 VMV LVMLVMV 122 MLL VLLVMLL	commd1	copper metabolism (Murr1) domain containing 1 [Source:ZFIN;Acc:ZDB-GENE-060512-329]
ENSDARG00000069328	58 CCC RCCRCCC	si:dkey-12e7.1	si:dkey-12e7.1 [Source:ZFIN;Acc:ZDB-GENE-050419-173]
ENSDARG00000074314	1061 IVV LIVLIVV 1244 KKK RHKRKKK 1515 VAA TAATAAA	TTC37	tetratricopeptide repeat domain 37 [Source:HGNC Symbol;Acc:HGNC:23639]
ENSDARG00000069401	258 CRR QRRQRRR	si:dkeyp-114g9.1	si:dkeyp-114g9.1 [Source:ZFIN;Acc:ZDB-GENE-030131-5466]
ENSDARG00000069422	55 VHV LVHLVHV	nhp2	NHP2 ribonucleoprotein homolog (yeast) [Source:ZFIN;Acc:ZDB-GENE-030131-533]
ENSDARG00000040064	85 AAA SAASAAA 345 VVV IVVIVVV	acp6	acid phosphatase 6, lysophosphatidic [Source:ZFIN;Acc:ZDB-GENE-050208-290]
ENSDARG00000069463	508 AVV IVVIVVV	alox12	arachidonate 12-lipoxygenase [Source:ZFIN;Acc:ZDB-GENE-030131-1452]
ENSDARG00000056248	279 DDD ED-EDDD 333 STT AT-ATTT	si:dkey-183i3.5	si:dkey-183i3.5 [Source:ZFIN;Acc:ZDB-GENE-030131-8568]
ENSDARG00000017369	234 YYY FYYFYYY	sema3d	sema domain, immunoglobulin domain (Ig), short basic domain, secreted, (semaphorin) 3D [Source:ZFIN;Acc:ZDB-GENE-990715-2]
ENSDARG00000007175	484 III VIIVIII	recql	RecQ helicase-like [Source:ZFIN;Acc:ZDB-GENE-050809-134]
ENSDARG00000069497	80 EEE DEEDEEE	sumf2	sulfatase modifying factor 2 [Source:ZFIN;Acc:ZDB-GENE-041010-55]
ENSDARG00000032324	198 RVE LVVLVVV 412 MLL VM-VMLL	epb41l5	erythrocyte membrane protein band 4.1 like 5 [Source:ZFIN;Acc:ZDB-GENE-030616-450]
ENSDARG00000069538	282 III VIIVIII	gtf3c4	general transcription factor IIIC, polypeptide 4 [Source:ZFIN;Acc:ZDB-GENE-041008-147]
ENSDARG00000069660	73 TIF VIIVIII 486 TTT STTSTTT	chrnb1	cholinergic receptor, nicotinic, beta 1 (muscle) [Source:ZFIN;Acc:ZDB-GENE-070821-4]
ENSDARG00000062973	176 EEE DEEDEEE	ttll7	tubulin tyrosine ligase-like family, member 7 [Source:ZFIN;Acc:ZDB-GENE-070112-2112]
ENSDARG00000069672	140 EEE QE-QEEE 288 DDD EDDEDDD	tyw5	tRNA-yW synthesizing protein 5 [Source:ZFIN;Acc:ZDB-GENE-060929-894]
ENSDARG00000017338	903 TTT ATTATTT	kidins220b	kinase D-interacting substrate 220b [Source:ZFIN;Acc:ZDB-GENE-030131-7824]
ENSDARG00000059236	70 PPP APPAPPP	ptger4a	prostaglandin E receptor 4 (subtype EP4) a [Source:ZFIN;Acc:ZDB-GENE-060222-1]
ENSDARG00000009315	136 VVV IVVIVVV 467 ASS TSSTSSS 470 SAA TAMTAAA	clgn	calmegin [Source:ZFIN;Acc:ZDB-GENE-060929-708]
ENSDARG00000076169	221 PMP VPLVPLP 371 PSS ASSASSS 428 KKK RKKRKKK	pold3	polymerase (DNA-directed), delta 3, accessory subunit [Source:ZFIN;Acc:ZDB-GENE-060512-59]
ENSDARG00000041586	725 STA GITGSTA	dhx40	DEAH (Asp-Glu-Ala-His) box polypeptide 40 [Source:ZFIN;Acc:ZDB-GENE-080507-1]
ENSDARG00000069795	258 TSS GSSGSSS	zgc:154058	zgc:154058 [Source:ZFIN;Acc:ZDB-GENE-060929-48]
ENSDARG00000014704	210 AAA PAAPAAA	pgm2l1	phosphoglucomutase 2-like 1 [Source:ZFIN;Acc:ZDB-GENE-041008-205]
ENSDARG00000069833	220 III VIIVIII	rhbdl2	rhomboid, veinlet-like 2 (Drosophila) [Source:ZFIN;Acc:ZDB-GENE-040426-732]
ENSDARG00000074806	222 LLM VLMVLMM	afap1l2	actin filament associated protein 1-like 2 [Source:ZFIN;Acc:ZDB-GENE-100318-1]
ENSDARG00000017798	1026 EEE DEDDEEE	bcor	BCL6 corepressor [Source:ZFIN;Acc:ZDB-GENE-040408-1]
ENSDARG00000069917	247 PVV LPVLPVV 352 PPP LPPLPPP	ska3	spindle and kinetochore associated complex subunit 3 [Source:ZFIN;Acc:ZDB-GENE-030131-2997]
ENSDARG00000058366	4 QHP SQPSPPP	si:dkey-222f8.3	si:dkey-222f8.3 [Source:ZFIN;Acc:ZDB-GENE-030131-3658]
ENSDARG00000006621	115 DDD EDDEDDD	pspc1	paraspeckle component 1 [Source:ZFIN;Acc:ZDB-GENE-030131-9530]
ENSDARG00000070038	44 EVV IVVIVVV	rbp2a	retinol binding protein 2a, cellular [Source:ZFIN;Acc:ZDB-GENE-020320-2]
ENSDARG00000036893	537 TLL SHLSTLL	f13a1b	coagulation factor XIII, A1 polypeptide b [Source:ZFIN;Acc:ZDB-GENE-030131-9634]
ENSDARG00000012078	40 PPP APPAPPP	meis1b	Meis homeobox 1 b [Source:ZFIN;Acc:ZDB-GENE-020122-1]
ENSDARG00000015224	179 SGG EAGEGGG	cd2ap	CD2-associated protein [Source:ZFIN;Acc:ZDB-GENE-030131-8078]
ENSDARG00000011055	20 RTR KR-KRRR	fbxo9	F-box protein 9 [Source:ZFIN;Acc:ZDB-GENE-030131-4194]
ENSDARG00000051756	111 PPP QLPQPPP	pdhx	pyruvate dehydrogenase complex, component X [Source:ZFIN;Acc:ZDB-GENE-040426-1539]
ENSDARG00000070213	226 HHH YHHYHHH	etnk2	ethanolamine kinase 2 [Source:ZFIN;Acc:ZDB-GENE-050913-135]
ENSDARG00000011490	535 SSS GSSGSSS	scube3	signal peptide, CUB domain, EGF-like 3 [Source:ZFIN;Acc:ZDB-GENE-060717-1]
ENSDARG00000070230	259 MVM LV-LMVM	aldh1l2	aldehyde dehydrogenase 1 family, member L2 [Source:ZFIN;Acc:ZDB-GENE-100426-6]
ENSDARG00000037919	933 EEE DEDDEEE 947 AAA PAAPAAA 1027 AIV SPVSAVV	rbbp6	retinoblastoma binding protein 6 [Source:ZFIN;Acc:ZDB-GENE-040930-5]
ENSDARG00000070338	240 VVV AVVAVVV	hoxc4a	homeobox C4a [Source:ZFIN;Acc:ZDB-GENE-990415-112]
ENSDARG00000070358	48 III VIVVIII	smim12	small integral membrane protein 12 [Source:ZFIN;Acc:ZDB-GENE-050320-101]
ENSDARG00000070399	381 LLL IQLILLL	alg2	asparagine-linked glycosylation 2 (alpha-1,3-mannosyltransferase) [Source:ZFIN;Acc:ZDB-GENE-060502-2]
ENSDARG00000000588	44 TSS ASSATSS	grasp	GRP1 (general receptor for phosphoinositides 1)-associated scaffold protein [Source:ZFIN;Acc:ZDB-GENE-060312-30]
ENSDARG00000070433	76 KKK RKKRKKK	vps18	vacuolar protein sorting 18 homolog (S. cerevisiae) [Source:ZFIN;Acc:ZDB-GENE-020419-33]
ENSDARG00000070455	256 QQQ HQQHQQQ	tmem245	transmembrane protein 245 [Source:ZFIN;Acc:ZDB-GENE-100922-188]
ENSDARG00000011245	11 LLL FLLFLLL 41 AGG VAGVAGG	esrp1	epithelial splicing regulatory protein 1 [Source:ZFIN;Acc:ZDB-GENE-070112-1732]
ENSDARG00000070477	12 VLV AVLAVLV	dnajc2	DnaJ (Hsp40) homolog, subfamily C, member 2 [Source:ZFIN;Acc:ZDB-GENE-040426-1912]
ENSDARG00000070475	184 VVV GIAGVVV 233 AAA GAAGAAA	khdrbs1b	KH domain containing, RNA binding, signal transduction associated 1b [Source:ZFIN;Acc:ZDB-GENE-040426-2344]
ENSDARG00000070494	475 DEE GEEGDEE 499 EAV PVVPAVV 548 EEE DEEDEEE	pdgfra	platelet-derived growth factor receptor, alpha polypeptide [Source:ZFIN;Acc:ZDB-GENE-990415-208]
ENSDARG00000014113	182 LLL FLLFLLL	wasla	Wiskott-Aldrich syndrome-like a [Source:ZFIN;Acc:ZDB-GENE-070209-220]
ENSDARG00000070560	119 GST ASSAGSS	nap1l4a	nucleosome assembly protein 1-like 4a [Source:ZFIN;Acc:ZDB-GENE-030131-9099]
ENSDARG00000070734	60 TTT ITTITTT 535 GGG SGGSGGG	dyrk4	dual-specificity tyrosine-(Y)-phosphorylation regulated kinase 4 [Source:ZFIN;Acc:ZDB-GENE-091015-3]
ENSDARG00000070914	33 RRC GCRGRRC	dusp6	dual specificity phosphatase 6 [Source:ZFIN;Acc:ZDB-GENE-030613-1]
ENSDARG00000008788	274 EEE DEEDEEE	camk1gb	calcium/calmodulin-dependent protein kinase IGb [Source:ZFIN;Acc:ZDB-GENE-040426-1694]
ENSDARG00000071017	148 VVV IVIIVVV	nt5e	5'-nucleotidase, ecto (CD73) [Source:ZFIN;Acc:ZDB-GENE-040426-1261]
ENSDARG00000043973	422 EVE DEVDEVE 919 III VSIVIII 1745 PPP QLPQPPP 1923 TVT ATVATVT	znf292b	zinc finger protein 292b [Source:ZFIN;Acc:ZDB-GENE-030131-9559]
ENSDARG00000071087	49 LII VIIVIII	slc35b4	solute carrier family 35, member B4 [Source:ZFIN;Acc:ZDB-GENE-030131-2457]
ENSDARG00000071197	338 TTT IT-ITTT	usp40	ubiquitin specific peptidase 40 [Source:ZFIN;Acc:ZDB-GENE-060518-5]
ENSDARG00000037358	509 GSS TSSTSSS	polr3e	polymerase (RNA) III (DNA directed) polypeptide E [Source:ZFIN;Acc:ZDB-GENE-030131-8462]
ENSDARG00000058995	205 LLL ILLILLL	jmjd4	jumonji domain containing 4 [Source:ZFIN;Acc:ZDB-GENE-060929-636]
ENSDARG00000071325	427 DDD EDDEDDD 469 GGG DSGDGGG	cbarpb	calcium channel, voltage-dependent, beta subunit associated regulatory protein b [Source:ZFIN;Acc:ZDB-GENE-050208-507]
ENSDARG00000078164	42 VVG IVVIVVV	znf576.2	zinc finger protein 576, tandem duplicate 2 [Source:ZFIN;Acc:ZDB-GENE-030131-1738]
ENSDARG00000071426	147 KKK RKRRKKK 242 IVA LIWLIVV	lrrc59	leucine rich repeat containing 59 [Source:ZFIN;Acc:ZDB-GENE-040426-2547]
ENSDARG00000022177	249 VVV IVVIVVV	ddx59	DEAD (Asp-Glu-Ala-Asp) box polypeptide 59 [Source:ZFIN;Acc:ZDB-GENE-050208-665]
ENSDARG00000045273	57 TTT ARSATTT	tmem204	transmembrane protein 204 [Source:ZFIN;Acc:ZDB-GENE-040724-12]
ENSDARG00000007891	146 VLV IVLIVLV	meox1	mesenchyme homeobox 1 [Source:ZFIN;Acc:ZDB-GENE-040718-149]
ENSDARG00000021833	145 DDD EDDEDDD	ahr2	aryl hydrocarbon receptor 2 [Source:ZFIN;Acc:ZDB-GENE-990714-16]
ENSDARG00000071506	486 TSD PGGPTGG	mgat5	mannosyl (alpha-1,6-)-glycoprotein beta-1,6-N-acetyl-glucosaminyltransferase [Source:ZFIN;Acc:ZDB-GENE-060616-238]
ENSDARG00000057577	23 VLL AL-AVLL 99 LLL MLLMLLL 113 GPS TSPTSPS	mbtps2	membrane-bound transcription factor peptidase, site 2 [Source:ZFIN;Acc:ZDB-GENE-030131-6598]
ENSDARG00000071551	103 YYY FYYFYYY	xrcc6	X-ray repair complementing defective repair in Chinese hamster cells 6 [Source:ZFIN;Acc:ZDB-GENE-030131-6420]
ENSDARG00000071586	559 VAA TAATAAA 594 MMI VTLVMMI	tgfbi	transforming growth factor, beta-induced [Source:ZFIN;Acc:ZDB-GENE-030131-73]
ENSDARG00000002463	278 VVV IVVIVVV	arhgef37	Rho guanine nucleotide exchange factor (GEF) 37 [Source:ZFIN;Acc:ZDB-GENE-100514-3]
ENSDARG00000071699	454 LLL VLQVLLL 480 EQE DEQDEQE	ids	iduronate 2-sulfatase [Source:ZFIN;Acc:ZDB-GENE-061215-37]
ENSDARG00000059391	237 SSS ASSASSS	gyg1b	glycogenin 1b [Source:ZFIN;Acc:ZDB-GENE-040625-30]
ENSDARG00000000853	261 VPA SAHSAPA	dstyk	dual serine/threonine and tyrosine protein kinase [Source:ZFIN;Acc:ZDB-GENE-040826-2]
ENSDARG00000071906	354 TTT ASTATTT	sec24b	SEC24 homolog B, COPII coat complex component [Source:ZFIN;Acc:ZDB-GENE-030131-6565]
ENSDARG00000076246	278 HHH YHHYHHH	prune	prune exopolyphosphatase [Source:ZFIN;Acc:ZDB-GENE-100609-1]
ENSDARG00000074660	327 TPP RPPRPPP	rilp	Rab interacting lysosomal protein [Source:ZFIN;Acc:ZDB-GENE-100408-4]
ENSDARG00000077836	331 CCC YCCYCCC	ttc22	tetratricopeptide repeat domain 22 [Source:ZFIN;Acc:ZDB-GENE-050208-292]
ENSDARG00000078552	538 EEE DEEDEEE	grhl3	grainyhead-like transcription factor 3 [Source:ZFIN;Acc:ZDB-GENE-030131-9854]
ENSDARG00000075687	288 VAA TVATVAA 1810 IVV AVVAVVV	anapc1	anaphase promoting complex subunit 1 [Source:ZFIN;Acc:ZDB-GENE-081107-12]
ENSDARG00000078989	579 EEE DEEDEEE	alpk3a	alpha-kinase 3a [Source:ZFIN;Acc:ZDB-GENE-050419-48]
ENSDARG00000073686	1014 WSS TSSTSSS 1035 LIL VLIVLIL	heatr6	HEAT repeat containing 6 [Source:ZFIN;Acc:ZDB-GENE-080204-118]
ENSDARG00000076559	984 QQQ HEQHQQQ 1154 EEE DKEDEEE 1374 VVV AVVAVVV	RB1CC1	RB1 inducible coiled-coil 1 [Source:HGNC Symbol;Acc:HGNC:15574]
ENSDARG00000078847	224 STT KTTKTTT	si:dkey-238o13.4	si:dkey-238o13.4 [Source:ZFIN;Acc:ZDB-GENE-070705-403]
ENSDARG00000017522	56 PPP APPAPPP 454 DDD EDDEDDD	ctdp1	CTD (carboxy-terminal domain, RNA polymerase II, polypeptide A) phosphatase, subunit 1 [Source:ZFIN;Acc:ZDB-GENE-040720-1]
ENSDARG00000077009	2748 PPL SPPSPPP	wdfy4	WDFY family member 4 [Source:ZFIN;Acc:ZDB-GENE-090313-322]
ENSDARG00000074759	883 KKK RKKRKKK	ccar1	cell division cycle and apoptosis regulator 1 [Source:ZFIN;Acc:ZDB-GENE-030131-146]
ENSDARG00000074326	686 TTT STTSTTT	mcm8	minichromosome maintenance 8 homologous recombination repair factor [Source:ZFIN;Acc:ZDB-GENE-120927-1]
ENSDARG00000074804	36 EED QEEQEEE	atxn7	ataxin 7 [Source:ZFIN;Acc:ZDB-GENE-110621-1]
ENSDARG00000078355	1246 AAA TAATAAA	zc3h4	zinc finger CCCH-type containing 4 [Source:ZFIN;Acc:ZDB-GENE-100330-1]
ENSDARG00000008805	242 VVV IV-IVVV	orc3	origin recognition complex, subunit 3 [Source:ZFIN;Acc:ZDB-GENE-030131-6247]
ENSDARG00000075164	140 ETD GE-GETD	mylk5	myosin, light chain kinase 5 [Source:ZFIN;Acc:ZDB-GENE-050309-74]
ENSDARG00000075297	27 QQQ RQQRQQQ	trnt1	tRNA nucleotidyl transferase, CCA-adding, 1 [Source:ZFIN;Acc:ZDB-GENE-040625-176]
ENSDARG00000079780	359 III MIIMIII	HNRNPUL1 (1 of many)	heterogeneous nuclear ribonucleoprotein U like 1 [Source:HGNC Symbol;Acc:HGNC:17011]
ENSDARG00000061375	44 SST LSSLSSS 292 MII VMIVMII	sgpl1	sphingosine-1-phosphate lyase 1 [Source:ZFIN;Acc:ZDB-GENE-070410-24]
ENSDARG00000079839	161 HYY CYYCYYY	arrdc1b	arrestin domain containing 1b [Source:ZFIN;Acc:ZDB-GENE-080515-2]
ENSDARG00000077089	969 SSS TASTSSS	blm	Bloom syndrome, RecQ helicase-like [Source:ZFIN;Acc:ZDB-GENE-070702-5]
ENSDARG00000076058	400 VVV AVVAVVV 488 AAA SGASAAA	gba	glucosidase, beta, acid [Source:ZFIN;Acc:ZDB-GENE-100922-270]
ENSDARG00000039225	1380 DDD EGDEDDD 2484 GGG ASGAGGG	vps13a	vacuolar protein sorting 13 homolog A (S. cerevisiae) [Source:ZFIN;Acc:ZDB-GENE-030926-1]
ENSDARG00000076324	460 SSS GSSGSSS 1248 PPP APPAPPP	lmtk2	lemur tyrosine kinase 2 [Source:ZFIN;Acc:ZDB-GENE-100812-11]
ENSDARG00000074865	1059 IVL AMVAVVV	frmpd3	FERM and PDZ domain containing 3 [Source:ZFIN;Acc:ZDB-GENE-100316-9]
ENSDARG00000076924	962 FFF YFFYFFF	als2b	amyotrophic lateral sclerosis 2b (juvenile) [Source:ZFIN;Acc:ZDB-GENE-080929-1]
ENSDARG00000076066	895 APP TAPTAPP	2020-03-06	membrane-associated ring finger (C3HC4) 6 [Source:ZFIN;Acc:ZDB-GENE-070912-530]
ENSDARG00000060312	752 PTP EPTEPTP 1190 VVV AVVAVVV	wdr62	WD repeat domain 62 [Source:ZFIN;Acc:ZDB-GENE-060503-291]
ENSDARG00000080021	58 QQQ PQHPQQQ	zmat3	zinc finger, matrin-type 3 [Source:ZFIN;Acc:ZDB-GENE-130530-881]
ENSDARG00000077317	233 IAA SITSITT	snx29	sorting nexin 29 [Source:ZFIN;Acc:ZDB-GENE-121105-13]
ENSDARG00000079620	293 VVI AVIAVVV	amigo1	adhesion molecule with Ig-like domain 1 [Source:ZFIN;Acc:ZDB-GENE-060503-114]
ENSDARG00000093498	131 GGG SGGSGGG	zgc:194281	zgc:194281 [Source:ZFIN;Acc:ZDB-GENE-081022-94]
ENSDARG00000078853	739 FFF LFFLFFF	arhgef19	Rho guanine nucleotide exchange factor (GEF) 19 [Source:ZFIN;Acc:ZDB-GENE-090313-243]
ENSDARG00000077434	53 PPP APPAPPP	mon1bb	MON1 secretory trafficking family member Bb [Source:ZFIN;Acc:ZDB-GENE-030131-3790]
ENSDARG00000078105	774 EEE DEDDEEE 817 AAA VAAVAAA	depdc5	DEP domain containing 5 [Source:ZFIN;Acc:ZDB-GENE-091204-356]
ENSDARG00000076052	437 TTA STTSTTT	sez6l2	seizure related 6 homolog (mouse)-like 2 [Source:ZFIN;Acc:ZDB-GENE-091204-189]
ENSDARG00000075323	328 DDD EDDEDDD	srfbp1	serum response factor binding protein 1 [Source:ZFIN;Acc:ZDB-GENE-040426-1991]
ENSDARG00000076241	61 MMM TMMTMMM	txlnbb	taxilin beta b [Source:ZFIN;Acc:ZDB-GENE-070424-77]
ENSDARG00000079291	478 III TVITIII	rapgef3	Rap guanine nucleotide exchange factor (GEF) 3 [Source:ZFIN;Acc:ZDB-GENE-090312-38]
ENSDARG00000076566	177 KKK RK-RKKK 251 ASA TA-TASA 319 AAA VA-VAAA	kank3	KN motif and ankyrin repeat domains 3 [Source:ZFIN;Acc:ZDB-GENE-081105-185]
ENSDARG00000078888	1251 DDD EDDEDDD	iqgap1	IQ motif containing GTPase activating protein 1 [Source:ZFIN;Acc:ZDB-GENE-050809-24]
ENSDARG00000076332	1393 IIT VIIVIII 1485 KKK RKKRKKK 1636 IIV MVIMIII	si:ch211-159i8.4	si:ch211-159i8.4 [Source:ZFIN;Acc:ZDB-GENE-141215-7]
ENSDARG00000076420	118 KKK EDKEKKK	dkk2	dickkopf WNT signaling pathway inhibitor 2 [Source:ZFIN;Acc:ZDB-GENE-080204-14]
ENSDARG00000077828	264 LLL MLLMLLL	slc29a3	solute carrier family 29 (equilibrative nucleoside transporter), member 3 [Source:ZFIN;Acc:ZDB-GENE-081107-66]
ENSDARG00000079811	383 HRH SHRSHRH	micall1a	MICAL-like 1a [Source:ZFIN;Acc:ZDB-GENE-110119-1]
ENSDARG00000075549	304 RRH TKTTRRR 310 III VIIVIII 376 TTT KSTKTTT 520 SSA ESRESSS	cdh5	cadherin 5 [Source:ZFIN;Acc:ZDB-GENE-040816-1]
ENSDARG00000079610	973 GGG AGGAGGG	akap9	A kinase (PRKA) anchor protein 9 [Source:ZFIN;Acc:ZDB-GENE-030131-7276]
ENSDARG00000078908	299 GSS VGSVGSS	fbxo41	F-box protein 41 [Source:ZFIN;Acc:ZDB-GENE-090313-350]
ENSDARG00000075857	114 SSH RSSRSSS 278 MMV TMMTMMM	PGS1	phosphatidylglycerophosphate synthase 1 [Source:HGNC Symbol;Acc:HGNC:30029]
ENSDARG00000078803	47 DDD EDDEDDD 118 III VIIVIII	gas2l1	growth arrest-specific 2 like 1 [Source:ZFIN;Acc:ZDB-GENE-070705-38]
ENSDARG00000000747	240 AAA SVASAAA 617 AAA TSATAAA	lcmt2	leucine carboxyl methyltransferase 2 [Source:ZFIN;Acc:ZDB-GENE-110714-2]
ENSDARG00000074927	221 IIV FTVFIVV	bub1bb	BUB1 mitotic checkpoint serine/threonine kinase Bb [Source:ZFIN;Acc:ZDB-GENE-030829-51]
ENSDARG00000075612	707 QQQ KQQKQQQ 755 III VIIVIII 1166 MIL VLLVMLL 1311 SLL TLLTSLL	ercc6	excision repair cross-complementation group 6 [Source:ZFIN;Acc:ZDB-GENE-070228-1]
ENSDARG00000074995	485 EEE DE-DEEE	eif2b5	eukaryotic translation initiation factor 2B, subunit 5 epsilon [Source:ZFIN;Acc:ZDB-GENE-030131-5364]
ENSDARG00000073952	437 LLL MLLMLLL	slc4a7	solute carrier family 4, sodium bicarbonate cotransporter, member 7 [Source:ZFIN;Acc:ZDB-GENE-140106-104]
ENSDARG00000077728	26 SWS PSWPSWS	supv3l1	SUV3-like helicase [Source:ZFIN;Acc:ZDB-GENE-030131-2838]
ENSDARG00000074686	596 EEE DEEDEEE	mgea5	meningioma expressed antigen 5 (hyaluronidase) [Source:ZFIN;Acc:ZDB-GENE-030131-3208]
ENSDARG00000012820	387 VVV LVVLVVV 434 III MIMMIII	nop56	NOP56 ribonucleoprotein homolog [Source:ZFIN;Acc:ZDB-GENE-040109-1]
ENSDARG00000075533	183 RRR KRRKRRR	zbtb24	zinc finger and BTB domain containing 24 [Source:ZFIN;Acc:ZDB-GENE-081022-123]
ENSDARG00000017366	776 DGD EDGEDGD	prdm4	PR domain containing 4 [Source:ZFIN;Acc:ZDB-GENE-041210-131]
ENSDARG00000079463	195 EKK DEVDEKE 568 TTT RTTRTTT	man2b2	mannosidase, alpha, class 2B, member 2 [Source:ZFIN;Acc:ZDB-GENE-140106-166]
ENSDARG00000079363	131 KKK RYKRKKK	LRIG3	leucine rich repeats and immunoglobulin like domains 3 [Source:HGNC Symbol;Acc:HGNC:30991]
ENSDARG00000078582	136 VMM TM-TMMM	myo16	myosin XVI [Source:ZFIN;Acc:ZDB-GENE-070912-470]
ENSDARG00000075123	125 AVA EHAEAAA	trafd1	TRAF-type zinc finger domain containing 1 [Source:ZFIN;Acc:ZDB-GENE-070410-43]
ENSDARG00000059760	320 AAA TAATAAA	wdtc1	WD and tetratricopeptide repeats 1 [Source:ZFIN;Acc:ZDB-GENE-030131-3224]
ENSDARG00000075337	18 AAA VAAVAAA 362 SSP TSSTSSS 451 PAP SPTSPTP	lars2	leucyl-tRNA synthetase 2, mitochondrial [Source:ZFIN;Acc:ZDB-GENE-070928-3]
ENSDARG00000020488	723 PAA VMAVAAA	arhgap17a	Rho GTPase activating protein 17a [Source:ZFIN;Acc:ZDB-GENE-050417-56]
ENSDARG00000077396	99 FFF LIFLFFF	tlcd2	TLC domain containing 2 [Source:ZFIN;Acc:ZDB-GENE-080204-81]
ENSDARG00000017311	562 DDD EDDEDDD	gpsm2	G-protein signaling modulator 2 [Source:ZFIN;Acc:ZDB-GENE-040426-1169]
ENSDARG00000075445	158 VVV IVVIVVV 182 LML QLMQLML 235 RRR HRRHRRR	psmb5	proteasome subunit beta 5 [Source:ZFIN;Acc:ZDB-GENE-990415-215]
ENSDARG00000052063	1204 LLL VLLVLLL	col4a5	collagen, type IV, alpha 5 (Alport syndrome) [Source:ZFIN;Acc:ZDB-GENE-030131-2281]
ENSDARG00000091563	420 TTT ITTITTT	snw1	SNW domain containing 1 [Source:ZFIN;Acc:ZDB-GENE-030131-571]
ENSDARG00000074747	391 RRG QRRQRRR 651 AVA IALIVVV 909 ILL VILVILL 957 RRR KRRKRRR	brwd1	bromodomain and WD repeat domain containing 1 [Source:ZFIN;Acc:ZDB-GENE-041111-120]
ENSDARG00000076847	399 EEE DEEDEEE 1318 LLL MLLMLLL	tnrc6c1	trinucleotide repeat containing 6C1 [Source:ZFIN;Acc:ZDB-GENE-030131-7440]
ENSDARG00000052787	95 SPS TSPTSPS	zdhhc12b	zinc finger, DHHC-type containing 12b [Source:ZFIN;Acc:ZDB-GENE-070705-356]
ENSDARG00000075569	347 VAA TA-TAAA	gpbp1l1	GC-rich promoter binding protein 1-like 1 [Source:ZFIN;Acc:ZDB-GENE-031118-220]
ENSDARG00000077768	625 FFF YFFYFFF	malt1	MALT paracaspase 1 [Source:ZFIN;Acc:ZDB-GENE-070705-156]
ENSDARG00000077295	1022 TTT ATTATTT	akap6	A kinase (PRKA) anchor protein 6 [Source:ZFIN;Acc:ZDB-GENE-120207-2]
ENSDARG00000018065	238 VVV IVVIVVV	ntm	neurotrimin [Source:ZFIN;Acc:ZDB-GENE-060421-6020]
ENSDARG00000078185	361 MTM VMMVMMM 496 VVV IVVIVVV	pacs2	phosphofurin acidic cluster sorting protein 2 [Source:ZFIN;Acc:ZDB-GENE-081218-1]
ENSDARG00000079013	321 GAT VTAVAAA 518 LLL VILVLLL	dpy19l3	dpy-19-like 3 (C. elegans) [Source:ZFIN;Acc:ZDB-GENE-100319-1]
ENSDARG00000076393	82 SSS TSSTSSS 104 GGG TA-TGGG	tmem65	transmembrane protein 65 [Source:ZFIN;Acc:ZDB-GENE-081022-99]
ENSDARG00000076155	105 VLV IPLIVLV 339 AAD KEDKADD 406 ATA SATSATA 422 KKK RKKRKKK 490 SSS ASSASSS	mtpap	mitochondrial poly(A) polymerase [Source:ZFIN;Acc:ZDB-GENE-101208-3]
ENSDARG00000079684	18 VVV IVIIVIV	taf6l	TAF6-like RNA polymerase II, p300/CBP-associated factor (PCAF)-associated factor [Source:ZFIN;Acc:ZDB-GENE-030131-6789]
ENSDARG00000077469	21 EEE QEEQEEE 741 III VIIVIII 827 III VIIVIII	polr1b	polymerase (RNA) I polypeptide B [Source:ZFIN;Acc:ZDB-GENE-040426-1598]
ENSDARG00000078797	907 GGG SGGSGGG	dennd3a	DENN/MADD domain containing 3a [Source:ZFIN;Acc:ZDB-GENE-091230-6]
ENSDARG00000079313	594 AAA TAATAAA	pelp1	proline, glutamate and leucine rich protein 1 [Source:ZFIN;Acc:ZDB-GENE-140106-164]
ENSDARG00000036549	84 KQK MKQMKQK 262 EEE DEEDEEE	agpat3	1-acylglycerol-3-phosphate O-acyltransferase 3 [Source:ZFIN;Acc:ZDB-GENE-040426-2765]
ENSDARG00000076416	1133 AAA VQAVAAA 1144 EEE DEEDEEE	SHROOM2	shroom family member 2 [Source:HGNC Symbol;Acc:HGNC:630]
ENSDARG00000075964	662 APR LAPLAPP	plekhg4	pleckstrin homology domain containing, family G (with RhoGef domain) member 4 [Source:ZFIN;Acc:ZDB-GENE-030131-4824]
ENSDARG00000075463	259 LLL MV-MLLL 261 EEE DQ-DEEE	mss51	MSS51 mitochondrial translational activator [Source:ZFIN;Acc:ZDB-GENE-130530-775]
ENSDARG00000075072	35 DDD EDDEDDD 51 TAG EGVEGAG 59 AIP TEATAAA 428 EEE DEEDEEE 610 CSS QSSQSSS	rpap1	RNA polymerase II associated protein 1 [Source:ZFIN;Acc:ZDB-GENE-090914-1]
ENSDARG00000079912	206 TSS ASSATSS	rapgefl1	Rap guanine nucleotide exchange factor (GEF)-like 1 [Source:ZFIN;Acc:ZDB-GENE-131121-404]
ENSDARG00000007901	232 SGG AGAASGG	crnkl1	crooked neck pre-mRNA splicing factor 1 [Source:ZFIN;Acc:ZDB-GENE-040426-694]
ENSDARG00000078381	337 RRR QRRQRRR 476 AAD SAASAAA	trip11	thyroid hormone receptor interactor 11 [Source:ZFIN;Acc:ZDB-GENE-030131-9833]
ENSDARG00000002249	288 AGG PGDPAGG	tbxas1	thromboxane A synthase 1 (platelet) [Source:ZFIN;Acc:ZDB-GENE-030131-8805]
ENSDARG00000074866	337 TTT VTTVTTT	ptpn5	protein tyrosine phosphatase, non-receptor type 5 [Source:ZFIN;Acc:ZDB-GENE-101028-3]
ENSDARG00000073847	209 EEE DKEDEEE 599 YFF LFFLFFF	rbm15	RNA binding motif protein 15 [Source:ZFIN;Acc:ZDB-GENE-041008-192]
ENSDARG00000074271	168 AAA SAASAAA	wrb	tryptophan rich basic protein [Source:ZFIN;Acc:ZDB-GENE-030131-7696]
ENSDARG00000078056	29 PPP SQPSPPP	RNF208	ring finger protein 208 [Source:HGNC Symbol;Acc:HGNC:25420]
ENSDARG00000075393	323 YYY FYYFYYY	spock2	sparc/osteonectin, cwcv and kazal-like domains proteoglycan (testican) 2 [Source:ZFIN;Acc:ZDB-GENE-090312-170]
ENSDARG00000074506	482 VLL HLLHLLL	tmem94	transmembrane protein 94 [Source:ZFIN;Acc:ZDB-GENE-121130-1]
ENSDARG00000076834	346 LLL RLLRLLL	LRRC75A	si:dkey-151p21.7 [Source:ZFIN;Acc:ZDB-GENE-131127-289]
ENSDARG00000077839	386 LLL VIMVLLL	DHX30	DExH-box helicase 30 [Source:HGNC Symbol;Acc:HGNC:16716]
ENSDARG00000077782	43 VVV IVIIVVV	ACER2	alkaline ceramidase 2 [Source:HGNC Symbol;Acc:HGNC:23675]
ENSDARG00000078188	623 DDD EDDEDDD	fam160a2	family with sequence similarity 160, member A2 [Source:ZFIN;Acc:ZDB-GENE-070912-291]
ENSDARG00000076547	863 SDH EHDEDDH 921 GGA DGGDGGG 969 IVM LMMLMMM	si:ch211-221f10.2	si:ch211-221f10.2 [Source:ZFIN;Acc:ZDB-GENE-140106-124]
ENSDARG00000078261	748 VLV IVLIVLV 788 STS GASGSSS	nphp3	nephronophthisis 3 [Source:ZFIN;Acc:ZDB-GENE-091204-117]
ENSDARG00000075823	828 AVI GIVGAVV	ZNF608	zinc finger protein 608 [Source:HGNC Symbol;Acc:HGNC:29238]
ENSDARG00000075798	610 AAA SAASAAA 840 SGG AGGASGG	usp38	ubiquitin specific peptidase 38 [Source:ZFIN;Acc:ZDB-GENE-101007-2]
ENSDARG00000078685	99 EEE DEEDEEE	rufy1	RUN and FYVE domain containing 1 [Source:ZFIN;Acc:ZDB-GENE-090421-4]
ENSDARG00000078348	1636 PTM SATSPTT	tcf20	transcription factor 20 [Source:ZFIN;Acc:ZDB-GENE-110411-97]
ENSDARG00000078127	1411 LLL IL-ILLL	neurl4	neuralized E3 ubiquitin protein ligase 4 [Source:ZFIN;Acc:ZDB-GENE-100318-4]
ENSDARG00000074424	126 LLL IL-ILLL	ibtk	inhibitor of Bruton agammaglobulinemia tyrosine kinase [Source:ZFIN;Acc:ZDB-GENE-030131-6246]
ENSDARG00000078139	257 DDD EDDEDDD	appl2	adaptor protein, phosphotyrosine interaction, PH domain and leucine zipper containing 2 [Source:ZFIN;Acc:ZDB-GENE-081016-2]
ENSDARG00000076735	240 MMM VLMVMMM 639 YYY HYYHYYY 1300 VII TVITVII 1420 III VIVVIII 1438 VVV IVVIVVV 1602 KKK TKKTKKK 1635 QQQ HQQHQQQ 2027 III VIIVIII 2091 KKK RKKRKKK	si:dkey-193c22.2	si:dkey-193c22.2 [Source:ZFIN;Acc:ZDB-GENE-070705-337]
ENSDARG00000077698	102 ATA SATSATA	rsad1	radical S-adenosyl methionine domain containing 1 [Source:ZFIN;Acc:ZDB-GENE-030131-2508]
ENSDARG00000078227	160 TTT STTSTTT 257 RKR QKKQRKK 491 KKK RKKRKKK 639 TTT STSSTTT 785 TTT VSIVTTT 1086 RLF VLLVLLL 1339 LLI FLLFLLL 1527 WGG EGGEGGG 1632 SLS TSSTSSS	cspg4	chondroitin sulfate proteoglycan 4 [Source:ZFIN;Acc:ZDB-GENE-050519-1]
ENSDARG00000062152	152 SKK PTEPSKK	chaf1a	chromatin assembly factor 1, subunit A (p150) [Source:ZFIN;Acc:ZDB-GENE-030131-5366]
ENSDARG00000017886	72 KKK RKKRKKK 268 EEE DEEDEEE 344 TSS ASSATSS 517 TTM VMTVMTM 592 GGG EGGEGGG	zbtb11	zinc finger and BTB domain containing 11 [Source:ZFIN;Acc:ZDB-GENE-030131-5055]
ENSDARG00000027234	321 RMM KRMKRMM 351 AAG TAATAAA	ift88	intraflagellar transport 88 homolog [Source:ZFIN;Acc:ZDB-GENE-030131-574]
ENSDARG00000075017	94 KKK RKRRKKK	myzap	myocardial zonula adherens protein [Source:ZFIN;Acc:ZDB-GENE-041111-91]
ENSDARG00000006677	487 LLL QLLQLLL 500 EEE DEEDEEE	ripk1l	receptor (TNFRSF)-interacting serine-threonine kinase 1, like [Source:ZFIN;Acc:ZDB-GENE-070705-132]
ENSDARG00000074244	47 EEV GLEGEEE 73 TTT ATTATTT	arhgef10lb	Rho guanine nucleotide exchange factor (GEF) 10-like b [Source:ZFIN;Acc:ZDB-GENE-090313-222]
ENSDARG00000075621	39 KKK RKKRKKK	birc5a	baculoviral IAP repeat containing 5a [Source:ZFIN;Acc:ZDB-GENE-030826-1]
ENSDARG00000074346	68 TTT ATTATTT 136 EEE DEEDEEE	l3mbtl1b	l(3)mbt-like 1b (Drosophila) [Source:ZFIN;Acc:ZDB-GENE-100922-38]
ENSDARG00000079438	146 QQQ HQQHQQQ	pkp3b	plakophilin 3b [Source:ZFIN;Acc:ZDB-GENE-130530-870]
ENSDARG00000079967	228 ATT VT-VATT 379 PPP APPAPPP	prkd3	protein kinase D3 [Source:ZFIN;Acc:ZDB-GENE-130530-880]
ENSDARG00000077231	849 HKH QHKQHKH 998 SSP APSASSP	vwf	von Willebrand factor [Source:ZFIN;Acc:ZDB-GENE-070103-1]
ENSDARG00000076651	378 AAA TAATAAA 409 SSS GSSGSSS	zmp:0000001167	zmp:0000001167 [Source:ZFIN;Acc:ZDB-GENE-140106-127]
ENSDARG00000078215	47 RRR HRRHRRR 206 GGG SGGSGGG 229 TTT APTATTT	rbsn	rabenosyn, RAB effector [Source:ZFIN;Acc:ZDB-GENE-100525-1]
ENSDARG00000078567	172 AAA VAAVAAA 210 HRR QHRQHRR	lonrf1l	LON peptidase N-terminal domain and ring finger 1, like [Source:ZFIN;Acc:ZDB-GENE-081104-397]
ENSDARG00000077934	157 VVV LVVLVVV	tegt	testis enhanced gene transcript (BAX inhibitor 1) [Source:ZFIN;Acc:ZDB-GENE-030826-10]
ENSDARG00000020134	630 SSS TSSTSSS	sipa1l1	signal-induced proliferation-associated 1 like 1 [Source:ZFIN;Acc:ZDB-GENE-030131-9909]
ENSDARG00000058690	641 RRR KRRKRRR	cgnb	cingulin b [Source:ZFIN;Acc:ZDB-GENE-050208-72]
ENSDARG00000078593	386 TTT STSSTTT 1014 TTT STTSTTT 1158 QQQ HQQHQQQ	vwa8	von Willebrand factor A domain containing 8 [Source:ZFIN;Acc:ZDB-GENE-070912-407]
ENSDARG00000076560	71 DDD EDDEDDD	apbb1	amyloid beta (A4) precursor protein-binding, family B, member 1 (Fe65) [Source:ZFIN;Acc:ZDB-GENE-091118-127]
ENSDARG00000076466	413 PPP SPPSPPP	maml1	mastermind-like transcriptional coactivator 1 [Source:ZFIN;Acc:ZDB-GENE-100820-2]
ENSDARG00000061647	698 YYY FYYFYYY	nrxn1a	neurexin 1a [Source:ZFIN;Acc:ZDB-GENE-070206-1]
ENSDARG00000016212	265 EEE DEEDEEE 492 TGT STASTAT 1079 GGG APGAGGG	nup214	nucleoporin 214 [Source:ZFIN;Acc:ZDB-GENE-110203-3]
ENSDARG00000077546	3 LLL IVLILLL	zdhhc1	zinc finger, DHHC-type containing 1 [Source:ZFIN;Acc:ZDB-GENE-130925-1]
ENSDARG00000036383	264 EEE DE-DEEE 289 EEE DE-DEEE 324 YYY CY-CYYY	si:ch73-335m24.5	si:ch73-335m24.5 [Source:ZFIN;Acc:ZDB-GENE-100922-39]
ENSDARG00000075067	191 QRQ MQQMQQQ 284 RRR KRRKRRR	aipl1	aryl hydrocarbon receptor interacting protein-like 1 [Source:ZFIN;Acc:ZDB-GENE-131121-577]
ENSDARG00000078894	58 DDD EDDEDDD	hemk1	HemK methyltransferase family member 1 [Source:ZFIN;Acc:ZDB-GENE-050208-185]
ENSDARG00000078523	876 QQQ HQQHQQQ	ddr1	discoidin domain receptor tyrosine kinase 1 [Source:ZFIN;Acc:ZDB-GENE-060323-2]
ENSDARG00000075245	112 SST ASSASSS 391 ASA PSSPSSS 392 SSA TSSTSSS	wdr11	WD repeat domain 11 [Source:ZFIN;Acc:ZDB-GENE-081107-28]
ENSDARG00000076611	27 DDD EDDEDDD 55 KKK RKKRKKK	fbxo21	F-box protein 21 [Source:ZFIN;Acc:ZDB-GENE-100922-229]
ENSDARG00000095086	217 RTT GTTGRTT	cfdp1	craniofacial development protein 1 [Source:ZFIN;Acc:ZDB-GENE-030131-5736]
ENSDARG00000074843	880 PAP SPPSPPP	phldb2b	pleckstrin homology-like domain, family B, member 2b [Source:ZFIN;Acc:ZDB-GENE-030131-3235]
ENSDARG00000078652	664 EEE DEEDEEE	ZFYVE1	zinc finger FYVE-type containing 1 [Source:HGNC Symbol;Acc:HGNC:13180]
ENSDARG00000079163	25 KKK RKKRKKK	best2	bestrophin 2 [Source:ZFIN;Acc:ZDB-GENE-090312-127]
ENSDARG00000077473	106 TTT STTSTTT	mych	myelocytomatosis oncogene homolog [Source:ZFIN;Acc:ZDB-GENE-030219-51]
ENSDARG00000076376	36 AVV LVVLVVV	tmem175	transmembrane protein 175 [Source:ZFIN;Acc:ZDB-GENE-070705-79]
ENSDARG00000079049	210 YYY FYYFYYY 368 III LIILIII 429 MMM LMMLMMM	cercam	cerebral endothelial cell adhesion molecule [Source:ZFIN;Acc:ZDB-GENE-030131-9787]
ENSDARG00000035751	964 SSS TASTSSS	ipo7	importin 7 [Source:ZFIN;Acc:ZDB-GENE-030131-458]
ENSDARG00000074137	752 MII VMIVMII 1013 ASS PSSPSSS 1211 RQQ LQQLQQQ 1309 AEA SDESAEA 1310 TPP STPSTPP	c2cd3	C2 calcium-dependent domain containing 3 [Source:ZFIN;Acc:ZDB-GENE-060503-104]
ENSDARG00000079881	423 VVV MIVMVVV	tcaim	T-cell activation inhibitor, mitochondrial [Source:ZFIN;Acc:ZDB-GENE-160113-67]
ENSDARG00000078546	76 IIL VLIVIII 421 ILL VMLVILL	cars2	cysteinyl-tRNA synthetase 2, mitochondrial [Source:ZFIN;Acc:ZDB-GENE-030131-5564]
ENSDARG00000077583	350 ASS TSSTASS	b4gat1	beta-1,4-glucuronyltransferase 1 [Source:ZFIN;Acc:ZDB-GENE-121001-5]
ENSDARG00000078094	374 RRR KRRKRRR	lmf2a	lipase maturation factor 2a [Source:ZFIN;Acc:ZDB-GENE-080723-47]
ENSDARG00000079634	546 III MIIMIII 626 TAT STASTAT 713 PPS QPPQPPP	filip1b	filamin A interacting protein 1b [Source:ZFIN;Acc:ZDB-GENE-030131-1935]
ENSDARG00000017397	812 EEE DEEDEEE	smarcc1a	SWI/SNF related, matrix associated, actin dependent regulator of chromatin, subfamily c, member 1a [Source:ZFIN;Acc:ZDB-GENE-080514-3]
ENSDARG00000079064	589 SSS TASTSSS	PDE2A	phosphodiesterase 2A [Source:HGNC Symbol;Acc:HGNC:8777]
ENSDARG00000074750	468 SSS PSSPSSS 588 QQQ HQQHQQQ 778 APA TAATAAA 1053 HYF LHFLHFF	qser1	glutamine and serine rich 1 [Source:ZFIN;Acc:ZDB-GENE-030131-2978]
ENSDARG00000077804	20 VVV LI-LVVV 252 RRR KRRKRRR 285 LLL VLLVLLL 370 III VIVVIII	hgsnat	heparan-alpha-glucosaminide N-acetyltransferase [Source:ZFIN;Acc:ZDB-GENE-140106-144]
ENSDARG00000078759	688 VVA IVVIVVV	dna2	DNA replication helicase/nuclease 2 [Source:ZFIN;Acc:ZDB-GENE-090313-71]
ENSDARG00000077516	1050 FFF LFFLFFF	RECQL4	RecQ like helicase 4 [Source:HGNC Symbol;Acc:HGNC:9949]
ENSDARG00000075859	261 AAA SAASAAA 915 KKK RKKRKKK 919 ATV STTSTTT	mcf2la	mcf.2 cell line derived transforming sequence-like a [Source:ZFIN;Acc:ZDB-GENE-090312-122]
ENSDARG00000074084	40 GCG AS-AGCG	strip1	striatin interacting protein 1 [Source:ZFIN;Acc:ZDB-GENE-040426-2927]
ENSDARG00000070164	792 TTV ATTATTT	ubr2	ubiquitin protein ligase E3 component n-recognin 2 [Source:ZFIN;Acc:ZDB-GENE-081107-29]
ENSDARG00000044575	464 TTA ITTITTT 1002 DGG SGGSGGG	vars	valyl-tRNA synthetase [Source:ZFIN;Acc:ZDB-GENE-010601-1]
ENSDARG00000074384	150 EEE DEEDEEE	slc12a8	solute carrier family 12, member 8 [Source:ZFIN;Acc:ZDB-GENE-030131-5654]
ENSDARG00000077812	579 GGV SGGSGGG	slc5a3b	solute carrier family 5 (sodium/myo-inositol cotransporter), member 3b [Source:ZFIN;Acc:ZDB-GENE-070912-43]
ENSDARG00000077753	882 KEE DEEDEEE 1139 EEE DEEDEEE 1565 QHH LHHLHHH 1658 DDD EDDEDDD 1953 PTP APAAPAP	SZT2	seizure threshold 2 homolog (mouse) [Source:HGNC Symbol;Acc:HGNC:29040]
ENSDARG00000074727	109 DDD EDDEDDD 416 YDD EDDEDDD	dnajc10	DnaJ (Hsp40) homolog, subfamily C, member 10 [Source:ZFIN;Acc:ZDB-GENE-070327-1]
ENSDARG00000063525	55 TAS VTAVTAA 296 RRR KRRKRRR	adpgk	ADP-dependent glucokinase [Source:ZFIN;Acc:ZDB-GENE-061103-421]
ENSDARG00000079957	204 KKK RKKRKKK 228 VVG AVVAVVV 269 VVT IVVIVVV 441 HPH YHHYHHH	zgc:152986	zgc:152986 [Source:EntrezGene;Acc:768168]
ENSDARG00000076351	628 VVV IVVIVVV	brinp3a.1	bone morphogenetic protein/retinoic acid inducible neural-specific 3a, tandem duplicate 1 [Source:ZFIN;Acc:ZDB-GENE-080218-16]
ENSDARG00000075400	10 LSL ALSALSL	FBXO33	F-box protein 33 [Source:HGNC Symbol;Acc:HGNC:19833]
ENSDARG00000074311	1261 AAV TAATAAA	mast2	microtubule associated serine/threonine kinase 2 [Source:ZFIN;Acc:ZDB-GENE-050309-150]
ENSDARG00000079530	732 VVV LV-LVVV	si:dkey-17m8.1	si:dkey-17m8.1 [Source:ZFIN;Acc:ZDB-GENE-110411-225]
ENSDARG00000074842	332 SSC LSSLSSS	snx8a	sorting nexin 8a [Source:ZFIN;Acc:ZDB-GENE-031202-1]
ENSDARG00000078890	758 MMT LM-LMMM	wdfy3	WD repeat and FYVE domain containing 3 [Source:ZFIN;Acc:ZDB-GENE-070705-153]
ENSDARG00000079900	1071 DDD EDDEDDD	shroom4	shroom family member 4 [Source:ZFIN;Acc:ZDB-GENE-041111-246]
ENSDARG00000003251	217 PPP SPPSPPP 468 QQQ HQQHQQQ	zbtb22b	zinc finger and BTB domain containing 22b [Source:ZFIN;Acc:ZDB-GENE-010110-4]
ENSDARG00000023443	619 LLL MLLMLLL	tjp2b	tight junction protein 2b (zona occludens 2) [Source:ZFIN;Acc:ZDB-GENE-040718-58]
ENSDARG00000075532	506 QEE KEEKQEE	slc4a11	solute carrier family 4, sodium borate transporter, member 11 [Source:ZFIN;Acc:ZDB-GENE-090313-183]
ENSDARG00000074949	160 TAA SAASTAA 189 TII VIIVIII	C1QTNF7	C1q and tumor necrosis factor related protein 7 [Source:HGNC Symbol;Acc:HGNC:14342]
ENSDARG00000076268	170 RRR KRKKRRR	C9orf172 (1 of many)	chromosome 9 open reading frame 172 [Source:HGNC Symbol;Acc:HGNC:37284]
ENSDARG00000074726	116 RHC QRRQRRR 237 SSS ASSASSS	nrde2	NRDE-2, necessary for RNA interference, domain containing [Source:ZFIN;Acc:ZDB-GENE-111117-3]
ENSDARG00000075299	204 TVA MAVMTVV	aaed1	AhpC/TSA antioxidant enzyme domain containing 1 [Source:ZFIN;Acc:ZDB-GENE-110914-194]
ENSDARG00000017744	298 AAT STASAAT	smc2	structural maintenance of chromosomes 2 [Source:ZFIN;Acc:ZDB-GENE-030131-105]
ENSDARG00000016981	100 FFF LFFLFFF	bcar3	breast cancer anti-estrogen resistance 3 [Source:ZFIN;Acc:ZDB-GENE-080513-4]
ENSDARG00000075230	591 EEE DEEDEEE	tet1	tet methylcytosine dioxygenase 1 [Source:ZFIN;Acc:ZDB-GENE-090312-88]
ENSDARG00000073721	39 III MY-MIII	smarcad1b	SWI/SNF-related, matrix-associated actin-dependent regulator of chromatin, subfamily a, containing DEAD/H box 1 b [Source:ZFIN;Acc:ZDB-GENE-091113-61]
ENSDARG00000076797	193 VII LTILIII 204 HXQ RQQRQQQ 231 KKK RKKRKKK	si:dkey-178o16.4	si:dkey-178o16.4 [Source:ZFIN;Acc:ZDB-GENE-131127-163]
ENSDARG00000079876	170 AVV IVVIVVV	C2CD4C (1 of many)	C2 calcium dependent domain containing 4C [Source:HGNC Symbol;Acc:HGNC:29417]
ENSDARG00000076004	196 III VIVVIII	ppp2r3b	protein phosphatase 2, regulatory subunit B'', beta [Source:ZFIN;Acc:ZDB-GENE-070912-268]
ENSDARG00000017891	3 ILL VMGVILL	tcp1	t-complex 1 [Source:ZFIN;Acc:ZDB-GENE-990714-24]
ENSDARG00000015805	897 SLL VLLVLLL	cgnl1	cingulin-like 1 [Source:ZFIN;Acc:ZDB-GENE-071009-2]
ENSDARG00000086245	167 QQQ PQQPQQQ	si:dkeyp-121d2.7	si:dkeyp-121d2.7 [Source:ZFIN;Acc:ZDB-GENE-141215-52]
ENSDARG00000016477	27 VVV IV-IVVV	eif4a2	eukaryotic translation initiation factor 4A, isoform 2 [Source:ZFIN;Acc:ZDB-GENE-040426-2802]
ENSDARG00000068191	182 FFF IDFIFFF 527 VII LIILIII 578 III LI-LIII	cdh15	cadherin 15, type 1, M-cadherin (myotubule) [Source:ZFIN;Acc:ZDB-GENE-030131-780]
ENSDARG00000037433	474 DDD EDDEDDD 542 PEP QSPQPPP	fmr1	fragile X mental retardation 1 [Source:ZFIN;Acc:ZDB-GENE-020731-6]
ENSDARG00000017199	57 GGG DGGDGGG 226 GRR KRRKRRR 278 LFF VSFVLFF 474 GGG SDGSGGG 775 EQP RQQRQQQ	elp2	elongator acetyltransferase complex subunit 2 [Source:ZFIN;Acc:ZDB-GENE-060503-525]
ENSDARG00000052148	361 AAA SAASAAA	ptgs1	prostaglandin-endoperoxide synthase 1 [Source:ZFIN;Acc:ZDB-GENE-020530-1]
ENSDARG00000071042	215 VVA ITVIVVV	cx28.8	connexin 28.8 [Source:ZFIN;Acc:ZDB-GENE-050616-1]
ENSDARG00000089314	206 III VIIVIII	mapta	microtubule-associated protein tau a [Source:ZFIN;Acc:ZDB-GENE-081027-1]
ENSDARG00000045066	302 WWW GWWGWWW 317 QYE GHYGQYH 474 YFY CYYCYYY 476 LFC VYFVLFF	entpd1	ectonucleoside triphosphate diphosphohydrolase 1 [Source:ZFIN;Acc:ZDB-GENE-040801-58]
ENSDARG00000088356	122 LIL RQLRLLL	tmem117	transmembrane protein 117 [Source:ZFIN;Acc:ZDB-GENE-040426-2809]
ENSDARG00000079932	26 QQH EQ-EQQQ 137 VVL IV-IVVV	zgc:152830	zgc:152830 [Source:ZFIN;Acc:ZDB-GENE-090312-55]
ENSDARG00000091831	620 EEE DQEDEEE	ddx27	DEAD (Asp-Glu-Ala-Asp) box polypeptide 27 [Source:ZFIN;Acc:ZDB-GENE-031001-8]
ENSDARG00000079143	89 DDD ESDEDDD	si:ch73-278m9.1	si:ch73-278m9.1 [Source:ZFIN;Acc:ZDB-GENE-141212-261]
ENSDARG00000058148	57 LLM VLLVLLL	dnajc7	DnaJ (Hsp40) homolog, subfamily C, member 7 [Source:ZFIN;Acc:ZDB-GENE-040426-2483]
ENSDARG00000076779	382 WLL QLLQLLL	fam13b	family with sequence similarity 13, member B [Source:ZFIN;Acc:ZDB-GENE-030131-4913]
ENSDARG00000035074	734 RRR GRRGRRR	rtel1	regulator of telomere elongation helicase 1 [Source:ZFIN;Acc:ZDB-GENE-050306-11]
ENSDARG00000009754	35 TTT ITTITTT 104 RRR KRRKRRR 385 EQQ KQQKQQQ 642 RRH SDRSRRR	zc3h11a	zinc finger CCCH-type containing 11A [Source:ZFIN;Acc:ZDB-GENE-030131-3272]
ENSDARG00000000729	48 QRQ KQQKQQQ	daxx	death-domain associated protein [Source:ZFIN;Acc:ZDB-GENE-010110-3]
ENSDARG00000053196	1227 TTT ATTATTT	mtor	mechanistic target of rapamycin (serine/threonine kinase) [Source:ZFIN;Acc:ZDB-GENE-030131-2974]
ENSDARG00000091652	421 DDD EDEEDDD 640 LII VIIVIII 644 TAA SAASAAA 880 VVV MVVMVVV	xrn1	5'-3' exoribonuclease 1 [Source:ZFIN;Acc:ZDB-GENE-040426-1203]
ENSDARG00000090976	137 TTT AT-ATTT	NABP2	si:ch73-190f16.2 [Source:ZFIN;Acc:ZDB-GENE-160114-62]
ENSDARG00000093864	124 DDD EDDEDDD 169 LVT STTSTTT 386 TTT MTTMTTT	wee1	WEE1 G2 checkpoint kinase [Source:ZFIN;Acc:ZDB-GENE-030131-5268]
ENSDARG00000078856	180 TTA STTSTTT	slc22a23	solute carrier family 22, member 23 [Source:ZFIN;Acc:ZDB-GENE-030131-3564]
ENSDARG00000041729	296 QPQ RQPRQPQ	sntb1	syntrophin, basic 1 [Source:ZFIN;Acc:ZDB-GENE-040704-13]
ENSDARG00000088246	59 TAV GVAGAAV	thoc1	THO complex 1 [Source:ZFIN;Acc:ZDB-GENE-030826-9]
ENSDARG00000026834	4 AAA TAATAAA	cdr2l	cerebellar degeneration-related protein 2-like [Source:ZFIN;Acc:ZDB-GENE-030131-8171]
ENSDARG00000088232	10 VLV AVLAVLV	SHISA2	shisa family member 2 [Source:HGNC Symbol;Acc:HGNC:20366]
ENSDARG00000074996	163 RRR KRKKRRR	tbrg1	transforming growth factor beta regulator 1 [Source:ZFIN;Acc:ZDB-GENE-080220-62]
ENSDARG00000042520	111 QQQ EQQEQQQ 118 EAT KGGKEGG 156 RRR PRRPRRR 167 QQQ RKQRQQQ 185 VVV IVVIVVV 324 VSV AVVAVVV 365 TTT STSSTTT	UTP14C	si:dkey-251i10.3 [Source:ZFIN;Acc:ZDB-GENE-060526-271]
ENSDARG00000033965	35 TTA ST-STTT	nup58	nucleoporin 58 [Source:ZFIN;Acc:ZDB-GENE-040426-2326]
ENSDARG00000089434	106 ITS RSSRSSS	etv7	ets variant 7 [Source:ZFIN;Acc:ZDB-GENE-070209-53]
ENSDARG00000042236	611 KKK RKRRKKK 1114 ITT ATTATTT 1437 DDD EDDEDDD 1736 AAA SAASAAA	atrx	alpha thalassemia/mental retardation syndrome X-linked homolog (human) [Source:ZFIN;Acc:ZDB-GENE-030912-11]
ENSDARG00000076624	1303 SAA PTAPSAA	ptprb	protein tyrosine phosphatase, receptor type, b [Source:ZFIN;Acc:ZDB-GENE-101108-3]
ENSDARG00000044299	293 SSS ASSASSS 474 TTV SVTSTTT	lmnb1	lamin B1 [Source:ZFIN;Acc:ZDB-GENE-020424-2]
ENSDARG00000087525	177 EEE DE-DEEE 179 AEG VA-VAEA	CABZ01045212.1
ENSDARG00000091413	41 KKK RKKRKKK 46 DDD EDDEDDD	TIMM22	translocase of inner mitochondrial membrane 22 [Source:HGNC Symbol;Acc:HGNC:17317]
ENSDARG00000091557	410 IVV AVVAVVV	mmp19	matrix metallopeptidase 19 [Source:ZFIN;Acc:ZDB-GENE-100308-3]
ENSDARG00000010873	486 SSS ASSASSS	DDX17	si:dkey-156n14.5 [Source:ZFIN;Acc:ZDB-GENE-030131-18]
ENSDARG00000019341	119 AAA SAVSAAA	gpc1a	glypican 1a [Source:ZFIN;Acc:ZDB-GENE-051120-147]
ENSDARG00000090815	161 VVV ALVAVVV	kcnj10a	potassium inwardly-rectifying channel, subfamily J, member 10a [Source:ZFIN;Acc:ZDB-GENE-130726-1]
ENSDARG00000086302	154 VVV LVVLVVV 247 SAA TSATSAA	proser1	proline and serine rich 1 [Source:ZFIN;Acc:ZDB-GENE-111003-1]
ENSDARG00000002720	167 III VIVVIII 378 TTT STASTTT	utp15	utp15, U3 small nucleolar ribonucleoprotein, homolog [Source:ZFIN;Acc:ZDB-GENE-030131-3831]
ENSDARG00000058571	213 LLM QLLQLLL	pdp2	putative pyruvate dehydrogenase phosphatase isoenzyme 2 [Source:ZFIN;Acc:ZDB-GENE-000921-2]
ENSDARG00000089878	218 QKQ PHKPQKQ	nedd9	neural precursor cell expressed, developmentally down-regulated 9 [Source:ZFIN;Acc:ZDB-GENE-061013-318]
ENSDARG00000089369	63 AEE KEEKEEE 80 GGG AG-AGGG	fdxr	ferredoxin reductase [Source:ZFIN;Acc:ZDB-GENE-130613-2]
ENSDARG00000014004	392 ILL VLLVILL	eif2b4	eukaryotic translation initiation factor 2B, subunit 4 delta [Source:ZFIN;Acc:ZDB-GENE-030131-955]
ENSDARG00000036415	264 PPP SPQSPPP 419 HHH RHHRHHH	glb1	galactosidase, beta 1 [Source:ZFIN;Acc:ZDB-GENE-050410-9]
ENSDARG00000089917	464 III LIILIII 479 AAA STASAAA 616 AAA SAASAAA	sh3tc2	SH3 domain and tetratricopeptide repeats 2 [Source:ZFIN;Acc:ZDB-GENE-081104-347]
ENSDARG00000015567	185 PPP APPAPPP	zic1	zic family member 1 (odd-paired homolog, Drosophila) [Source:ZFIN;Acc:ZDB-GENE-000208-4]
ENSDARG00000089888	36 TTT ITTITTT	daglb	diacylglycerol lipase, beta [Source:ZFIN;Acc:ZDB-GENE-070619-2]
ENSDARG00000079468	373 KKK RKKRKKK	RHOBTB1	Rho related BTB domain containing 1 [Source:HGNC Symbol;Acc:HGNC:18738]
ENSDARG00000086678	1346 VVV AVAAVVV 1479 VVV MVVMVVV	ascc3	activating signal cointegrator 1 complex subunit 3 [Source:ZFIN;Acc:ZDB-GENE-130214-2]
ENSDARG00000016664	27 EEE DKDDEEE 240 VAA STASAAA 615 GVA SGVSGVA	rnf20	ring finger protein 20, E3 ubiquitin protein ligase [Source:ZFIN;Acc:ZDB-GENE-130404-2]
ENSDARG00000007727	51 SSS THSTSSS	rgl2	ral guanine nucleotide dissociation stimulator-like 2 [Source:ZFIN;Acc:ZDB-GENE-010131-1]
ENSDARG00000034693	201 SSV GSSGSSS	mysm1	Myb-like, SWIRM and MPN domains 1 [Source:ZFIN;Acc:ZDB-GENE-041014-28]
ENSDARG00000045305	101 AAV TAATAAA	pde7a	phosphodiesterase 7A [Source:ZFIN;Acc:ZDB-GENE-031222-10]
ENSDARG00000017929	783 VVV IVMIVVV	ncoa2	nuclear receptor coactivator 2 [Source:ZFIN;Acc:ZDB-GENE-010406-3]
ENSDARG00000086425	663 LLL ML-MLLL	prpf3	PRP3 pre-mRNA processing factor 3 homolog (yeast) [Source:ZFIN;Acc:ZDB-GENE-040823-3]
ENSDARG00000059097	745 KRR QRRQKRR 1191 EEE DEEDEEE	nktr	natural killer cell triggering receptor [Source:ZFIN;Acc:ZDB-GENE-030131-1725]
ENSDARG00000054746	1455 AAT SAASAAA	uggt1	UDP-glucose glycoprotein glucosyltransferase 1 [Source:ZFIN;Acc:ZDB-GENE-061103-619]
ENSDARG00000040326	155 DGD SGGSGGG 225 ASS TASTASS 520 VVV IVVIVVV 677 EEE DEEDEEE 791 KKK RKKRKKK	DHX29	DExH-box helicase 29 [Source:HGNC Symbol;Acc:HGNC:15815]
ENSDARG00000055284	226 TII VIIVIII	afap1	actin filament associated protein 1 [Source:ZFIN;Acc:ZDB-GENE-100316-6]
ENSDARG00000002991	956 AAT VAAVAAA	cep135	centrosomal protein 135 [Source:ZFIN;Acc:ZDB-GENE-041210-325]
ENSDARG00000009341	946 SSS TISTSSS 1669 HHH RQHRHHH	nrap	nebulin-related anchoring protein [Source:ZFIN;Acc:ZDB-GENE-060616-224]
ENSDARG00000044914	143 MMM VMVVMMM	suclg2	succinate-CoA ligase, GDP-forming, beta subunit [Source:ZFIN;Acc:ZDB-GENE-030114-3]
ENSDARG00000017037	110 QKQ HQ-HQKQ 392 QKK RKKRKKK 497 YYY FYYFYYY	ikbkg	inhibitor of kappa light polypeptide gene enhancer in B-cells, kinase gamma [Source:ZFIN;Acc:ZDB-GENE-050327-68]
ENSDARG00000021550	187 TTT ATTATTT	rad23b	RAD23 homolog B, nucleotide excision repair protein [Source:ZFIN;Acc:ZDB-GENE-040426-1487]
ENSDARG00000020759	96 TTS PTTPTTT 102 EEE DEDDEEE	ef1	E74-like factor 1 (ets domain transcription factor) [Source:ZFIN;Acc:ZDB-GENE-980526-335]
ENSDARG00000071013	58 IML VMLVIMM	arl6ip6	ADP-ribosylation factor-like 6 interacting protein 6 [Source:ZFIN;Acc:ZDB-GENE-070410-117]
ENSDARG00000014498	302 LLL ILLILLL	ythdf2	YTH N(6)-methyladenosine RNA binding protein 2 [Source:ZFIN;Acc:ZDB-GENE-040426-948]
ENSDARG00000070864	199 GGG SGSSGGG 228 AVI PIVPAVI	bcl6a	B-cell CLL/lymphoma 6a (zinc finger protein 51) [Source:ZFIN;Acc:ZDB-GENE-040426-1696]
ENSDARG00000004094	233 KKK RKKRKKK 412 TKD AKTATTT 413 PPP SPPSPPP 449 DDD EDDEDDD	acsbg2	acyl-CoA synthetase bubblegum family member 2 [Source:ZFIN;Acc:ZDB-GENE-030131-7099]
ENSDARG00000090656	99 VTT ATTATTT 102 PSS AKSASSS 236 VVV IVVIVVV	tomm20a	translocase of outer mitochondrial membrane 20 [Source:ZFIN;Acc:ZDB-GENE-040426-1976]
ENSDARG00000004082	85 VVV IVVIVVV 112 DDD ESDEDDD	cx39.9	connexin 39.9 [Source:ZFIN;Acc:ZDB-GENE-040406-2]
ENSDARG00000090337	541 PLL ILLILLL 666 QQQ RKQRQQQ	pprc1	peroxisome proliferator-activated receptor gamma, coactivator-related 1 [Source:ZFIN;Acc:ZDB-GENE-030131-9858]
ENSDARG00000077093	560 LMS VMMVLMM	scaf4a	SR-related CTD-associated factor 4a [Source:ZFIN;Acc:ZDB-GENE-030131-9003]
ENSDARG00000008480	226 QEQ GEEGEEE	trmt61a	tRNA methyltransferase 61A [Source:ZFIN;Acc:ZDB-GENE-040718-5]
ENSDARG00000091348	139 LVV AVVAVVV	rtn3	reticulon 3 [Source:ZFIN;Acc:ZDB-GENE-030710-5]
ENSDARG00000036558	662 VLV IVLIVLV 1012 ISI TILTILI	col18a1	collagen type XVIII, alpha 1 [Source:ZFIN;Acc:ZDB-GENE-030516-3]
ENSDARG00000018426	326 AIV SAISAIV	aldh7a1	aldehyde dehydrogenase 7 family, member A1 [Source:ZFIN;Acc:ZDB-GENE-030131-6129]
ENSDARG00000090039	757 TST ALSATST	reck	reversion-inducing-cysteine-rich protein with kazal motifs [Source:ZFIN;Acc:ZDB-GENE-070117-37]
ENSDARG00000035420	166 QQQ LQQLQQQ	ophn1	oligophrenin 1 [Source:ZFIN;Acc:ZDB-GENE-040718-464]
ENSDARG00000060030	1224 AAA TAATAAA 1467 SPA VPPVSPA	setd1a	SET domain containing 1A [Source:ZFIN;Acc:ZDB-GENE-080521-4]
ENSDARG00000087074	381 PPA TAPTAPA 412 TTT ITTITTT	znf574	zinc finger protein 574 [Source:ZFIN;Acc:ZDB-GENE-100922-259]
ENSDARG00000060687	1591 PPP SPPSPPP	chd2	chromodomain helicase DNA binding protein 2 [Source:ZFIN;Acc:ZDB-GENE-050419-256]
ENSDARG00000030756	615 III VLIVIII	dnmt1	DNA (cytosine-5-)-methyltransferase 1 [Source:ZFIN;Acc:ZDB-GENE-990714-15]
ENSDARG00000037928	324 EEE DEEDEEE	ddx42	DEAD (Asp-Glu-Ala-Asp) box helicase 42 [Source:ZFIN;Acc:ZDB-GENE-050706-53]
ENSDARG00000087327	283 LLL VLLVLLL	cbx8a	chromobox homolog 8a (Pc class homolog, Drosophila) [Source:ZFIN;Acc:ZDB-GENE-040405-1]
ENSDARG00000087910	135 YYH FYYFYYY 261 YYY HYYHYYY	dact3a	dishevelled-binding antagonist of beta-catenin 3a [Source:ZFIN;Acc:ZDB-GENE-091204-226]
ENSDARG00000054799	54 AVA TIATAAA 130 VVV AVVAVVV	rfc1	replication factor C (activator 1) 1 [Source:ZFIN;Acc:ZDB-GENE-070410-99]
ENSDARG00000087528	348 RKR QKKQRKK	snip1	Smad nuclear interacting protein [Source:ZFIN;Acc:ZDB-GENE-041026-3]
ENSDARG00000013667	90 EQE DEEDEEE 488 SSA GSSGSSS	tbck	TBC1 domain containing kinase [Source:ZFIN;Acc:ZDB-GENE-070112-1062]
ENSDARG00000087697	399 KKK RKKRKKK	lpl	lipoprotein lipase [Source:ZFIN;Acc:ZDB-GENE-990415-139]
ENSDARG00000090770	466 LLL VLVVLLL	RNF31	ring finger protein 31 [Source:HGNC Symbol;Acc:HGNC:16031]
ENSDARG00000060771	429 KMM VMMVMMM 470 KKK RKKRKKK 654 TLT ESLETLT 676 QQQ EDQEQQQ	map7d3	MAP7 domain containing 3 [Source:ZFIN;Acc:ZDB-GENE-121129-3]
ENSDARG00000087887	327 EEG DE-DEEE 348 PPP AP-APPP	phf21b	PHD finger protein 21B [Source:ZFIN;Acc:ZDB-GENE-120824-1]
ENSDARG00000016968	60 QPP SPPSPPP 604 AAA SAASAAA	tmem214	transmembrane protein 214 [Source:ZFIN;Acc:ZDB-GENE-110307-2]
ENSDARG00000027109	501 LAA TAATAAA 1011 PPP QSPQPPP	zfr	zinc finger RNA binding protein [Source:ZFIN;Acc:ZDB-GENE-030131-378]
ENSDARG00000089357	82 QQQ HRQHQQQ	fam73b	family with sequence similarity 73, member B [Source:ZFIN;Acc:ZDB-GENE-050320-135]
ENSDARG00000012403	239 SSS CA-CSSS 337 PSP TP-TPSP	ercc6l2	excision repair cross-complementation group 6-like 2 [Source:ZFIN;Acc:ZDB-GENE-110411-274]
ENSDARG00000089769	62 III VFIVIII	hapln1a	hyaluronan and proteoglycan link protein 1a [Source:ZFIN;Acc:ZDB-GENE-050302-175]
ENSDARG00000086075	379 VVV IVVIVVV	ttc3	tetratricopeptide repeat domain 3 [Source:ZFIN;Acc:ZDB-GENE-090313-3]
ENSDARG00000031720	674 TTT MTTMTTT 757 III VIIVIII	clstn1	calsyntenin 1 [Source:ZFIN;Acc:ZDB-GENE-040426-1064]
ENSDARG00000089086	71 PPP APPAPPP	mustn1b	musculoskeletal, embryonic nuclear protein 1b [Source:EntrezGene;Acc:563713]
ENSDARG00000044357	95 EEQ DEEDEEE 213 LLL MLLMLLL	tbc1d23	TBC1 domain family, member 23 [Source:ZFIN;Acc:ZDB-GENE-040426-1253]
ENSDARG00000020447	528 RQR KRRKRRR	tmtc4	transmembrane and tetratricopeptide repeat containing 4 [Source:ZFIN;Acc:ZDB-GENE-070912-148]
ENSDARG00000017953	207 CCC SCSSCCC	tp73	tumor protein p73 [Source:ZFIN;Acc:ZDB-GENE-030814-2]
ENSDARG00000091538	536 RHH QHHQHHH	zranb3	zinc finger, RAN-binding domain containing 3 [Source:ZFIN;Acc:ZDB-GENE-060712-1]
ENSDARG00000013708	51 DDD EDDEDDD 2257 AAS PASPASS	usp9	ubiquitin specific peptidase 9 [Source:ZFIN;Acc:ZDB-GENE-061019-1]
ENSDARG00000087381	75 GAS RMARGAA 112 GGG AGGAGGG	tcf23	transcription factor 23 [Source:ZFIN;Acc:ZDB-GENE-090806-5]
ENSDARG00000100731	598 III VIIVIII	slc27a2b	solute carrier family 27 (fatty acid transporter), member 2b [Source:ZFIN;Acc:ZDB-GENE-081104-49]
ENSDARG00000012718	107 VVV LFVLVVV	wee2	WEE1 homolog 2 (S. pombe) [Source:ZFIN;Acc:ZDB-GENE-030131-5682]
ENSDARG00000074589	214 QQQ PKQPQQQ	rin2	Ras and Rab interactor 2 [Source:ZFIN;Acc:ZDB-GENE-090312-194]
ENSDARG00000089156	22 DDD ED-EDDD	egr3	early growth response 3 [Source:ZFIN;Acc:ZDB-GENE-040718-394]
ENSDARG00000016513	521 EEE DEEDEEE	setd3	SET domain containing 3 [Source:ZFIN;Acc:ZDB-GENE-030131-9137]
ENSDARG00000087203	55 GAA PSAPAAA	CABZ01078523.1
ENSDARG00000042544	191 AAA VAVVAAA	degs2	delta(4)-desaturase, sphingolipid 2 [Source:ZFIN;Acc:ZDB-GENE-080228-1]
ENSDARG00000091247	196 MTS RTTRTTT	fars2	phenylalanyl-tRNA synthetase 2, mitochondrial [Source:ZFIN;Acc:ZDB-GENE-070928-38]
ENSDARG00000003081	187 VIV LIILVII	mybphb	myosin binding protein Hb [Source:ZFIN;Acc:ZDB-GENE-030131-9794]
ENSDARG00000076380	181 PFF IFFILFF	hnrnpa0l	heterogeneous nuclear ribonucleoprotein A0, like [Source:ZFIN;Acc:ZDB-GENE-030131-618]
ENSDARG00000089236	151 YYH QYYQYYY	mettl15	methyltransferase like 15 [Source:ZFIN;Acc:ZDB-GENE-130530-958]
ENSDARG00000088595	11 SHR QSHQSHH 44 PGS APGAPGS 453 III VLIVIII	CRISPLD2	cysteine rich secretory protein LCCL domain containing 2 [Source:HGNC Symbol;Acc:HGNC:25248]
ENSDARG00000008947	448 VVV LVVLVVV	rtf1	RTF1 homolog, Paf1/RNA polymerase II complex component [Source:ZFIN;Acc:ZDB-GENE-030131-6778]
ENSDARG00000013834	397 QQQ HQQHQQQ	arhgef3	Rho guanine nucleotide exchange factor (GEF) 3 [Source:ZFIN;Acc:ZDB-GENE-050208-773]
ENSDARG00000018404	75 MMF VMMVMMM	krt18	keratin 18 [Source:ZFIN;Acc:ZDB-GENE-030411-6]
ENSDARG00000016775	229 GSA VASVASA 794 RPP EQPEQPP	aqr	aquarius intron-binding spliceosomal factor [Source:ZFIN;Acc:ZDB-GENE-040426-1189]
ENSDARG00000016443	221 EEE DEEDEEE 292 EDD GEEGEED 429 DDD EDDEDDD 805 EEE QEQQEEE	eif3c	eukaryotic translation initiation factor 3, subunit C [Source:ZFIN;Acc:ZDB-GENE-030131-6166]
ENSDARG00000091768	661 EQQ DEQDEQQ	dclre1a	DNA cross-link repair 1A (PSO2 homolog, S. cerevisiae) [Source:ZFIN;Acc:ZDB-GENE-050522-124]
ENSDARG00000088036	115 VVV AVVAVVV	si:dkey-106g10.7	si:dkey-106g10.7 [Source:ZFIN;Acc:ZDB-GENE-160728-46]
ENSDARG00000087950	252 AAT LAELAAA	IWS1	IWS1, SUPT6H interacting protein [Source:HGNC Symbol;Acc:HGNC:25467]
ENSDARG00000090153	47 KQQ ER-EKQQ 143 APP GS-GAPP 211 DDD ED-EDDD 277 SSS ASSASSS 353 SPR QP-QPPP 673 AAA GSAGAAA	cyldl	cylindromatosis (turban tumor syndrome), like [Source:ZFIN;Acc:ZDB-GENE-131127-190]
ENSDARG00000044282	43 TFF YFFYFFF 394 GRG QSSQGSS 619 TTT ATTATTT 892 QQQ LKQLQQQ	smc5	structural maintenance of chromosomes 5 [Source:ZFIN;Acc:ZDB-GENE-061013-288]
ENSDARG00000034300	289 VLV IV-IVLV	sema3c	sema domain, immunoglobulin domain (Ig), short basic domain, secreted, (semaphorin) 3C [Source:ZFIN;Acc:ZDB-GENE-050513-5]
ENSDARG00000030012	171 LQL MLQMLQL	lrrfip1a	leucine rich repeat (in FLII) interacting protein 1a [Source:ZFIN;Acc:ZDB-GENE-030131-99]
ENSDARG00000068415	65 VVI LIVLVVI	ptgesl	prostaglandin E synthase 2-like [Source:ZFIN;Acc:ZDB-GENE-040426-1063]
ENSDARG00000044167	251 FII MIIMIII	padi2	peptidyl arginine deiminase, type II [Source:ZFIN;Acc:ZDB-GENE-031116-67]
ENSDARG00000088123	7 III MI-MIII 67 TST ASSATSS 290 EEE DEEDEEE 383 DDD EDDEDDD	ZNF217	zinc finger protein 217 [Source:HGNC Symbol;Acc:HGNC:13009]
ENSDARG00000043970	386 APP VAPVAPP 577 AAG TSATAAA 578 EEE DEEDEEE 601 QEE KEEKQEE 691 QQE RKQRQQQ 1140 ASS DASDASS	lrpprc	leucine-rich pentatricopeptide repeat containing [Source:ZFIN;Acc:ZDB-GENE-030131-7887]
ENSDARG00000051800	72 EEE DEEDEEE 535 GKG EGKEGKG	fnbp4	formin binding protein 4 [Source:ZFIN;Acc:ZDB-GENE-130530-633]
ENSDARG00000017316	217 DDD EDEEDDD	bag5	BCL2-associated athanogene 5 [Source:ZFIN;Acc:ZDB-GENE-050913-58]
ENSDARG00000087640	252 ATT GTTGATT	nsfl1c	NSFL1 (p97) cofactor (p47) [Source:ZFIN;Acc:ZDB-GENE-041114-160]
ENSDARG00000088449	96 AAA TAATAAA	wu:fb55g09	wu:fb55g09 [Source:ZFIN;Acc:ZDB-GENE-030131-1009]
ENSDARG00000074059	883 EEE DEEDEEE 1015 DDD EDDEDDD 1018 TTT ATTATTT	dlg5a	discs, large homolog 5a (Drosophila) [Source:ZFIN;Acc:ZDB-GENE-030131-3149]
ENSDARG00000045159	231 HQH RHHRHHH 284 LLL VL-VLLL	zdhhc4	zinc finger, DHHC-type containing 4 [Source:ZFIN;Acc:ZDB-GENE-030131-9031]
ENSDARG00000088440	53 LLL VLLVLLL	ssh2a	slingshot protein phosphatase 2a [Source:ZFIN;Acc:ZDB-GENE-030131-3810]
ENSDARG00000037781	19 KKK RKKRKKK	acss2	acyl-CoA synthetase short-chain family member 2 [Source:ZFIN;Acc:ZDB-GENE-040718-388]
ENSDARG00000090895	100 GGG SGGSGGG	kansl1a	KAT8 regulatory NSL complex subunit 1a [Source:ZFIN;Acc:ZDB-GENE-121219-5]
ENSDARG00000089075	578 ASA TASTASA	si:ch73-173p19.1	si:ch73-173p19.1 [Source:ZFIN;Acc:ZDB-GENE-130530-952]
ENSDARG00000087832	309 MLM TLVTMVM	bcl3	B-cell CLL/lymphoma 3 [Source:ZFIN;Acc:ZDB-GENE-061013-1]
ENSDARG00000019815	644 ITV AIIAIIV 755 MMM IMMIMMM 1024 LLL VLLVLLL 2094 GGG DEGDGGG	fn1a	fibronectin 1a [Source:ZFIN;Acc:ZDB-GENE-000426-1]
ENSDARG00000005576	340 AVV GSVGAVV	mphosph8	M-phase phosphoprotein 8 [Source:ZFIN;Acc:ZDB-GENE-050309-191]
ENSDARG00000063095	29 MMA VMQVMMM 41 KKK RKKRKKK 145 AVF TIVTAVV 338 PPP SPPSPPP	ctsf	cathepsin F [Source:ZFIN;Acc:ZDB-GENE-030131-9831]
ENSDARG00000043247	31 GGG DGGDGGG 544 TTT ATTATTT	gtf3c3	general transcription factor IIIC, polypeptide 3 [Source:ZFIN;Acc:ZDB-GENE-040914-80]
ENSDARG00000052480	1144 TVT AMVATVT 1160 VVV AMLAVVV 1217 PFS AKPAPPS 1633 AAA GAAGAAA	pdcd11	programmed cell death 11 [Source:ZFIN;Acc:ZDB-GENE-030131-4076]
ENSDARG00000020521	457 VVV IVVIVVV	exoc6	exocyst complex component 6 [Source:ZFIN;Acc:ZDB-GENE-040426-2511]
ENSDARG00000068006	50 RRQ KRRKRRR	gck	glucokinase (hexokinase 4) [Source:ZFIN;Acc:ZDB-GENE-060825-204]
ENSDARG00000028071	459 SSS TSSTSSS	bmp1a	bone morphogenetic protein 1a [Source:ZFIN;Acc:ZDB-GENE-060818-1]
ENSDARG00000078654	332 VVV MIVMVVV	tpx2	TPX2, microtubule-associated, homolog (Xenopus laevis) [Source:ZFIN;Acc:ZDB-GENE-030131-9652]
ENSDARG00000077852	236 KKK RKKRKKK	samd11	sterile alpha motif domain containing 11 [Source:ZFIN;Acc:ZDB-GENE-060428-2]
ENSDARG00000093799	891 SSS GSSGSSS	setbp1	SET binding protein 1 [Source:ZFIN;Acc:ZDB-GENE-060526-72]
ENSDARG00000069318	340 HHH QHQQHHH	efr3bb	EFR3 homolog Bb (S. cerevisiae) [Source:ZFIN;Acc:ZDB-GENE-041014-293]
ENSDARG00000038870	83 FFF YFFYFFF	slu7	SLU7 homolog, splicing factor [Source:ZFIN;Acc:ZDB-GENE-041114-62]
ENSDARG00000020890	194 SSS GRSGSSS	tmod4	tropomodulin 4 (muscle) [Source:ZFIN;Acc:ZDB-GENE-991019-9]
ENSDARG00000044016	526 TTT AQTATTT	myo6a	myosin VIa [Source:ZFIN;Acc:ZDB-GENE-040819-2]
ENSDARG00000079257	219 VVA IAVIVVV 894 LLL MLLMLLL 951 III VIIVIII 1237 EEE QEEQEEE	gemin5	gem (nuclear organelle) associated protein 5 [Source:ZFIN;Acc:ZDB-GENE-031112-9]
ENSDARG00000062418	18 KKK RKRRKKK	ttl	tubulin tyrosine ligase [Source:ZFIN;Acc:ZDB-GENE-060929-608]
ENSDARG00000008740	98 QKP TQ-TQKQ 233 EEE DE-DEEE 480 TSS ATSATSS	esf1	ESF1, nucleolar pre-rRNA processing protein, homolog (S. cerevisiae) [Source:ZFIN;Acc:ZDB-GENE-030131-4917]
ENSDARG00000031359	208 III VIIVIII	cmpk2	cytidine monophosphate (UMP-CMP) kinase 2, mitochondrial [Source:ZFIN;Acc:ZDB-GENE-040724-24]
ENSDARG00000075048	155 EEE DEEDEEE 180 III VIIVIII 332 LPP TPPTPPP	lonrf1	LON peptidase N-terminal domain and ring finger 1 [Source:ZFIN;Acc:ZDB-GENE-101021-4]
ENSDARG00000003446	264 TSS GSSGSSS 268 TSS GSSGSSS 327 LLL VILVLLL	ippk	inositol 1,3,4,5,6-pentakisphosphate 2-kinase [Source:ZFIN;Acc:ZDB-GENE-050327-41]
ENSDARG00000078571	132 TII VIIVIII 295 GGG SAGSGGG 405 IIM TVVTIII 708 DEE RCERDEE	wdr6	WD repeat domain 6 [Source:ZFIN;Acc:ZDB-GENE-081104-368]
ENSDARG00000005606	793 TAA SA-STAA	paxip1	PAX interacting (with transcription-activation domain) protein 1 [Source:ZFIN;Acc:ZDB-GENE-041010-214]
ENSDARG00000074581	542 SSS TSSTSSS	add2	adducin 2 (beta) [Source:ZFIN;Acc:ZDB-GENE-080718-4]
ENSDARG00000028322	111 TTT AMTATTT	pex14	peroxisomal biogenesis factor 14 [Source:ZFIN;Acc:ZDB-GENE-060130-169]
ENSDARG00000069334	28 HHH QHHQHHH	zgc:114045	zgc:114045 [Source:ZFIN;Acc:ZDB-GENE-050913-119]
ENSDARG00000056258	238 QQQ PQQPQQQ	cdc27	cell division cycle 27 [Source:ZFIN;Acc:ZDB-GENE-990706-2]
ENSDARG00000055751	28 GAG SGASGAG	fosb	FBJ murine osteosarcoma viral oncogene homolog B [Source:ZFIN;Acc:ZDB-GENE-041114-181]
ENSDARG00000060534	167 LLL VLLVLLL	sgpp1	sphingosine-1-phosphate phosphatase 1 [Source:ZFIN;Acc:ZDB-GENE-090319-2]
ENSDARG00000021948	1289 VVV IVVIVVV	tnc	tenascin C [Source:ZFIN;Acc:ZDB-GENE-980526-104]
ENSDARG00000078966	164 LMM VMMVLMM 270 DDD EDDEDDD 274 III VIIVIII 466 DDD EDDEDDD	rbm15b	RNA binding motif protein 15B [Source:ZFIN;Acc:ZDB-GENE-080204-91]
ENSDARG00000092716	198 YYY FYYFYYY	VASH1	vasohibin 1 [Source:HGNC Symbol;Acc:HGNC:19964]
ENSDARG00000074635	816 MMM LMMLMMM 1451 QAQ RESRQAQ	abca1a	ATP-binding cassette, sub-family A (ABC1), member 1A [Source:ZFIN;Acc:ZDB-GENE-031006-12]
ENSDARG00000041575	78 AEE KIEKAEE 103 KRK MKRMKRK	trmt10c	tRNA methyltransferase 10C, mitochondrial RNase P subunit [Source:ZFIN;Acc:ZDB-GENE-041114-12]
ENSDARG00000059549	445 GGG SGGSGGG	akap10	A kinase (PRKA) anchor protein 10 [Source:ZFIN;Acc:ZDB-GENE-030131-2535]
ENSDARG00000094181	798 MMV IMMIMMM 820 EKQ RKKRKKK 823 GGG AGGAGGG	shroom1	shroom family member 1 [Source:ZFIN;Acc:ZDB-GENE-091204-385]
ENSDARG00000017165	4 STT KTTKTTT 73 III VAIVIII 230 YYY FYYFYYY	slc3a1	solute carrier family 3 (amino acid transporter heavy chain), member 1 [Source:ZFIN;Acc:ZDB-GENE-090313-225]
ENSDARG00000009899	112 EEE DEEDEEE 141 QTA STTSTTT	znf385a	zinc finger protein 385A [Source:ZFIN;Acc:ZDB-GENE-090313-255]
ENSDARG00000027353	1011 GAA TSATAAA	zmym2	zinc finger, MYM-type 2 [Source:ZFIN;Acc:ZDB-GENE-030131-2408]
ENSDARG00000045092	310 TEE DEEDEEE	cdk5rap3	CDK5 regulatory subunit associated protein 3 [Source:ZFIN;Acc:ZDB-GENE-040625-90]
ENSDARG00000043313	251 AAA SAASAAA	ank2b	ankyrin 2b, neuronal [Source:ZFIN;Acc:ZDB-GENE-041010-165]
ENSDARG00000000369	30 VVA IV-IVVV	prkag3b	protein kinase, AMP-activated, gamma 3b non-catalytic subunit [Source:ZFIN;Acc:ZDB-GENE-060421-6938]
ENSDARG00000023900	31 VVI LVILVII 529 TTT ITTITTT 603 KKK RKKRKKK	casd1	CAS1 domain containing 1 [Source:ZFIN;Acc:ZDB-GENE-060503-329]
ENSDARG00000074316	512 ETT KETKETT 785 HHR QHHQHHH	itga1	integrin, alpha 1 [Source:ZFIN;Acc:ZDB-GENE-091118-115]
ENSDARG00000061896	19 KKK QKKQKKK	slco2a1	solute carrier organic anion transporter family, member 2A1 [Source:ZFIN;Acc:ZDB-GENE-060606-3]
ENSDARG00000059474	229 VAV LIALVAV	mlxip	MLX interacting protein [Source:ZFIN;Acc:ZDB-GENE-060526-8]
ENSDARG00000053753	122 QQQ HQQHQQQ	mff	mitochondrial fission factor [Source:ZFIN;Acc:ZDB-GENE-040426-1510]
ENSDARG00000071065	28 QQQ HQHHQQQ	g6pd	glucose-6-phosphate dehydrogenase [Source:ZFIN;Acc:ZDB-GENE-070508-4]
ENSDARG00000011597	281 RRR TRRTRRR 517 SSS GK-GSSS	atxn2l	ataxin 2-like [Source:ZFIN;Acc:ZDB-GENE-030131-3246]
ENSDARG00000074242	111 AAA GAAGAAA	serbp1a	SERPINE1 mRNA binding protein 1a [Source:ZFIN;Acc:ZDB-GENE-030131-7389]
ENSDARG00000054137	155 PPP ASPAPPP 362 DDD SEDSDDD 402 SSS TSSTSSS	adgrg6	adhesion G protein-coupled receptor G6 [Source:ZFIN;Acc:ZDB-GENE-041014-357]
ENSDARG00000062248	1123 QQQ HQQHQQQ	ptpn21	protein tyrosine phosphatase, non-receptor type 21 [Source:ZFIN;Acc:ZDB-GENE-080102-4]
ENSDARG00000042031	65 KKK TKKTKKK	gorab	golgin, rab6-interacting [Source:ZFIN;Acc:ZDB-GENE-040426-1384]
ENSDARG00000055502	86 TTV PATPTTT 308 SSS GSGGSSS 420 EEE DEEDEEE	cicb	capicua transcriptional repressor b [Source:ZFIN;Acc:ZDB-GENE-030131-1966]
ENSDARG00000052728	437 SSS TSSTSSS	sltm	SAFB-like, transcription modulator [Source:ZFIN;Acc:ZDB-GENE-040426-2647]
ENSDARG00000021859	182 QQQ EQQEQQQ	erap1b	endoplasmic reticulum aminopeptidase 1b [Source:ZFIN;Acc:ZDB-GENE-040426-934]
ENSDARG00000006128	552 VVV IVVIVVV 1044 SSS GSSGSSS	cep170aa	centrosomal protein 170Aa [Source:ZFIN;Acc:ZDB-GENE-090312-109]
ENSDARG00000012389	272 TST GSSGSSS	adar	adenosine deaminase, RNA-specific [Source:ZFIN;Acc:ZDB-GENE-000616-5]
ENSDARG00000018272	675 MMM IMMIMMM	wdr33	WD repeat domain 33 [Source:ZFIN;Acc:ZDB-GENE-040924-3]
ENSDARG00000061373	1120 III MIIMIII	znf142	zinc finger protein 142 [Source:ZFIN;Acc:ZDB-GENE-080512-2]
ENSDARG00000093240	58 AAP TAATAAA	GMEB2	si:ch73-302a13.2 [Source:ZFIN;Acc:ZDB-GENE-090313-149]
ENSDARG00000060361	55 RRR HRRHRRR	cep104	centrosomal protein 104 [Source:ZFIN;Acc:ZDB-GENE-060503-195]
ENSDARG00000076328	571 RRR KRRKRRR	osbpl11	oxysterol binding protein-like 11 [Source:ZFIN;Acc:ZDB-GENE-081105-135]
ENSDARG00000059058	39 GGG SGGSGGG	vipr1b	vasoactive intestinal peptide receptor 1b [Source:ZFIN;Acc:ZDB-GENE-050311-6]
ENSDARG00000033614	37 DDD EDDEDDD	rasgef1ba	RasGEF domain family, member 1Ba [Source:ZFIN;Acc:ZDB-GENE-030131-5783]
ENSDARG00000060879	356 RSR KRSKRSR	slc28a1	solute carrier family 28 (concentrative nucleoside transporter), member 1 [Source:ZFIN;Acc:ZDB-GENE-050419-117]
ENSDARG00000079434	892 EEE DEEDEEE	si:ch211-208h7.4	si:ch211-208h7.4 [Source:ZFIN;Acc:ZDB-GENE-030131-6110]
ENSDARG00000088168	314 SSG TSSTSSS	ablim3	actin binding LIM protein family, member 3 [Source:ZFIN;Acc:ZDB-GENE-070112-1122]
ENSDARG00000074894	182 VVV IVVIVVV	si:dkey-228b2.5	si:dkey-228b2.5 [Source:ZFIN;Acc:ZDB-GENE-091113-62]
ENSDARG00000009342	280 EEE DEEDEEE	txndc5	thioredoxin domain containing 5 [Source:ZFIN;Acc:ZDB-GENE-040426-1951]
ENSDARG00000005356	475 DDD EDDEDDD	tyro3	TYRO3 protein tyrosine kinase [Source:ZFIN;Acc:ZDB-GENE-990714-13]
ENSDARG00000071331	511 KRR QKRQKRR	ryr3	ryanodine receptor 3 [Source:ZFIN;Acc:ZDB-GENE-041001-165]
ENSDARG00000007412	109 AAA GAAGAAA	slc2a1b	solute carrier family 2 (facilitated glucose transporter), member 1b [Source:ZFIN;Acc:ZDB-GENE-090915-1]
ENSDARG00000074758	437 TGT SIGSTGT 477 GGG CGGCGGG 504 IVI LFILIII 599 VVV IVVIVVV	csde1	cold shock domain containing E1, RNA-binding [Source:ZFIN;Acc:ZDB-GENE-030131-8623]
ENSDARG00000060430	339 DDD EDEEDDD	zfyve28	zinc finger, FYVE domain containing 28 [Source:ZFIN;Acc:ZDB-GENE-061103-208]
ENSDARG00000011141	318 TTT STTSTTT	dpysl5a	dihydropyrimidinase-like 5a [Source:ZFIN;Acc:ZDB-GENE-030131-3136]
ENSDARG00000002909	394 III VIIVIII 441 AAA SAASAAA	tjp3	tight junction protein 3 [Source:ZFIN;Acc:ZDB-GENE-030828-10]
ENSDARG00000069249	383 SGD RD-RSGD 435 TSS PVSPTSS 562 PTT SPASPTT	aftpha	aftiphilin a [Source:ZFIN;Acc:ZDB-GENE-030131-1437]
ENSDARG00000075014	17 KKK RKKRKKK	sqstm1	sequestosome 1 [Source:ZFIN;Acc:ZDB-GENE-040426-2204]
ENSDARG00000093359	279 SSS PSSPSSS	inpp5jb	inositol polyphosphate-5-phosphatase Jb [Source:ZFIN;Acc:ZDB-GENE-081104-46]
ENSDARG00000005738	59 KKK RKKRKKK	rpf1	ribosome production factor 1 homolog [Source:ZFIN;Acc:ZDB-GENE-040625-177]
ENSDARG00000015546	416 KKK RKKRKKK	alpl	alkaline phosphatase, liver/bone/kidney [Source:ZFIN;Acc:ZDB-GENE-040420-1]
ENSDARG00000062987	668 VIM LV-LVII	tyw1	tRNA-yW synthesizing protein 1 homolog (S. cerevisiae) [Source:ZFIN;Acc:ZDB-GENE-060929-688]
ENSDARG00000034883	155 GCG SG-SGCG	acbd5a	acyl-CoA binding domain containing 5a [Source:ZFIN;Acc:ZDB-GENE-050522-268]
ENSDARG00000077620	122 AVA GSVGAVA	cdca7a	cell division cycle associated 7a [Source:ZFIN;Acc:ZDB-GENE-050417-29]
ENSDARG00000061249	244 III VIIVIII 712 AGG TSGTAGG 1324 MLV TILTMLI	myom1a	myomesin 1a (skelemin) [Source:ZFIN;Acc:ZDB-GENE-030131-2856]
ENSDARG00000021466	656 VGA PAGPAGA 662 FFF YFFYFFF	ireb2	iron-responsive element binding protein 2 [Source:ZFIN;Acc:ZDB-GENE-051205-1]
ENSDARG00000060252	294 VTT STTSTTT	mogs	mannosyl-oligosaccharide glucosidase [Source:ZFIN;Acc:ZDB-GENE-070112-412]
ENSDARG00000036772	30 ASA TASTASA	pygo2	pygopus homolog 2 (Drosophila) [Source:ZFIN;Acc:ZDB-GENE-050809-108]
ENSDARG00000036456	120 KKK RKKRKKK	anxa4	annexin A4 [Source:ZFIN;Acc:ZDB-GENE-030707-1]
ENSDARG00000003797	169 DDD EDDEDDD 420 EEE DEYDEEE	asb2a.1	ankyrin repeat and SOCS box containing 2a, tandem duplicate 1 [Source:ZFIN;Acc:ZDB-GENE-030131-5355]
ENSDARG00000068714	505 EEE DEDDEEE	ksr1a	kinase suppressor of ras 1a [Source:ZFIN;Acc:ZDB-GENE-091113-34]
ENSDARG00000043877	85 SSS TASTSSS 130 SSS TSSTSSS	mmachc	methylmalonic aciduria (cobalamin deficiency) cblC type, with homocystinuria [Source:ZFIN;Acc:ZDB-GENE-030131-3167]
ENSDARG00000044365	290 GGG SGGSGGG	angptl3	angiopoietin-like 3 [Source:ZFIN;Acc:ZDB-GENE-010817-3]
ENSDARG00000069139	338 VVV IVVIVVV	grik1a	glutamate receptor, ionotropic, kainate 1a [Source:ZFIN;Acc:ZDB-GENE-030131-6502]
ENSDARG00000079751	1133 RKR QRKQRKR 1889 KKI RKKRKKK 1952 TTT STTSTTT	megf8	multiple EGF-like-domains 8 [Source:ZFIN;Acc:ZDB-GENE-090730-1]
ENSDARG00000078770	32 SAA VAAVAAA 39 TAA VTAVTAA 164 III VIIVIII 273 TTT STTSTTT 314 YYY FYYFYYY	GNPAT (1 of many)	si:ch73-21k16.5 [Source:ZFIN;Acc:ZDB-GENE-030131-8374]
ENSDARG00000019501	1980 ATS VAAVAAA 1990 IVM LIVLIVI 2033 GGG SGGSGGG	pcnxl3	pecanex-like 3 (Drosophila) [Source:ZFIN;Acc:ZDB-GENE-091112-9]
ENSDARG00000059634	47 TTR STTSTTT	thumpd3	THUMP domain containing 3 [Source:ZFIN;Acc:ZDB-GENE-030131-9745]
ENSDARG00000092660	207 III VIIVIII	cyp27c1	cytochrome P450, family 27, subfamily C, polypeptide 1 [Source:ZFIN;Acc:ZDB-GENE-080204-68]
ENSDARG00000045886	43 RRG AGGAGGG	slc38a2	solute carrier family 38, member 2 [Source:ZFIN;Acc:ZDB-GENE-030131-9659]
ENSDARG00000053241	52 RRR KRRKRRR 90 SSS GASGSSS 377 LLL ILLILLL	sts	steroid sulfatase (microsomal), isozyme S [Source:ZFIN;Acc:ZDB-GENE-030717-5]
ENSDARG00000000175	235 EEE DEEDEEE	hoxb2a	homeobox B2a [Source:ZFIN;Acc:ZDB-GENE-990415-103]
ENSDARG00000001975	205 TTT ATTATTT 336 QQR HQQHQQQ 356 YYY FYYFYYY	hsd11b2	hydroxysteroid (11-beta) dehydrogenase 2 [Source:ZFIN;Acc:ZDB-GENE-030131-6030]
ENSDARG00000055784	552 TTT STTSTTT	ptpn3	protein tyrosine phosphatase, non-receptor type 3 [Source:ZFIN;Acc:ZDB-GENE-030131-2934]
ENSDARG00000068863	37 EEE DEEDEEE	si:dkey-98f17.5	si:dkey-98f17.5 [Source:ZFIN;Acc:ZDB-GENE-060526-354]
ENSDARG00000054533	191 AIM LIMLMMM	araf	A-Raf proto-oncogene, serine/threonine kinase [Source:ZFIN;Acc:ZDB-GENE-050102-2]
ENSDARG00000004189	136 DDD EDDEDDD	cbx1a	chromobox homolog 1a (HP1 beta homolog Drosophila) [Source:ZFIN;Acc:ZDB-GENE-030131-4945]
ENSDARG00000046012	521 MSL PLSPLSL 524 RCG DSCDGCG	slc47a1	solute carrier family 47 (multidrug and toxin extrusion), member 1 [Source:ZFIN;Acc:ZDB-GENE-050327-20]
ENSDARG00000093768	116 HQQ RHQRHQQ	prr18	proline rich 18 [Source:ZFIN;Acc:ZDB-GENE-081107-6]
ENSDARG00000067751	217 VIV AITAVIV	si:rp71-68n21.9	si:rp71-68n21.9 [Source:ZFIN;Acc:ZDB-GENE-081105-100]
ENSDARG00000075340	399 FFF YFFYFFF 411 MMM IMMIMMM	med1	mediator complex subunit 1 [Source:ZFIN;Acc:ZDB-GENE-081104-257]
ENSDARG00000062696	279 GAA VAVVAAA 577 VVV AGVAVVV	dgkg	diacylglycerol kinase, gamma [Source:ZFIN;Acc:ZDB-GENE-081105-39]
ENSDARG00000063572	90 III VIIVIII	perp	PERP, TP53 apoptosis effector [Source:ZFIN;Acc:ZDB-GENE-050104-1]
ENSDARG00000063631	357 DDD EDDEDDD	ch1073-291c23.1	ch1073-291c23.1 [Source:ZFIN;Acc:ZDB-GENE-050208-114]
ENSDARG00000056665	26 AAA SAASAAA	nsun2	NOP2/Sun RNA methyltransferase family, member 2 [Source:ZFIN;Acc:ZDB-GENE-030131-4017]
ENSDARG00000069729	16 KKK RKKRKKK	mpg	N-methylpurine DNA glycosylase [Source:ZFIN;Acc:ZDB-GENE-070410-121]
ENSDARG00000035507	100 VVV MVVMVVV	ddx31	DEAD (Asp-Glu-Ala-Asp) box polypeptide 31 [Source:ZFIN;Acc:ZDB-GENE-030131-3973]
ENSDARG00000060215	543 EEE DEEDEEE	cep85	centrosomal protein 85 [Source:ZFIN;Acc:ZDB-GENE-030131-1998]
ENSDARG00000079474	258 MIM VMMVMMM	MSANTD2	si:ch211-80m8.2 [Source:ZFIN;Acc:ZDB-GENE-091204-270]
ENSDARG00000060362	95 III VIIVIII 116 QGQ KHGKQGQ	nadkb	NAD kinase b [Source:ZFIN;Acc:ZDB-GENE-061103-433]
ENSDARG00000008931	199 EEG DEEDEEE	renbp	renin binding protein [Source:ZFIN;Acc:ZDB-GENE-041212-34]
ENSDARG00000060861	5 IIT VQ-VIII	dars2	aspartyl-tRNA synthetase 2, mitochondrial [Source:ZFIN;Acc:ZDB-GENE-070912-443]
ENSDARG00000095580	13 LLL VLLVLLL 476 MSS PSAPSSS	si:ch211-67e16.11	si:ch211-67e16.11 [Source:ZFIN;Acc:ZDB-GENE-030131-7044]
ENSDARG00000077778	31 KKK RK-RKKK 46 SHH RH-RHHH	adamts9	ADAM metallopeptidase with thrombospondin type 1 motif, 9 [Source:ZFIN;Acc:ZDB-GENE-070814-6]
ENSDARG00000069808	38 KKK RKKRKKK	ostm1	osteopetrosis associated transmembrane protein 1 [Source:ZFIN;Acc:ZDB-GENE-081104-270]
ENSDARG00000030006	343 AAA GAAGAAA 415 LLL VMLVLLL	SLC6A7	zgc:158225 [Source:ZFIN;Acc:ZDB-GENE-070112-1492]
ENSDARG00000009459	299 GGG DGSDGGG	slc35e4	solute carrier family 35, member E4 [Source:ZFIN;Acc:ZDB-GENE-050417-407]
ENSDARG00000002994	249 RRT KRRKRRR	itpkca	inositol-trisphosphate 3-kinase Ca [Source:ZFIN;Acc:ZDB-GENE-030131-6009]
ENSDARG00000020979	327 ISI VI-VISI	fam65c	family with sequence similarity 65, member C [Source:ZFIN;Acc:ZDB-GENE-050220-13]
ENSDARG00000062086	254 SPP LTPLSPP	kiaa1549lb	KIAA1549-like b [Source:ZFIN;Acc:ZDB-GENE-050419-18]
ENSDARG00000078401	77 VMM LMMLMMM	larp4aa	La ribonucleoprotein domain family, member 4Aa [Source:ZFIN;Acc:ZDB-GENE-090313-50]
ENSDARG00000020107	251 MMM VMMVMMM	usp2a	ubiquitin specific peptidase 2a [Source:ZFIN;Acc:ZDB-GENE-041212-59]
ENSDARG00000039340	8 MMM VMTVMMM	tmem209	transmembrane protein 209 [Source:ZFIN;Acc:ZDB-GENE-030131-2879]
ENSDARG00000059388	184 EEE DEEDEEE	bdh1	3-hydroxybutyrate dehydrogenase, type 1 [Source:ZFIN;Acc:ZDB-GENE-070410-130]
ENSDARG00000062485	758 VII LIILIII 964 YYY FYYFYYY	dock11	dedicator of cytokinesis 11 [Source:ZFIN;Acc:ZDB-GENE-060503-196]
ENSDARG00000020395	283 III VIIVIII	mical2b	microtubule associated monooxygenase, calponin and LIM domain containing 2b [Source:ZFIN;Acc:ZDB-GENE-061207-15]
ENSDARG00000029124	437 DHQ GQYGDHQ	adamts15a	ADAM metallopeptidase with thrombospondin type 1 motif, 15a [Source:ZFIN;Acc:ZDB-GENE-060526-203]
ENSDARG00000053836	13 DDD EDDEDDD	si:ch211-284o19.8	si:ch211-284o19.8 [Source:ZFIN;Acc:ZDB-GENE-070912-289]
ENSDARG00000062964	150 FFF SFFSFFF	si:dkey-246g23.2	si:dkey-246g23.2 [Source:ZFIN;Acc:ZDB-GENE-050419-100]
ENSDARG00000057974	198 YYY FYYFYYY 342 QRQ EQREQRQ	parp12b	poly (ADP-ribose) polymerase family, member 12b [Source:ZFIN;Acc:ZDB-GENE-030131-2617]
ENSDARG00000002507	423 TTT IVTITTT	itga10	integrin, alpha 10 [Source:ZFIN;Acc:ZDB-GENE-100922-54]
ENSDARG00000073893	43 HPP RLPRHPP 249 TMT ATTATTT	dnase2	deoxyribonuclease II, lysosomal [Source:ZFIN;Acc:ZDB-GENE-010724-16]
ENSDARG00000030602	70 GGG SGGSGGG	rps19	ribosomal protein S19 [Source:ZFIN;Acc:ZDB-GENE-040426-1716]
ENSDARG00000020301	576 KKK RKKRKKK	os9	osteosarcoma amplified 9, endoplasmic reticulum lectin [Source:ZFIN;Acc:ZDB-GENE-060929-32]
ENSDARG00000055893	40 QRR KRRKRRR 174 III VIIVIII	nmnat1-rbp7a	nmnat1-rbp7a readthrough [Source:ZFIN;Acc:ZDB-GENE-160617-1]
ENSDARG00000076903	367 MIV AVVAVVV 631 QQQ HQQHQQQ	bend3	BEN domain containing 3 [Source:ZFIN;Acc:ZDB-GENE-090312-181]
ENSDARG00000055837	491 MII TIITIII 519 III VIIVIII 524 EEE DEEDEEE	arhgef1b	Rho guanine nucleotide exchange factor (GEF) 1b [Source:ZFIN;Acc:ZDB-GENE-060616-136]
ENSDARG00000024299	254 IVV MVVMIVV	c1qtnf4	C1q and tumor necrosis factor related protein 4 [Source:ZFIN;Acc:ZDB-GENE-050417-198]
ENSDARG00000076895	225 VVV IVIIVVV 349 SSS ASAASSS	flrt3	fibronectin leucine rich transmembrane 3 [Source:ZFIN;Acc:ZDB-GENE-030131-1988]
ENSDARG00000069142	116 KKT EKKEKKK 124 QQQ KQQKQQQ 437 HLL MLLMLLL	aars	alanyl-tRNA synthetase [Source:ZFIN;Acc:ZDB-GENE-030131-3663]
ENSDARG00000010785	119 VVV IVVIVVV	thbs1b	thrombospondin 1b [Source:ZFIN;Acc:ZDB-GENE-020708-1]
ENSDARG00000078561	291 RRR HRRHRRR 846 VVA TAATAAA	lrig2	leucine-rich repeats and immunoglobulin-like domains 2 [Source:ZFIN;Acc:ZDB-GENE-041111-75]
ENSDARG00000039007	229 SSS TSSTSSS 270 HHH YHHYHHH	eno3	enolase 3, (beta, muscle) [Source:ZFIN;Acc:ZDB-GENE-031006-5]
ENSDARG00000054583	215 QQQ RQQRQQQ	mfsd6b	major facilitator superfamily domain containing 6b [Source:ZFIN;Acc:ZDB-GENE-040912-84]
ENSDARG00000056468	130 SSS GSSGSSS 379 MMM IM-IMMM	asb16	ankyrin repeat and SOCS box containing 16 [Source:ZFIN;Acc:ZDB-GENE-031031-3]
ENSDARG00000022718	530 HHH QHHQHHH 993 LLL FLLFLLL	casp8ap2	caspase 8 associated protein 2 [Source:ZFIN;Acc:ZDB-GENE-030826-8]
ENSDARG00000056228	195 III VI-VIII 651 VVV IVVIVVV	pld1a	phospholipase D1a [Source:ZFIN;Acc:ZDB-GENE-031002-2]
ENSDARG00000060841	603 TTT STTSTTT 771 RRR KRRKRRR 791 LLL SLLSLLL 871 YYY HYYHYYY 899 TKA GAKGAKA	pik3c2a	phosphatidylinositol-4-phosphate 3-kinase, catalytic subunit type 2 alpha [Source:ZFIN;Acc:ZDB-GENE-030328-39]
ENSDARG00000004627	287 III VIIVIII	panx3	pannexin 3 [Source:ZFIN;Acc:ZDB-GENE-091204-114]
ENSDARG00000000423	39 SSS ASSASSS 85 III VIIVIII	si:ch73-314g15.3	si:ch73-314g15.3 [Source:ZFIN;Acc:ZDB-GENE-030616-19]
ENSDARG00000003869	270 III VIIVIII	decr1	2,4-dienoyl CoA reductase 1, mitochondrial [Source:ZFIN;Acc:ZDB-GENE-040718-142]
ENSDARG00000037427	431 LLL VLLVLLL	si:ch211-39a7.1	si:ch211-39a7.1 [Source:ZFIN;Acc:ZDB-GENE-060503-606]
ENSDARG00000060089	1017 TTT STTSTTT	btaf1	BTAF1 RNA polymerase II, B-TFIID transcription factor-associated [Source:ZFIN;Acc:ZDB-GENE-021025-1]
ENSDARG00000076542	252 TSS GASGSSS 258 GVV IVAIVVV 703 SKK TSKTSKK	pogzb	pogo transposable element with ZNF domain b [Source:ZFIN;Acc:ZDB-GENE-100609-3]
ENSDARG00000079473	171 TTT ATTATTT	si:ch211-120p12.3	si:ch211-120p12.3 [Source:ZFIN;Acc:ZDB-GENE-090312-24]
ENSDARG00000042213	146 DDD EDDEDDD	si:ch211-233h19.2	si:ch211-233h19.2 [Source:ZFIN;Acc:ZDB-GENE-061009-14]
ENSDARG00000071196	162 EEE DEEDEEE	sdprb	serum deprivation response b [Source:ZFIN;Acc:ZDB-GENE-040912-149]
ENSDARG00000015749	253 SSS PQSPSSS 371 FQQ RQQRQQQ	hps3	Hermansky-Pudlak syndrome 3 [Source:ZFIN;Acc:ZDB-GENE-061110-115]
ENSDARG00000092934	174 TTK VMTVTTT	si:dkey-32e6.3	si:dkey-32e6.3 [Source:ZFIN;Acc:ZDB-GENE-081104-408]
ENSDARG00000038687	391 DGG EDGEDGG 678 AGG VSGVAGG 809 QQQ EQQEQQQ	nfkb2	nuclear factor of kappa light polypeptide gene enhancer in B-cells 2 (p49/p100) [Source:ZFIN;Acc:ZDB-GENE-030131-6701]
ENSDARG00000038308	140 TTT STTSTTT	ykt6	YKT6 v-SNARE homolog (S. cerevisiae) [Source:ZFIN;Acc:ZDB-GENE-040426-733]
ENSDARG00000041361	650 VVV IVVIVVV 764 MMM VMMVMMM	ttk	ttk protein kinase [Source:ZFIN;Acc:ZDB-GENE-030123-1]
ENSDARG00000035579	240 VVV IVVIVVV	si:dkey-174n20.1	si:dkey-174n20.1 [Source:ZFIN;Acc:ZDB-GENE-030131-7890]
ENSDARG00000061100	45 MLL ILLILLL	nars	asparaginyl-tRNA synthetase [Source:ZFIN;Acc:ZDB-GENE-030131-1016]
ENSDARG00000038754	51 TTT STTSTTT	plk3	polo-like kinase 3 (Drosophila) [Source:ZFIN;Acc:ZDB-GENE-030131-6134]
ENSDARG00000075930	915 MKM LMKLMKM	adamts2	ADAM metallopeptidase with thrombospondin type 1 motif, 2 [Source:ZFIN;Acc:ZDB-GENE-070816-3]
ENSDARG00000041991	97 KKK RKKRKKK	rrp9	ribosomal RNA processing 9, small subunit (SSU) processome component, homolog (yeast) [Source:ZFIN;Acc:ZDB-GENE-060427-1]
ENSDARG00000069844	61 AAA SA-SAAA	irg1	immunoresponsive 1 homolog (mouse) [Source:ZFIN;Acc:ZDB-GENE-081104-428]
ENSDARG00000059982	232 QQQ EQQEQQQ	poc5	POC5 centriolar protein homolog (Chlamydomonas) [Source:ZFIN;Acc:ZDB-GENE-060526-135]
ENSDARG00000014646	488 QQQ LQQLQQQ	aoc2	amine oxidase, copper containing 2 [Source:ZFIN;Acc:ZDB-GENE-050320-133]
ENSDARG00000036104	215 LLL MLLMLLL	MYO1G	si:dkeyp-92c9.3 [Source:ZFIN;Acc:ZDB-GENE-060503-562]
ENSDARG00000042270	435 ASS DASDASS	arsa	arylsulfatase A [Source:ZFIN;Acc:ZDB-GENE-050320-118]
ENSDARG00000062192	812 SSS ASSASSS	TBC1D8B	si:dkey-110k5.6 [Source:ZFIN;Acc:ZDB-GENE-030131-3135]
ENSDARG00000060102	62 PPP SPRSPPP 103 IVA GAAGAAA 643 RTT LETLRTT 1029 TSS ASSASSS 1048 DDD EDDEDDD 1072 AAA TEATAAA	kank1a	KN motif and ankyrin repeat domains 1a [Source:ZFIN;Acc:ZDB-GENE-060526-215]
ENSDARG00000036956	1123 AAA VSVVAAA	asxl1	additional sex combs like transcriptional regulator 1 [Source:ZFIN;Acc:ZDB-GENE-091116-9]
ENSDARG00000068199	291 QQQ RQQRQQQ	pld3	phospholipase D family, member 3 [Source:ZFIN;Acc:ZDB-GENE-050419-212]
ENSDARG00000061951	37 APA GA-GAPA 280 EEE DEEDEEE 500 TAA SA-STAA 907 LLI VLYVLLL 1501 TTS ATTATTT 2468 KKK RHKRKKK 2523 EEE DEEDEEE 2573 LAA EAAEAAA 2877 LLL MFLMLLL	golgb1	golgin B1 [Source:ZFIN;Acc:ZDB-GENE-030429-9]
ENSDARG00000095046	50 III MIIMIII	pold2	polymerase (DNA directed), delta 2, regulatory subunit [Source:ZFIN;Acc:ZDB-GENE-030616-157]
ENSDARG00000045658	84 DDD EDEEDDD	msrb3	methionine sulfoxide reductase B3 [Source:ZFIN;Acc:ZDB-GENE-040625-74]
ENSDARG00000026941	270 VVV IVVIVVV	fbxl4	F-box and leucine-rich repeat protein 4 [Source:ZFIN;Acc:ZDB-GENE-041114-187]
ENSDARG00000012409	485 EEE QE-QEEE 604 MSS PT-PTSS	rnf207b	ring finger protein 207b [Source:ZFIN;Acc:ZDB-GENE-080227-9]
ENSDARG00000079637	505 SSS TSSTSSS	alpk2	alpha-kinase 2 [Source:ZFIN;Acc:ZDB-GENE-030131-1868]
ENSDARG00000071437	410 HHH RQHRHHH 469 IVV ATVAVVV 618 QLL PQLPQLL	ptprc	protein tyrosine phosphatase, receptor type, C [Source:ZFIN;Acc:ZDB-GENE-050208-585]
ENSDARG00000026664	239 SAA VSAVAAA	uri1	URI1, prefoldin-like chaperone [Source:ZFIN;Acc:ZDB-GENE-050913-30]
ENSDARG00000031678	1212 HYY FYYFYYY 1368 PPP ASPAPPP	col5a2a	collagen, type V, alpha 2a [Source:ZFIN;Acc:ZDB-GENE-030616-13]
ENSDARG00000060027	166 IMM VIMVIMM	nom1	nucleolar protein with MIF4G domain 1 [Source:ZFIN;Acc:ZDB-GENE-060503-321]
ENSDARG00000044943	622 HHH YHHYHHH	npepps	aminopeptidase puromycin sensitive [Source:ZFIN;Acc:ZDB-GENE-060524-3]
ENSDARG00000062060	238 SSS TSSTSSS 277 CSS TSSTSSS	gmeb1	glucocorticoid modulatory element binding protein 1 [Source:ZFIN;Acc:ZDB-GENE-060503-35]
ENSDARG00000079352	612 AGG SAGSAGG	sap130b	Sin3A-associated protein b [Source:ZFIN;Acc:ZDB-GENE-070912-570]
ENSDARG00000037708	23 SSS ASSASSS 178 PAP SPASPAP 372 TVV LVVLVVV 758 DDD EADEDDD 764 YYY FYYFYYY	exosc10	exosome component 10 [Source:ZFIN;Acc:ZDB-GENE-040426-781]
ENSDARG00000079933	117 SCS ASCASCS	SLC46A3 (1 of many)	si:dkey-5g14.1 [Source:ZFIN;Acc:ZDB-GENE-091204-361]
ENSDARG00000053082	1043 RRR KRRKRRR	thada	thyroid adenoma associated [Source:ZFIN;Acc:ZDB-GENE-050320-49]
ENSDARG00000010059	65 QKK RKKRKKK 268 ATA DATDATA	itpkb	inositol-trisphosphate 3-kinase B [Source:ZFIN;Acc:ZDB-GENE-041014-166]
ENSDARG00000035308	256 AAA TAATAAA	grb10b	growth factor receptor-bound protein 10b [Source:ZFIN;Acc:ZDB-GENE-091020-12]
ENSDARG00000057184	10 RCR QRCQRCR 200 ESG VGSVGSG 206 EEE DQEDEEE	zgc:55781	zgc:55781 [Source:ZFIN;Acc:ZDB-GENE-030131-4704]
ENSDARG00000062711	10 MMM LMMLMMM 62 MMA VMMVMMM 128 DDD EDQEDDD 173 KRR EKKEKKK	gal3st1a	galactose-3-O-sulfotransferase 1a [Source:ZFIN;Acc:ZDB-GENE-060526-375]
ENSDARG00000002690	30 AAA TAATAAA	rabif	RAB interacting factor [Source:ZFIN;Acc:ZDB-GENE-040718-216]
ENSDARG00000062465	327 EEH DEEDEEE 465 VVV ILVIVVV 755 FFF YC-YFFF	pgap1	post-GPI attachment to proteins 1 [Source:ZFIN;Acc:ZDB-GENE-090313-216]
ENSDARG00000068406	250 EEE DEEDEEE	six5	SIX homeobox 5 [Source:ZFIN;Acc:ZDB-GENE-010201-3]
ENSDARG00000003693	200 EEE DEEDEEE	hars	histidyl-tRNA synthetase [Source:ZFIN;Acc:ZDB-GENE-040912-152]
ENSDARG00000040309	110 TLT ATAATAT	pxdc1b	PX domain containing 1b [Source:ZFIN;Acc:ZDB-GENE-091204-294]
ENSDARG00000074677	1814 III VLIVIII 2085 III VIIVIII 2123 SPS TSSTSSS 2878 SSP TPSTSSS	frem3	Fras1 related extracellular matrix 3 [Source:ZFIN;Acc:ZDB-GENE-030131-9788]
ENSDARG00000075887	393 KKK RKKRKKK	herc3	HECT and RLD domain containing E3 ubiquitin protein ligase 3 [Source:ZFIN;Acc:ZDB-GENE-090313-139]
ENSDARG00000002084	156 SSA TSSTSSS	lamb2	laminin, beta 2 (laminin S) [Source:ZFIN;Acc:ZDB-GENE-081030-4]
ENSDARG00000079504	450 MMM LMMLMMM	mfn2	mitofusin 2 [Source:ZFIN;Acc:ZDB-GENE-081105-44]
ENSDARG00000005716	96 IDI VI-VIDI	olfml2ba	olfactomedin-like 2Ba [Source:ZFIN;Acc:ZDB-GENE-041014-329]
ENSDARG00000019299	428 EEE DEEDEEE	znf687b	zinc finger protein 687b [Source:ZFIN;Acc:ZDB-GENE-041111-214]
ENSDARG00000089138	340 YHY FHHFYHY	si:ch1073-440b2.1	si:ch1073-440b2.1 [Source:ZFIN;Acc:ZDB-GENE-030131-8303]
ENSDARG00000001825	1131 EQE DEQDEQE	cfap43	cilia and flagella associated protein 43 [Source:ZFIN;Acc:ZDB-GENE-080815-3]
ENSDARG00000077139	468 III LIILIII 903 PPP APPAPPP	col6a3	collagen, type VI, alpha 3 [Source:ZFIN;Acc:ZDB-GENE-070501-8]
ENSDARG00000060697	2243 PPA TQPTPPP 2526 KKK SKKSKKK	kmt2bb	lysine (K)-specific methyltransferase 2Bb [Source:ZFIN;Acc:ZDB-GENE-080521-1]
ENSDARG00000007294	332 AAT PSAPAAA	aco2	aconitase 2, mitochondrial [Source:ZFIN;Acc:ZDB-GENE-030131-1390]
ENSDARG00000027087	117 SSS PLSPSSS	tgfb2	transforming growth factor, beta 2 [Source:ZFIN;Acc:ZDB-GENE-030723-3]
ENSDARG00000034344	667 III MIIMIII	pcdh19	protocadherin 19 [Source:ZFIN;Acc:ZDB-GENE-030131-4218]
ENSDARG00000069981	194 DDD EDDEDDD	cspg5a	chondroitin sulfate proteoglycan 5a [Source:ZFIN;Acc:ZDB-GENE-080425-4]
ENSDARG00000044056	600 III VTIVIII 867 LMM VMMVMMM	ahi1	Abelson helper integration site 1 [Source:ZFIN;Acc:ZDB-GENE-060803-1]
ENSDARG00000026811	584 FFF YFFYFFF	extl3	exostosin-like glycosyltransferase 3 [Source:ZFIN;Acc:ZDB-GENE-041124-2]
ENSDARG00000025346	14 CCC SCCSCCC 90 STT ATTATTT 358 MLM ILLIMLL 367 LLL ILLILLL	znf277	zinc finger protein 277 [Source:ZFIN;Acc:ZDB-GENE-040426-1633]
ENSDARG00000037008	156 LVV FLVFLVV	bscl2	Berardinelli-Seip congenital lipodystrophy 2 (seipin) [Source:ZFIN;Acc:ZDB-GENE-051113-140]
ENSDARG00000071113	504 VVV SVVSVVV 1477 DDD EDDEDDD 1603 RKD SE-SRKD 2108 VTT SATSTTT 2347 QQQ KM-KQQQ 2733 PPP SPPSPPP	xirp2a	xin actin binding repeat containing 2a [Source:ZFIN;Acc:ZDB-GENE-040108-7]
ENSDARG00000046127	144 SSS TSSTSSS	tk2	thymidine kinase 2, mitochondrial [Source:ZFIN;Acc:ZDB-GENE-040718-243]
ENSDARG00000022968	498 KKK RKKRKKK	fxr1	fragile X mental retardation, autosomal homolog 1 [Source:ZFIN;Acc:ZDB-GENE-030131-5431]
ENSDARG00000075618	89 VVV LV-LVVV 329 VLL IGLIVLL	slc36a1	solute carrier family 36 (proton/amino acid symporter), member 1 [Source:ZFIN;Acc:ZDB-GENE-061117-1]
ENSDARG00000058992	42 TAA VAGVAAA	cers2b	ceramide synthase 2b [Source:ZFIN;Acc:ZDB-GENE-110408-40]
ENSDARG00000018881	20 III VIIVIII 47 FFF LFFLFFF	apobec2a	apolipoprotein B mRNA editing enzyme, catalytic polypeptide-like 2a [Source:ZFIN;Acc:ZDB-GENE-050306-15]
ENSDARG00000004433	284 TTT AT-ATTT 541 CHC SC-SCHC 590 MMM LMMLMMM 605 EEE DEEDEEE	btk	Bruton agammaglobulinemia tyrosine kinase [Source:ZFIN;Acc:ZDB-GENE-070531-1]
ENSDARG00000060796	19 III VIIVIII	slc20a2	solute carrier family 20 (phosphate transporter), member 2 [Source:ZFIN;Acc:ZDB-GENE-060929-828]
ENSDARG00000077264	166 LLL FMLFLLL 396 TSS PGSPSSS 582 DDD EDEEDDD	wdr43	WD repeat domain 43 [Source:ZFIN;Acc:ZDB-GENE-021231-3]
ENSDARG00000059596	653 AAA TAATAAA 697 EEE DEEDEEE	clip2	CAP-GLY domain containing linker protein 2 [Source:ZFIN;Acc:ZDB-GENE-100727-3]
ENSDARG00000004343	14 ATT SATSATT 114 VVV IVVIVVV	nelfe	negative elongation factor complex member E [Source:ZFIN;Acc:ZDB-GENE-040718-69]
ENSDARG00000070127	853 VAA LV-LVAA 874 AAA TA-TAAA	nfxl1	nuclear transcription factor, X-box binding-like 1 [Source:ZFIN;Acc:ZDB-GENE-110411-178]
ENSDARG00000060521	538 RQQ PHQPRQQ	rbm27	RNA binding motif protein 27 [Source:ZFIN;Acc:ZDB-GENE-110411-31]
ENSDARG00000075435	1080 QQQ PMQPQQQ	akap11	A kinase (PRKA) anchor protein 11 [Source:ZFIN;Acc:ZDB-GENE-090804-1]
ENSDARG00000087180	161 LLL VLLVLLL	ubxn2a	UBX domain protein 2A [Source:ZFIN;Acc:ZDB-GENE-110411-202]
ENSDARG00000073866	38 APA TEPTAPA 94 EEE DEDDEEE 157 YYY FYYFYYY	tdp1	tyrosyl-DNA phosphodiesterase 1 [Source:ZFIN;Acc:ZDB-GENE-090909-1]
ENSDARG00000060951	54 MTA VTTVMTT 403 DDE GRDGDDD 909 RRR KRRKRRR	polg	polymerase (DNA directed), gamma [Source:ZFIN;Acc:ZDB-GENE-060303-1]
ENSDARG00000078425	329 YYY FYYFYYY	oat	ornithine aminotransferase [Source:ZFIN;Acc:ZDB-GENE-110411-148]
ENSDARG00000060921	663 RRR KRRKRRR	pla2g6	phospholipase A2, group VI (cytosolic, calcium-independent) [Source:ZFIN;Acc:ZDB-GENE-040426-2079]
ENSDARG00000006031	390 SSS TSSTSSS	abat	4-aminobutyrate aminotransferase [Source:ZFIN;Acc:ZDB-GENE-031006-4]
ENSDARG00000054645	112 MMI VIIVIII	si:ch211-51c14.1	si:ch211-51c14.1 [Source:ZFIN;Acc:ZDB-GENE-120215-48]
ENSDARG00000018757	159 EEE DEEDEEE	klf5l	Kruppel-like factor 18 [Source:ZFIN;Acc:ZDB-GENE-060312-34]
ENSDARG00000093453	346 MVV AVVAVVV	ahdc1	AT hook, DNA binding motif, containing 1 [Source:ZFIN;Acc:ZDB-GENE-060503-584]
ENSDARG00000063219	111 AAS GAAGAAA 796 CST GSSGSSS	ubap2l	ubiquitin associated protein 2-like [Source:ZFIN;Acc:ZDB-GENE-060503-244]
ENSDARG00000000103	1206 EEE DEEDEEE	myh10	myosin, heavy chain 10, non-muscle [Source:ZFIN;Acc:ZDB-GENE-030616-162]
ENSDARG00000091119	256 KKK RKRRKKK	fbxo40.2	F-box protein 40, tandem duplicate 2 [Source:ZFIN;Acc:ZDB-GENE-120215-105]
ENSDARG00000063719	644 YYY CYYCYYY	usp8	ubiquitin specific peptidase 8 [Source:ZFIN;Acc:ZDB-GENE-030131-1949]
ENSDARG00000091962	47 RRR QRRQRRR	RUNDC1	si:dkey-151m15.5 [Source:ZFIN;Acc:ZDB-GENE-120215-63]
ENSDARG00000078576	702 EEE DEDDEEE 956 TST APTATTT 980 GTA VPTVATA	setd5	SET domain containing 5 [Source:ZFIN;Acc:ZDB-GENE-080523-1]
ENSDARG00000096242	36 EGE DEEDEEE	si:ch211-76l23.4	si:ch211-76l23.4 [Source:ZFIN;Acc:ZDB-GENE-030131-8310]
ENSDARG00000054010	427 EEE DEEDEEE 672 GGT AGGAGGG	scaf1	SR-related CTD-associated factor 1 [Source:ZFIN;Acc:ZDB-GENE-120215-214]
ENSDARG00000055713	819 AAA VATVAAA 952 APP SAASAAA	fmnl1a	formin-like 1a [Source:ZFIN;Acc:ZDB-GENE-120215-83]
ENSDARG00000019686	70 KAA SKASKAA	fgl2b	fibrinogen-like 2b [Source:ZFIN;Acc:ZDB-GENE-120709-53]
ENSDARG00000033597	439 VVV IVVIVVV	api5	apoptosis inhibitor 5 [Source:ZFIN;Acc:ZDB-GENE-030131-395]
ENSDARG00000078751	636 VVV IVVIVVV 652 RRR KRRKRRR	TPP2	si:ch73-244f7.4 [Source:ZFIN;Acc:ZDB-GENE-121214-290]
ENSDARG00000017988	534 STS FSTFSTS	dse	dermatan sulfate epimerase [Source:ZFIN;Acc:ZDB-GENE-041001-202]
ENSDARG00000079266	150 SPP QPPQPPP	foxe1	forkhead box E1 [Source:ZFIN;Acc:ZDB-GENE-061116-1]
ENSDARG00000061020	79 LMM ILVILMM	ccdc186	si:ch211-225b10.4 [Source:ZFIN;Acc:ZDB-GENE-100318-3]
ENSDARG00000005236	318 VAA PEAPAAA 1281 RRR QRRQRRR	srcap	Snf2-related CREBBP activator protein [Source:ZFIN;Acc:ZDB-GENE-041008-127]
ENSDARG00000076533	212 TSS AP-ATSS 351 AAV GAVGAAA	nfe2l1b	nuclear factor, erythroid 2-like 1b [Source:ZFIN;Acc:ZDB-GENE-120319-2]
ENSDARG00000088307	382 IVV AVVAVVV 476 SSS LSSLSSS 480 SHH TS-TSHH	mkl2a	MKL/myocardin-like 2a [Source:ZFIN;Acc:ZDB-GENE-130531-36]
ENSDARG00000089581	241 VVV IVVIVVV 262 RRQ KRQKRRR	nhlrc2	NHL repeat containing 2 [Source:ZFIN;Acc:ZDB-GENE-100318-2]
ENSDARG00000074169	614 LLQ MLLMLLL	gpam	glycerol-3-phosphate acyltransferase, mitochondrial [Source:ZFIN;Acc:ZDB-GENE-101026-1]
ENSDARG00000076002	278 QQQ HQQHQQQ	osbpl5	oxysterol binding protein-like 5 [Source:ZFIN;Acc:ZDB-GENE-030131-5872]
ENSDARG00000075725	166 SGG VGGVGGG 195 YYY FYYFYYY 875 QQQ EQQEQQQ 1064 EVQ KELKELQ 1174 GGG SG-SGGG 1176 EIV DV-DEIV	cep152	centrosomal protein 152 [Source:ZFIN;Acc:ZDB-GENE-111005-1]
ENSDARG00000045633	99 VVV AVVAVVV 200 AII LVILVII	asb15a	ankyrin repeat and SOCS box containing 15a [Source:ZFIN;Acc:ZDB-GENE-110421-5]
ENSDARG00000042984	157 VVV AVVAVVV 210 VVV IVVIVVV	fpr1	formyl peptide receptor 1 [Source:ZFIN;Acc:ZDB-GENE-121227-2]
ENSDARG00000062887	148 GGG AGGAGGG 169 III VIIVIII	steap2	STEAP family member 2, metalloreductase [Source:ZFIN;Acc:ZDB-GENE-131121-79]
ENSDARG00000076005	633 MMV TIMTMMM	piezo2a.2	piezo-type mechanosensitive ion channel component 2a, tandem duplicate 2 [Source:ZFIN;Acc:ZDB-GENE-131119-76]
ENSDARG00000079835	327 III VIIVIII 435 KKK RKKRKKK 443 VVV LVLLVVV 666 DGD AEEADED 797 QQQ KHQKQQQ 874 DHH YHHYHHH 944 PAA SPASPAA	man2c1	mannosidase, alpha, class 2C, member 1 [Source:ZFIN;Acc:ZDB-GENE-101103-4]
ENSDARG00000052827	145 III VIIVIII 220 SSS ASSASSS 264 EEE DEEDEEE 822 PQP SPQSPQP	top3a	topoisomerase (DNA) III alpha [Source:ZFIN;Acc:ZDB-GENE-071212-2]
ENSDARG00000077618	429 ALG TAATAAA 586 FFF YFFYFFF 761 TTI ATSATTT	rin3	Ras and Rab interactor 3 [Source:ZFIN;Acc:ZDB-GENE-030131-8871]
ENSDARG00000058127	9 KKK RKQRKKK	hcfc2	host cell factor C2 [Source:ZFIN;Acc:ZDB-GENE-050417-203]
ENSDARG00000089787	15 VVM STMSVMM 185 SPS APSASSS	crebzf	CREB/ATF bZIP transcription factor [Source:ZFIN;Acc:ZDB-GENE-030131-8015]
ENSDARG00000039661	370 AAA TAATAAA	slc36a4	solute carrier family 36 (proton/amino acid symporter), member 4 [Source:ZFIN;Acc:ZDB-GENE-050309-239]
ENSDARG00000075884	58 AGG VGGVAGG 1259 FFF LFFLFFF	shprh	SNF2 histone linker PHD RING helicase [Source:ZFIN;Acc:ZDB-GENE-110512-2]
ENSDARG00000088798	86 SSS TCCTSSS	plcxd1	phosphatidylinositol-specific phospholipase C, X domain containing 1 [Source:ZFIN;Acc:ZDB-GENE-131127-240]
ENSDARG00000097591	157 GGG AEGAGGG 213 PLT VL-VLLL	proser3	proline and serine rich 3 [Source:ZFIN;Acc:ZDB-GENE-030131-5986]
ENSDARG00000061222	227 SSS TSSTSSS 696 EDD SDDSDDD	uba7	ubiquitin-like modifier activating enzyme 7 [Source:ZFIN;Acc:ZDB-GENE-121120-4]
ENSDARG00000062846	219 LLL VLLVLLL	tmtc3	transmembrane and tetratricopeptide repeat containing 3 [Source:ZFIN;Acc:ZDB-GENE-061221-2]
ENSDARG00000002037	156 LLL ML-MLLL 251 VVV LITLVVV	pfkfb2b	6-phosphofructo-2-kinase/fructose-2,6-biphosphatase 2b [Source:ZFIN;Acc:ZDB-GENE-120222-1]
ENSDARG00000078592	1166 DDD EDDEDDD	nomo	nodal modulator [Source:ZFIN;Acc:ZDB-GENE-040826-3]
ENSDARG00000074041	1133 CCC GSCGCCC 1615 SSS CSSCSSS	abca5	ATP-binding cassette, sub-family A (ABC1), member 5 [Source:ZFIN;Acc:ZDB-GENE-050517-5]
ENSDARG00000051785	39 VII LVILVII 139 LLL ILLILLL	dhx33	DEAH (Asp-Glu-Ala-His) box polypeptide 33 [Source:ZFIN;Acc:ZDB-GENE-131127-77]
ENSDARG00000011909	453 SSS ASSASSS	itpr2	inositol 1,4,5-trisphosphate receptor, type 2 [Source:ZFIN;Acc:ZDB-GENE-050419-192]
ENSDARG00000076362	430 PPL APPAPPP 487 TAA SAASTAA 523 RQR LRRLRRR	tmem260	transmembrane protein 260 [Source:ZFIN;Acc:ZDB-GENE-030131-4198]
ENSDARG00000088308	472 AAA LAALAAA	notchl	notch homolog, like [Source:ZFIN;Acc:ZDB-GENE-070220-2]
ENSDARG00000078322	2411 ASA TASTASA 2477 AVV TVVTAVV	col12a1a	collagen, type XII, alpha 1a [Source:ZFIN;Acc:ZDB-GENE-090728-1]
ENSDARG00000013990	121 AAA TAATAAA	ube2q2	ubiquitin-conjugating enzyme E2Q family member 2 [Source:ZFIN;Acc:ZDB-GENE-040426-1919]
ENSDARG00000069673	222 VVV IV-IVVV	chid1	chitinase domain containing 1 [Source:ZFIN;Acc:ZDB-GENE-030131-9169]
ENSDARG00000012271	294 VVV IVVIVVV	tmem206	transmembrane protein 206 [Source:ZFIN;Acc:ZDB-GENE-040426-1173]
ENSDARG00000063101	224 EEE DEEDEEE	man2a2	mannosidase, alpha, class 2A, member 2 [Source:ZFIN;Acc:ZDB-GENE-110331-1]
ENSDARG00000069603	608 EEE DEEDEEE	taok1a	TAO kinase 1a [Source:ZFIN;Acc:ZDB-GENE-130103-9]
ENSDARG00000096932	248 EEG QEEQEEE	si:ch211-37e10.2	si:ch211-37e10.2 [Source:ZFIN;Acc:ZDB-GENE-131121-415]
ENSDARG00000078578	326 GSG AGSAGSG	fam222bb	family with sequence similarity 222, member Bb [Source:ZFIN;Acc:ZDB-GENE-110419-4]
ENSDARG00000022853	67 TSS PSSPSSS	eogt	EGF domain-specific O-linked N-acetylglucosamine (GlcNAc) transferase [Source:ZFIN;Acc:ZDB-GENE-120813-8]
ENSDARG00000079502	111 SSS GASGSSS 289 QQQ KQHKQQQ	gal3st2	galactose-3-O-sulfotransferase 2 [Source:ZFIN;Acc:ZDB-GENE-131127-533]
ENSDARG00000097897	461 LLM ILLILLL	sgip1a	SH3-domain GRB2-like (endophilin) interacting protein 1a [Source:ZFIN;Acc:ZDB-GENE-131121-25]
ENSDARG00000078748	67 GAE VGAVGAA	si:ch211-137a8.4	si:ch211-137a8.4 [Source:ZFIN;Acc:ZDB-GENE-030131-3742]
ENSDARG00000079702	179 KKK RKKRKKK	wdr81	WD repeat domain 81 [Source:ZFIN;Acc:ZDB-GENE-030131-3389]
ENSDARG00000079931	190 SSC ALSASSS 342 SPS TSPTSPS 775 TTT MTTMTTT	snx19b	sorting nexin 19b [Source:ZFIN;Acc:ZDB-GENE-030131-6331]
ENSDARG00000090788	251 SSS APSASSS	cstf2	cleavage stimulation factor, 3' pre-RNA, subunit 2 [Source:ZFIN;Acc:ZDB-GENE-031118-2]
ENSDARG00000104869	185 DQQ AEQADQQ 186 IVD AVVAVVV	SPATA5	spermatogenesis associated 5 [Source:HGNC Symbol;Acc:HGNC:18119]
ENSDARG00000004034	123 ITT VTTVITT 179 MII LMILMII	arhgdig	Rho GDP dissociation inhibitor (GDI) gamma [Source:ZFIN;Acc:ZDB-GENE-040426-1493]
ENSDARG00000101043	574 ATT SAASAAT 891 EEE DQEDEEE 1330 KKK RKRRKKK	ppl	periplakin [Source:ZFIN;Acc:ZDB-GENE-041008-196]
ENSDARG00000100455	5 VVV LVVLVVV 442 AAA GAAGAAA	pnkp	polynucleotide kinase 3'-phosphatase [Source:ZFIN;Acc:ZDB-GENE-061013-433]
ENSDARG00000098438	225 AAA GAAGAAA	slc6a6b	solute carrier family 6 (neurotransmitter transporter), member 6b [Source:ZFIN;Acc:ZDB-GENE-030131-3077]
ENSDARG00000061940	139 LLL MLLMLLL	htr4	5-hydroxytryptamine receptor 4 [Source:ZFIN;Acc:ZDB-GENE-160114-31]
ENSDARG00000102787	406 MMV LMMLMMM 1249 KKK RKKRKKK	fam193a	family with sequence similarity 193, member A [Source:ZFIN;Acc:ZDB-GENE-080917-25]
ENSDARG00000104451	190 EEE KEEKEEE	slc39a7	solute carrier family 39 (zinc transporter), member 7 [Source:ZFIN;Acc:ZDB-GENE-991110-20]
ENSDARG00000103516	538 SSS GSSGSSS 864 QQQ PQQPQQQ	sec24c	SEC24 homolog C, COPII coat complex component [Source:ZFIN;Acc:ZDB-GENE-030131-4487]
ENSDARG00000102412	222 VVV IVIIVVV 358 MMM VMMVMMM	eci2	enoyl-CoA delta isomerase 2 [Source:ZFIN;Acc:ZDB-GENE-040718-392]
ENSDARG00000099298	589 MTT ATTATTT	xrcc5	X-ray repair complementing defective repair in Chinese hamster cells 5 [Source:ZFIN;Acc:ZDB-GENE-041008-108]
ENSDARG00000101094	269 KKK RKKRKKK	ATP11B	si:dkey-211e20.10 [Source:ZFIN;Acc:ZDB-GENE-081031-13]
ENSDARG00000055679	159 AAS CSACSAS 178 QEQ RQRRQQQ	mto1	mitochondrial tRNA translation optimization 1 [Source:ZFIN;Acc:ZDB-GENE-070209-253]
ENSDARG00000025071	110 RRR KRRKRRR 244 DDD EDDEDDD	brd8	bromodomain containing 8 [Source:ZFIN;Acc:ZDB-GENE-030722-10]
ENSDARG00000100057	45 SSS GSSGSSS	ppfibp1b	PTPRF interacting protein, binding protein 1b (liprin beta 1) [Source:ZFIN;Acc:ZDB-GENE-060503-47]
ENSDARG00000091253	405 FHH LFQLFHH	smyd1b	SET and MYND domain containing 1b [Source:ZFIN;Acc:ZDB-GENE-060522-1]
ENSDARG00000099846	77 DDA EGDEDDD 86 QDD VQDVQDD	si:ch211-154o6.3	si:ch211-154o6.3 [Source:ZFIN;Acc:ZDB-GENE-030131-1030]
ENSDARG00000102705	121 VVV LVVLVVV	otud6b	OTU domain containing 6B [Source:ZFIN;Acc:ZDB-GENE-040426-974]
ENSDARG00000100741	159 VIV AVVAVVV	cdc20	cell division cycle 20 homolog [Source:ZFIN;Acc:ZDB-GENE-040426-2044]
ENSDARG00000098734	477 EDH AEDAEDD	ccdc14	coiled-coil domain containing 14 [Source:ZFIN;Acc:ZDB-GENE-120215-134]
ENSDARG00000099900	19 III VL-VIII 50 AAG EA-EAAA 365 AAA TSATAAA 620 EEE VEEVEEE 654 TMI EAMETMA	peo1	progressive external ophthalmoplegia 1 [Source:ZFIN;Acc:ZDB-GENE-030131-5569]
ENSDARG00000095890	157 VAV IAAIVAV 179 TTT SITSTTT	znf236	zinc finger protein 236 [Source:ZFIN;Acc:ZDB-GENE-041111-195]
ENSDARG00000094010	307 VIV LVVLVVV	swt1	SWT1 RNA endoribonuclease homolog [Source:ZFIN;Acc:ZDB-GENE-041015-373]
ENSDARG00000013250	14 KKR HK-HKKR	tars	threonyl-tRNA synthetase [Source:ZFIN;Acc:ZDB-GENE-041010-218]
ENSDARG00000104042	2 SAA GA-GAAA 48 PPP SPPSPPP 68 QGK EKKEKKK	b4galt4	UDP-Gal:betaGlcNAc beta 1,4- galactosyltransferase, polypeptide 4 [Source:ZFIN;Acc:ZDB-GENE-041114-103]
ENSDARG00000102525	186 CSC TSCTCCC	lck	LCK proto-oncogene, Src family tyrosine kinase [Source:ZFIN;Acc:ZDB-GENE-040617-1]
ENSDARG00000104708	359 VVV IVVIVVV 526 VVV IV-IVVV	ddx24	DEAD (Asp-Glu-Ala-Asp) box helicase 24 [Source:ZFIN;Acc:ZDB-GENE-100716-4]
ENSDARG00000102674	1507 TTT ATTATTT	ckap5	cytoskeleton associated protein 5 [Source:ZFIN;Acc:ZDB-GENE-051120-174]
ENSDARG00000059646	12 AAA SA-SAAA 36 HHH LH-LHHH 50 AKK VK-VAKK 62 III VI-VIII 227 III LIILIII	nt5dc2	5'-nucleotidase domain containing 2 [Source:ZFIN;Acc:ZDB-GENE-060810-17]
ENSDARG00000102914	107 AAA PSAPAAA	dennd4b	DENN/MADD domain containing 4B [Source:ZFIN;Acc:ZDB-GENE-130530-684]
ENSDARG00000102056	250 SSS ASSASSS	si:dkeyp-94b4.1	si:dkeyp-94b4.1 [Source:ZFIN;Acc:ZDB-GENE-081104-483]
ENSDARG00000105012	13 III LIILIII 161 VVV AVVAVVV 176 HQQ LQQLQQQ 224 DDD EDDEDDD	utp23	UTP23, small subunit (SSU) processome component, homolog (yeast) [Source:ZFIN;Acc:ZDB-GENE-050417-353]
ENSDARG00000101259	133 EEE QEEQEEE 172 AAS TAATAAA	hgh1	HGH1 homolog (S. cerevisiae) [Source:ZFIN;Acc:ZDB-GENE-040718-228]
ENSDARG00000104353	439 TTT STTSTTT	nop58	NOP58 ribonucleoprotein homolog (yeast) [Source:ZFIN;Acc:ZDB-GENE-040426-2140]
ENSDARG00000102987	165 AVV PSVPAVV 747 TTT STTSTTT	capn7	calpain 7 [Source:ZFIN;Acc:ZDB-GENE-111111-1]
ENSDARG00000040152	73 EEE DEEDEEE	nek4	NIMA-related kinase 4 [Source:ZFIN;Acc:ZDB-GENE-040426-1392]
ENSDARG00000100371	314 EEE DEEDEEE	eef2b	eukaryotic translation elongation factor 2b [Source:ZFIN;Acc:ZDB-GENE-030131-5128]
ENSDARG00000098650	724 QQQ KQQKQQQ	IQGAP3	IQ motif containing GTPase activating protein 3 [Source:HGNC Symbol;Acc:HGNC:20669]
ENSDARG00000078217	27 RRR KRRKRRR 83 RRR KRRKRRR 145 TTT ITTITTT 205 III VIIVIII 227 HHH QHHQHHH	cblc	Cbl proto-oncogene C, E3 ubiquitin protein ligase [Source:ZFIN;Acc:ZDB-GENE-080220-20]
ENSDARG00000104541	62 KKK RKKRKKK 600 GGG SGGSGGG 950 CCC SCCSCCC 1250 CCR HCCHCCC	msh6	mutS homolog 6 (E. coli) [Source:ZFIN;Acc:ZDB-GENE-020905-3]
ENSDARG00000037706	352 DHD EDDEDDD 353 QRR KQQKQQR	gss	glutathione synthetase [Source:ZFIN;Acc:ZDB-GENE-041010-208]
ENSDARG00000101209	658 VVV IVVIVVV	lamb1a	laminin, beta 1a [Source:ZFIN;Acc:ZDB-GENE-021226-1]
ENSDARG00000061274	421 FLL ILLILLL	lss	lanosterol synthase (2,3-oxidosqualene-lanosterol cyclase) [Source:ZFIN;Acc:ZDB-GENE-050119-7]
ENSDARG00000074955	233 TTT ATTATTT 345 GGG SGGSGGG	nup98	nucleoporin 98 [Source:ZFIN;Acc:ZDB-GENE-040426-1180]
ENSDARG00000103409	79 VVR LTVLVVV 193 RQQ LRQLRQQ	uhrf1	ubiquitin-like with PHD and ring finger domains 1 [Source:ZFIN;Acc:ZDB-GENE-040426-2039]
ENSDARG00000055678	134 EAA VEAVEAA 446 GGG SGGSGGG 682 EGG DEGDEGG 706 DDD EDDEDDD 916 AAA VPAVAAA	akap12b	A kinase (PRKA) anchor protein 12b [Source:ZFIN;Acc:ZDB-GENE-030131-9753]
ENSDARG00000103962	347 GGG ASLAGGG	add1	adducin 1 (alpha) [Source:ZFIN;Acc:ZDB-GENE-030909-2]
ENSDARG00000104717	63 MQQ RQQRQQQ	tbxa2r	thromboxane A2 receptor [Source:ZFIN;Acc:ZDB-GENE-131016-6]
ENSDARG00000102997	99 SSS GSSGSSS 226 EEE DE-DEEE 493 VMV QLMQVMM 580 QHA RQ-RQHQ	rrn3	RRN3 homolog, RNA polymerase I transcription factor [Source:ZFIN;Acc:ZDB-GENE-080225-1]
ENSDARG00000101543	185 RRR KRRKRRR 768 VVV IVVIVVV	strumpellin	strumpellin [Source:ZFIN;Acc:ZDB-GENE-040426-838]
ENSDARG00000062173	1050 LLL MLLMLLL 1308 AAA TAATAAA	camsap2a	calmodulin regulated spectrin-associated protein family, member 2a [Source:ZFIN;Acc:ZDB-GENE-030131-3016]
ENSDARG00000104251	1082 TTA STISTTT	prdm10	PR domain containing 10 [Source:ZFIN;Acc:ZDB-GENE-050419-74]
ENSDARG00000103811	662 LLL FLLFLLL	agla	amylo-alpha-1, 6-glucosidase, 4-alpha-glucanotransferase a [Source:ZFIN;Acc:ZDB-GENE-071004-6]
ENSDARG00000104393	53 III VIIVIII 506 TTT STTSTTT	NPR2	natriuretic peptide receptor 2 [Source:HGNC Symbol;Acc:HGNC:7944]
ENSDARG00000100116	35 HHH PHHPHHH	mrps24	mitochondrial ribosomal protein S24 [Source:ZFIN;Acc:ZDB-GENE-050522-393]
ENSDARG00000103135	4 TTT ST-STTT 170 SSS ASSASSS	stoml2	stomatin (EPB72)-like 2 [Source:ZFIN;Acc:ZDB-GENE-040426-1139]
ENSDARG00000045968	175 AAA TS-TAAA 1417 YYY FYYFYYY 1755 VVV LVVLVVV 1817 DDD EDDEDDD 2201 RLL QRLQRLL	spg11	spastic paraplegia 11 [Source:ZFIN;Acc:ZDB-GENE-101017-1]
ENSDARG00000078959	68 III MIIMIII 194 APP SPPSPPP 334 IVV LVVLVVV 666 DDD EDDEDDD	gb:eh507706	expressed sequence EH507706 [Source:ZFIN;Acc:ZDB-GENE-141215-16]
ENSDARG00000104314	277 HAH QHAQHAH	nrg1	neuregulin 1 [Source:ZFIN;Acc:ZDB-GENE-050302-113]
ENSDARG00000102861	115 AAA TA-TAAA 492 QQQ EQQEQQQ	LMF1	lipase maturation factor 1 [Source:HGNC Symbol;Acc:HGNC:14154]
ENSDARG00000011777	140 AAA SVASAAA	cttn	cortactin [Source:ZFIN;Acc:ZDB-GENE-040715-3]
ENSDARG00000104413	160 MMM LMMLMMM	rogdi	rogdi homolog (Drosophila) [Source:ZFIN;Acc:ZDB-GENE-030131-7582]
ENSDARG00000039399	94 TTA SATSTTT 510 HHH RHHRHHH	nt5c2a	5'-nucleotidase, cytosolic IIa [Source:ZFIN;Acc:ZDB-GENE-030131-3566]
ENSDARG00000019949	280 LLL MLLMLLL	serpinh1b	serpin peptidase inhibitor, clade H (heat shock protein 47), member 1b [Source:ZFIN;Acc:ZDB-GENE-990415-93]
ENSDARG00000089824	5 VAV GVAGVAV	lpar4	lysophosphatidic acid receptor 4 [Source:ZFIN;Acc:ZDB-GENE-120201-1]
ENSDARG00000102305	63 GAS TSMTSAS	svbp	small vasohibin binding protein [Source:ZFIN;Acc:ZDB-GENE-140106-191]
ENSDARG00000098733	1108 III VIIVIII	PXDN	peroxidasin [Source:HGNC Symbol;Acc:HGNC:14966]
ENSDARG00000105123	89 HHH QTHQHHH 280 EEE DEEDEEE	zer1	zyg-11 related, cell cycle regulator [Source:ZFIN;Acc:ZDB-GENE-040426-2307]
ENSDARG00000103271	81 KKK QESQKKK	pla2g15	phospholipase A2, group XV [Source:ZFIN;Acc:ZDB-GENE-030131-6948]
ENSDARG00000103361	1038 DDD EDDEDDD	tshz3b	teashirt zinc finger homeobox 3b [Source:ZFIN;Acc:ZDB-GENE-100319-2]
ENSDARG00000103519	206 TTT STTSTTT 687 DDD EDDEDDD	adamts1	ADAM metallopeptidase with thrombospondin type 1 motif, 1 [Source:ZFIN;Acc:ZDB-GENE-070814-1]
ENSDARG00000104732	53 DDD EDEEDDD	mlycd	malonyl-CoA decarboxylase [Source:ZFIN;Acc:ZDB-GENE-070410-120]
ENSDARG00000102626	1971 GGG AGGAGGG 2687 SSS TSSTSSS	frem2b	Fras1 related extracellular matrix protein 2b [Source:ZFIN;Acc:ZDB-GENE-081119-4]
ENSDARG00000099139	284 LLL MLLMLLL 295 DDD EDDEDDD	fbxw5	F-box and WD repeat domain containing 5 [Source:ZFIN;Acc:ZDB-GENE-040426-2571]
ENSDARG00000103432	212 AAT PTAPAAA	exosc4	exosome component 4 [Source:ZFIN;Acc:ZDB-GENE-040426-1702]
ENSDARG00000102105	9 IFI LIILIII	dad1	defender against cell death 1 [Source:ZFIN;Acc:ZDB-GENE-060503-233]
ENSDARG00000103826	332 AAA MAAMAAA	gpib	glucose-6-phosphate isomerase b [Source:ZFIN;Acc:ZDB-GENE-020513-3]
ENSDARG00000103690	60 VVV IVIIVVV	vipas39	VPS33B interacting protein, apical-basolateral polarity regulator, spe-39 homolog [Source:ZFIN;Acc:ZDB-GENE-040520-1]
ENSDARG00000099431	679 MQQ VLQVMQQ	med24	mediator complex subunit 24 [Source:ZFIN;Acc:ZDB-GENE-030131-2341]
ENSDARG00000098764	294 VLM AVLAVLV 321 AGG SAGSAGG	musk	muscle, skeletal, receptor tyrosine kinase [Source:ZFIN;Acc:ZDB-GENE-030131-6458]
ENSDARG00000103525	397 DAA EAVEDAA 1168 LLL MPLMLLL	YTHDC2	YTH domain containing 2 [Source:HGNC Symbol;Acc:HGNC:24721]
ENSDARG00000098432	351 EEE DEEDEEE	paf1	PAF1 homolog, Paf1/RNA polymerase II complex component [Source:ZFIN;Acc:ZDB-GENE-050506-101]
ENSDARG00000098906	108 VVL AVVAVVV	herc7	hect domain and RLD 7 [Source:ZFIN;Acc:ZDB-GENE-091204-164]
ENSDARG00000004714	298 TST ASTATTT 303 TTA STTSTTT	tcf12	transcription factor 12 [Source:ZFIN;Acc:ZDB-GENE-040516-11]
ENSDARG00000099954	743 QHH SDDSQHH	plekhm1	pleckstrin homology domain containing, family M (with RUN domain) member 1 [Source:ZFIN;Acc:ZDB-GENE-030131-2752]
ENSDARG00000101130	289 PPR HPPHPPP	adck4	aarF domain containing kinase 4 [Source:ZFIN;Acc:ZDB-GENE-060503-803]
ENSDARG00000033768	205 TTT STTSTTT	trappc13	trafficking protein particle complex 13 [Source:ZFIN;Acc:ZDB-GENE-030131-9775]
ENSDARG00000069302	4 KKK QKQQKKK	snx9b	sorting nexin 9b [Source:ZFIN;Acc:ZDB-GENE-031118-50]
ENSDARG00000105134	21 IIL VIIVIII 226 VVV IVVIVVV	zdhhc24	zinc finger, DHHC-type containing 24 [Source:ZFIN;Acc:ZDB-GENE-040718-8]
ENSDARG00000102538	474 YYY HYYHYYY	mccc1	methylcrotonoyl-CoA carboxylase 1 (alpha) [Source:ZFIN;Acc:ZDB-GENE-050208-450]
ENSDARG00000100826	231 TTT STTSTTT	hif1al	hypoxia-inducible factor 1, alpha subunit, like [Source:ZFIN;Acc:ZDB-GENE-040426-1315]
ENSDARG00000061941	306 KKK RKKRKKK	trpv4	transient receptor potential cation channel, subfamily V, member 4 [Source:ZFIN;Acc:ZDB-GENE-030912-7]
ENSDARG00000103308	250 VAV IFAIVAV	mst1	macrophage stimulating 1 [Source:ZFIN;Acc:ZDB-GENE-020806-3]
ENSDARG00000100729	271 VVV IVVIVVV	tln1	talin 1 [Source:ZFIN;Acc:ZDB-GENE-031002-48]
ENSDARG00000100020	285 III VIIVIII	pim1	Pim-1 proto-oncogene, serine/threonine kinase [Source:ZFIN;Acc:ZDB-GENE-061013-139]
ENSDARG00000098114	80 LLL FLLFLLL 214 LLL FILFLLL	ctsa	cathepsin A [Source:ZFIN;Acc:ZDB-GENE-030131-537]
ENSDARG00000099851	227 TMT ATTATTT 262 VVV LVVLVVV	GPR180	G protein-coupled receptor 180 [Source:HGNC Symbol;Acc:HGNC:28899]
ENSDARG00000100149	142 RRR KRRKRRR 259 PCS GSCGSCS	axin2	axin 2 (conductin, axil) [Source:ZFIN;Acc:ZDB-GENE-000403-2]
ENSDARG00000101180	28 TTT MTTMTTT	mcm7	minichromosome maintenance complex component 7 [Source:ZFIN;Acc:ZDB-GENE-020419-27]
ENSDARG00000104665	468 TTT ITTITTT	kirrel3l	kin of IRRE like 3 like [Source:ZFIN;Acc:ZDB-GENE-070831-1]
ENSDARG00000102736	124 VCC LCCLVCC	sars2	seryl-tRNA synthetase 2, mitochondrial [Source:ZFIN;Acc:ZDB-GENE-040426-1616]
ENSDARG00000103659	308 LLL VLLVLLL 372 DDD EDDEDDD	bco1l	beta-carotene oxygenase 1, like [Source:ZFIN;Acc:ZDB-GENE-040426-1191]
ENSDARG00000105088	1775 VVV IVVIVVV 2121 FFF YFFYFFF	tenm4	teneurin transmembrane protein 4 [Source:ZFIN;Acc:ZDB-GENE-990714-20]
ENSDARG00000059044	74 KKK QKKQKKK 81 III VIIVIII	epm2a	epilepsy, progressive myoclonus type 2A, Lafora disease (laforin) [Source:ZFIN;Acc:ZDB-GENE-100922-143]
ENSDARG00000102483	753 KGG ERGEKGG 771 EEE DKEDEEE 778 RKK QEKQRKK 1030 HHH QHHQHHH	wu:fb44b02	wu:fb44b02 [Source:ZFIN;Acc:ZDB-GENE-030131-739]
ENSDARG00000089190	749 SAA GAAGAAA	TANC1 (1 of many)	tetratricopeptide repeat, ankyrin repeat and coiled-coil containing 1 [Source:HGNC Symbol;Acc:HGNC:29364]
ENSDARG00000099596	62 AAA GAAGAAA 84 AGE TKGTAGG 115 LLL ILLILLL 130 RSA LTSLRSS 431 ESS KDSKESS	btd	biotinidase [Source:ZFIN;Acc:ZDB-GENE-060825-186]
ENSDARG00000102517	523 AVG EAVEAVA	crtac1b	cartilage acidic protein 1b [Source:ZFIN;Acc:ZDB-GENE-090312-28]
ENSDARG00000079854	646 VMM IVMIVMM	scyl1	SCY1-like, kinase-like 1 [Source:ZFIN;Acc:ZDB-GENE-030131-8915]
ENSDARG00000099458	723 PPP SAPSPPP 814 AAA GAAGAAA 829 AGA TGGTAGA	ddx46	DEAD (Asp-Glu-Ala-Asp) box polypeptide 46 [Source:ZFIN;Acc:ZDB-GENE-030131-667]
ENSDARG00000028507	428 DDD EDEEDDD 898 EEE DEEDEEE 939 IVV LVVLIVV	itgb4	integrin, beta 4 [Source:ZFIN;Acc:ZDB-GENE-030131-7209]
ENSDARG00000011462	54 RSG KGSKRSG	otub1b	OTU deubiquitinase, ubiquitin aldehyde binding 1b [Source:ZFIN;Acc:ZDB-GENE-040718-204]
ENSDARG00000101778	38 RQR KQQKRQR 99 RRR HRRHRRR	ca5a	carbonic anhydrase Va [Source:ZFIN;Acc:ZDB-GENE-080220-57]
ENSDARG00000104370	95 VVM PM-PVVM	esm1	endothelial cell-specific molecule 1 [Source:ZFIN;Acc:ZDB-GENE-060929-748]
ENSDARG00000102338	341 LLQ PLLPLLL 343 EGG SGGSGGG	ptar1	protein prenyltransferase alpha subunit repeat containing 1 [Source:ZFIN;Acc:ZDB-GENE-060526-17]
ENSDARG00000102471	609 AAA TAATAAA	trak2	trafficking protein, kinesin binding 2 [Source:ZFIN;Acc:ZDB-GENE-030131-7496]
ENSDARG00000099979	166 PTP SPASPAP 304 EET KEEKEEE 414 AVV IVVIVVV	tgfbr3	transforming growth factor, beta receptor III [Source:ZFIN;Acc:ZDB-GENE-120215-125]
ENSDARG00000100660	35 FRF LFVLFVF	si:ch73-252i11.1	si:ch73-252i11.1 [Source:ZFIN;Acc:ZDB-GENE-141210-7]
ENSDARG00000027582	59 EEE DEEDEEE	angptl7	angiopoietin-like 7 [Source:ZFIN;Acc:ZDB-GENE-041010-175]
ENSDARG00000030157	119 AAA SAASAAA 586 III VIIVIII 621 VVV IV-IVVV	mybpc2a	myosin binding protein C, fast type a [Source:ZFIN;Acc:ZDB-GENE-060901-1]
ENSDARG00000102128	169 VVV TVVTVVV 211 TTT ATAATTT	eps8	epidermal growth factor receptor pathway substrate 8 [Source:ZFIN;Acc:ZDB-GENE-040426-871]
ENSDARG00000104276	1316 HHH QHHQHHH	EIF2AK4	eukaryotic translation initiation factor 2 alpha kinase 4 [Source:HGNC Symbol;Acc:HGNC:19687]
ENSDARG00000098826	211 DDD EDDEDDD	PLCL2	phospholipase C like 2 [Source:HGNC Symbol;Acc:HGNC:9064]
ENSDARG00000104278	318 LLL VLLVLLL 450 ACG VACVACA	slc2a8	solute carrier family 2 (facilitated glucose transporter), member 8 [Source:ZFIN;Acc:ZDB-GENE-030829-25]
ENSDARG00000104693	635 ASA IASIASA	il6st	interleukin 6 signal transducer [Source:ZFIN;Acc:ZDB-GENE-080104-6]
ENSDARG00000052866	175 TSS ASSATSS 348 RYQ CHHCRHH 2395 ATA SAASAAA	htt	huntingtin [Source:ZFIN;Acc:ZDB-GENE-990415-131]
ENSDARG00000091512	312 RRR KRRKRRR 666 TTL AI-ATTT 1074 TTT ATAATTT	nfrkb	nuclear factor related to kappaB binding protein [Source:ZFIN;Acc:ZDB-GENE-030131-6419]
ENSDARG00000104641	185 PLV DAIDPIV 795 HHC RHHRHHH 985 RRR KRRKRRR 1095 GAA TAATAAA 1266 SSS TSTTSSS 1360 DHR LRHLDHR 1413 RRR KRRKRRR	si:ch211-261d7.6	si:ch211-261d7.6 [Source:ZFIN;Acc:ZDB-GENE-141216-266]
ENSDARG00000102512	9 RMR KR-KRRR	kdm8	lysine (K)-specific demethylase 8 [Source:ZFIN;Acc:ZDB-GENE-040718-411]
ENSDARG00000070801	778 PPP SPPSPPP	opa1	optic atrophy 1 (autosomal dominant) [Source:ZFIN;Acc:ZDB-GENE-041114-7]
ENSDARG00000061413	6 AAT SATSATT	sec23ip	SEC23 interacting protein [Source:ZFIN;Acc:ZDB-GENE-030131-5259]
ENSDARG00000059567	484 QTP FSTFSTS	si:ch73-281f12.4	si:ch73-281f12.4 [Source:ZFIN;Acc:ZDB-GENE-130530-682]
ENSDARG00000100304	47 LLL VHLVLLL 520 MIM VMIVMIM	chdh	choline dehydrogenase [Source:ZFIN;Acc:ZDB-GENE-120111-1]
ENSDARG00000005891	169 HHH QHHQHHH	cyb5r3	cytochrome b5 reductase 3 [Source:ZFIN;Acc:ZDB-GENE-030131-3281]
ENSDARG00000062267	1297 AST GISGASS	kdm3b	lysine (K)-specific demethylase 3B [Source:ZFIN;Acc:ZDB-GENE-101007-4]
ENSDARG00000104981	241 VVV IVVIVVV	SLC45A4	solute carrier family 45 member 4 [Source:HGNC Symbol;Acc:HGNC:29196]
ENSDARG00000011088	229 SSS TSSTSSS 287 EEE DEEDEEE 297 VAA SGASAAA	si:ch211-288d18.1	si:ch211-288d18.1 [Source:ZFIN;Acc:ZDB-GENE-060503-323]
ENSDARG00000098788	230 EEE QEEQEEE	pcdh2g5	protocadherin 2 gamma 5 [Source:ZFIN;Acc:ZDB-GENE-050610-27]
ENSDARG00000100965	435 TTT ATTATTT 1051 III VIIVIII	ep400	E1A binding protein p400 [Source:ZFIN;Acc:ZDB-GENE-081104-186]
ENSDARG00000102394	765 VVV IV-IVVV	ap1g1	adaptor-related protein complex 1, gamma 1 subunit [Source:ZFIN;Acc:ZDB-GENE-030131-3187]
ENSDARG00000078313	1121 RRR KQRKRRR	MYO9B (1 of many)	si:zfos-588f8.1 [Source:ZFIN;Acc:ZDB-GENE-110411-111]
ENSDARG00000101961	84 III VIIVIII	abhd18	abhydrolase domain containing 18 [Source:ZFIN;Acc:ZDB-GENE-050306-53]
ENSDARG00000055548	347 AGR TG-TAGG 417 AAA TI-TAAA 450 SSS TS-TSSS 494 DDD ED-EDDD 760 IVL AV-AVVV	npat	nuclear protein, ataxia-telangiectasia locus [Source:ZFIN;Acc:ZDB-GENE-050506-54]
ENSDARG00000099798	998 PPP LPPLPPP	mon2	MON2 homolog, regulator of endosome-to-Golgi trafficking [Source:ZFIN;Acc:ZDB-GENE-030131-2712]
ENSDARG00000104835	60 SSS GSSGSSS	map3k4	mitogen-activated protein kinase kinase kinase 4 [Source:ZFIN;Acc:ZDB-GENE-990603-4]
ENSDARG00000100505	314 EEE DEEDEEE 534 KKK RKKRKKK	ddx52	DEAD (Asp-Glu-Ala-Asp) box polypeptide 52 [Source:ZFIN;Acc:ZDB-GENE-060623-1]
ENSDARG00000100642	79 AAT VAAVAAA	plppr1	phospholipid phosphatase related 1 [Source:ZFIN;Acc:ZDB-GENE-040625-138]
ENSDARG00000102402	306 DDD SDDSDDD 318 KMK RKMRKMK	fut11	fucosyltransferase 11 (alpha (1,3) fucosyltransferase) [Source:ZFIN;Acc:ZDB-GENE-060929-728]
ENSDARG00000102828	41 TTT ST-STTT	mfsd11	major facilitator superfamily domain containing 11 [Source:ZFIN;Acc:ZDB-GENE-050913-140]
ENSDARG00000103787	278 EEE DEEDEEE 497 PAV SPASPAA 1095 ILL VLLVILL	chd1	chromodomain helicase DNA binding protein 1 [Source:ZFIN;Acc:ZDB-GENE-030131-7120]
ENSDARG00000019834	608 AAA VE-VAAA 957 EEE DEEDEEE	edrf1	erythroid differentiation regulatory factor 1 [Source:ZFIN;Acc:ZDB-GENE-131121-620]
ENSDARG00000054454	402 GGG SGGSGGG	epha4a	eph receptor A4a [Source:ZFIN;Acc:ZDB-GENE-001207-7]
ENSDARG00000087536	23 QQQ LQRLQQQ	znf407	zinc finger protein 407 [Source:ZFIN;Acc:ZDB-GENE-110411-123]
ENSDARG00000100206	111 DDD EDDEDDD 359 GGE RGGRGGG 496 VEE DEEDEEE	klhdc4	kelch domain containing 4 [Source:ZFIN;Acc:ZDB-GENE-030131-2057]
ENSDARG00000102893	118 QQQ KQQKQQQ 294 SSS TSSTSSS 449 VII MVIMVII	atg7	ATG7 autophagy related 7 homolog (S. cerevisiae) [Source:ZFIN;Acc:ZDB-GENE-030131-1633]
ENSDARG00000101637	13 III VIIVIII	ccnd1	cyclin D1 [Source:ZFIN;Acc:ZDB-GENE-980526-176]
ENSDARG00000101350	537 SSS GTSGSSS	ARHGAP28	Rho GTPase activating protein 28 [Source:HGNC Symbol;Acc:HGNC:25509]
ENSDARG00000006257	25 KRR QRRQRRR 236 MTT IMTIMTT	vldlr	very low density lipoprotein receptor [Source:ZFIN;Acc:ZDB-GENE-040426-803]
ENSDARG00000004497	109 RHR QRRQRRR	tspan33a	tetraspanin 33a [Source:ZFIN;Acc:ZDB-GENE-040718-361]
ENSDARG00000041381	458 ASA TAATAAA	arntl2	aryl hydrocarbon receptor nuclear translocator-like 2 [Source:ZFIN;Acc:ZDB-GENE-000509-2]
ENSDARG00000105215	320 QEQ PQEPQEQ 1174 MMM LMMLMMM	kdrl	kinase insert domain receptor like [Source:ZFIN;Acc:ZDB-GENE-000705-1]
ENSDARG00000100596	443 AAA TAGTAAA 724 TKT IRKITKT 1128 APA GAPGAPA	si:ch73-43g23.1	si:ch73-43g23.1 [Source:ZFIN;Acc:ZDB-GENE-041111-305]
ENSDARG00000102615	39 HHH RG-RHHH 42 EEE DE-DEEE	fra10ac1	FRA10A associated CGG repeat 1 [Source:ZFIN;Acc:ZDB-GENE-041010-95]
ENSDARG00000102645	136 SSS TSSTSSS	usp47	ubiquitin specific peptidase 47 [Source:ZFIN;Acc:ZDB-GENE-070719-7]
ENSDARG00000057255	227 VVV AVVAVVV	emc1	ER membrane protein complex subunit 1 [Source:ZFIN;Acc:ZDB-GENE-060810-98]
ENSDARG00000057151	623 DDD EDDEDDD	prep	prolyl endopeptidase [Source:ZFIN;Acc:ZDB-GENE-050522-14]
ENSDARG00000104559	271 RRR KRKKRRR 403 VAV IVVIVVV 673 AAA TATTAAA 774 GGE AGGAGGG	tmem63ba	transmembrane protein 63Ba [Source:ZFIN;Acc:ZDB-GENE-030131-4320]
ENSDARG00000102998	356 KKK RKKRKKK	taf6	TAF6 RNA polymerase II, TATA box binding protein (TBP)-associated factor [Source:ZFIN;Acc:ZDB-GENE-040912-23]
ENSDARG00000098433	256 DDD EDDEDDD 355 LLL FLLFLLL 577 RSS CSSCSSS	utp6	UTP6, small subunit (SSU) processome component, homolog (yeast) [Source:ZFIN;Acc:ZDB-GENE-040426-769]
ENSDARG00000089033	203 KKK RSKRKKK 323 TTL STTSTTT	rrnad1	ribosomal RNA adenine dimethylase domain containing 1 [Source:ZFIN;Acc:ZDB-GENE-050522-515]
ENSDARG00000099137	350 SEE DEEDEEE	LTBP4	latent transforming growth factor beta binding protein 4 [Source:HGNC Symbol;Acc:HGNC:6717]
ENSDARG00000105255	334 GGG RAGRGGG 842 KEE QDEQKEE 868 IVV TVITIVV	zbtb4	zinc finger and BTB domain containing 4 [Source:ZFIN;Acc:ZDB-GENE-100318-5]
ENSDARG00000095288	204 CIS GSIGSIS 222 QQQ HQQHQQQ 447 LQH SLQSLQH 840 III VIIVIII 980 III VIIVIII 1046 QQQ HQQHQQQ	rusc2	RUN and SH3 domain containing 2 [Source:ZFIN;Acc:ZDB-GENE-060526-131]
ENSDARG00000104173	34 KRR QRRQKRR	tufm	Tu translation elongation factor, mitochondrial [Source:ZFIN;Acc:ZDB-GENE-050320-73]
ENSDARG00000103311	259 TVV LMVLMVV	FBLN1	fibulin 1 [Source:HGNC Symbol;Acc:HGNC:3600]
ENSDARG00000103026	595 VVV IVVIVVV	p3h2	prolyl 3-hydroxylase 2 [Source:ZFIN;Acc:ZDB-GENE-061207-44]
ENSDARG00000036619	339 EEE DEEDEEE	MGAT3 (1 of many)	mannosyl (beta-1,4-)-glycoprotein beta-1,4-N-acetylglucosaminyltransferase [Source:HGNC Symbol;Acc:HGNC:7046]
ENSDARG00000061207	107 CCC SCCSCCC	ttc7b	tetratricopeptide repeat domain 7B [Source:ZFIN;Acc:ZDB-GENE-070105-3]
ENSDARG00000101220	263 RRR KHRKRRR	polrmt	polymerase (RNA) mitochondrial (DNA directed) [Source:ZFIN;Acc:ZDB-GENE-030131-1528]
ENSDARG00000102964	257 PED VEEVEEE	axin1	axin 1 [Source:ZFIN;Acc:ZDB-GENE-000403-1]
ENSDARG00000100419	1411 AAA TGATAAA 1441 VAV MVAMVAV	ints1	integrator complex subunit 1 [Source:ZFIN;Acc:ZDB-GENE-030131-6523]
ENSDARG00000054458	219 EEE DEEDEEE	slmapa	sarcolemma associated protein a [Source:ZFIN;Acc:ZDB-GENE-061013-184]
ENSDARG00000102982	206 HSS RSSRSSS	CABZ01113981.1
ENSDARG00000099084	430 DDD EDDEDDD 605 ATA SATSATA	pcif1	PDX1 C-terminal inhibiting factor 1 [Source:ZFIN;Acc:ZDB-GENE-120920-2]
ENSDARG00000102607	39 HHH QHHQHHH 204 EEE QD-QEEE 274 VVV IV-IVVV	pmpca	peptidase (mitochondrial processing) alpha [Source:ZFIN;Acc:ZDB-GENE-030131-5809]
ENSDARG00000102766	477 DDD EDDEDDD 812 ASS TSSTSSS 985 DAA VPAVAAA	dennd4c	DENN/MADD domain containing 4C [Source:ZFIN;Acc:ZDB-GENE-120727-13]
ENSDARG00000102855	970 QQQ HQQHQQQ	neo1a	neogenin 1a [Source:ZFIN;Acc:ZDB-GENE-021031-1]
ENSDARG00000102277	2906 VVV IVVIVVV	lama1	laminin, alpha 1 [Source:ZFIN;Acc:ZDB-GENE-060118-1]
ENSDARG00000008243	233 SST ASSASSS	cct8	chaperonin containing TCP1, subunit 8 (theta) [Source:ZFIN;Acc:ZDB-GENE-040426-876]
ENSDARG00000093413	118 III VIIVIII	edil3a	EGF-like repeats and discoidin I-like domains 3a [Source:ZFIN;Acc:ZDB-GENE-060503-366]
ENSDARG00000103840	92 VVV IVVIVVV	lrrc8db	leucine rich repeat containing 8 family, member Db [Source:ZFIN;Acc:ZDB-GENE-061013-487]
ENSDARG00000101622	133 GGG SGGSGGG	mrps7	mitochondrial ribosomal protein S7 [Source:ZFIN;Acc:ZDB-GENE-050809-112]
ENSDARG00000102447	271 SSS RSSRSSS	gdpd4a	glycerophosphodiester phosphodiesterase domain containing 4a [Source:ZFIN;Acc:ZDB-GENE-091204-436]
ENSDARG00000100394	511 LLL MLLMLLL 770 DDD EDDEDDD	lnpep	leucyl/cystinyl aminopeptidase [Source:ZFIN;Acc:ZDB-GENE-030131-1534]
ENSDARG00000102923	139 EEE DE-DEEE	senp6a	SUMO1/sentrin specific peptidase 6a [Source:ZFIN;Acc:ZDB-GENE-080204-25]
ENSDARG00000098345	88 LLV TMLTMLM 320 EEE DEEDEEE	mamdc2a	MAM domain containing 2a [Source:ZFIN;Acc:ZDB-GENE-060526-16]
ENSDARG00000103953	568 MLL VLLVMLL	med12	mediator complex subunit 12 [Source:ZFIN;Acc:ZDB-GENE-060125-1]
ENSDARG00000094204	256 TTT STTSTTT 349 VVV LVVLVVV 1047 LLL VLLVLLL	ikbkap	inhibitor of kappa light polypeptide gene enhancer in B-cells, kinase complex-associated protein [Source:ZFIN;Acc:ZDB-GENE-071116-7]
ENSDARG00000100822	166 III MIIMIII 240 PPP ATPAPPP	mapk15	mitogen-activated protein kinase 15 [Source:ZFIN;Acc:ZDB-GENE-050522-307]
ENSDARG00000100114	43 TTT IVTITTT	sf3a3	splicing factor 3a, subunit 3 [Source:ZFIN;Acc:ZDB-GENE-040908-1]
ENSDARG00000005916	284 LLL MLLMLLL 504 EEE DEEDEEE	srpk3	SRSF protein kinase 3 [Source:ZFIN;Acc:ZDB-GENE-101025-2]
ENSDARG00000100225	150 AAA SAASAAA	kif16ba	kinesin family member 16Ba [Source:ZFIN;Acc:ZDB-GENE-090313-233]
ENSDARG00000100374	255 YYY HYYHYYY	txnrd1	thioredoxin reductase 1 [Source:ZFIN;Acc:ZDB-GENE-030327-2]
ENSDARG00000079688	897 GGR SGGSGGG 1011 SSS PS-PSSS 1065 AGG VGGVAGG 1469 STS PSSPSSS	tnrc6a	trinucleotide repeat containing 6a [Source:ZFIN;Acc:ZDB-GENE-030131-2519]
ENSDARG00000010862	228 SSS DSSDSSS	amt	aminomethyltransferase [Source:ZFIN;Acc:ZDB-GENE-041010-114]
ENSDARG00000070074	341 AAV IAAIVAV	lrp8	low density lipoprotein receptor-related protein 8, apolipoprotein e receptor [Source:ZFIN;Acc:ZDB-GENE-050506-134]
ENSDARG00000040566	314 VVV AVVAVVV	phykpl	5-phosphohydroxy-L-lysine phospho-lyase [Source:ZFIN;Acc:ZDB-GENE-051127-33]
ENSDARG00000051875	122 TTT SG-STTT	islr2	immunoglobulin superfamily containing leucine-rich repeat 2 [Source:ZFIN;Acc:ZDB-GENE-050320-95]
ENSDARG00000100776	169 SSS GTSGSSS 270 KKK RKKRKKK	syt8	synaptotagmin VIII [Source:ZFIN;Acc:ZDB-GENE-060303-4]
ENSDARG00000101239	522 QQQ HQQHQQQ	hsd17b4	hydroxysteroid (17-beta) dehydrogenase 4 [Source:ZFIN;Acc:ZDB-GENE-040421-1]
ENSDARG00000100872	140 HHH YHHYHHH	OTUD1	OTU deubiquitinase 1 [Source:HGNC Symbol;Acc:HGNC:27346]
[truncated: 219 more rows]

## Sheet: Table S22
Table S22. Convergent amino acid substitution between Channel catfish and Cave fish.
[truncated: 1,482 more rows]
