# Supplementary material for: Genomic Evidence for Convergent Molecular Adaptation in Electric Fishes
Source: Genome Biol Evol. 2021 Feb 26;13(3):evab038. doi: 10.1093/gbe/evab038 (PMC7952227; doi:10.1093/gbe/evab038)
Supplement: evab038_Supplementary_Data [file evab038_supplementary_data.zip › Table S2-S4 - Electric_fish_PAML_tables.xlsx]

## Sheet: Table S2
Table S2. Results of branch-site model tests for positive selection based on the Mormyroidea.
Ensembl GeneID	Ln_Alternative Model	Ln_Null Model	2△Ln	P-value	Corrected P-value	Gene name	Gene description
ENSDARG00000000086	-2464.54	-2467.02	4.9536	0.0260364	0.490925	itsn1	intersectin 1 (SH3 domain protein) [Source:ZFIN;Acc:ZDB-GENE-030616-226]
ENSDARG00000000241	-6131.41	-6135.25	7.67794	0.00558999	0.274542	slc40a1	solute carrier family 40 (iron-regulated transporter), member 1 [Source:ZFIN;Acc:ZDB-GENE-000511-8]
ENSDARG00000000540	-7606.09	-7608.54	4.89346	0.0269586	0.49923	asnsd1	asparagine synthetase domain containing 1 [Source:ZFIN;Acc:ZDB-GENE-030616-362]
ENSDARG00000068763	-11576.1	-11578.3	4.40076	0.035923	0.549727	plcg2	phospholipase C, gamma 2 [Source:ZFIN;Acc:ZDB-GENE-030131-9532]
ENSDARG00000011498	-1864.17	-1867.28	6.2211	0.0126237	0.358561	si:ch211-212o1.2	si:ch211-212o1.2 [Source:ZFIN;Acc:ZDB-GENE-041111-310]
ENSDARG00000015053	-8127.29	-8130.23	5.89502	0.0151838	0.377974	grip1	glutamate receptor interacting protein 1 [Source:ZFIN;Acc:ZDB-GENE-041210-125]
ENSDARG00000014673	-5825.19	-5827.66	4.93183	0.0263664	0.492455	fzd9b	frizzled class receptor 9b [Source:ZFIN;Acc:ZDB-GENE-000906-4]
ENSDARG00000006584	-3459.08	-3461.49	4.81615	0.0281942	0.507392	phf8	PHD finger protein 8 [Source:ZFIN;Acc:ZDB-GENE-060419-1]
ENSDARG00000012499	-4254.26	-4256.66	4.79885	0.0284787	0.508828	per1b	period circadian clock 1b [Source:ZFIN;Acc:ZDB-GENE-040419-1]
ENSDARG00000040251	-4120.56	-4124.1	7.07986	0.00779549	0.315861	ctsk	cathepsin K [Source:ZFIN;Acc:ZDB-GENE-001205-4]
ENSDARG00000016089	-3198.05	-3201.07	6.03691	0.0140098	0.373961	gltscr1l	GLTSCR1-like [Source:ZFIN;Acc:ZDB-GENE-100716-3]
ENSDARG00000016864	-6710.19	-6714.99	9.60644	0.00193896	0.182798	farsb	phenylalanyl-tRNA synthetase, beta subunit [Source:ZFIN;Acc:ZDB-GENE-021206-2]
ENSDARG00000004774	-10851.7	-10856.2	8.86424	0.00290811	0.233933	wdr36	WD repeat domain 36 [Source:ZFIN;Acc:ZDB-GENE-030131-464]
ENSDARG00000079012	-2047.3	-2050.96	7.33419	0.00676551	0.290245	CBFA2T3	CBFA2/RUNX1 translocation partner 3 [Source:HGNC Symbol;Acc:HGNC:1537]
ENSDARG00000014994	-2485.25	-2487.44	4.38287	0.0363019	0.550769	tbp	TATA box binding protein [Source:ZFIN;Acc:ZDB-GENE-030616-563]
ENSDARG00000018681	-4498.11	-4501.44	6.67289	0.00978902	0.330801	saal1	serum amyloid A-like 1 [Source:ZFIN;Acc:ZDB-GENE-040426-725]
ENSDARG00000006797	-1792.68	-1794.95	4.53875	0.0331358	0.530053	nt5dc1	5'-nucleotidase domain containing 1 [Source:ZFIN;Acc:ZDB-GENE-030131-8274]
ENSDARG00000015352	-6084.75	-6090.06	10.6225	0.00111719	0.150009	lsg1	large 60S subunit nuclear export GTPase 1 [Source:ZFIN;Acc:ZDB-GENE-030131-2184]
ENSDARG00000001776	-2768.82	-2770.89	4.14527	0.0417511	0.564677	stim2b	stromal interaction molecule 2b [Source:ZFIN;Acc:ZDB-GENE-120404-3]
ENSDARG00000002847	-12108	-12111.6	7.0692	0.00784204	0.315861	fndc1	fibronectin type III domain containing 1 [Source:ZFIN;Acc:ZDB-GENE-041210-332]
ENSDARG00000014692	-2505.35	-2507.32	3.94431	0.04703	0.5954	znf622	zinc finger protein 622 [Source:ZFIN;Acc:ZDB-GENE-050927-1]
ENSDARG00000013726	-8363.39	-8371.18	15.5839	7.8925e-05	0.0317924	ap4b1	adaptor-related protein complex 4, beta 1 subunit [Source:ZFIN;Acc:ZDB-GENE-040426-1284]
ENSDARG00000019253	-4910.97	-4913.07	4.20277	0.0403581	0.564122	rhag	Rh-associated glycoprotein [Source:ZFIN;Acc:ZDB-GENE-030131-8229]
ENSDARG00000017708	-7294.43	-7297.34	5.82655	0.0157861	0.386815	lrrc40	leucine rich repeat containing 40 [Source:ZFIN;Acc:ZDB-GENE-030131-6062]
ENSDARG00000077664	-6776.75	-6780.52	7.55725	0.00597693	0.284772	zgc:110239	zgc:110239 [Source:ZFIN;Acc:ZDB-GENE-050417-107]
ENSDARG00000006019	-6832.23	-6835.73	6.99546	0.00817165	0.315861	tktb	transketolase b [Source:ZFIN;Acc:ZDB-GENE-030909-13]
ENSDARG00000013845	-6532.32	-6536.79	8.93886	0.00279166	0.233394	ttc14	tetratricopeptide repeat domain 14 [Source:ZFIN;Acc:ZDB-GENE-050327-26]
ENSDARG00000019881	-3309.7	-3313.15	6.90288	0.00860572	0.315861	bsg	basigin [Source:ZFIN;Acc:ZDB-GENE-030131-9638]
ENSDARG00000045294	-3520.69	-3524.43	7.48828	0.00621019	0.288804	sh3glb1a	SH3-domain GRB2-like endophilin B1a [Source:ZFIN;Acc:ZDB-GENE-050417-89]
ENSDARG00000021402	-22444.9	-22450.6	11.5473	0.000678487	0.143161	mcm3ap	minichromosome maintenance complex component 3 associated protein [Source:ZFIN;Acc:ZDB-GENE-040715-1]
ENSDARG00000017058	-8918.86	-8920.85	3.97874	0.0460779	0.591499	gyltl1b	glycosyltransferase-like 1b [Source:ZFIN;Acc:ZDB-GENE-050419-253]
ENSDARG00000007098	-2675.24	-2677.56	4.64044	0.031227	0.521789	itm2ba	integral membrane protein 2Ba [Source:ZFIN;Acc:ZDB-GENE-030131-2352]
ENSDARG00000010169	-3403.46	-3408.93	10.9381	0.000942085	0.150009	myd88	myeloid differentiation primary response 88 [Source:ZFIN;Acc:ZDB-GENE-040219-3]
ENSDARG00000002663	-3548.67	-3551.39	5.44033	0.0196769	0.437444	optn	optineurin [Source:ZFIN;Acc:ZDB-GENE-030131-8103]
ENSDARG00000023040	-6083.8	-6085.86	4.11852	0.0424161	0.566102	zbtb1	zinc finger and BTB domain containing 1 [Source:ZFIN;Acc:ZDB-GENE-041001-126]
ENSDARG00000019302	-1354.3	-1357.65	6.70183	0.00963141	0.330801	mid1ip1b	MID1 interacting protein 1b [Source:ZFIN;Acc:ZDB-GENE-040426-1720]
ENSDARG00000005454	-5343.01	-5347	7.97443	0.00474426	0.274037	tacc3	transforming, acidic coiled-coil containing protein 3 [Source:ZFIN;Acc:ZDB-GENE-050522-327]
ENSDARG00000004154	-2177.68	-2182.72	10.0934	0.001488	0.164833	orai1b	ORAI calcium release-activated calcium modulator 1b [Source:ZFIN;Acc:ZDB-GENE-050522-100]
ENSDARG00000004131	-18607	-18610.3	6.51431	0.010701	0.331581	rttn	rotatin [Source:ZFIN;Acc:ZDB-GENE-090609-5]
ENSDARG00000002732	-3583.01	-3585.29	4.54576	0.0330003	0.530053	spon2b	spondin 2b, extracellular matrix protein [Source:ZFIN;Acc:ZDB-GENE-990415-161]
ENSDARG00000020845	-7401.5	-7409.55	16.1055	5.9911e-05	0.0317924	tns1b	tensin 1b [Source:ZFIN;Acc:ZDB-GENE-030131-6933]
ENSDARG00000014577	-7164.86	-7169.78	9.84388	0.00170397	0.182798	rhpn2	rhophilin, Rho GTPase binding protein 2 [Source:ZFIN;Acc:ZDB-GENE-030131-9927]
ENSDARG00000006494	-2831.41	-2835.14	7.46644	0.00628597	0.288804	asb7	ankyrin repeat and SOCS box containing 7 [Source:ZFIN;Acc:ZDB-GENE-040426-2429]
ENSDARG00000001634	-8112.91	-8115.15	4.48713	0.0341509	0.537644	kirrela	kin of IRRE like a [Source:ZFIN;Acc:ZDB-GENE-040426-2126]
ENSDARG00000002204	-2579.77	-2582.32	5.10575	0.0238467	0.468696	hspb11	heat shock protein, alpha-crystallin-related, b11 [Source:ZFIN;Acc:ZDB-GENE-030131-5148]
ENSDARG00000012432	-4038.49	-4040.47	3.95244	0.0468034	0.594229	fam76b	family with sequence similarity 76, member B [Source:ZFIN;Acc:ZDB-GENE-030131-6955]
ENSDARG00000008060	-7647.34	-7649.43	4.16924	0.0411643	0.564677	scara3	scavenger receptor class A, member 3 [Source:ZFIN;Acc:ZDB-GENE-041014-317]
ENSDARG00000002220	-3051.31	-3054.72	6.81768	0.009026	0.323981	zgc:103692	zgc:103692 [Source:ZFIN;Acc:ZDB-GENE-041010-15]
ENSDARG00000018890	-2734.18	-2736.12	3.89716	0.0483679	0.601117	snrpa	small nuclear ribonucleoprotein polypeptide A [Source:ZFIN;Acc:ZDB-GENE-030131-2841]
ENSDARG00000027750	-4881.86	-4883.93	4.13815	0.041927	0.564677	dpp7	dipeptidyl-peptidase 7 [Source:ZFIN;Acc:ZDB-GENE-050306-16]
ENSDARG00000022020	-20598.2	-20603.4	10.3245	0.00131278	0.161581	focad	focadhesin [Source:ZFIN;Acc:ZDB-GENE-080213-1]
ENSDARG00000003938	-6526.83	-6529.24	4.82387	0.0280683	0.507392	rpa1	replication protein A1 [Source:ZFIN;Acc:ZDB-GENE-030912-3]
ENSDARG00000028539	-7218.32	-7221.06	5.48861	0.0191407	0.436792	morc2	MORC family CW-type zinc finger 2 [Source:ZFIN;Acc:ZDB-GENE-040822-40]
ENSDARG00000025269	-8997.68	-9001.29	7.22889	0.00717396	0.297083	pdcd6ip	programmed cell death 6 interacting protein [Source:ZFIN;Acc:ZDB-GENE-040426-2678]
ENSDARG00000021579	-4952.51	-4955.09	5.16889	0.0229949	0.468696	orc5	origin recognition complex, subunit 5 [Source:ZFIN;Acc:ZDB-GENE-040426-2275]
ENSDARG00000025320	-9105.05	-9109.06	8.01566	0.00463747	0.274037	COL21A1	collagen type XXI alpha 1 chain [Source:HGNC Symbol;Acc:HGNC:17025]
ENSDARG00000021681	-3730.52	-3734.01	6.98419	0.00822327	0.315861	asrgl1	asparaginase like 1 [Source:ZFIN;Acc:ZDB-GENE-050320-102]
ENSDARG00000000229	-5306.2	-5308.51	4.62007	0.0316	0.524418	usp49	ubiquitin specific peptidase 49 [Source:ZFIN;Acc:ZDB-GENE-050208-484]
ENSDARG00000016200	-4257.82	-4263.18	10.7139	0.00106333	0.150009	trib3	tribbles pseudokinase 3 [Source:ZFIN;Acc:ZDB-GENE-040426-2609]
ENSDARG00000001882	-6725.22	-6728.52	6.61647	0.010104	0.331581	kbtbd12	kelch repeat and BTB (POZ) domain containing 12 [Source:ZFIN;Acc:ZDB-GENE-050904-1]
ENSDARG00000015860	-5680.07	-5682.31	4.49232	0.0340474	0.537644	mtmr9	myotubularin related protein 9 [Source:ZFIN;Acc:ZDB-GENE-040724-223]
ENSDARG00000040874	-4932.27	-4935.57	6.59708	0.0102146	0.331581	add3a	adducin 3 (gamma) a [Source:ZFIN;Acc:ZDB-GENE-030131-2721]
ENSDARG00000033182	-2516.47	-2519.77	6.59103	0.0102494	0.331581	arl4ab	ADP-ribosylation factor-like 4ab [Source:ZFIN;Acc:ZDB-GENE-030219-167]
ENSDARG00000029415	-2653.73	-2655.71	3.96234	0.0465289	0.592442	mtx2	metaxin 2 [Source:ZFIN;Acc:ZDB-GENE-021210-2]
ENSDARG00000020007	-11776.1	-11783.9	15.5974	7.8361e-05	0.0317924	col1a2	collagen, type I, alpha 2 [Source:ZFIN;Acc:ZDB-GENE-030131-8415]
ENSDARG00000008388	-5560.31	-5567.26	13.9158	0.000191188	0.060511	mmp14b	matrix metallopeptidase 14b (membrane-inserted) [Source:ZFIN;Acc:ZDB-GENE-030901-2]
ENSDARG00000026376	-9922.92	-9926.43	7.02214	0.0080508	0.315861	aco1	aconitase 1, soluble [Source:ZFIN;Acc:ZDB-GENE-031118-76]
ENSDARG00000032298	-3768.37	-3770.53	4.31362	0.0378084	0.559085	tbc1d20	TBC1 domain family, member 20 [Source:ZFIN;Acc:ZDB-GENE-050626-61]
ENSDARG00000033436	-5349.95	-5352.19	4.47194	0.0344558	0.537644	mboat7	membrane bound O-acyltransferase domain containing 7 [Source:ZFIN;Acc:ZDB-GENE-040426-1516]
ENSDARG00000029600	-4795.59	-4799.49	7.80045	0.00522333	0.274542	wdr32	WD repeat domain 32 [Source:ZFIN;Acc:ZDB-GENE-040426-2314]
ENSDARG00000039929	-4167.24	-4170.81	7.1408	0.00753497	0.309143	ckmt2b	creatine kinase, mitochondrial 2b (sarcomeric) [Source:ZFIN;Acc:ZDB-GENE-040426-1654]
ENSDARG00000031795	-5714.57	-5717.21	5.26615	0.021744	0.458197	abcf1	ATP-binding cassette, sub-family F (GCN20), member 1 [Source:ZFIN;Acc:ZDB-GENE-050517-31]
ENSDARG00000030830	-9286.41	-9288.92	5.00462	0.0252798	0.489147	cmtr1	cap methyltransferase 1 [Source:ZFIN;Acc:ZDB-GENE-040426-696]
ENSDARG00000019383	-18272.3	-18275.8	6.92392	0.00850502	0.315861	cdc42bpb	CDC42 binding protein kinase beta (DMPK-like) [Source:ZFIN;Acc:ZDB-GENE-030131-3647]
ENSDARG00000002945	-4051.71	-4053.85	4.27614	0.038651	0.559085	bgnb	biglycan b [Source:ZFIN;Acc:ZDB-GENE-040426-21]
ENSDARG00000035181	-4175.83	-4178.82	5.98924	0.0143934	0.375029	slc25a46	solute carrier family 25, member 46 [Source:ZFIN;Acc:ZDB-GENE-040718-296]
ENSDARG00000035595	-3656.04	-3658.51	4.92629	0.026451	0.492455	ficd	FIC domain containing [Source:ZFIN;Acc:ZDB-GENE-030131-6588]
ENSDARG00000075083	-4200.21	-4203.12	5.8249	0.0158008	0.386815	prkdc	protein kinase, DNA-activated, catalytic polypeptide [Source:ZFIN;Acc:ZDB-GENE-030131-9008]
ENSDARG00000044373	-5100.75	-5102.84	4.1712	0.0411167	0.564677	atg4c	autophagy related 4C, cysteine peptidase [Source:ZFIN;Acc:ZDB-GENE-040625-84]
ENSDARG00000036107	-4371.27	-4375.15	7.74825	0.00537647	0.274542	txnipa	thioredoxin interacting protein a [Source:ZFIN;Acc:ZDB-GENE-030804-10]
ENSDARG00000036164	-8146.92	-8154.84	15.846	6.871e-05	0.0317924	cars	cysteinyl-tRNA synthetase [Source:ZFIN;Acc:ZDB-GENE-030328-29]
ENSDARG00000007744	-8465.81	-8469.22	6.80968	0.00906649	0.323981	tsr1	TSR1, 20S rRNA accumulation, homolog (S. cerevisiae) [Source:ZFIN;Acc:ZDB-GENE-030131-3762]
ENSDARG00000036308	-10296.2	-10298.5	4.7329	0.029591	0.511254	nod1	nucleotide-binding oligomerization domain containing 1 [Source:ZFIN;Acc:ZDB-GENE-071116-9]
ENSDARG00000036687	-15154.5	-15159.2	9.34479	0.00223621	0.198173	bcl9	B-cell CLL/lymphoma 9 [Source:ZFIN;Acc:ZDB-GENE-090313-135]
ENSDARG00000054154	-5216.74	-5219.51	5.53412	0.0186492	0.430388	bms1	BMS1 ribosome biogenesis factor [Source:ZFIN;Acc:ZDB-GENE-060720-2]
ENSDARG00000037012	-7163.98	-7167.43	6.90588	0.00859127	0.315861	slc3a2b	solute carrier family 3 (amino acid transporter heavy chain), member 2b [Source:ZFIN;Acc:ZDB-GENE-040122-2]
ENSDARG00000037038	-3352.42	-3355.86	6.88408	0.00869668	0.315861	psmc6	proteasome 26S subunit, ATPase 6 [Source:ZFIN;Acc:ZDB-GENE-030131-304]
ENSDARG00000009735	-7887.87	-7890.69	5.65438	0.0174118	0.414158	gigfy2	GRB10 interacting GYF protein 2 [Source:ZFIN;Acc:ZDB-GENE-050706-185]
ENSDARG00000039459	-8298.94	-8301.38	4.88824	0.0270402	0.49923	qsox1	quiescin Q6 sulfhydryl oxidase 1 [Source:ZFIN;Acc:ZDB-GENE-030131-7019]
ENSDARG00000057374	-3755.4	-3757.63	4.47578	0.0343785	0.537644	sfxn3	sideroflexin 3 [Source:ZFIN;Acc:ZDB-GENE-070112-2092]
ENSDARG00000039699	-1328.63	-1331.66	6.04746	0.0139263	0.373961	fam204a	family with sequence similarity 204, member A [Source:ZFIN;Acc:ZDB-GENE-040718-271]
ENSDARG00000039974	-9959.25	-9961.83	5.15586	0.0231681	0.468696	rai14	retinoic acid induced 14 [Source:ZFIN;Acc:ZDB-GENE-040718-235]
ENSDARG00000041182	-3302.86	-3307.42	9.11931	0.00252925	0.219747	rpl4	ribosomal protein L4 [Source:ZFIN;Acc:ZDB-GENE-030131-9034]
ENSDARG00000041799	-3833.83	-3837.7	7.74469	0.00538706	0.274542	cx43	connexin 43 [Source:ZFIN;Acc:ZDB-GENE-991105-4]
ENSDARG00000041944	-1702.29	-1705.43	6.27515	0.0122443	0.357389	adat2	adenosine deaminase, tRNA-specific 2, TAD2 homolog (S. cerevisiae) [Source:ZFIN;Acc:ZDB-GENE-041014-360]
ENSDARG00000042087	-4607.25	-4610.22	5.94874	0.0147278	0.377219	dmap1	DNA methyltransferase 1 associated protein 1 [Source:ZFIN;Acc:ZDB-GENE-040426-748]
ENSDARG00000042322	-1902.45	-1904.66	4.4333	0.0352442	0.546039	si:dkey-177p2.6	si:dkey-177p2.6 [Source:ZFIN;Acc:ZDB-GENE-030131-5926]
ENSDARG00000042816	-6594.94	-6598.18	6.47148	0.0109619	0.332686	mmp9	matrix metallopeptidase 9 [Source:ZFIN;Acc:ZDB-GENE-040426-2132]
ENSDARG00000043360	-741.586	-743.783	4.3953	0.0360381	0.549727	dph3	diphthamide biosynthesis 3 [Source:ZFIN;Acc:ZDB-GENE-050522-545]
ENSDARG00000043680	-14095.3	-14099.2	7.70061	0.0055202	0.274542	ylpm1	YLP motif containing 1 [Source:ZFIN;Acc:ZDB-GENE-030131-2196]
ENSDARG00000044143	-7637.19	-7639.57	4.76902	0.0289764	0.511254	nol8	nucleolar protein 8 [Source:ZFIN;Acc:ZDB-GENE-050208-491]
ENSDARG00000015829	-7385.86	-7388.22	4.72789	0.0296773	0.511254	mov10a	Mov10 RISC complex RNA helicase a [Source:ZFIN;Acc:ZDB-GENE-091230-8]
ENSDARG00000044298	-5012.84	-5015.42	5.14403	0.0233265	0.468696	phax	phosphorylated adaptor for RNA export [Source:ZFIN;Acc:ZDB-GENE-040822-42]
ENSDARG00000044203	-3599.51	-3603.5	7.99495	0.00469079	0.274037	sumf1	sulfatase modifying factor 1 [Source:ZFIN;Acc:ZDB-GENE-060421-3113]
ENSDARG00000005221	-4314.72	-4317.01	4.57278	0.0324839	0.530053	desmb	desmin b [Source:ZFIN;Acc:ZDB-GENE-061027-102]
ENSDARG00000013880	-8479.31	-8483.44	8.24714	0.00408163	0.269936	spata20	spermatogenesis associated 20 [Source:ZFIN;Acc:ZDB-GENE-030131-7269]
ENSDARG00000045408	-2145.43	-2149.05	7.24501	0.00710982	0.297083	tagln	transgelin [Source:ZFIN;Acc:ZDB-GENE-070912-1]
ENSDARG00000045958	-3423.61	-3426.01	4.81068	0.0282839	0.507392	egfl6	EGF-like-domain, multiple 6 [Source:ZFIN;Acc:ZDB-GENE-040718-157]
ENSDARG00000051857	-3642.03	-3646.92	9.7811	0.00176315	0.182798	tes	testis derived transcript (3 LIM domains) [Source:ZFIN;Acc:ZDB-GENE-040718-59]
ENSDARG00000054191	-3990.15	-3993.51	6.73143	0.00947286	0.329559	pgk1	phosphoglycerate kinase 1 [Source:ZFIN;Acc:ZDB-GENE-040426-2711]
ENSDARG00000054213	-23098	-23100.3	4.58438	0.0322647	0.530053	hectd1	HECT domain containing 1 [Source:ZFIN;Acc:ZDB-GENE-030616-153]
ENSDARG00000054864	-5093.09	-5097.07	7.96764	0.00476209	0.274037	aplp2	amyloid beta (A4) precursor-like protein 2 [Source:ZFIN;Acc:ZDB-GENE-061009-28]
ENSDARG00000044669	-5740.77	-5744.06	6.58678	0.0102739	0.331581	hp1bp3	heterochromatin protein 1, binding protein 3 [Source:ZFIN;Acc:ZDB-GENE-060810-79]
ENSDARG00000055429	-8227.34	-8230.68	6.68453	0.00972533	0.330801	kat6b	K(lysine) acetyltransferase 6B [Source:ZFIN;Acc:ZDB-GENE-000607-52]
ENSDARG00000055530	-3490.99	-3493.24	4.4986	0.0339225	0.537644	sertad2b	SERTA domain containing 2b [Source:ZFIN;Acc:ZDB-GENE-030616-569]
ENSDARG00000055610	-9545.21	-9547.57	4.72262	0.0297684	0.511254	exoc2	exocyst complex component 2 [Source:ZFIN;Acc:ZDB-GENE-040426-1160]
ENSDARG00000055648	-15631.8	-15633.8	4.00244	0.0454344	0.587493	cpda	carboxypeptidase D, a [Source:ZFIN;Acc:ZDB-GENE-081112-2]
ENSDARG00000055885	-11461.2	-11469.4	16.4444	5.0098e-05	0.0317924	tex10	testis expressed 10 [Source:ZFIN;Acc:ZDB-GENE-040426-2827]
ENSDARG00000092624	-8347.5	-8350.6	6.18637	0.0128738	0.361854	SPTBN4	si:ch73-262h23.4 [Source:ZFIN;Acc:ZDB-GENE-081031-8]
ENSDARG00000056642	-5795.49	-5800.87	10.7487	0.00104354	0.150009	hdac9b	histone deacetylase 9b [Source:ZFIN;Acc:ZDB-GENE-040109-7]
ENSDARG00000057435	-4961.19	-4963.19	3.99594	0.04561	0.587493	amacr	alpha-methylacyl-CoA racemase [Source:ZFIN;Acc:ZDB-GENE-050522-484]
ENSDARG00000057491	-9142.07	-9146.06	7.99464	0.00469161	0.274037	n4bp1	nedd4 binding protein 1 [Source:ZFIN;Acc:ZDB-GENE-030131-5538]
ENSDARG00000057583	-5451.46	-5454.02	5.12092	0.023639	0.468696	prrc2c	proline-rich coiled-coil 2C [Source:ZFIN;Acc:ZDB-GENE-081104-156]
ENSDARG00000058062	-2564.47	-2566.59	4.24404	0.0393882	0.56023	magt1	magnesium transporter 1 [Source:ZFIN;Acc:ZDB-GENE-030131-3667]
ENSDARG00000058102	-9677.64	-9680.21	5.14521	0.0233106	0.468696	sardh	sarcosine dehydrogenase [Source:ZFIN;Acc:ZDB-GENE-040426-996]
ENSDARG00000058419	-24251.6	-24253.6	4.03858	0.0444712	0.58582	gcn1	GCN1 eIF2 alpha kinase activator homolog [Source:ZFIN;Acc:ZDB-GENE-040724-264]
ENSDARG00000058746	-4873.36	-4881.04	15.3695	8.8404e-05	0.0326432	ubap1	ubiquitin associated protein 1 [Source:ZFIN;Acc:ZDB-GENE-040426-950]
ENSDARG00000059079	-1434.51	-1437.95	6.89283	0.00865422	0.315861	vps25	vacuolar protein sorting 25 homolog (S. cerevisiae) [Source:ZFIN;Acc:ZDB-GENE-050506-30]
ENSDARG00000059699	-7470.96	-7476.41	10.8844	0.000969775	0.150009	DNAJC16 (1 of many)	DnaJ heat shock protein family (Hsp40) member C16 [Source:HGNC Symbol;Acc:HGNC:29157]
ENSDARG00000037883	-5829.85	-5833.7	7.69299	0.00554358	0.274542	prcp	prolylcarboxypeptidase (angiotensinase C) [Source:ZFIN;Acc:ZDB-GENE-040718-447]
ENSDARG00000060036	-3206.07	-3212.68	13.2298	0.000275528	0.076304	aimp1	aminoacyl tRNA synthetase complex-interacting multifunctional protein 1 [Source:ZFIN;Acc:ZDB-GENE-060825-144]
ENSDARG00000060398	-5829.37	-5831.45	4.15584	0.0414913	0.564677	rft1	RFT1 homolog [Source:ZFIN;Acc:ZDB-GENE-110411-126]
ENSDARG00000060922	-4999.25	-5003.66	8.83184	0.0029602	0.233933	dgcr14	DiGeorge syndrome critical region gene 14 [Source:ZFIN;Acc:ZDB-GENE-030131-2843]
ENSDARG00000061004	-2390.32	-2392.79	4.94415	0.0261791	0.491524	cox11	cytochrome c oxidase assembly homolog 11 (yeast) [Source:ZFIN;Acc:ZDB-GENE-050506-82]
ENSDARG00000061345	-2382.46	-2384.58	4.25203	0.0392035	0.56023	wwp2	WW domain containing E3 ubiquitin protein ligase 2 [Source:ZFIN;Acc:ZDB-GENE-000607-82]
ENSDARG00000062402	-23265.1	-23267.7	5.12204	0.0236238	0.468696	frem1b	Fras1 related extracellular matrix 1b [Source:ZFIN;Acc:ZDB-GENE-050208-783]
ENSDARG00000058000	-19934.3	-19941.6	14.538	0.00013736	0.0468186	cep350	centrosomal protein 350 [Source:ZFIN;Acc:ZDB-GENE-030131-6975]
ENSDARG00000062577	-13517	-13519.2	4.54872	0.0329433	0.530053	arhgap35a	Rho GTPase activating protein 35a [Source:ZFIN;Acc:ZDB-GENE-120516-2]
ENSDARG00000073753	-4111.77	-4115.44	7.33544	0.0067608	0.290245	tacc1	transforming, acidic coiled-coil containing protein 1 [Source:ZFIN;Acc:ZDB-GENE-090521-5]
ENSDARG00000062868	-15772.7	-15778.1	10.9093	0.000956829	0.150009	eea1	early endosome antigen 1 [Source:ZFIN;Acc:ZDB-GENE-041111-270]
ENSDARG00000063051	-7424.02	-7425.94	3.84581	0.0498704	0.602963	bap1	BRCA1 associated protein-1 (ubiquitin carboxy-terminal hydrolase) [Source:ZFIN;Acc:ZDB-GENE-050208-492]
ENSDARG00000063213	-8081.55	-8084.34	5.56946	0.0182764	0.425439	mtif2	mitochondrial translational initiation factor 2 [Source:ZFIN;Acc:ZDB-GENE-030131-1092]
ENSDARG00000063313	-6500.41	-6503	5.1829	0.0228102	0.468696	plbd1	phospholipase B domain containing 1 [Source:ZFIN;Acc:ZDB-GENE-050411-22]
ENSDARG00000014731	-2523.29	-2526.37	6.15627	0.0130947	0.364922	cacybp	calcyclin binding protein [Source:ZFIN;Acc:ZDB-GENE-040426-2579]
ENSDARG00000067805	-8285.54	-8290.75	10.4192	0.00124712	0.157886	ggcx	gamma-glutamyl carboxylase [Source:ZFIN;Acc:ZDB-GENE-030826-27]
ENSDARG00000068833	-4262.65	-4264.57	3.84558	0.0498772	0.602963	dclre1b	DNA cross-link repair 1B [Source:ZFIN;Acc:ZDB-GENE-061013-328]
ENSDARG00000068981	-6365.33	-6370.4	10.1431	0.00144846	0.164833	glceb	glucuronic acid epimerase b [Source:ZFIN;Acc:ZDB-GENE-040630-8]
ENSDARG00000069109	-2327.45	-2331.3	7.68643	0.00556377	0.274542	sssca1	Sjogren syndrome/scleroderma autoantigen 1 [Source:ZFIN;Acc:ZDB-GENE-041010-102]
ENSDARG00000069113	-4554.9	-4557.95	6.08784	0.0136115	0.372301	dbn1	drebrin 1 [Source:ZFIN;Acc:ZDB-GENE-091204-284]
ENSDARG00000069298	-6236.1	-6239.57	6.93614	0.00844713	0.315861	osbpl9	oxysterol binding protein-like 9 [Source:ZFIN;Acc:ZDB-GENE-061110-103]
ENSDARG00000027172	-3674.88	-3677.88	5.99636	0.0143354	0.375029	phactr2	phosphatase and actin regulator 2 [Source:ZFIN;Acc:ZDB-GENE-040724-11]
ENSDARG00000032324	-3177.1	-3179.5	4.78832	0.0286533	0.509891	epb41l5	erythrocyte membrane protein band 4.1 like 5 [Source:ZFIN;Acc:ZDB-GENE-030616-450]
ENSDARG00000069660	-5056.22	-5058.26	4.07724	0.0434646	0.578353	chrnb1	cholinergic receptor, nicotinic, beta 1 (muscle) [Source:ZFIN;Acc:ZDB-GENE-070821-4]
ENSDARG00000069968	-7092.77	-7096.56	7.57718	0.00591118	0.2847	pcsk7	proprotein convertase subtilisin/kexin type 7 [Source:ZFIN;Acc:ZDB-GENE-030131-7293]
ENSDARG00000015224	-3772.93	-3777.31	8.7701	0.00306208	0.233933	cd2ap	CD2-associated protein [Source:ZFIN;Acc:ZDB-GENE-030131-8078]
ENSDARG00000011490	-5674.55	-5677.28	5.46639	0.0193856	0.437444	scube3	signal peptide, CUB domain, EGF-like 3 [Source:ZFIN;Acc:ZDB-GENE-060717-1]
ENSDARG00000023104	-9939.35	-9941.58	4.45721	0.0347543	0.540338	scaper	S-phase cyclin A-associated protein in the ER [Source:ZFIN;Acc:ZDB-GENE-060303-5]
ENSDARG00000070538	-4164.49	-4167.13	5.27075	0.0216867	0.458197	hey1	hes-related family bHLH transcription factor with YRPW motif 1 [Source:ZFIN;Acc:ZDB-GENE-000607-70]
ENSDARG00000031198	-3069.82	-3071.89	4.14141	0.0418464	0.564677	hmg20a	high mobility group 20A [Source:ZFIN;Acc:ZDB-GENE-030131-5107]
ENSDARG00000071288	-4568.24	-4570.67	4.85323	0.0275944	0.504073	samhd1	SAM domain and HD domain 1 [Source:ZFIN;Acc:ZDB-GENE-090313-386]
ENSDARG00000071406	-4240.85	-4243.8	5.91297	0.0150298	0.377974	enthd2	ENTH domain containing 2 [Source:ZFIN;Acc:ZDB-GENE-100716-1]
ENSDARG00000002463	-8561.46	-8565.19	7.45608	0.00632227	0.288804	arhgef37	Rho guanine nucleotide exchange factor (GEF) 37 [Source:ZFIN;Acc:ZDB-GENE-100514-3]
ENSDARG00000077499	-3982.29	-3985.13	5.68574	0.0171033	0.411874	plekho1b	pleckstrin homology domain containing, family O member 1b [Source:ZFIN;Acc:ZDB-GENE-100609-2]
ENSDARG00000078989	-9420.38	-9424.04	7.32356	0.00680565	0.290245	alpk3a	alpha-kinase 3a [Source:ZFIN;Acc:ZDB-GENE-050419-48]
ENSDARG00000077009	-5057.77	-5059.78	4.02362	0.0448674	0.586452	wdfy4	WDFY family member 4 [Source:ZFIN;Acc:ZDB-GENE-090313-322]
ENSDARG00000008805	-5630.95	-5634.61	7.3218	0.00681233	0.290245	orc3	origin recognition complex, subunit 3 [Source:ZFIN;Acc:ZDB-GENE-030131-6247]
ENSDARG00000075249	-4106.8	-4108.89	4.16922	0.0411646	0.564677	fam171a2	family with sequence similarity 171, member A2 [Source:ZFIN;Acc:ZDB-GENE-110606-5]
ENSDARG00000079780	-7315.6	-7320.12	9.0411	0.00263977	0.224939	HNRNPUL1 (1 of many)	heterogeneous nuclear ribonucleoprotein U like 1 [Source:HGNC Symbol;Acc:HGNC:17011]
ENSDARG00000077089	-3020.05	-3022.7	5.29703	0.0213618	0.458197	blm	Bloom syndrome, RecQ helicase-like [Source:ZFIN;Acc:ZDB-GENE-070702-5]
ENSDARG00000077057	-4750.63	-4755.46	9.66529	0.00187782	0.182798	esco1	establishment of sister chromatid cohesion N-acetyltransferase 1 [Source:ZFIN;Acc:ZDB-GENE-130530-818]
ENSDARG00000077909	-3307.84	-3311.74	7.80555	0.00520861	0.274542	rce1a	Ras converting CAAX endopeptidase 1a [Source:ZFIN;Acc:ZDB-GENE-041008-116]
ENSDARG00000012820	-5523.57	-5525.78	4.42068	0.0355058	0.546575	nop56	NOP56 ribonucleoprotein homolog [Source:ZFIN;Acc:ZDB-GENE-040109-1]
ENSDARG00000075533	-7233.01	-7236.86	7.68821	0.00555827	0.274542	zbtb24	zinc finger and BTB domain containing 24 [Source:ZFIN;Acc:ZDB-GENE-081022-123]
ENSDARG00000075337	-6605.22	-6607.31	4.19379	0.0405723	0.564677	lars2	leucyl-tRNA synthetase 2, mitochondrial [Source:ZFIN;Acc:ZDB-GENE-070928-3]
ENSDARG00000077013	-4351.27	-4353.64	4.73899	0.0294863	0.511254	znf280d	zinc finger protein 280D [Source:ZFIN;Acc:ZDB-GENE-030131-2260]
ENSDARG00000076501	-11170	-11172.3	4.59744	0.0320197	0.5294	asxl2	additional sex combs like transcriptional regulator 2 [Source:ZFIN;Acc:ZDB-GENE-100412-1]
ENSDARG00000079313	-10985.8	-10988.1	4.54314	0.0330508	0.530053	pelp1	proline, glutamate and leucine rich protein 1 [Source:ZFIN;Acc:ZDB-GENE-140106-164]
ENSDARG00000078188	-10229.9	-10232.4	5.14437	0.0233219	0.468696	fam160a2	family with sequence similarity 160, member A2 [Source:ZFIN;Acc:ZDB-GENE-070912-291]
ENSDARG00000074424	-15464	-15467.1	6.22881	0.0125688	0.358561	ibtk	inhibitor of Bruton agammaglobulinemia tyrosine kinase [Source:ZFIN;Acc:ZDB-GENE-030131-6246]
ENSDARG00000073923	-6245.57	-6248.57	5.9949	0.0143473	0.375029	adck2	aarF domain containing kinase 2 [Source:ZFIN;Acc:ZDB-GENE-131121-369]
ENSDARG00000017886	-8106.89	-8108.86	3.93064	0.0474139	0.596849	zbtb11	zinc finger and BTB domain containing 11 [Source:ZFIN;Acc:ZDB-GENE-030131-5055]
ENSDARG00000076611	-6347.2	-6349.28	4.15135	0.0416014	0.564677	fbxo21	F-box protein 21 [Source:ZFIN;Acc:ZDB-GENE-100922-229]
ENSDARG00000075253	-9056.6	-9058.63	4.06857	0.0436882	0.579588	pik3cb	phosphatidylinositol-4,5-bisphosphate 3-kinase, catalytic subunit beta [Source:ZFIN;Acc:ZDB-GENE-030131-1904]
ENSDARG00000078135	-15402.3	-15410.6	16.6586	4.4746e-05	0.0317924	MRC2	mannose receptor C type 2 [Source:HGNC Symbol;Acc:HGNC:16875]
ENSDARG00000076376	-5986.04	-5990.86	9.6293	0.00191498	0.182798	tmem175	transmembrane protein 175 [Source:ZFIN;Acc:ZDB-GENE-070705-79]
ENSDARG00000068192	-4987.5	-4990.04	5.08698	0.0241061	0.470548	taf4a	TAF4A RNA polymerase II, TATA box binding protein (TBP)-associated factor [Source:ZFIN;Acc:ZDB-GENE-131127-579]
ENSDARG00000078335	-6712.27	-6716.27	7.99756	0.00468405	0.274037	amot	angiomotin [Source:ZFIN;Acc:ZDB-GENE-030131-7487]
ENSDARG00000077143	-8659.02	-8661.68	5.31285	0.0211687	0.458197	znf526	zinc finger protein 526 [Source:ZFIN;Acc:ZDB-GENE-100922-260]
ENSDARG00000079575	-3207.07	-3210.33	6.51507	0.0106964	0.331581	aff3	AF4/FMR2 family, member 3 [Source:ZFIN;Acc:ZDB-GENE-030219-193]
ENSDARG00000074727	-9512.12	-9514.95	5.65702	0.0173856	0.414158	dnajc10	DnaJ (Hsp40) homolog, subfamily C, member 10 [Source:ZFIN;Acc:ZDB-GENE-070327-1]
ENSDARG00000074842	-2131	-2133.49	4.99213	0.0254628	0.490547	snx8a	sorting nexin 8a [Source:ZFIN;Acc:ZDB-GENE-031202-1]
ENSDARG00000074726	-11070.9	-11074	6.10231	0.0135005	0.371558	nrde2	NRDE-2, necessary for RNA interference, domain containing [Source:ZFIN;Acc:ZDB-GENE-111117-3]
ENSDARG00000054162	-7330.52	-7333.34	5.64767	0.0174786	0.414158	nfatc4	nuclear factor of activated T-cells, cytoplasmic, calcineurin-dependent 4 [Source:ZFIN;Acc:ZDB-GENE-070912-659]
ENSDARG00000017199	-10291.6	-10294.3	5.5635	0.0183387	0.425439	elp2	elongator acetyltransferase complex subunit 2 [Source:ZFIN;Acc:ZDB-GENE-060503-525]
ENSDARG00000058148	-4638.18	-4644.5	12.6315	0.000379305	0.0933722	dnajc7	DnaJ (Hsp40) homolog, subfamily C, member 7 [Source:ZFIN;Acc:ZDB-GENE-040426-2483]
ENSDARG00000093864	-7790.48	-7794.78	8.60759	0.00334765	0.247481	wee1	WEE1 G2 checkpoint kinase [Source:ZFIN;Acc:ZDB-GENE-030131-5268]
ENSDARG00000087844	-6425.06	-6428.89	7.66241	0.00563831	0.274542	plekhn1	pleckstrin homology domain containing, family N member 1 [Source:ZFIN;Acc:ZDB-GENE-090313-357]
ENSDARG00000042520	-4554.16	-4558.19	8.06339	0.00451685	0.274037	UTP14C	si:dkey-251i10.3 [Source:ZFIN;Acc:ZDB-GENE-060526-271]
ENSDARG00000021896	-6852.95	-6855.14	4.39225	0.0361026	0.549727	asap3	ArfGAP with SH3 domain, ankyrin repeat and PH domain 3 [Source:ZFIN;Acc:ZDB-GENE-050913-39]
ENSDARG00000056525	-5315.44	-5317.52	4.17168	0.041105	0.564677	bcar1	breast cancer anti-estrogen resistance 1 [Source:ZFIN;Acc:ZDB-GENE-030131-2774]
ENSDARG00000014004	-4682.67	-4686.82	8.29704	0.00397097	0.266596	eif2b4	eukaryotic translation initiation factor 2B, subunit 4 delta [Source:ZFIN;Acc:ZDB-GENE-030131-955]
ENSDARG00000009341	-10405.3	-10407.6	4.74281	0.029421	0.511254	nrap	nebulin-related anchoring protein [Source:ZFIN;Acc:ZDB-GENE-060616-224]
ENSDARG00000016011	-7410.68	-7412.95	4.55443	0.0328337	0.530053	gpcpd1	glycerophosphocholine phosphodiesterase 1 [Source:ZFIN;Acc:ZDB-GENE-060503-472]
ENSDARG00000036558	-12854	-12859.6	11.0105	0.000905981	0.150009	col18a1	collagen type XVIII, alpha 1 [Source:ZFIN;Acc:ZDB-GENE-030516-3]
ENSDARG00000055759	-2858.73	-2867.17	16.8844	3.9728e-05	0.0317924	efhd2	EF-hand domain family, member D2 [Source:ZFIN;Acc:ZDB-GENE-060531-152]
ENSDARG00000088100	-1855.59	-1857.74	4.31103	0.037866	0.559085	KCNIP4 (1 of many)	potassium voltage-gated channel interacting protein 4 [Source:HGNC Symbol;Acc:HGNC:30083]
ENSDARG00000091726	-7678.49	-7683.56	10.1484	0.00144424	0.164833	aebp1	AE binding protein 1 [Source:ZFIN;Acc:ZDB-GENE-030131-2390]
ENSDARG00000060687	-16209	-16211.6	5.26478	0.0217611	0.458197	chd2	chromodomain helicase DNA binding protein 2 [Source:ZFIN;Acc:ZDB-GENE-050419-256]
ENSDARG00000078653	-4346.78	-4349.88	6.18237	0.0129029	0.361854	ralbp1	ralA binding protein 1 [Source:ZFIN;Acc:ZDB-GENE-040426-2098]
ENSDARG00000060723	-8198.36	-8200.28	3.84194	0.0499855	0.602963	stim1a	stromal interaction molecule 1a [Source:ZFIN;Acc:ZDB-GENE-060503-914]
ENSDARG00000091099	-4249.76	-4251.88	4.23027	0.039709	0.560414	myom2b	myomesin 2b [Source:ZFIN;Acc:ZDB-GENE-140109-1]
ENSDARG00000091247	-4186.93	-4190.09	6.3205	0.011935	0.354927	fars2	phenylalanyl-tRNA synthetase 2, mitochondrial [Source:ZFIN;Acc:ZDB-GENE-070928-38]
ENSDARG00000069324	-7692.46	-7694.59	4.25058	0.039237	0.56023	vps53	vacuolar protein sorting 53 homolog (S. cerevisiae) [Source:ZFIN;Acc:ZDB-GENE-041114-199]
ENSDARG00000086342	-920.49	-923.288	5.5966	0.0179953	0.421891	zgc:101566	zgc:101566 [Source:ZFIN;Acc:ZDB-GENE-041010-73]
ENSDARG00000086927	-7261.54	-7263.52	3.96987	0.0463214	0.591499	pik3c2b	phosphatidylinositol-4-phosphate 3-kinase, catalytic subunit type 2 beta [Source:ZFIN;Acc:ZDB-GENE-050309-145]
ENSDARG00000034300	-7083.77	-7088.61	9.68867	0.00185408	0.182798	sema3c	sema domain, immunoglobulin domain (Ig), short basic domain, secreted, (semaphorin) 3C [Source:ZFIN;Acc:ZDB-GENE-050513-5]
ENSDARG00000031562	-4294.17	-4296.82	5.29301	0.0214111	0.458197	tada2a	transcriptional adaptor 2A [Source:ZFIN;Acc:ZDB-GENE-060929-508]
ENSDARG00000036774	-5098.93	-5100.86	3.87475	0.0490175	0.602963	rgs12b	regulator of G-protein signaling 12b [Source:ZFIN;Acc:ZDB-GENE-031006-13]
ENSDARG00000020820	-6168.89	-6170.95	4.12136	0.0423451	0.566102	srp68	signal recognition particle 68 [Source:ZFIN;Acc:ZDB-GENE-040831-3]
ENSDARG00000040890	-3592.45	-3594.7	4.49113	0.0340711	0.537644	fdps	farnesyl diphosphate synthase (farnesyl pyrophosphate synthetase, dimethylallyltranstransferase, geranyltranstransferase) [Source:ZFIN;Acc:ZDB-GENE-050506-78]
ENSDARG00000019815	-1847.79	-1851.09	6.60121	0.0101909	0.331581	fn1a	fibronectin 1a [Source:ZFIN;Acc:ZDB-GENE-000426-1]
ENSDARG00000043247	-9467.83	-9469.96	4.25193	0.0392057	0.56023	gtf3c3	general transcription factor IIIC, polypeptide 3 [Source:ZFIN;Acc:ZDB-GENE-040914-80]
ENSDARG00000020890	-3641.08	-3643.64	5.11085	0.0237767	0.468696	tmod4	tropomodulin 4 (muscle) [Source:ZFIN;Acc:ZDB-GENE-991019-9]
ENSDARG00000006370	-4061.83	-4064.82	5.96923	0.0145577	0.375029	atp6v1h	ATPase, H+ transporting, lysosomal V1 subunit H [Source:ZFIN;Acc:ZDB-GENE-021219-2]
ENSDARG00000060893	-6604.47	-6606.42	3.90815	0.0480524	0.601117	col8a2	collagen, type VIII, alpha 2 [Source:ZFIN;Acc:ZDB-GENE-060503-488]
ENSDARG00000075156	-4599.97	-4603.1	6.26449	0.0123181	0.357389	tbc1d4	TBC1 domain family, member 4 [Source:ZFIN;Acc:ZDB-GENE-030131-9881]
ENSDARG00000015930	-2482.67	-2487.1	8.84631	0.00293683	0.233933	rwdd1	RWD domain containing 1 [Source:ZFIN;Acc:ZDB-GENE-040718-270]
ENSDARG00000054137	-10025	-10027.6	5.27997	0.0215721	0.458197	adgrg6	adhesion G protein-coupled receptor G6 [Source:ZFIN;Acc:ZDB-GENE-041014-357]
ENSDARG00000052728	-4321.93	-4323.88	3.91637	0.0478181	0.600232	sltm	SAFB-like, transcription modulator [Source:ZFIN;Acc:ZDB-GENE-040426-2647]
ENSDARG00000003829	-5014.86	-5018.36	6.99124	0.00819095	0.315861	galnt2	UDP-N-acetyl-alpha-D-galactosamine:polypeptide N-acetylgalactosaminyltransferase 2 [Source:ZFIN;Acc:ZDB-GENE-041111-110]
ENSDARG00000009342	-3937.12	-3940.3	6.35372	0.0117135	0.350694	txndc5	thioredoxin domain containing 5 [Source:ZFIN;Acc:ZDB-GENE-040426-1951]
ENSDARG00000074758	-8492.46	-8494.45	3.97207	0.0462609	0.591499	csde1	cold shock domain containing E1, RNA-binding [Source:ZFIN;Acc:ZDB-GENE-030131-8623]
ENSDARG00000035978	-10360	-10362.1	4.28542	0.0384406	0.559085	ube3c	ubiquitin protein ligase E3C [Source:ZFIN;Acc:ZDB-GENE-040426-1211]
ENSDARG00000087893	-3826.93	-3831.19	8.52272	0.0035074	0.247481	rnf216	ring finger protein 216 [Source:ZFIN;Acc:ZDB-GENE-081104-199]
ENSDARG00000061249	-16019	-16021.9	5.82922	0.0157621	0.386815	myom1a	myomesin 1a (skelemin) [Source:ZFIN;Acc:ZDB-GENE-030131-2856]
ENSDARG00000060252	-10339.7	-10342.7	5.92082	0.014963	0.377974	mogs	mannosyl-oligosaccharide glucosidase [Source:ZFIN;Acc:ZDB-GENE-070112-412]
ENSDARG00000079123	-4749.6	-4751.93	4.66538	0.0307766	0.518521	ikbkb	inhibitor of kappa light polypeptide gene enhancer in B-cells, kinase beta [Source:ZFIN;Acc:ZDB-GENE-071115-2]
ENSDARG00000030463	-1901.71	-1905.42	7.40518	0.00650365	0.290245	tppp3	tubulin polymerization-promoting protein family member 3 [Source:ZFIN;Acc:ZDB-GENE-040426-1909]
ENSDARG00000062362	-8184.47	-8187.19	5.44975	0.0195711	0.437444	tpcn1	two pore segment channel 1 [Source:ZFIN;Acc:ZDB-GENE-060526-199]
ENSDARG00000079751	-32447.1	-32450.7	7.32622	0.00679557	0.290245	megf8	multiple EGF-like-domains 8 [Source:ZFIN;Acc:ZDB-GENE-090730-1]
ENSDARG00000060215	-7338.34	-7340.97	5.26017	0.0218189	0.458197	cep85	centrosomal protein 85 [Source:ZFIN;Acc:ZDB-GENE-030131-1998]
ENSDARG00000030006	-2239.33	-2241.34	4.03042	0.0446868	0.58582	SLC6A7	zgc:158225 [Source:ZFIN;Acc:ZDB-GENE-070112-1492]
ENSDARG00000020618	-2634.98	-2637.46	4.96729	0.025831	0.490925	zgc:112056	zgc:112056 [Source:ZFIN;Acc:ZDB-GENE-050417-147]
ENSDARG00000078561	-3937.38	-3939.33	3.89496	0.0484312	0.601117	lrig2	leucine-rich repeats and immunoglobulin-like domains 2 [Source:ZFIN;Acc:ZDB-GENE-041111-75]
ENSDARG00000055292	-7020.81	-7026.15	10.6824	0.0010816	0.150009	atg9b	autophagy related 9B [Source:ZFIN;Acc:ZDB-GENE-091111-3]
ENSDARG00000022718	-11344.8	-11347.9	6.12848	0.0133021	0.368386	casp8ap2	caspase 8 associated protein 2 [Source:ZFIN;Acc:ZDB-GENE-030826-8]
ENSDARG00000038308	-1920.79	-1922.98	4.37457	0.0364791	0.550769	ykt6	YKT6 v-SNARE homolog (S. cerevisiae) [Source:ZFIN;Acc:ZDB-GENE-040426-733]
ENSDARG00000035579	-3326.88	-3328.95	4.13102	0.042104	0.565342	si:dkey-174n20.1	si:dkey-174n20.1 [Source:ZFIN;Acc:ZDB-GENE-030131-7890]
ENSDARG00000012745	-6813.15	-6818.4	10.4927	0.00119849	0.156192	poc1bl	POC1 centriolar protein homolog B (Chlamydomonas), like [Source:ZFIN;Acc:ZDB-GENE-050306-41]
ENSDARG00000061437	-11138.6	-11141.1	5.10148	0.0239055	0.468696	inpp5f	inositol polyphosphate-5-phosphatase F [Source:ZFIN;Acc:ZDB-GENE-041111-194]
ENSDARG00000068199	-5826.46	-5828.46	4.00026	0.0454932	0.587493	pld3	phospholipase D family, member 3 [Source:ZFIN;Acc:ZDB-GENE-050419-212]
ENSDARG00000076618	-2515.17	-2519.85	9.35354	0.00222555	0.198173	tm2d3	TM2 domain containing 3 [Source:ZFIN;Acc:ZDB-GENE-070620-20]
ENSDARG00000077515	-4455.43	-4458.8	6.74444	0.00940405	0.329559	letm2	leucine zipper-EF-hand containing transmembrane protein 2 [Source:ZFIN;Acc:ZDB-GENE-090521-4]
ENSDARG00000059046	-6780.78	-6784.81	8.056	0.00453532	0.274037	psmd5	proteasome 26S subunit, non-ATPase 5 [Source:ZFIN;Acc:ZDB-GENE-050417-28]
ENSDARG00000041708	-6811.71	-6816.56	9.698	0.00184469	0.182798	csrp2bp	csrp2 binding protein [Source:ZFIN;Acc:ZDB-GENE-040718-452]
ENSDARG00000062753	-2525.39	-2528.11	5.43433	0.0197447	0.437444	naif1	nuclear apoptosis inducing factor 1 [Source:ZFIN;Acc:ZDB-GENE-081104-236]
ENSDARG00000074858	-3123.54	-3126.68	6.28546	0.0121732	0.357389	stard7	StAR-related lipid transfer (START) domain containing 7 [Source:ZFIN;Acc:ZDB-GENE-030131-2310]
ENSDARG00000074677	-29448.8	-29453.5	9.46919	0.00208952	0.192889	frem3	Fras1 related extracellular matrix 3 [Source:ZFIN;Acc:ZDB-GENE-030131-9788]
ENSDARG00000019299	-13051.6	-13055.8	8.42863	0.00369359	0.251789	znf687b	zinc finger protein 687b [Source:ZFIN;Acc:ZDB-GENE-041111-214]
ENSDARG00000077139	-23475	-23478.5	7.02191	0.00805184	0.315861	col6a3	collagen, type VI, alpha 3 [Source:ZFIN;Acc:ZDB-GENE-070501-8]
ENSDARG00000071113	-35023.1	-35031.1	16.0375	6.2101e-05	0.0317924	xirp2a	xin actin binding repeat containing 2a [Source:ZFIN;Acc:ZDB-GENE-040108-7]
ENSDARG00000004433	-5418.19	-5420.31	4.24149	0.0394474	0.56023	btk	Bruton agammaglobulinemia tyrosine kinase [Source:ZFIN;Acc:ZDB-GENE-070531-1]
ENSDARG00000060951	-13223.8	-13228	8.45007	0.00365029	0.251789	polg	polymerase (DNA directed), gamma [Source:ZFIN;Acc:ZDB-GENE-060303-1]
ENSDARG00000062986	-9395.37	-9399.33	7.91856	0.00489303	0.274443	pnpla7a	patatin-like phospholipase domain containing 7a [Source:ZFIN;Acc:ZDB-GENE-070112-1812]
ENSDARG00000078915	-7587.33	-7748.74	322.815	0	0	mmp17a	matrix metallopeptidase 17a [Source:ZFIN;Acc:ZDB-GENE-070820-2]
ENSDARG00000054010	-11889.3	-11891.3	4.00143	0.0454616	0.587493	scaf1	SR-related CTD-associated factor 1 [Source:ZFIN;Acc:ZDB-GENE-120215-214]
ENSDARG00000017988	-8613.12	-8616.14	6.04085	0.0139785	0.373961	dse	dermatan sulfate epimerase [Source:ZFIN;Acc:ZDB-GENE-041001-202]
ENSDARG00000005236	-24468.5	-24471.9	6.79191	0.00915717	0.324603	srcap	Snf2-related CREBBP activator protein [Source:ZFIN;Acc:ZDB-GENE-041008-127]
ENSDARG00000096797	-2825.96	-2828.7	5.48117	0.0192224	0.436792	si:ch73-127m5.2	si:ch73-127m5.2 [Source:ZFIN;Acc:ZDB-GENE-030131-1052]
ENSDARG00000076767	-1223.15	-1225.26	4.22374	0.0398623	0.56073	pgfb	placental growth factor b [Source:ZFIN;Acc:ZDB-GENE-131127-445]
ENSDARG00000079835	-12016.3	-12019.1	5.61943	0.0177625	0.418646	man2c1	mannosidase, alpha, class 2C, member 1 [Source:ZFIN;Acc:ZDB-GENE-101103-4]
ENSDARG00000077618	-9654.8	-9657.2	4.81549	0.028205	0.507392	rin3	Ras and Rab interactor 3 [Source:ZFIN;Acc:ZDB-GENE-030131-8871]
ENSDARG00000086173	-3967.08	-3969.24	4.31428	0.0377938	0.559085	relb	v-rel avian reticuloendotheliosis viral oncogene homolog B [Source:ZFIN;Acc:ZDB-GENE-030131-9531]
ENSDARG00000074041	-18968	-18970.4	4.86191	0.027456	0.504073	abca5	ATP-binding cassette, sub-family A (ABC1), member 5 [Source:ZFIN;Acc:ZDB-GENE-050517-5]
ENSDARG00000027825	-1383.97	-1386.08	4.21445	0.0400812	0.562024	naa50	N(alpha)-acetyltransferase 50, NatE catalytic subunit [Source:ZFIN;Acc:ZDB-GENE-040801-142]
ENSDARG00000078322	-7235.93	-7238.88	5.90471	0.0151005	0.377974	col12a1a	collagen, type XII, alpha 1a [Source:ZFIN;Acc:ZDB-GENE-090728-1]
ENSDARG00000090013	-1821.97	-1824.65	5.34728	0.0207546	0.455266	si:dkey-248g15.2	si:dkey-248g15.2 [Source:ZFIN;Acc:ZDB-GENE-131127-338]
ENSDARG00000028676	-6351.11	-6354.24	6.26129	0.0123404	0.357389	nuak1b	NUAK family, SNF1-like kinase, 1b [Source:ZFIN;Acc:ZDB-GENE-131120-18]
ENSDARG00000101043	-13027.8	-13033.8	11.9533	0.000545513	0.127219	ppl	periplakin [Source:ZFIN;Acc:ZDB-GENE-041008-196]
ENSDARG00000060847	-5830.75	-5833.74	5.98034	0.0144662	0.375029	setd1ba	SET domain containing 1B, a [Source:ZFIN;Acc:ZDB-GENE-050309-289]
ENSDARG00000061411	-5235.23	-5237.41	4.37154	0.0365439	0.550769	nelfa	negative elongation factor complex member A [Source:ZFIN;Acc:ZDB-GENE-030131-6400]
ENSDARG00000099900	-6963.62	-6965.94	4.65464	0.0309697	0.519799	peo1	progressive external ophthalmoplegia 1 [Source:ZFIN;Acc:ZDB-GENE-030131-5569]
ENSDARG00000105012	-2875.25	-2877.6	4.69966	0.0301685	0.516126	utp23	UTP23, small subunit (SSU) processome component, homolog (yeast) [Source:ZFIN;Acc:ZDB-GENE-050417-353]
ENSDARG00000015356	-2186.72	-2188.87	4.28768	0.0383895	0.559085	fcho1	FCH domain only 1 [Source:ZFIN;Acc:ZDB-GENE-120613-1]
ENSDARG00000101914	-3459.1	-3462.01	5.80915	0.015943	0.38815	metrnl	meteorin, glial cell differentiation regulator-like [Source:ZFIN;Acc:ZDB-GENE-040426-1917]
ENSDARG00000020131	-5167.13	-5169.08	3.90059	0.0482692	0.601117	fnbp1l	formin binding protein 1-like [Source:ZFIN;Acc:ZDB-GENE-040801-155]
ENSDARG00000002016	-5099.87	-5102.04	4.34815	0.0370491	0.55649	ppil2	peptidylprolyl isomerase (cyclophilin)-like 2 [Source:ZFIN;Acc:ZDB-GENE-040426-1096]
ENSDARG00000074955	-10375.4	-10377.5	4.23009	0.0397134	0.560414	nup98	nucleoporin 98 [Source:ZFIN;Acc:ZDB-GENE-040426-1180]
ENSDARG00000103811	-17159.7	-17161.6	3.86641	0.0492619	0.602963	agla	amylo-alpha-1, 6-glucosidase, 4-alpha-glucanotransferase a [Source:ZFIN;Acc:ZDB-GENE-071004-6]
ENSDARG00000104393	-9328.73	-9331.95	6.44388	0.0111335	0.335596	NPR2	natriuretic peptide receptor 2 [Source:HGNC Symbol;Acc:HGNC:7944]
ENSDARG00000100151	-4529.46	-4533.86	8.79581	0.00301923	0.233933	TUBGCP6	tubulin gamma complex associated protein 6 [Source:HGNC Symbol;Acc:HGNC:18127]
ENSDARG00000045968	-16516.5	-16519.3	5.49114	0.0191131	0.436792	spg11	spastic paraplegia 11 [Source:ZFIN;Acc:ZDB-GENE-101017-1]
ENSDARG00000101361	-6729	-6732.26	6.52196	0.0106551	0.331581	znf644a	zinc finger protein 644a [Source:ZFIN;Acc:ZDB-GENE-030131-6244]
ENSDARG00000100452	-6072.36	-6075.07	5.43666	0.0197184	0.437444	gltscr2	glioma tumor suppressor candidate region gene 2 [Source:ZFIN;Acc:ZDB-GENE-051120-21]
ENSDARG00000015985	-15348.5	-15350.7	4.41974	0.0355255	0.546575	abcc9	ATP-binding cassette, sub-family C (CFTR/MRP), member 9 [Source:ZFIN;Acc:ZDB-GENE-050517-23]
ENSDARG00000021239	-16188.1	-16194.6	13.0131	0.000309316	0.0806223	apaf1	apoptotic peptidase activating factor 1 [Source:ZFIN;Acc:ZDB-GENE-000616-4]
ENSDARG00000105214	-9607.58	-9609.54	3.93195	0.0473769	0.596849	agtpbp1	ATP/GTP binding protein 1 [Source:ZFIN;Acc:ZDB-GENE-081104-267]
ENSDARG00000103125	-16294	-16296.5	5.02912	0.0249246	0.48439	TSC2	tuberous sclerosis 2 [Source:HGNC Symbol;Acc:HGNC:12363]
ENSDARG00000100275	-4925.46	-4928.07	5.22226	0.0222996	0.466082	CU639413.1
ENSDARG00000100729	-22430.6	-22432.9	4.72734	0.0296868	0.511254	tln1	talin 1 [Source:ZFIN;Acc:ZDB-GENE-031002-48]
ENSDARG00000100149	-1423.8	-1426.22	4.85015	0.0276438	0.504073	axin2	axin 2 (conductin, axil) [Source:ZFIN;Acc:ZDB-GENE-000403-2]
ENSDARG00000102736	-5663.87	-5665.89	4.03409	0.0445896	0.58582	sars2	seryl-tRNA synthetase 2, mitochondrial [Source:ZFIN;Acc:ZDB-GENE-040426-1616]
ENSDARG00000099458	-9917.96	-9920.33	4.72523	0.0297232	0.511254	ddx46	DEAD (Asp-Glu-Ala-Asp) box polypeptide 46 [Source:ZFIN;Acc:ZDB-GENE-030131-667]
ENSDARG00000103203	-1898.47	-1900.84	4.74894	0.0293163	0.511254	vps28	vacuolar protein sorting 28 (yeast) [Source:ZFIN;Acc:ZDB-GENE-040426-1527]
ENSDARG00000028507	-20395.9	-20401	10.139	0.00145164	0.164833	itgb4	integrin, beta 4 [Source:ZFIN;Acc:ZDB-GENE-030131-7209]
ENSDARG00000100660	-9637.04	-9642.49	10.8936	0.000964985	0.150009	si:ch73-252i11.1	si:ch73-252i11.1 [Source:ZFIN;Acc:ZDB-GENE-141210-7]
ENSDARG00000030157	-11977	-11979	4.01631	0.0450621	0.587265	mybpc2a	myosin binding protein C, fast type a [Source:ZFIN;Acc:ZDB-GENE-060901-1]
ENSDARG00000104693	-10163.8	-10166.1	4.68471	0.0304323	0.516649	il6st	interleukin 6 signal transducer [Source:ZFIN;Acc:ZDB-GENE-080104-6]
ENSDARG00000098235	-6264.83	-6268.09	6.51581	0.010692	0.331581	actr5	ARP5 actin-related protein 5 homolog [Source:ZFIN;Acc:ZDB-GENE-040426-2877]
ENSDARG00000052866	-23373	-23376.7	7.522	0.006095	0.287308	htt	huntingtin [Source:ZFIN;Acc:ZDB-GENE-990415-131]
ENSDARG00000091512	-14400.3	-14404.2	7.78436	0.00527005	0.274542	nfrkb	nuclear factor related to kappaB binding protein [Source:ZFIN;Acc:ZDB-GENE-030131-6419]
ENSDARG00000045929	-1726.37	-1729.03	5.33218	0.0209352	0.456964	oaz2a	ornithine decarboxylase antizyme 2a [Source:ZFIN;Acc:ZDB-GENE-121005-1]
ENSDARG00000055548	-5096.35	-5098.83	4.95662	0.0259909	0.490925	npat	nuclear protein, ataxia-telangiectasia locus [Source:ZFIN;Acc:ZDB-GENE-050506-54]
ENSDARG00000104768	-4872.99	-4876.69	7.39977	0.00652321	0.290245	akap17a	A kinase (PRKA) anchor protein 17A [Source:ZFIN;Acc:ZDB-GENE-040426-1460]
ENSDARG00000104883	-2738.28	-2741.15	5.75319	0.0164587	0.398517	PCMTD2 (1 of many)	protein-L-isoaspartate (D-aspartate) O-methyltransferase domain containing 2 [Source:HGNC Symbol;Acc:HGNC:15882]
ENSDARG00000101317	-3544.03	-3546.18	4.30639	0.0379694	0.559085	grinaa	glutamate receptor, ionotropic, N-methyl D-aspartate-associated protein 1a (glutamate binding) [Source:ZFIN;Acc:ZDB-GENE-060616-231]
ENSDARG00000105215	-16276.8	-16279.2	4.67609	0.0305852	0.517264	kdrl	kinase insert domain receptor like [Source:ZFIN;Acc:ZDB-GENE-000705-1]
ENSDARG00000057255	-11032.9	-11035.5	5.19824	0.0226098	0.468696	emc1	ER membrane protein complex subunit 1 [Source:ZFIN;Acc:ZDB-GENE-060810-98]
ENSDARG00000101082	-4475.24	-4477.31	4.15382	0.0415408	0.564677	eif3s6ip	eukaryotic translation initiation factor 3, subunit 6 interacting protein [Source:ZFIN;Acc:ZDB-GENE-040426-2138]
ENSDARG00000102387	-3218.85	-3222.21	6.72256	0.00952011	0.329559	slc39a14	solute carrier family 39 (zinc transporter), member 14 [Source:ZFIN;Acc:ZDB-GENE-060315-2]
ENSDARG00000101443	-10213.4	-10217.3	7.79014	0.00525321	0.274542	zgc:66014	zgc:66014 [Source:ZFIN;Acc:ZDB-GENE-040426-1507]
ENSDARG00000095288	-5792.92	-5795.15	4.47175	0.0344597	0.537644	rusc2	RUN and SH3 domain containing 2 [Source:ZFIN;Acc:ZDB-GENE-060526-131]
ENSDARG00000101406	-992.823	-996.089	6.53104	0.0106008	0.331581	rplp2	ribosomal protein, large P2 [Source:ZFIN;Acc:ZDB-GENE-031018-2]
ENSDARG00000017500	-12132	-12135	6.06249	0.0138083	0.373961	rock2a	rho-associated, coiled-coil containing protein kinase 2a [Source:ZFIN;Acc:ZDB-GENE-030115-3]
ENSDARG00000101220	-9726.55	-9728.82	4.53986	0.0331143	0.530053	polrmt	polymerase (RNA) mitochondrial (DNA directed) [Source:ZFIN;Acc:ZDB-GENE-030131-1528]
ENSDARG00000102447	-7560.24	-7562.53	4.56619	0.032609	0.530053	gdpd4a	glycerophosphodiester phosphodiesterase domain containing 4a [Source:ZFIN;Acc:ZDB-GENE-091204-436]
ENSDARG00000104837	-3447.99	-3450.14	4.29811	0.0381548	0.559085	nudc	nudC nuclear distribution protein [Source:ZFIN;Acc:ZDB-GENE-040426-899]
ENSDARG00000104290	-4457.29	-4459.78	4.97223	0.0257574	0.490925	ripk2	receptor-interacting serine-threonine kinase 2 [Source:ZFIN;Acc:ZDB-GENE-030902-3]
ENSDARG00000032627	-9892.19	-9894.22	4.06191	0.0438608	0.58014	SCYL2	si:ch211-244b2.1 [Source:ZFIN;Acc:ZDB-GENE-041210-205]
ENSDARG00000016399	-5076.16	-5078.24	4.16045	0.0413784	0.564677	riok1	RIO kinase 1 (yeast) [Source:ZFIN;Acc:ZDB-GENE-040426-1927]
ENSDARG00000018296	-11692.1	-11696.2	8.21639	0.00415136	0.27051	rev1	REV1, polymerase (DNA directed) [Source:ZFIN;Acc:ZDB-GENE-081105-180]
ENSDARG00000101722	-7187.46	-7189.6	4.27241	0.038736	0.559085	larp1	La ribonucleoprotein domain family, member 1 [Source:ZFIN;Acc:ZDB-GENE-030131-5386]
ENSDARG00000075433	-17815.6	-17821	10.8694	0.000977665	0.150009	myom2a	myomesin 2a [Source:ZFIN;Acc:ZDB-GENE-030131-6201]
ENSDARG00000101322	-8714.37	-8717.5	6.24799	0.0124334	0.357744	tfr1a	transferrin receptor 1a [Source:ZFIN;Acc:ZDB-GENE-041220-1]
ENSDARG00000099524	-7014.04	-7017.69	7.3039	0.00688053	0.290358	gbe1b	glucan (1,4-alpha-), branching enzyme 1b [Source:ZFIN;Acc:ZDB-GENE-110914-16]
ENSDARG00000018110	-6663.15	-6667.41	8.53127	0.00349096	0.247481	pak4	p21 protein (Cdc42/Rac)-activated kinase 4 [Source:ZFIN;Acc:ZDB-GENE-040704-69]
ENSDARG00000070390	-6564.06	-6566.75	5.3855	0.0203048	0.447615	flad1	flavin adenine dinucleotide synthetase 1 [Source:ZFIN;Acc:ZDB-GENE-040822-44]
ENSDARG00000102883	-20177.8	-20179.9	4.2923	0.0382854	0.559085	sptbn1	spectrin, beta, non-erythrocytic 1 [Source:ZFIN;Acc:ZDB-GENE-031006-3]
ENSDARG00000001897	-11924.2	-11926.5	4.68828	0.030369	0.516649	man2b1	mannosidase, alpha, class 2B, member 1 [Source:ZFIN;Acc:ZDB-GENE-050327-52]
ENSDARG00000087921	-6096.65	-6103.28	13.263	0.000270696	0.076304	plce1	phospholipase C, epsilon 1 [Source:ZFIN;Acc:ZDB-GENE-061212-4]
ENSDARG00000005058	-7003.37	-7007.34	7.94322	0.00482679	0.274199	ncapd2	non-SMC condensin I complex, subunit D2 [Source:ZFIN;Acc:ZDB-GENE-050506-59]
ENSDARG00000101195	-6052.92	-6058.23	10.6256	0.00111534	0.150009	cyp1c1	cytochrome P450, family 1, subfamily C, polypeptide 1 [Source:ZFIN;Acc:ZDB-GENE-050522-501]
ENSDARG00000105014	-5399.49	-5401.64	4.28936	0.0383515	0.559085	mre11a	MRE11 homolog A, double strand break repair nuclease [Source:ZFIN;Acc:ZDB-GENE-040426-2638]
ENSDARG00000029556	-7977.74	-7980.99	6.48829	0.0108588	0.332686	kansl3	KAT8 regulatory NSL complex subunit 3 [Source:ZFIN;Acc:ZDB-GENE-050809-132]
ENSDARG00000096562	-33337.3	-33340.8	6.94766	0.00839291	0.315861	wu:fj29h11	wu:fj29h11 [Source:ZFIN;Acc:ZDB-GENE-030131-7558]
ENSDARG00000101059	-9298.18	-9300.32	4.27462	0.0386857	0.559085	dhx36	DEAH (Asp-Glu-Ala-His) box polypeptide 36 [Source:ZFIN;Acc:ZDB-GENE-050419-20]
ENSDARG00000104177	-5824.09	-5826.58	4.98424	0.0255792	0.490655	cpne3	copine III [Source:ZFIN;Acc:ZDB-GENE-040426-763]
ENSDARG00000078233	-9841.34	-9846.73	10.7853	0.00102307	0.150009	ctnnd1	catenin (cadherin-associated protein), delta 1 [Source:ZFIN;Acc:ZDB-GENE-110208-9]
ENSDARG00000059259	-5482.56	-5501.63	38.1443	1e-09	2.2155e-06	pabpc4	poly(A) binding protein, cytoplasmic 4 (inducible form) [Source:ZFIN;Acc:ZDB-GENE-030131-9663]
ENSDARG00000101438	-8940.13	-8942.45	4.63513	0.0313238	0.521789	lonp2	lon peptidase 2, peroxisomal [Source:ZFIN;Acc:ZDB-GENE-041212-1]
ENSDARG00000101952	-5070.61	-5073.89	6.54622	0.0105107	0.331581	pigv	phosphatidylinositol glycan anchor biosynthesis, class V [Source:ZFIN;Acc:ZDB-GENE-121116-1]
ENSDARG00000098118	-14444.4	-14448.6	8.51687	0.00351868	0.247481	trappc10	trafficking protein particle complex 10 [Source:ZFIN;Acc:ZDB-GENE-131115-1]
ENSDARG00000014914	-2674.72	-2677.28	5.11517	0.0237175	0.468696	lamp2	lysosomal-associated membrane protein 2 [Source:ZFIN;Acc:ZDB-GENE-030729-9]
ENSDARG00000006899	-5370.84	-5383.98	26.2809	2.95e-07	0.000435715	far1	fatty acyl CoA reductase 1 [Source:ZFIN;Acc:ZDB-GENE-040426-2908]
ENSDARG00000099996	-6792.19	-6798.03	11.6798	0.000631836	0.139983	rhot1a	ras homolog family member T1a [Source:ZFIN;Acc:ZDB-GENE-030131-5354]
ENSDARG00000017180	-14394.7	-14398	6.66099	0.00985459	0.330801	npc1	Niemann-Pick disease, type C1 [Source:ZFIN;Acc:ZDB-GENE-030131-3161]
ENSDARG00000100308	-3888.23	-3892.51	8.56122	0.00343399	0.247481	SEMA4F	ssemaphorin 4F [Source:HGNC Symbol;Acc:HGNC:10734]
ENSDARG00000076801	-15617.6	-15620.8	6.47264	0.0109548	0.332686	arap3	ArfGAP with RhoGAP domain, ankyrin repeat and PH domain 3 [Source:ZFIN;Acc:ZDB-GENE-091019-1]
ENSDARG00000001442	-11831	-11834	5.97829	0.0144831	0.375029	inppl1b	inositol polyphosphate phosphatase-like 1b [Source:ZFIN;Acc:ZDB-GENE-030616-75]
ENSDARG00000105669	-10409.4	-10412	5.17048	0.0229739	0.468696	NFX1	si:dkey-10f23.2 [Source:ZFIN;Acc:ZDB-GENE-160728-101]
ENSDARG00000036135	-5071.09	-5074.04	5.91127	0.0150443	0.377974	bbox1	butyrobetaine (gamma), 2-oxoglutarate dioxygenase (gamma-butyrobetaine hydroxylase) 1 [Source:ZFIN;Acc:ZDB-GENE-050417-218]
ENSDARG00000098379	-11377.5	-11381.6	8.18424	0.00422559	0.271356	si:dkey-38l22.2	si:dkey-38l22.2 [Source:ZFIN;Acc:ZDB-GENE-141216-433]

## Sheet: Table S3
Table S3. Results of branch-site model tests for positive selection based on the Malapterurus electricus.
Ensembl GeneID	Ln_Alternative Model	Ln_Null Model	2△Ln	P-value	Corrected P-value	Gene name	Gene description
ENSDARG00000000241	-5186.87	-5190.62	7.50199	0.0061631	0.491367	slc40a1	solute carrier family 40 (iron-regulated transporter), member 1 [Source:ZFIN;Acc:ZDB-GENE-000511-8]
ENSDARG00000013150	-7797.17	-7799.71	5.09132	0.0240458	1	dhx16	DEAH (Asp-Glu-Ala-His) box polypeptide 16 [Source:ZFIN;Acc:ZDB-GENE-030131-8589]
ENSDARG00000010630	-2022.58	-2025.89	6.62251	0.0100698	0.657637	hoxb6a	homeobox B6a [Source:ZFIN;Acc:ZDB-GENE-990415-106]
ENSDARG00000022456	-3055.39	-3057.48	4.18358	0.0408174	1	eno1a	enolase 1a, (alpha) [Source:ZFIN;Acc:ZDB-GENE-030131-6048]
ENSDARG00000017431	-3452.79	-3462.79	20.0063	7.719e-06	0.0048354	fam63b	family with sequence similarity 63, member B [Source:ZFIN;Acc:ZDB-GENE-030616-328]
ENSDARG00000008014	-3173.99	-3176.74	5.51398	0.0188651	0.974743	nudt17	nudix (nucleoside diphosphate linked moiety X)-type motif 17 [Source:ZFIN;Acc:ZDB-GENE-050913-50]
ENSDARG00000021442	-5466.01	-5473.88	15.7309	7.302e-05	0.0266827	cdh11	cadherin 11, type 2, OB-cadherin (osteoblast) [Source:ZFIN;Acc:ZDB-GENE-980526-170]
ENSDARG00000015343	-4185.25	-4187.8	5.09415	0.0240067	1	pgd	phosphogluconate dehydrogenase [Source:ZFIN;Acc:ZDB-GENE-040426-2807]
ENSDARG00000032117	-6700.27	-6702.32	4.0941	0.0430332	1	ddx1	DEAD (Asp-Glu-Ala-Asp) box helicase 1 [Source:ZFIN;Acc:ZDB-GENE-041001-215]
ENSDARG00000002128	-4431.19	-4437.06	11.7217	0.00061775	0.159343	cwf19l1	CWF19-like 1, cell cycle control [Source:ZFIN;Acc:ZDB-GENE-031204-5]
ENSDARG00000015314	-1923.25	-1926.83	7.14918	0.00749982	0.548112	zc4h2	zinc finger, C4H2 domain containing [Source:ZFIN;Acc:ZDB-GENE-030131-2207]
ENSDARG00000001950	-1713.86	-1715.94	4.14837	0.0416745	1	ak1	adenylate kinase 1 [Source:ZFIN;Acc:ZDB-GENE-040822-37]
ENSDARG00000002710	-2501.94	-2505.33	6.77715	0.00923321	0.624773	ncl	nucleolin [Source:ZFIN;Acc:ZDB-GENE-030131-6986]
ENSDARG00000018907	-8629.7	-8631.85	4.3123	0.0378377	1	kat6a	K(lysine) acetyltransferase 6A [Source:ZFIN;Acc:ZDB-GENE-021022-3]
ENSDARG00000010445	-3373.01	-3375.62	5.21698	0.0223674	1	trabd	TraB domain containing [Source:ZFIN;Acc:ZDB-GENE-030131-1301]
ENSDARG00000020043	-2221.1	-2223.11	4.00299	0.0454197	1	cnot8	CCR4-NOT transcription complex, subunit 8 [Source:ZFIN;Acc:ZDB-GENE-040426-2845]
ENSDARG00000019008	-3490.35	-3492.93	5.15785	0.0231415	1	erp44	endoplasmic reticulum protein 44 [Source:ZFIN;Acc:ZDB-GENE-040426-1902]
ENSDARG00000019614	-2062.3	-2066.62	8.63763	0.0032929	0.343795	jade3	jade family PHD finger 3 [Source:ZFIN;Acc:ZDB-GENE-030131-928]
ENSDARG00000045541	-7992.31	-7995.85	7.0968	0.00772219	0.555111	gcc1	GRIP and coiled-coil domain containing 1 [Source:ZFIN;Acc:ZDB-GENE-040801-118]
ENSDARG00000027017	-2612.08	-2614.54	4.90408	0.0267934	1	ppp2r5a	protein phosphatase 2, regulatory subunit B', alpha isoform [Source:ZFIN;Acc:ZDB-GENE-040724-174]
ENSDARG00000002552	-2897.96	-2900.31	4.70025	0.0301582	1	mapkapk2a	mitogen-activated protein kinase-activated protein kinase 2a [Source:ZFIN;Acc:ZDB-GENE-030131-5532]
ENSDARG00000005454	-4576.98	-4579.63	5.30395	0.0212771	1	tacc3	transforming, acidic coiled-coil containing protein 3 [Source:ZFIN;Acc:ZDB-GENE-050522-327]
ENSDARG00000004154	-1926.61	-1929.56	5.90218	0.0151221	0.861175	orai1b	ORAI calcium release-activated calcium modulator 1b [Source:ZFIN;Acc:ZDB-GENE-050522-100]
ENSDARG00000016837	-1302.59	-1304.96	4.72857	0.0296656	1	glipr2l	GLI pathogenesis-related 2, like [Source:ZFIN;Acc:ZDB-GENE-041010-53]
ENSDARG00000018820	-12756	-12763.3	14.5635	0.000135515	0.0424452	flncb	filamin C, gamma b (actin binding protein 280) [Source:ZFIN;Acc:ZDB-GENE-041008-175]
ENSDARG00000018383	-2295.74	-2297.82	4.16387	0.0412949	1	frzb	frizzled-related protein [Source:ZFIN;Acc:ZDB-GENE-990715-1]
ENSDARG00000014532	-1253.07	-1256.65	7.15797	0.00746318	0.548112	aida	axin interactor, dorsalization associated [Source:ZFIN;Acc:ZDB-GENE-071126-2]
ENSDARG00000021681	-3243.88	-3246.08	4.39711	0.036	1	asrgl1	asparaginase like 1 [Source:ZFIN;Acc:ZDB-GENE-050320-102]
ENSDARG00000024324	-4161.04	-4166.56	11.0337	0.000894704	0.178331	arhgap1	Rho GTPase activating protein 1 [Source:ZFIN;Acc:ZDB-GENE-050417-305]
ENSDARG00000027182	-2866.64	-2868.82	4.35258	0.036953	1	rnf25	ring finger protein 25 [Source:ZFIN;Acc:ZDB-GENE-040426-1581]
ENSDARG00000032769	-5383.54	-5386.47	5.86712	0.0154263	0.867233	slc38a9	solute carrier family 38, member 9 [Source:ZFIN;Acc:ZDB-GENE-061013-597]
ENSDARG00000028748	-4594.33	-4596.6	4.54648	0.0329866	1	tm9sf3	transmembrane 9 superfamily member 3 [Source:ZFIN;Acc:ZDB-GENE-040426-2714]
ENSDARG00000020007	-9914.66	-9953.2	77.0628	0	0	col1a2	collagen, type I, alpha 2 [Source:ZFIN;Acc:ZDB-GENE-030131-8415]
ENSDARG00000055632	-3371.03	-3376.12	10.1828	0.00141756	0.239078	smtnl	smoothelin, like [Source:ZFIN;Acc:ZDB-GENE-040212-1]
ENSDARG00000033364	-1339.96	-1342.53	5.12762	0.023548	1	mgst3b	microsomal glutathione S-transferase 3b [Source:ZFIN;Acc:ZDB-GENE-061215-48]
ENSDARG00000012682	-1276.98	-1281.98	9.98539	0.00157788	0.256259	pfn2l	profilin 2 like [Source:ZFIN;Acc:ZDB-GENE-030131-34]
ENSDARG00000037229	-1454.51	-1456.63	4.23093	0.0396936	1	denr	density-regulated protein [Source:ZFIN;Acc:ZDB-GENE-040718-450]
ENSDARG00000003699	-12584.5	-12587.7	6.54638	0.0105098	0.658362	atp7a	ATPase, Cu++ transporting, alpha polypeptide [Source:ZFIN;Acc:ZDB-GENE-060825-45]
ENSDARG00000038024	-5609.47	-5611.72	4.50234	0.0338485	1	flr	fleer [Source:ZFIN;Acc:ZDB-GENE-070117-2066]
ENSDARG00000038882	-11800.9	-11804.8	7.68869	0.00555679	0.470992	smc4	structural maintenance of chromosomes 4 [Source:ZFIN;Acc:ZDB-GENE-020419-21]
ENSDARG00000039041	-2480.56	-2482.94	4.76309	0.0290763	1	sfrp5	secreted frizzled-related protein 5 [Source:ZFIN;Acc:ZDB-GENE-011108-2]
ENSDARG00000039455	-1998.18	-2002.28	8.20206	0.00418428	0.398871	tspan15	tetraspanin 15 [Source:ZFIN;Acc:ZDB-GENE-050417-295]
ENSDARG00000040338	-2594.15	-2596.14	3.98401	0.0459341	1	hvcn1	hydrogen voltage-gated channel 1 [Source:ZFIN;Acc:ZDB-GENE-040718-36]
ENSDARG00000041734	-874.141	-876.63	4.97792	0.0256728	1	tbc1d32	TBC1 domain family, member 32 [Source:ZFIN;Acc:ZDB-GENE-061106-5]
ENSDARG00000041750	-919.917	-922.961	6.08803	0.0136101	0.810727	ccdc92	coiled-coil domain containing 92 [Source:ZFIN;Acc:ZDB-GENE-051113-120]
ENSDARG00000041799	-3325.81	-3331.41	11.2104	0.000813393	0.169844	cx43	connexin 43 [Source:ZFIN;Acc:ZDB-GENE-991105-4]
ENSDARG00000043021	-6003.95	-6006.12	4.33775	0.0372761	1	slc26a11	solute carrier family 26 (anion exchanger), member 11 [Source:ZFIN;Acc:ZDB-GENE-030131-5349]
ENSDARG00000053530	-1657.1	-1660.39	6.57395	0.0103482	0.657637	cyp4f3	cytochrome P450, family 4, subfamily F, polypeptide 3 [Source:ZFIN;Acc:ZDB-GENE-070410-108]
ENSDARG00000045493	-2901.36	-2904.99	7.25556	0.00706819	0.53438	slc35e3	solute carrier family 35, member E3 [Source:ZFIN;Acc:ZDB-GENE-041210-186]
ENSDARG00000045843	-2849.36	-2853.51	8.31071	0.00394119	0.392776	apex1	APEX nuclease (multifunctional DNA repair enzyme) 1 [Source:ZFIN;Acc:ZDB-GENE-040426-2761]
ENSDARG00000052368	-1665.09	-1667.15	4.10738	0.0426965	1	cltb	clathrin, light chain B [Source:ZFIN;Acc:ZDB-GENE-101005-2]
ENSDARG00000052594	-1724.92	-1727.83	5.8283	0.0157703	0.875354	nkiras2	NFKB inhibitor interacting Ras-like 2 [Source:ZFIN;Acc:ZDB-GENE-040801-166]
ENSDARG00000053087	-6032.96	-6035.57	5.2176	0.0223594	1	mthfr	methylenetetrahydrofolate reductase (NAD(P)H) [Source:ZFIN;Acc:ZDB-GENE-041111-215]
ENSDARG00000055162	-8665.29	-8667.27	3.9582	0.0466436	1	zhx2a	zinc fingers and homeoboxes 2a [Source:ZFIN;Acc:ZDB-GENE-031107-2]
ENSDARG00000056621	-5471.18	-5473.6	4.83224	0.0279323	1	ctcf	CCCTC-binding factor (zinc finger protein) [Source:ZFIN;Acc:ZDB-GENE-040624-5]
ENSDARG00000056985	-4684.73	-4686.91	4.36496	0.0366853	1	tpte	transmembrane phosphatase with tensin homology [Source:ZFIN;Acc:ZDB-GENE-030131-5503]
ENSDARG00000012982	-5281.08	-5292.35	22.5484	2.049e-06	0.00299496	nf1a	neurofibromin 1a [Source:ZFIN;Acc:ZDB-GENE-030131-4907]
ENSDARG00000058467	-6685.35	-6687.95	5.19181	0.0226936	1	prpf40a	PRP40 pre-mRNA processing factor 40 homolog A [Source:ZFIN;Acc:ZDB-GENE-030131-274]
ENSDARG00000058732	-2530.75	-2535.45	9.39408	0.00217687	0.290789	scgn	secretagogin, EF-hand calcium binding protein [Source:ZFIN;Acc:ZDB-GENE-041010-82]
ENSDARG00000059362	-3983.01	-3987.67	9.32344	0.00226241	0.290789	ptrfb	polymerase I and transcript release factor b [Source:ZFIN;Acc:ZDB-GENE-030131-5509]
ENSDARG00000059699	-6551.83	-6560.19	16.7173	4.3384e-05	0.021428	DNAJC16 (1 of many)	DnaJ heat shock protein family (Hsp40) member C16 [Source:HGNC Symbol;Acc:HGNC:29157]
ENSDARG00000078324	-2694.97	-2700.66	11.3716	0.000745771	0.16351	PRDM16	si:ch211-263k4.2 [Source:ZFIN;Acc:ZDB-GENE-081104-207]
ENSDARG00000005867	-3625.93	-3627.91	3.95365	0.0467698	1	gon4l	gon-4-like (C. elegans) [Source:ZFIN;Acc:ZDB-GENE-070117-2447]
ENSDARG00000076484	-22427.5	-22430.2	5.52165	0.0187825	0.974743	stab1	stabilin 1 [Source:ZFIN;Acc:ZDB-GENE-050208-554]
ENSDARG00000067593	-2006.05	-2011.2	10.2911	0.00133671	0.234459	sco1	SCO1 cytochrome c oxidase assembly protein [Source:ZFIN;Acc:ZDB-GENE-140909-1]
ENSDARG00000042151	-2505.9	-2513.21	14.6294	0.000130858	0.0424452	skia	v-ski avian sarcoma viral oncogene homolog a [Source:ZFIN;Acc:ZDB-GENE-990715-9]
ENSDARG00000070069	-1230.01	-1234.68	9.33964	0.00224249	0.290789	pitx3	paired-like homeodomain 3 [Source:ZFIN;Acc:ZDB-GENE-041229-4]
ENSDARG00000070214	-3252.72	-3256.84	8.23372	0.00411191	0.398871	slc41a1	solute carrier family 41 (magnesium transporter), member 1 [Source:ZFIN;Acc:ZDB-GENE-030131-4700]
ENSDARG00000070278	-3307.32	-3310.07	5.49078	0.019117	0.974743	mettl14	methyltransferase like 14 [Source:ZFIN;Acc:ZDB-GENE-040426-2328]
ENSDARG00000070429	-1293.86	-1296.82	5.9138	0.0150227	0.861175	C14orf1	chromosome 14 open reading frame 1 [Source:HGNC Symbol;Acc:HGNC:1187]
ENSDARG00000070441	-3312.84	-3320.72	15.7551	7.2093e-05	0.0266827	zdhhc17	zinc finger, DHHC-type containing 17 [Source:ZFIN;Acc:ZDB-GENE-070424-194]
ENSDARG00000051899	-4872.91	-4875.19	4.56451	0.032641	1	exoc3l1	exocyst complex component 3-like 1 [Source:ZFIN;Acc:ZDB-GENE-061207-36]
ENSDARG00000040261	-3103.51	-3105.44	3.85517	0.0495929	1	runx2a	runt-related transcription factor 2a [Source:ZFIN;Acc:ZDB-GENE-040629-3]
ENSDARG00000057577	-4775.63	-4777.88	4.50936	0.0337098	1	mbtps2	membrane-bound transcription factor peptidase, site 2 [Source:ZFIN;Acc:ZDB-GENE-030131-6598]
ENSDARG00000071906	-9954.97	-9958.01	6.07877	0.0136816	0.810727	sec24b	SEC24 homolog B, COPII coat complex component [Source:ZFIN;Acc:ZDB-GENE-030131-6565]
ENSDARG00000075164	-4326.55	-4331.31	9.50284	0.00205154	0.290789	mylk5	myosin, light chain kinase 5 [Source:ZFIN;Acc:ZDB-GENE-050309-74]
ENSDARG00000076847	-6879.58	-6893.39	27.6299	1.47e-07	0.000322297	tnrc6c1	trinucleotide repeat containing 6C1 [Source:ZFIN;Acc:ZDB-GENE-030131-7440]
ENSDARG00000069102	-2439.22	-2443.05	7.64508	0.00569273	0.470992	zgc:112962	zgc:112962 [Source:ZFIN;Acc:ZDB-GENE-050410-15]
ENSDARG00000074740	-4391.54	-4396.06	9.05147	0.00262484	0.290789	ARHGAP18	Rho GTPase activating protein 18 [Source:HGNC Symbol;Acc:HGNC:21035]
ENSDARG00000074702	-13236.5	-13247.1	21.0581	4.456e-06	0.00390791	arfgef2	ADP-ribosylation factor guanine nucleotide-exchange factor 2 (brefeldin A-inhibited) [Source:ZFIN;Acc:ZDB-GENE-090312-50]
ENSDARG00000079329	-4589.75	-4593.25	6.98949	0.00819895	0.579878	rfwd2	ring finger and WD repeat domain 2 [Source:ZFIN;Acc:ZDB-GENE-070410-134]
ENSDARG00000077306	-2434.7	-2436.99	4.57303	0.032479	1	cutc	cutC copper transporter homolog (E. coli) [Source:ZFIN;Acc:ZDB-GENE-041010-144]
ENSDARG00000076611	-5383.65	-5385.71	4.12775	0.0421855	1	fbxo21	F-box protein 21 [Source:ZFIN;Acc:ZDB-GENE-100922-229]
ENSDARG00000077361	-8003.5	-8008.18	9.35208	0.00222732	0.290789	bptf	bromodomain PHD finger transcription factor [Source:ZFIN;Acc:ZDB-GENE-030131-3200]
ENSDARG00000045199	-6414.08	-6416.55	4.93197	0.0263643	1	CAPN1 (1 of many)	zgc:55262 [Source:ZFIN;Acc:ZDB-GENE-040426-2814]
ENSDARG00000078891	-2929.44	-2931.5	4.12525	0.0422478	1	si:dkey-3k24.5	si:dkey-3k24.5 [Source:ZFIN;Acc:ZDB-GENE-111102-3]
ENSDARG00000077804	-7037.26	-7040.51	6.50285	0.0107702	0.665173	hgsnat	heparan-alpha-glucosaminide N-acetyltransferase [Source:ZFIN;Acc:ZDB-GENE-140106-144]
ENSDARG00000074727	-7654.82	-7659.2	8.75672	0.00308463	0.329905	dnajc10	DnaJ (Hsp40) homolog, subfamily C, member 10 [Source:ZFIN;Acc:ZDB-GENE-070327-1]
ENSDARG00000003251	-6308.27	-6310.4	4.27055	0.0387785	1	zbtb22b	zinc finger and BTB domain containing 22b [Source:ZFIN;Acc:ZDB-GENE-010110-4]
ENSDARG00000045066	-5555.48	-5559.3	7.6482	0.00568291	0.470992	entpd1	ectonucleoside triphosphate diphosphohydrolase 1 [Source:ZFIN;Acc:ZDB-GENE-040801-58]
ENSDARG00000079932	-5028.4	-5030.87	4.93829	0.0262681	1	zgc:152830	zgc:152830 [Source:ZFIN;Acc:ZDB-GENE-090312-55]
ENSDARG00000037910	-10968.6	-10978.9	20.5375	5.847e-06	0.00427318	filip1l	filamin A interacting protein 1-like [Source:ZFIN;Acc:ZDB-GENE-070410-7]
ENSDARG00000069420	-4284.85	-4288.76	7.81877	0.00517064	0.470992	trim23	tripartite motif containing 23 [Source:ZFIN;Acc:ZDB-GENE-060929-804]
ENSDARG00000088100	-1413.52	-1415.99	4.94438	0.0261756	1	KCNIP4 (1 of many)	potassium voltage-gated channel interacting protein 4 [Source:HGNC Symbol;Acc:HGNC:30083]
ENSDARG00000007760	-2565.35	-2571.09	11.4616	0.000710505	0.16351	spg21	spastic paraplegia 21 (autosomal recessive, Mast syndrome) [Source:ZFIN;Acc:ZDB-GENE-040426-2722]
ENSDARG00000030012	-1925.15	-1927.43	4.54821	0.0329532	1	lrrfip1a	leucine rich repeat (in FLII) interacting protein 1a [Source:ZFIN;Acc:ZDB-GENE-030131-99]
ENSDARG00000087640	-3649.58	-3656.7	14.2431	0.000160647	0.0469625	nsfl1c	NSFL1 (p97) cofactor (p47) [Source:ZFIN;Acc:ZDB-GENE-041114-160]
ENSDARG00000090895	-7897.36	-7901.6	8.48729	0.00357636	0.364705	kansl1a	KAT8 regulatory NSL complex subunit 1a [Source:ZFIN;Acc:ZDB-GENE-121219-5]
ENSDARG00000039400	-3170.15	-3174.72	9.15158	0.00248503	0.290789	polr1c	polymerase (RNA) I polypeptide C [Source:ZFIN;Acc:ZDB-GENE-040426-1495]
ENSDARG00000054510	-3507.38	-3509.56	4.36833	0.0366129	1	adrb2b	adrenoceptor beta 2, surface b [Source:ZFIN;Acc:ZDB-GENE-070410-32]
ENSDARG00000075521	-5970.81	-5978.81	15.9974	6.3429e-05	0.0266827	cpz	carboxypeptidase Z [Source:ZFIN;Acc:ZDB-GENE-090313-267]
ENSDARG00000040131	-8070.73	-8076.48	11.4995	0.000696159	0.16351	zfyve26	zinc finger, FYVE domain containing 26 [Source:ZFIN;Acc:ZDB-GENE-030131-3286]
ENSDARG00000007412	-4481.84	-4486.36	9.04277	0.00263736	0.290789	slc2a1b	solute carrier family 2 (facilitated glucose transporter), member 1b [Source:ZFIN;Acc:ZDB-GENE-090915-1]
ENSDARG00000059634	-4531.01	-4534.9	7.78189	0.00527724	0.470992	thumpd3	THUMP domain containing 3 [Source:ZFIN;Acc:ZDB-GENE-030131-9745]
ENSDARG00000054533	-3271.14	-3273.57	4.84794	0.0276792	1	araf	A-Raf proto-oncogene, serine/threonine kinase [Source:ZFIN;Acc:ZDB-GENE-050102-2]
ENSDARG00000011065	-2353.84	-2359.81	11.9413	0.000549022	0.150466	camk2b1	calcium/calmodulin-dependent protein kinase (CaM kinase) II beta 1 [Source:ZFIN;Acc:ZDB-GENE-030131-9588]
ENSDARG00000091902	-3722.69	-3724.78	4.18565	0.0407677	1	b3gnt2b	UDP-GlcNAc:betaGal beta-1,3-N-acetylglucosaminyltransferase 2b [Source:ZFIN;Acc:ZDB-GENE-050913-158]
ENSDARG00000020107	-2448.58	-2451.24	5.32037	0.0210775	1	usp2a	ubiquitin specific peptidase 2a [Source:ZFIN;Acc:ZDB-GENE-041212-59]
ENSDARG00000020301	-5991.46	-5995.97	9.03225	0.00265258	0.290789	os9	osteosarcoma amplified 9, endoplasmic reticulum lectin [Source:ZFIN;Acc:ZDB-GENE-060929-32]
ENSDARG00000039007	-3494.26	-3497.66	6.79762	0.00912794	0.624773	eno3	enolase 3, (beta, muscle) [Source:ZFIN;Acc:ZDB-GENE-031006-5]
ENSDARG00000015749	-4683.19	-4686.96	7.53349	0.00605625	0.491367	hps3	Hermansky-Pudlak syndrome 3 [Source:ZFIN;Acc:ZDB-GENE-061110-115]
ENSDARG00000038308	-1646.16	-1649.46	6.59882	0.0102046	0.657637	ykt6	YKT6 v-SNARE homolog (S. cerevisiae) [Source:ZFIN;Acc:ZDB-GENE-040426-733]
ENSDARG00000014646	-7765.94	-7768.7	5.52132	0.0187861	0.974743	aoc2	amine oxidase, copper containing 2 [Source:ZFIN;Acc:ZDB-GENE-050320-133]
ENSDARG00000076618	-2103.46	-2106.13	5.34053	0.0208351	1	tm2d3	TM2 domain containing 3 [Source:ZFIN;Acc:ZDB-GENE-070620-20]
ENSDARG00000089480	-2629.82	-2632.08	4.50793	0.033738	1	si:dkey-12j5.1	si:dkey-12j5.1 [Source:ZFIN;Acc:ZDB-GENE-100922-71]
ENSDARG00000015449	-5251.54	-5253.58	4.08038	0.043384	1	fut8a	fucosyltransferase 8a (alpha (1,6) fucosyltransferase) [Source:ZFIN;Acc:ZDB-GENE-031118-20]
ENSDARG00000041708	-6064.14	-6066.63	4.96598	0.0258507	1	csrp2bp	csrp2 binding protein [Source:ZFIN;Acc:ZDB-GENE-040718-452]
ENSDARG00000025346	-4386.65	-4389	4.6961	0.0302311	1	znf277	zinc finger protein 277 [Source:ZFIN;Acc:ZDB-GENE-040426-1633]
ENSDARG00000091931	-2210.34	-2212.43	4.17796	0.0409529	1	gpatch4	G patch domain containing 4 [Source:ZFIN;Acc:ZDB-GENE-041008-158]
ENSDARG00000059768	-871.765	-877.078	10.626	0.00111506	0.212589	gpatch8	G patch domain containing 8 [Source:ZFIN;Acc:ZDB-GENE-030131-6966]
ENSDARG00000091119	-5752.9	-5756.54	7.28132	0.00696752	0.53438	fbxo40.2	F-box protein 40, tandem duplicate 2 [Source:ZFIN;Acc:ZDB-GENE-120215-105]
ENSDARG00000071685	-4669.63	-4671.9	4.54143	0.033084	1	slco5a1	solute carrier organic anion transporter family, member 5A1 [Source:ZFIN;Acc:ZDB-GENE-090316-1]
ENSDARG00000078075	-2159.35	-2162.46	6.21777	0.0126474	0.770264	zgc:101577	zgc:101577 [Source:ZFIN;Acc:ZDB-GENE-050320-117]
ENSDARG00000012271	-2344.3	-2346.63	4.65304	0.0309986	1	tmem206	transmembrane protein 206 [Source:ZFIN;Acc:ZDB-GENE-040426-1173]
ENSDARG00000013892	-356.826	-359.378	5.10469	0.0238613	1	sorl1	sortilin-related receptor, L(DLR class) A repeats containing [Source:ZFIN;Acc:ZDB-GENE-050208-22]
ENSDARG00000104869	-3648.94	-3652.6	7.31766	0.00682804	0.53438	SPATA5	spermatogenesis associated 5 [Source:HGNC Symbol;Acc:HGNC:18119]
ENSDARG00000101043	-11341.6	-11345.4	7.73221	0.00542444	0.470992	ppl	periplakin [Source:ZFIN;Acc:ZDB-GENE-041008-196]
ENSDARG00000009585	-4421.71	-4426.33	9.23019	0.00238057	0.290789	papola	poly(A) polymerase alpha [Source:ZFIN;Acc:ZDB-GENE-030131-3507]
ENSDARG00000102674	-16944.3	-16947	5.41123	0.0200077	1	ckap5	cytoskeleton associated protein 5 [Source:ZFIN;Acc:ZDB-GENE-051120-174]
ENSDARG00000055678	-13395.4	-13399.4	8.02804	0.00460588	0.429718	akap12b	A kinase (PRKA) anchor protein 12b [Source:ZFIN;Acc:ZDB-GENE-030131-9753]
ENSDARG00000056978	-4918.82	-4923.42	9.20148	0.0024182	0.290789	letm1	leucine zipper-EF-hand containing transmembrane protein 1 [Source:ZFIN;Acc:ZDB-GENE-050522-154]
ENSDARG00000011777	-4551.36	-4554.75	6.77176	0.00926117	0.624773	cttn	cortactin [Source:ZFIN;Acc:ZDB-GENE-040715-3]
ENSDARG00000105179	-1658.06	-1660.51	4.89837	0.026882	1	HDAC7	histone deacetylase 7 [Source:HGNC Symbol;Acc:HGNC:14067]
ENSDARG00000098874	-6276.14	-6278.46	4.63996	0.0312357	1	exoc6b	exocyst complex component 6B [Source:ZFIN;Acc:ZDB-GENE-060929-132]
ENSDARG00000011000	-2811.4	-2814.15	5.49609	0.019059	0.974743	gtf2a1	general transcription factor IIA, 1 [Source:ZFIN;Acc:ZDB-GENE-030131-2694]
ENSDARG00000100664	-1744.05	-1746.67	5.23049	0.0221943	1	wdr1	WD repeat domain 1 [Source:ZFIN;Acc:ZDB-GENE-040426-804]
ENSDARG00000104094	-3052.19	-3055.52	6.6644	0.00983578	0.653483	adrbk2	adrenergic, beta, receptor kinase 2 [Source:ZFIN;Acc:ZDB-GENE-030616-382]
ENSDARG00000103824	-1222.37	-1225.15	5.56188	0.0183557	0.974743	hint1	histidine triad nucleotide binding protein 1 [Source:ZFIN;Acc:ZDB-GENE-040927-8]
ENSDARG00000104836	-12839.3	-12841.3	4.08552	0.0432522	1	myom1b	myomesin 1b [Source:ZFIN;Acc:ZDB-GENE-080416-2]
ENSDARG00000005823	-2671.53	-2674.37	5.67065	0.0172511	0.945574	slc39a10	solute carrier family 39 (zinc transporter), member 10 [Source:ZFIN;Acc:ZDB-GENE-040426-1157]
ENSDARG00000103813	-2159.32	-2170.18	21.7354	3.13e-06	0.00343126	CABZ01078449.1
ENSDARG00000003531	-2432.04	-2434.7	5.31835	0.021102	1	tcea1	transcription elongation factor A (SII), 1 [Source:ZFIN;Acc:ZDB-GENE-030131-8049]
ENSDARG00000105215	-13746.7	-13752	10.4331	0.00123775	0.226147	kdrl	kinase insert domain receptor like [Source:ZFIN;Acc:ZDB-GENE-000705-1]
ENSDARG00000101081	-1785.16	-1789.9	9.48773	0.0020685	0.290789	ptprub	protein tyrosine phosphatase, receptor type, U, b [Source:ZFIN;Acc:ZDB-GENE-030131-7036]
ENSDARG00000103699	-1909.4	-1911.58	4.34616	0.0370925	1	ptpn13	protein tyrosine phosphatase, non-receptor type 13 [Source:ZFIN;Acc:ZDB-GENE-070410-72]
ENSDARG00000078854	-1120.72	-1125.33	9.21979	0.00239413	0.290789	tusc3	tumor suppressor candidate 3 [Source:ZFIN;Acc:ZDB-GENE-050522-381]
ENSDARG00000052094	-15084.6	-15086.6	4.08903	0.0431625	1	notch1b	notch 1b [Source:ZFIN;Acc:ZDB-GENE-990415-183]
ENSDARG00000079672	-2970.86	-2973.45	5.1964	0.0226337	1	eftud1	elongation factor Tu GTP binding domain containing 1 [Source:ZFIN;Acc:ZDB-GENE-130103-6]
ENSDARG00000001897	-10262.1	-10265.1	5.95052	0.0147129	0.860215	man2b1	mannosidase, alpha, class 2B, member 1 [Source:ZFIN;Acc:ZDB-GENE-050327-52]
ENSDARG00000098315	-3750.27	-3752.59	4.64194	0.0311997	1	cyp1a	cytochrome P450, family 1, subfamily A [Source:ZFIN;Acc:ZDB-GENE-011219-1]
ENSDARG00000105195	-2958.26	-2966.61	16.6914	4.398e-05	0.021428	dnajc21	DnaJ (Hsp40) homolog, subfamily C, member 21 [Source:ZFIN;Acc:ZDB-GENE-030131-8928]
ENSDARG00000006899	-4750.71	-4752.67	3.90526	0.0481352	1	far1	fatty acyl CoA reductase 1 [Source:ZFIN;Acc:ZDB-GENE-040426-2908]

## Sheet: Table S4
Table S4. Results of branch-site model tests for positive selection based on the Gymnotiformes.
Ensembl GeneID	Ln_Alternative Model	Ln_Null Model	2△Ln	P-value	Corrected P-value	Gene name	Gene description
ENSDARG00000008542	-3251.96	-3254.99	6.05931	0.0138331	0.622584	yod1	YOD1 deubiquitinase [Source:ZFIN;Acc:ZDB-GENE-050417-217]
ENSDARG00000006877	-5996.05	-5998.07	4.04393	0.0443306	0.922322	enpp4	ectonucleotide pyrophosphatase/phosphodiesterase 4 [Source:ZFIN;Acc:ZDB-GENE-050417-444]
ENSDARG00000012563	-4460.77	-4463.97	6.41253	0.0113318	0.594243	pdss2	prenyl (decaprenyl) diphosphate synthase, subunit 2 [Source:ZFIN;Acc:ZDB-GENE-040718-43]
ENSDARG00000017676	-5633.1	-5635.37	4.53066	0.0332928	0.812755	mmp2	matrix metallopeptidase 2 [Source:ZFIN;Acc:ZDB-GENE-030131-9123]
ENSDARG00000006240	-7948.46	-7952.16	7.41199	0.00647907	0.479461	slc27a1a	solute carrier family 27 (fatty acid transporter), member 1a [Source:ZFIN;Acc:ZDB-GENE-050320-112]
ENSDARG00000018049	-6403.03	-6406.92	7.77069	0.00531006	0.45304	sf3b2	splicing factor 3b, subunit 2 [Source:ZFIN;Acc:ZDB-GENE-070928-1]
ENSDARG00000016875	-7098.18	-7100.84	5.3148	0.021145	0.663923	gys1	glycogen synthase 1 (muscle) [Source:ZFIN;Acc:ZDB-GENE-040426-1243]
ENSDARG00000032117	-8140.16	-8143.28	6.24425	0.0124597	0.60809	ddx1	DEAD (Asp-Glu-Ala-Asp) box helicase 1 [Source:ZFIN;Acc:ZDB-GENE-041001-215]
ENSDARG00000013443	-4730.88	-4733.77	5.79284	0.0160915	0.622584	atp6v1ba	ATPase, H+ transporting, lysosomal, V1 subunit B, member a [Source:ZFIN;Acc:ZDB-GENE-030711-3]
ENSDARG00000010317	-4471.26	-4473.78	5.03659	0.0248174	0.709745	gpr183a	G protein-coupled receptor 183a [Source:ZFIN;Acc:ZDB-GENE-070615-28]
ENSDARG00000016765	-4164.72	-4168.39	7.3315	0.00677566	0.490689	scamp3	secretory carrier membrane protein 3 [Source:ZFIN;Acc:ZDB-GENE-041114-33]
ENSDARG00000014008	-5331.2	-5333.96	5.51736	0.0188286	0.629152	cwc22	CWC22 spliceosome-associated protein homolog (S. cerevisiae) [Source:ZFIN;Acc:ZDB-GENE-060929-452]
ENSDARG00000014139	-6740.5	-6743.78	6.56175	0.0104194	0.578358	srp72	signal recognition particle 72 [Source:ZFIN;Acc:ZDB-GENE-030131-5546]
ENSDARG00000010312	-11687.5	-11690.8	6.55932	0.0104336	0.578358	cp	ceruloplasmin [Source:ZFIN;Acc:ZDB-GENE-010522-1]
ENSDARG00000009557	-4907.92	-4912.25	8.66063	0.00325159	0.394585	wrap73	WD repeat containing, antisense to TP73 [Source:ZFIN;Acc:ZDB-GENE-030131-6313]
ENSDARG00000018106	-5183.63	-5185.89	4.51844	0.0335314	0.813815	eif2b3	eukaryotic translation initiation factor 2B, subunit 3 gamma [Source:ZFIN;Acc:ZDB-GENE-040426-1039]
ENSDARG00000018698	-5540.1	-5545.97	11.7341	0.000613662	0.183689	carm1	coactivator-associated arginine methyltransferase 1 [Source:ZFIN;Acc:ZDB-GENE-040724-77]
ENSDARG00000004427	-1150.27	-1153.47	6.40469	0.0113819	0.594243	dpy30	dpy-30 histone methyltransferase complex regulatory subunit [Source:ZFIN;Acc:ZDB-GENE-040718-136]
ENSDARG00000003750	-284.167	-287.87	7.4056	0.00650213	0.479461	pfas	phosphoribosylformylglycinamidine synthase [Source:ZFIN;Acc:ZDB-GENE-030131-4420]
ENSDARG00000019420	-3995.36	-3997.66	4.58202	0.032309	0.809248	etnk1	ethanolamine kinase 1 [Source:ZFIN;Acc:ZDB-GENE-030328-21]
ENSDARG00000016153	-9958.42	-9962.51	8.18449	0.00422502	0.4223	dag1	dystroglycan 1 [Source:ZFIN;Acc:ZDB-GENE-021223-1]
ENSDARG00000005359	-4824.07	-4826.81	5.48152	0.0192185	0.629152	sucla2	succinate-CoA ligase, ADP-forming, beta subunit [Source:ZFIN;Acc:ZDB-GENE-040426-1963]
ENSDARG00000004527	-1039.53	-1042.15	5.23706	0.0221106	0.679978	pin4	protein (peptidylprolyl cis/trans isomerase) NIMA-interacting, 4 (parvulin) [Source:ZFIN;Acc:ZDB-GENE-050522-117]
ENSDARG00000036279	-17794.9	-17797.8	5.79762	0.0160479	0.622584	lamc1	laminin, gamma 1 [Source:ZFIN;Acc:ZDB-GENE-021226-3]
ENSDARG00000007169	-1907.36	-1910.29	5.87378	0.0153681	0.622584	itgb1bp1	integrin beta 1 binding protein 1 [Source:ZFIN;Acc:ZDB-GENE-051113-264]
ENSDARG00000010149	-5223.95	-5226.88	5.87447	0.015362	0.622584	atp5a1	ATP synthase, H+ transporting, mitochondrial F1 complex, alpha subunit 1, cardiac muscle [Source:ZFIN;Acc:ZDB-GENE-060201-1]
ENSDARG00000022020	-19151.1	-19156.6	11.0844	0.000870554	0.226842	focad	focadhesin [Source:ZFIN;Acc:ZDB-GENE-080213-1]
ENSDARG00000024933	-3786.17	-3789.05	5.76341	0.0163633	0.622584	spast	spastin [Source:ZFIN;Acc:ZDB-GENE-040426-2331]
ENSDARG00000025953	-1929.18	-1931.59	4.8194	0.0281412	0.764836	rhoq	ras homolog family member Q [Source:ZFIN;Acc:ZDB-GENE-030131-5721]
ENSDARG00000052374	-4422.84	-4425.41	5.14585	0.023302	0.697468	faf2	Fas associated factor family member 2 [Source:ZFIN;Acc:ZDB-GENE-050208-312]
ENSDARG00000033616	-6205.06	-6209.6	9.06341	0.00260776	0.360195	sepn1	selenoprotein N, 1 [Source:ZFIN;Acc:ZDB-GENE-030327-7]
ENSDARG00000023062	-4068.83	-4071.31	4.96195	0.025911	0.730531	cyr61	cysteine-rich, angiogenic inducer, 61 [Source:ZFIN;Acc:ZDB-GENE-040426-3]
ENSDARG00000006385	-2217.28	-2220.57	6.57934	0.0103169	0.578358	triobpb	TRIO and F-actin binding protein b [Source:ZFIN;Acc:ZDB-GENE-061215-80]
ENSDARG00000043646	-6037.99	-6040.1	4.23342	0.0396355	0.894367	slc6a8	solute carrier family 6 (neurotransmitter transporter), member 8 [Source:ZFIN;Acc:ZDB-GENE-071024-2]
ENSDARG00000030441	-2905.72	-2908.77	6.10247	0.0134993	0.622584	ppa1b	pyrophosphatase (inorganic) 1b [Source:ZFIN;Acc:ZDB-GENE-050417-375]
ENSDARG00000034817	-4434.42	-4436.67	4.48686	0.0341564	0.816908	asah1b	N-acylsphingosine amidohydrolase (acid ceramidase) 1b [Source:ZFIN;Acc:ZDB-GENE-040426-1512]
ENSDARG00000040874	-5335.45	-5337.79	4.68816	0.0303712	0.788247	add3a	adducin 3 (gamma) a [Source:ZFIN;Acc:ZDB-GENE-030131-2721]
ENSDARG00000031971	-5546.89	-5549.52	5.25443	0.0218909	0.677864	kdelc1	KDEL (Lys-Asp-Glu-Leu) containing 1 [Source:ZFIN;Acc:ZDB-GENE-040426-878]
ENSDARG00000030560	-13637.9	-13641.1	6.28568	0.0121717	0.60809	helz	helicase with zinc finger [Source:ZFIN;Acc:ZDB-GENE-040426-2419]
ENSDARG00000034375	-1954.57	-1960.61	12.0763	0.000510666	0.183689	chst11	carbohydrate (chondroitin 4) sulfotransferase 11 [Source:ZFIN;Acc:ZDB-GENE-040315-1]
ENSDARG00000008593	-18118	-18121.5	6.93098	0.00847155	0.535736	nbas	neuroblastoma amplified sequence [Source:ZFIN;Acc:ZDB-GENE-041014-367]
ENSDARG00000030782	-9594.96	-9596.95	3.96528	0.0464477	0.922322	exoc3l2b	exocyst complex component 3-like 2b [Source:ZFIN;Acc:ZDB-GENE-100728-5]
ENSDARG00000039929	-4373.07	-4376.7	7.24708	0.00710164	0.498224	ckmt2b	creatine kinase, mitochondrial 2b (sarcomeric) [Source:ZFIN;Acc:ZDB-GENE-040426-1654]
ENSDARG00000031637	-3963.3	-3965.48	4.36028	0.0367862	0.851391	pan3	PAN3 poly(A) specific ribonuclease subunit homolog (S. cerevisiae) [Source:ZFIN;Acc:ZDB-GENE-070928-13]
ENSDARG00000029071	-4059.48	-4062.63	6.28419	0.012182	0.60809	creld2	cysteine-rich with EGF-like domains 2 [Source:ZFIN;Acc:ZDB-GENE-040426-1626]
ENSDARG00000034309	-4401.23	-4404.77	7.08902	0.00775578	0.518044	cox10	COX10 heme A:farnesyltransferase cytochrome c oxidase assembly factor [Source:ZFIN;Acc:ZDB-GENE-041111-239]
ENSDARG00000070470	-6148.25	-6154.3	12.1043	0.000503049	0.183689	sh3rf1	SH3 domain containing ring finger 1 [Source:ZFIN;Acc:ZDB-GENE-030131-6288]
ENSDARG00000037020	-8027.78	-8029.85	4.14496	0.0417587	0.906398	kif1b	kinesin family member 1B [Source:ZFIN;Acc:ZDB-GENE-030820-1]
ENSDARG00000054154	-5073.79	-5076.27	4.95387	0.0260323	0.730531	bms1	BMS1 ribosome biogenesis factor [Source:ZFIN;Acc:ZDB-GENE-060720-2]
ENSDARG00000037154	-591.259	-593.539	4.55953	0.032736	0.812069	hivep3b	human immunodeficiency virus type I enhancer binding protein 3b [Source:ZFIN;Acc:ZDB-GENE-100922-42]
ENSDARG00000038312	-4516.07	-4518.01	3.86374	0.0493401	0.94802	rcl1	RNA terminal phosphate cyclase-like 1 [Source:ZFIN;Acc:ZDB-GENE-040930-11]
ENSDARG00000039041	-2879.4	-2882.8	6.81072	0.00906121	0.550652	sfrp5	secreted frizzled-related protein 5 [Source:ZFIN;Acc:ZDB-GENE-011108-2]
ENSDARG00000039459	-9064.12	-9066.19	4.15505	0.0415105	0.906398	qsox1	quiescin Q6 sulfhydryl oxidase 1 [Source:ZFIN;Acc:ZDB-GENE-030131-7019]
ENSDARG00000040190	-2492.78	-2497.16	8.74955	0.00309678	0.394585	qdpra	quinoid dihydropteridine reductase a [Source:ZFIN;Acc:ZDB-GENE-070705-197]
ENSDARG00000040295	-4011.39	-4020.46	18.1411	2.0513e-05	0.0308194	apoeb	apolipoprotein Eb [Source:ZFIN;Acc:ZDB-GENE-980526-368]
ENSDARG00000028715	-4784.88	-4787.26	4.74941	0.0293084	0.772501	fam188a	family with sequence similarity 188, member A [Source:ZFIN;Acc:ZDB-GENE-061110-13]
ENSDARG00000040779	-8232.76	-8235.08	4.63615	0.0313052	0.798014	med16	mediator complex subunit 16 [Source:ZFIN;Acc:ZDB-GENE-090306-4]
ENSDARG00000040853	-5128.08	-5131.79	7.43634	0.00639198	0.479461	shoc2	SHOC2 leucine-rich repeat scaffold protein [Source:ZFIN;Acc:ZDB-GENE-050208-523]
ENSDARG00000069274	-9718.27	-9722.61	8.67425	0.00322738	0.394585	ighmbp2	immunoglobulin mu binding protein 2 [Source:ZFIN;Acc:ZDB-GENE-050419-258]
ENSDARG00000041323	-1659.31	-1661.87	5.12812	0.0235412	0.697468	csdc2a	cold shock domain containing C2, RNA binding a [Source:ZFIN;Acc:ZDB-GENE-040718-442]
ENSDARG00000041750	-1102.59	-1111.49	17.7844	2.4741e-05	0.0308194	ccdc92	coiled-coil domain containing 92 [Source:ZFIN;Acc:ZDB-GENE-051113-120]
ENSDARG00000042555	-4181.22	-4184.05	5.66036	0.0173525	0.629152	dym	dymeclin [Source:ZFIN;Acc:ZDB-GENE-091204-348]
ENSDARG00000043643	-5739.22	-5741.99	5.52577	0.0187384	0.629152	ehbp1	EH domain binding protein 1 [Source:ZFIN;Acc:ZDB-GENE-091006-4]
ENSDARG00000021982	-3133.58	-3135.56	3.95906	0.0466197	0.922322	sh3bp2	SH3-domain binding protein 2 [Source:ZFIN;Acc:ZDB-GENE-091204-268]
ENSDARG00000045027	-2501.66	-2504.18	5.05	0.0246259	0.708783	rab9a	RAB9A, member RAS oncogene family [Source:ZFIN;Acc:ZDB-GENE-060825-293]
ENSDARG00000045568	-4405.19	-4411.19	12.0003	0.000531934	0.183689	bcat1	branched chain amino-acid transaminase 1, cytosolic [Source:ZFIN;Acc:ZDB-GENE-030131-9358]
ENSDARG00000045976	-3142.61	-3145.35	5.47519	0.0192883	0.629152	sidt2	SID1 transmembrane family, member 2 [Source:ZFIN;Acc:ZDB-GENE-030131-7356]
ENSDARG00000052114	-4670.11	-4673.51	6.80794	0.00907534	0.550652	crtc3	CREB regulated transcription coactivator 3 [Source:ZFIN;Acc:ZDB-GENE-070712-2]
ENSDARG00000052741	-11262	-11264	4.00187	0.0454498	0.922322	card11	caspase recruitment domain family, member 11 [Source:ZFIN;Acc:ZDB-GENE-100219-1]
ENSDARG00000053485	-5539.51	-5542.25	5.48	0.0192352	0.629152	aldh6a1	aldehyde dehydrogenase 6 family, member A1 [Source:ZFIN;Acc:ZDB-GENE-030131-9192]
ENSDARG00000055115	-3816.15	-3819.14	5.9816	0.0144559	0.622584	dtnbp1a	dystrobrevin binding protein 1a [Source:ZFIN;Acc:ZDB-GENE-040426-1036]
ENSDARG00000012684	-8694.01	-8698.89	9.76531	0.00177835	0.295733	atp2b1a	ATPase, Ca++ transporting, plasma membrane 1a [Source:ZFIN;Acc:ZDB-GENE-030925-29]
ENSDARG00000056464	-3306.1	-3308.81	5.42667	0.0198314	0.636023	fitm1	fat storage-inducing transmembrane protein 1 [Source:ZFIN;Acc:ZDB-GENE-050306-28]
ENSDARG00000056557	-8778.05	-8780.96	5.82228	0.0158245	0.622584	copb1	coatomer protein complex, subunit beta 1 [Source:ZFIN;Acc:ZDB-GENE-030219-38]
ENSDARG00000057007	-2849.71	-2853.63	7.8589	0.00505712	0.45304	ctbp1	C-terminal binding protein 1 [Source:ZFIN;Acc:ZDB-GENE-010130-1]
ENSDARG00000057272	-6058.27	-6060.83	5.11158	0.0237667	0.697468	slc30a9	solute carrier family 30 (zinc transporter), member 9 [Source:ZFIN;Acc:ZDB-GENE-040724-254]
ENSDARG00000057571	-2484.05	-2486.01	3.92146	0.0476734	0.930668	pgam2	phosphoglycerate mutase 2 (muscle) [Source:ZFIN;Acc:ZDB-GENE-040116-6]
ENSDARG00000058230	-5023.36	-5029.11	11.4987	0.00069645	0.195441	rps6kb1b	ribosomal protein S6 kinase b, polypeptide 1b [Source:ZFIN;Acc:ZDB-GENE-040426-2038]
ENSDARG00000058467	-8033.04	-8036.02	5.9635	0.014605	0.622584	prpf40a	PRP40 pre-mRNA processing factor 40 homolog A [Source:ZFIN;Acc:ZDB-GENE-030131-274]
ENSDARG00000059362	-4993.79	-4998.6	9.61791	0.00192689	0.300656	ptrfb	polymerase I and transcript release factor b [Source:ZFIN;Acc:ZDB-GENE-030131-5509]
ENSDARG00000035122	-15273.6	-15276.4	5.62181	0.0177383	0.629152	camsap1b	calmodulin regulated spectrin-associated protein 1b [Source:ZFIN;Acc:ZDB-GENE-070705-301]
ENSDARG00000060041	-7001.83	-7004.81	5.96006	0.0146335	0.622584	lig1	ligase I, DNA, ATP-dependent [Source:ZFIN;Acc:ZDB-GENE-110404-2]
ENSDARG00000060058	-9548.92	-9553.2	8.55578	0.00344428	0.396533	cylda	cylindromatosis (turban tumor syndrome), a [Source:ZFIN;Acc:ZDB-GENE-061108-2]
ENSDARG00000060366	-8872.87	-8875.2	4.66768	0.0307354	0.791328	slc12a9	solute carrier family 12, member 9 [Source:ZFIN;Acc:ZDB-GENE-050208-222]
ENSDARG00000060380	-4749.8	-4753.34	7.07583	0.00781307	0.518044	coq6	coenzyme Q6 monooxygenase [Source:ZFIN;Acc:ZDB-GENE-060825-297]
ENSDARG00000060515	-1773.09	-1775.16	4.15021	0.0416294	0.906398	zdhhc9	zinc finger, DHHC-type containing 9 [Source:ZFIN;Acc:ZDB-GENE-071004-8]
ENSDARG00000061013	-11841.1	-11844.4	6.59832	0.0102075	0.578358	ankfy1	ankyrin repeat and FYVE domain containing 1 [Source:ZFIN;Acc:ZDB-GENE-041222-1]
ENSDARG00000061124	-7084.22	-7087.1	5.75187	0.0164712	0.622584	srpr	signal recognition particle receptor (docking protein) [Source:ZFIN;Acc:ZDB-GENE-030219-11]
ENSDARG00000061147	-6051.84	-6054.21	4.7319	0.0296082	0.772913	zfp64	zinc finger protein 64 homolog (mouse) [Source:ZFIN;Acc:ZDB-GENE-031118-80]
ENSDARG00000019426	-13660.3	-13666.3	11.8205	0.000585807	0.183689	trioa	trio Rho guanine nucleotide exchange factor a [Source:ZFIN;Acc:ZDB-GENE-060503-334]
ENSDARG00000061257	-4864.39	-4866.66	4.54938	0.0329307	0.81241	zgc:153240	zgc:153240 [Source:ZFIN;Acc:ZDB-GENE-060825-218]
ENSDARG00000061328	-7237.66	-7241.02	6.71559	0.00955739	0.56464	cdon	cell adhesion associated, oncogene regulated [Source:ZFIN;Acc:ZDB-GENE-021115-4]
ENSDARG00000061901	-6511.13	-6516.48	10.7146	0.00106293	0.238628	ankrd13a	ankyrin repeat domain 13A [Source:ZFIN;Acc:ZDB-GENE-030131-1833]
ENSDARG00000062206	-13882.3	-13884.7	4.86498	0.0274071	0.75449	skiv2l	SKI2 homolog, superkiller viralicidic activity 2-like [Source:ZFIN;Acc:ZDB-GENE-010430-5]
ENSDARG00000013500	-14862.4	-14865.2	5.6571	0.0173849	0.629152	abca2	ATP-binding cassette, sub-family A (ABC1), member 2 [Source:ZFIN;Acc:ZDB-GENE-050517-1]
ENSDARG00000073753	-4190.53	-4193.65	6.24907	0.0124259	0.60809	tacc1	transforming, acidic coiled-coil containing protein 1 [Source:ZFIN;Acc:ZDB-GENE-090521-5]
ENSDARG00000062811	-3838.83	-3840.9	4.14283	0.0418113	0.906398	p2ry10	purinergic receptor P2Y, G-protein coupled, 10 [Source:ZFIN;Acc:ZDB-GENE-070410-105]
ENSDARG00000062868	-17513.6	-17519.8	12.3298	0.000445796	0.183689	eea1	early endosome antigen 1 [Source:ZFIN;Acc:ZDB-GENE-041111-270]
ENSDARG00000069356	-1333.43	-1341.75	16.6382	4.5231e-05	0.0406174	adgrl2a	adhesion G protein-coupled receptor L2a [Source:ZFIN;Acc:ZDB-GENE-000607-49]
ENSDARG00000063126	-7732.66	-7735.66	5.99696	0.0143306	0.622584	gusb	glucuronidase, beta [Source:ZFIN;Acc:ZDB-GENE-070705-256]
ENSDARG00000076484	-28551.2	-28560	17.5863	2.7456e-05	0.0308194	stab1	stabilin 1 [Source:ZFIN;Acc:ZDB-GENE-050208-554]
ENSDARG00000063297	-9915.39	-9920.89	11.0035	0.000909388	0.226842	abcb6a	ATP-binding cassette, sub-family B (MDR/TAP), member 6a [Source:ZFIN;Acc:ZDB-GENE-050517-9]
ENSDARG00000063438	-11993.5	-11996.9	6.67578	0.00977316	0.56989	srebf2	sterol regulatory element binding transcription factor 2 [Source:ZFIN;Acc:ZDB-GENE-070410-8]
ENSDARG00000063553	-20069.3	-20073.1	7.46142	0.00630351	0.479461	rlf	rearranged L-myc fusion [Source:ZFIN;Acc:ZDB-GENE-050208-257]
ENSDARG00000067613	-3654.97	-3659.15	8.35722	0.00384159	0.420701	dnajc25	DnaJ (Hsp40) homolog, subfamily C , member 25 [Source:ZFIN;Acc:ZDB-GENE-081104-137]
ENSDARG00000068179	-3518.57	-3520.58	4.01399	0.0451243	0.922322	trib2	tribbles pseudokinase 2 [Source:ZFIN;Acc:ZDB-GENE-091207-3]
ENSDARG00000074314	-18022.5	-18026	6.94574	0.00840189	0.535736	TTC37	tetratricopeptide repeat domain 37 [Source:HGNC Symbol;Acc:HGNC:23639]
ENSDARG00000069422	-1709.04	-1711.01	3.93219	0.0473703	0.930668	nhp2	NHP2 ribonucleoprotein homolog (yeast) [Source:ZFIN;Acc:ZDB-GENE-030131-533]
ENSDARG00000069538	-7470.77	-7475.06	8.57562	0.00340694	0.396533	gtf3c4	general transcription factor IIIC, polypeptide 4 [Source:ZFIN;Acc:ZDB-GENE-041008-147]
ENSDARG00000011490	-6133.11	-6138.56	10.8902	0.000966759	0.22846	scube3	signal peptide, CUB domain, EGF-like 3 [Source:ZFIN;Acc:ZDB-GENE-060717-1]
ENSDARG00000029331	-2843.33	-2846.24	5.83838	0.0156803	0.622584	atxn7l3	ataxin 7-like 3 [Source:ZFIN;Acc:ZDB-GENE-030616-253]
ENSDARG00000071197	-7730.7	-7733.91	6.41953	0.0112872	0.594243	usp40	ubiquitin specific peptidase 40 [Source:ZFIN;Acc:ZDB-GENE-060518-5]
ENSDARG00000021833	-7765.04	-7767.11	4.12375	0.0422852	0.908424	ahr2	aryl hydrocarbon receptor 2 [Source:ZFIN;Acc:ZDB-GENE-990714-16]
ENSDARG00000075718	-4576.14	-4578.78	5.27393	0.021647	0.674967	rpz5	rapunzel 5 [Source:ZFIN;Acc:ZDB-GENE-030131-4678]
ENSDARG00000075164	-5398.1	-5400.21	4.23327	0.039639	0.894367	mylk5	myosin, light chain kinase 5 [Source:ZFIN;Acc:ZDB-GENE-050309-74]
ENSDARG00000075297	-4943.41	-4945.6	4.38705	0.0362128	0.851286	trnt1	tRNA nucleotidyl transferase, CCA-adding, 1 [Source:ZFIN;Acc:ZDB-GENE-040625-176]
ENSDARG00000039225	-33987.6	-33990.4	5.59411	0.018021	0.629152	vps13a	vacuolar protein sorting 13 homolog A (S. cerevisiae) [Source:ZFIN;Acc:ZDB-GENE-030926-1]
ENSDARG00000052063	-1798.19	-1801.24	6.09795	0.0135339	0.622584	col4a5	collagen, type IV, alpha 5 (Alport syndrome) [Source:ZFIN;Acc:ZDB-GENE-030131-2281]
ENSDARG00000074747	-11812.3	-11814.9	5.18118	0.0228328	0.692699	brwd1	bromodomain and WD repeat domain containing 1 [Source:ZFIN;Acc:ZDB-GENE-041111-120]
ENSDARG00000075964	-8083.51	-8085.44	3.87303	0.0490678	0.94802	plekhg4	pleckstrin homology domain containing, family G (with RhoGef domain) member 4 [Source:ZFIN;Acc:ZDB-GENE-030131-4824]
ENSDARG00000078882	-2737.93	-2742.02	8.18132	0.0042324	0.4223	CR407583.1
ENSDARG00000076547	-5941.46	-5944.14	5.35045	0.0207169	0.655063	si:ch211-221f10.2	si:ch211-221f10.2 [Source:ZFIN;Acc:ZDB-GENE-140106-124]
ENSDARG00000078261	-9450.61	-9452.66	4.1026	0.0428173	0.915474	nphp3	nephronophthisis 3 [Source:ZFIN;Acc:ZDB-GENE-091204-117]
ENSDARG00000006677	-7389.7	-7392.58	5.75671	0.0164258	0.622584	ripk1l	receptor (TNFRSF)-interacting serine-threonine kinase 1, like [Source:ZFIN;Acc:ZDB-GENE-070705-132]
ENSDARG00000074346	-6626	-6628.73	5.47078	0.019337	0.629152	l3mbtl1b	l(3)mbt-like 1b (Drosophila) [Source:ZFIN;Acc:ZDB-GENE-100922-38]
ENSDARG00000078593	-20181	-20183	4.0216	0.0449211	0.922322	vwa8	von Willebrand factor A domain containing 8 [Source:ZFIN;Acc:ZDB-GENE-070912-407]
ENSDARG00000016212	-13127.3	-13129.3	3.96606	0.0464264	0.922322	nup214	nucleoporin 214 [Source:ZFIN;Acc:ZDB-GENE-110203-3]
ENSDARG00000075245	-12670.9	-12674.5	7.14159	0.00753165	0.518044	wdr11	WD repeat domain 11 [Source:ZFIN;Acc:ZDB-GENE-081107-28]
ENSDARG00000045199	-7069.72	-7072.47	5.50768	0.0189331	0.629152	CAPN1 (1 of many)	zgc:55262 [Source:ZFIN;Acc:ZDB-GENE-040426-2814]
ENSDARG00000044575	-11210.4	-11212.5	4.15559	0.0414973	0.906398	vars	valyl-tRNA synthetase [Source:ZFIN;Acc:ZDB-GENE-010601-1]
ENSDARG00000075025	-3887.98	-3890.12	4.28649	0.0384164	0.875583	cdc123	cell division cycle 123 homolog (S. cerevisiae) [Source:ZFIN;Acc:ZDB-GENE-040426-1680]
ENSDARG00000078890	-15710.5	-15713.5	6.03545	0.0140214	0.622584	wdfy3	WD repeat and FYVE domain containing 3 [Source:ZFIN;Acc:ZDB-GENE-070705-153]
ENSDARG00000023443	-4990.17	-4992.7	5.05621	0.0245378	0.708783	tjp2b	tight junction protein 2b (zona occludens 2) [Source:ZFIN;Acc:ZDB-GENE-040718-58]
ENSDARG00000078904	-1163.08	-1165.54	4.92251	0.0265089	0.734722	brd4	bromodomain containing 4 [Source:ZFIN;Acc:ZDB-GENE-030131-267]
ENSDARG00000076004	-2662.74	-2666.95	8.41624	0.00371885	0.417441	ppp2r3b	protein phosphatase 2, regulatory subunit B'', beta [Source:ZFIN;Acc:ZDB-GENE-070912-268]
ENSDARG00000086309	-4889.31	-4891.46	4.3035	0.0380341	0.871291	erlec1	endoplasmic reticulum lectin 1 [Source:ZFIN;Acc:ZDB-GENE-030521-15]
ENSDARG00000000729	-5208.65	-5211.26	5.20636	0.0225044	0.687379	daxx	death-domain associated protein [Source:ZFIN;Acc:ZDB-GENE-010110-3]
ENSDARG00000090976	-1718.19	-1720.21	4.03284	0.0446227	0.922322	NABP2	si:ch73-190f16.2 [Source:ZFIN;Acc:ZDB-GENE-160114-62]
ENSDARG00000042236	-21239.9	-21242.2	4.47047	0.0344855	0.819259	atrx	alpha thalassemia/mental retardation syndrome X-linked homolog (human) [Source:ZFIN;Acc:ZDB-GENE-030912-11]
ENSDARG00000088844	-5876.08	-5879.94	7.72419	0.00544859	0.45304	deaf1	DEAF1 transcription factor [Source:ZFIN;Acc:ZDB-GENE-081022-163]
ENSDARG00000022187	-2019.22	-2022.96	7.48386	0.00622543	0.479461	usp6nl	USP6 N-terminal like [Source:ZFIN;Acc:ZDB-GENE-041210-192]
ENSDARG00000004094	-8392.98	-8394.99	4.02157	0.0449218	0.922322	acsbg2	acyl-CoA synthetase bubblegum family member 2 [Source:ZFIN;Acc:ZDB-GENE-030131-7099]
ENSDARG00000091348	-2186.44	-2188.42	3.9587	0.0466296	0.922322	rtn3	reticulon 3 [Source:ZFIN;Acc:ZDB-GENE-030710-5]
ENSDARG00000052304	-5591.72	-5597.96	12.4621	0.000415298	0.183689	uqcrc1	ubiquinol-cytochrome c reductase core protein I [Source:ZFIN;Acc:ZDB-GENE-040426-1792]
ENSDARG00000008947	-5630.71	-5632.72	4.03198	0.0446456	0.922322	rtf1	RTF1 homolog, Paf1/RNA polymerase II complex component [Source:ZFIN;Acc:ZDB-GENE-030131-6778]
ENSDARG00000018404	-4568.28	-4571.52	6.48191	0.0108978	0.594243	krt18	keratin 18 [Source:ZFIN;Acc:ZDB-GENE-030411-6]
ENSDARG00000001244	-2991.75	-2994.58	5.67685	0.0171902	0.629152	srrm1	serine/arginine repetitive matrix 1 [Source:ZFIN;Acc:ZDB-GENE-040426-2789]
ENSDARG00000041155	-2858.7	-2862.08	6.77212	0.0092593	0.554323	morf4l1	mortality factor 4 like 1 [Source:ZFIN;Acc:ZDB-GENE-040718-348]
ENSDARG00000044380	-1812	-1814.39	4.77311	0.0289075	0.771455	rbmx2	RNA binding motif protein, X-linked 2 [Source:ZFIN;Acc:ZDB-GENE-050626-88]
ENSDARG00000059474	-7420.08	-7422.61	5.07583	0.0242617	0.707369	mlxip	MLX interacting protein [Source:ZFIN;Acc:ZDB-GENE-060526-8]
ENSDARG00000013542	-4005.2	-4007.36	4.31602	0.0377552	0.869338	lpgat1	lysophosphatidylglycerol acyltransferase 1 [Source:ZFIN;Acc:ZDB-GENE-030131-2906]
ENSDARG00000013492	-3330.34	-3333.38	6.08567	0.0136283	0.622584	zbtb34	zinc finger and BTB domain containing 34 [Source:ZFIN;Acc:ZDB-GENE-050624-2]
ENSDARG00000035978	-11106.2	-11108.2	3.98895	0.0457997	0.922322	ube3c	ubiquitin protein ligase E3C [Source:ZFIN;Acc:ZDB-GENE-040426-1211]
ENSDARG00000031681	-1939.02	-1941.33	4.60311	0.031914	0.805022	atp6v0b	ATPase, H+ transporting, lysosomal V0 subunit b [Source:ZFIN;Acc:ZDB-GENE-030131-443]
ENSDARG00000079751	-33460	-33462.8	5.5205	0.0187949	0.629152	megf8	multiple EGF-like-domains 8 [Source:ZFIN;Acc:ZDB-GENE-090730-1]
ENSDARG00000011065	-2795.01	-2804.7	19.3912	1.065e-05	0.0308194	camk2b1	calcium/calmodulin-dependent protein kinase (CaM kinase) II beta 1 [Source:ZFIN;Acc:ZDB-GENE-030131-9588]
ENSDARG00000056665	-5074.39	-5077.19	5.60571	0.0179021	0.629152	nsun2	NOP2/Sun RNA methyltransferase family, member 2 [Source:ZFIN;Acc:ZDB-GENE-030131-4017]
ENSDARG00000008931	-4928.45	-4931.35	5.8095	0.0159398	0.622584	renbp	renin binding protein [Source:ZFIN;Acc:ZDB-GENE-041212-34]
ENSDARG00000078401	-5568.56	-5570.95	4.76853	0.0289846	0.771455	larp4aa	La ribonucleoprotein domain family, member 4Aa [Source:ZFIN;Acc:ZDB-GENE-090313-50]
ENSDARG00000073893	-4522.24	-4524.42	4.36106	0.0367693	0.851391	dnase2	deoxyribonuclease II, lysosomal [Source:ZFIN;Acc:ZDB-GENE-010724-16]
ENSDARG00000041728	-6549.1	-6554.15	10.0909	0.00149005	0.278763	man1a2	mannosidase, alpha, class 1A, member 2 [Source:ZFIN;Acc:ZDB-GENE-070912-390]
ENSDARG00000060841	-17608.5	-17613.3	9.5044	0.0020498	0.306787	pik3c2a	phosphatidylinositol-4-phosphate 3-kinase, catalytic subunit type 2 alpha [Source:ZFIN;Acc:ZDB-GENE-030328-39]
ENSDARG00000054224	-11029.5	-11031.8	4.62777	0.0314585	0.798014	ipo11	importin 11 [Source:ZFIN;Acc:ZDB-GENE-040711-1]
ENSDARG00000043077	-5443.92	-5446.19	4.52995	0.0333067	0.812755	nisch	nischarin [Source:ZFIN;Acc:ZDB-GENE-050208-570]
ENSDARG00000038687	-10587.6	-10590	4.81111	0.0282768	0.764836	nfkb2	nuclear factor of kappa light polypeptide gene enhancer in B-cells 2 (p49/p100) [Source:ZFIN;Acc:ZDB-GENE-030131-6701]
ENSDARG00000071437	-9332.69	-9334.69	3.99685	0.0455853	0.922322	ptprc	protein tyrosine phosphatase, receptor type, C [Source:ZFIN;Acc:ZDB-GENE-050208-585]
ENSDARG00000018192	-24541.8	-24544.7	5.71747	0.0167969	0.628485	ubr5	ubiquitin protein ligase E3 component n-recognin 5 [Source:ZFIN;Acc:ZDB-GENE-030131-6559]
ENSDARG00000060027	-6696.43	-6699.19	5.52841	0.0187101	0.629152	nom1	nucleolar protein with MIF4G domain 1 [Source:ZFIN;Acc:ZDB-GENE-060503-321]
ENSDARG00000037708	-5685.91	-5688.63	5.43908	0.019691	0.636023	exosc10	exosome component 10 [Source:ZFIN;Acc:ZDB-GENE-040426-781]
ENSDARG00000079933	-6108.11	-6110.18	4.14747	0.0416967	0.906398	SLC46A3 (1 of many)	si:dkey-5g14.1 [Source:ZFIN;Acc:ZDB-GENE-091204-361]
ENSDARG00000012932	-3384.12	-3388.14	8.03354	0.00459189	0.433354	mat2b	methionine adenosyltransferase II, beta [Source:ZFIN;Acc:ZDB-GENE-030131-786]
ENSDARG00000077139	-21563.8	-21565.8	4.13658	0.0419658	0.906398	col6a3	collagen, type VI, alpha 3 [Source:ZFIN;Acc:ZDB-GENE-070501-8]
ENSDARG00000011618	-7505.62	-7508.57	5.9035	0.0151108	0.622584	slc26a2	solute carrier family 26 (anion exchanger), member 2 [Source:ZFIN;Acc:ZDB-GENE-030717-3]
ENSDARG00000004433	-5183.67	-5186.69	6.04649	0.013934	0.622584	btk	Bruton agammaglobulinemia tyrosine kinase [Source:ZFIN;Acc:ZDB-GENE-070531-1]
ENSDARG00000060796	-6118.64	-6122.53	7.78397	0.00527117	0.45304	slc20a2	solute carrier family 20 (phosphate transporter), member 2 [Source:ZFIN;Acc:ZDB-GENE-060929-828]
ENSDARG00000037560	-5006.06	-5008.89	5.65477	0.0174079	0.629152	mtm1	myotubularin 1 [Source:ZFIN;Acc:ZDB-GENE-051113-128]
ENSDARG00000044949	-6240.61	-6243.42	5.62901	0.0176656	0.629152	rnf8	ring finger protein 8, E3 ubiquitin protein ligase [Source:ZFIN;Acc:ZDB-GENE-040426-849]
ENSDARG00000012833	-3691.58	-3694.05	4.93555	0.0263097	0.733732	foxn3	forkhead box N3 [Source:ZFIN;Acc:ZDB-GENE-060512-39]
ENSDARG00000030945	-15145.3	-15148.5	6.40513	0.0113791	0.594243	si:ch211-259g3.4	si:ch211-259g3.4 [Source:ZFIN;Acc:ZDB-GENE-030131-8118]
ENSDARG00000088801	-6300.34	-6304.35	8.0175	0.00463274	0.433354	fgd5a	FYVE, RhoGEF and PH domain containing 5a [Source:ZFIN;Acc:ZDB-GENE-090428-3]
ENSDARG00000059701	-12365.2	-12368	5.53051	0.0186876	0.629152	flii	flightless I actin binding protein [Source:ZFIN;Acc:ZDB-GENE-071212-3]
ENSDARG00000012271	-2710.08	-2715.28	10.4025	0.00125846	0.25684	tmem206	transmembrane protein 206 [Source:ZFIN;Acc:ZDB-GENE-040426-1173]
ENSDARG00000079702	-8431.15	-8434.14	5.96553	0.0145882	0.622584	wdr81	WD repeat domain 81 [Source:ZFIN;Acc:ZDB-GENE-030131-3389]
ENSDARG00000104451	-3207.31	-3209.65	4.66171	0.0308424	0.791328	slc39a7	solute carrier family 39 (zinc transporter), member 7 [Source:ZFIN;Acc:ZDB-GENE-991110-20]
ENSDARG00000103516	-11712.6	-11715.6	5.94338	0.0147726	0.622584	sec24c	SEC24 homolog C, COPII coat complex component [Source:ZFIN;Acc:ZDB-GENE-030131-4487]
ENSDARG00000093253	-3840.33	-3844.2	7.73042	0.00542981	0.45304	MFSD3	si:dkey-229d2.4 [Source:ZFIN;Acc:ZDB-GENE-060526-263]
ENSDARG00000101949	-1204.89	-1206.89	3.99328	0.045682	0.922322	numbl	numb homolog (Drosophila)-like [Source:ZFIN;Acc:ZDB-GENE-051113-340]
ENSDARG00000074955	-10382.3	-10387.1	9.60368	0.00194188	0.300656	nup98	nucleoporin 98 [Source:ZFIN;Acc:ZDB-GENE-040426-1180]
ENSDARG00000100452	-6322.34	-6326.43	8.19045	0.00421114	0.4223	gltscr2	glioma tumor suppressor candidate region gene 2 [Source:ZFIN;Acc:ZDB-GENE-051120-21]
ENSDARG00000021239	-15948.8	-15950.7	3.85541	0.0495857	0.94802	apaf1	apoptotic peptidase activating factor 1 [Source:ZFIN;Acc:ZDB-GENE-000616-4]
ENSDARG00000102538	-8064.16	-8066.72	5.11241	0.0237553	0.697468	mccc1	methylcrotonoyl-CoA carboxylase 1 (alpha) [Source:ZFIN;Acc:ZDB-GENE-050208-450]
ENSDARG00000099730	-5594.29	-5596.47	4.37555	0.0364581	0.851391	pkma	pyruvate kinase, muscle, a [Source:ZFIN;Acc:ZDB-GENE-031201-4]
ENSDARG00000099479	-6591.48	-6594.41	5.85752	0.0155106	0.622584	CABZ01069339.1
ENSDARG00000011462	-2446.18	-2450.3	8.24791	0.0040799	0.4223	otub1b	OTU deubiquitinase, ubiquitin aldehyde binding 1b [Source:ZFIN;Acc:ZDB-GENE-040718-204]
ENSDARG00000100916	-6783.53	-6785.81	4.57499	0.032442	0.809248	uvssa	UV-stimulated scaffold protein A [Source:ZFIN;Acc:ZDB-GENE-091204-111]
ENSDARG00000101116	-5598.97	-5601.07	4.20448	0.0403174	0.905125	vps33a	vacuolar protein sorting 33A [Source:ZFIN;Acc:ZDB-GENE-040914-82]
ENSDARG00000098211	-1745.62	-1748.11	4.97189	0.0257625	0.730531	wrn	Werner syndrome [Source:ZFIN;Acc:ZDB-GENE-070702-2]
ENSDARG00000008904	-10517.3	-10519.4	4.13565	0.041989	0.906398	smarca2	SWI/SNF related, matrix associated, actin dependent regulator of chromatin, subfamily a, member 2 [Source:ZFIN;Acc:ZDB-GENE-030131-5964]
ENSDARG00000103787	-14669.4	-14671.4	4.06174	0.0438652	0.922322	chd1	chromodomain helicase DNA binding protein 1 [Source:ZFIN;Acc:ZDB-GENE-030131-7120]
ENSDARG00000006257	-6734.87	-6737.74	5.74873	0.0165005	0.622584	vldlr	very low density lipoprotein receptor [Source:ZFIN;Acc:ZDB-GENE-040426-803]
ENSDARG00000105215	-17586.8	-17590.9	8.10372	0.00441745	0.431182	kdrl	kinase insert domain receptor like [Source:ZFIN;Acc:ZDB-GENE-000705-1]
ENSDARG00000100769	-3965.97	-3967.9	3.85432	0.049618	0.94802	CABZ01085201.1
ENSDARG00000088835	-4315.99	-4319.12	6.25503	0.0123841	0.60809	efs	embryonal Fyn-associated substrate [Source:ZFIN;Acc:ZDB-GENE-030131-1658]
ENSDARG00000100143	-10213.3	-10215.2	3.85513	0.0495941	0.94802	lrp6	low density lipoprotein receptor-related protein 6 [Source:ZFIN;Acc:ZDB-GENE-090821-1]
ENSDARG00000093420	-3182.5	-3187.07	9.13967	0.00250126	0.360195	creb1b	cAMP responsive element binding protein 1b [Source:ZFIN;Acc:ZDB-GENE-050417-355]
ENSDARG00000029500	-1082.62	-1085.53	5.81228	0.0159146	0.622584	rpl34	ribosomal protein L34 [Source:ZFIN;Acc:ZDB-GENE-040426-1033]
ENSDARG00000099672	-3260.47	-3264.18	7.40236	0.00651383	0.479461	capgb	capping protein (actin filament), gelsolin-like b [Source:ZFIN;Acc:ZDB-GENE-030131-8541]
ENSDARG00000104222	-10264.7	-10269.6	9.87888	0.00167187	0.288718	inppl1a	inositol polyphosphate phosphatase-like 1a [Source:ZFIN;Acc:ZDB-GENE-030131-3904]
ENSDARG00000099021	-10468.1	-10470.4	4.48445	0.0342046	0.816908	setdb1b	SET domain, bifurcated 1b [Source:ZFIN;Acc:ZDB-GENE-061013-224]
ENSDARG00000102937	-3213.85	-3217.76	7.80596	0.00520742	0.45304	hspbp1	HSPA (heat shock 70kDa) binding protein, cytoplasmic cochaperone 1 [Source:ZFIN;Acc:ZDB-GENE-030219-55]
ENSDARG00000062178	-7642.16	-7644.16	4.01456	0.045109	0.922322	fam65a	family with sequence similarity 65, member A [Source:ZFIN;Acc:ZDB-GENE-050420-32]
ENSDARG00000078106	-9390.17	-9394.02	7.68845	0.00555753	0.453696	ocrl	oculocerebrorenal syndrome of Lowe [Source:ZFIN;Acc:ZDB-GENE-061110-61]
ENSDARG00000003167	-2619.66	-2627.59	15.8736	6.7715e-05	0.0506734	mlst8	MTOR associated protein, LST8 homolog (S. cerevisiae) [Source:ZFIN;Acc:ZDB-GENE-030131-6176]
ENSDARG00000099213	-3843.46	-3848.61	10.2894	0.00133795	0.261192	glyr1	glyoxylate reductase 1 homolog (Arabidopsis) [Source:ZFIN;Acc:ZDB-GENE-041121-5]
ENSDARG00000052094	-18409.1	-18411.3	4.40574	0.0358181	0.846439	notch1b	notch 1b [Source:ZFIN;Acc:ZDB-GENE-990415-183]
ENSDARG00000104906	-9772.45	-9774.88	4.85549	0.0275582	0.75449	mtr	5-methyltetrahydrofolate-homocysteine methyltransferase [Source:ZFIN;Acc:ZDB-GENE-031001-5]
ENSDARG00000102636	-1753.3	-1756.22	5.84753	0.015599	0.622584	zgc:73340	zgc:73340 [Source:ZFIN;Acc:ZDB-GENE-030131-4851]
ENSDARG00000098867	-9896.39	-9899.9	7.02605	0.00803323	0.522742	PRDM15	PR/SET domain 15 [Source:HGNC Symbol;Acc:HGNC:13999]
ENSDARG00000099779	-6107.88	-6110.46	5.1573	0.0231488	0.697468	si:ch211-11n16.2	si:ch211-11n16.2 [Source:ZFIN;Acc:ZDB-GENE-041008-77]
ENSDARG00000100242	-3294.39	-3296.76	4.74284	0.0294204	0.772501	dph5	diphthamide biosynthesis 5 [Source:ZFIN;Acc:ZDB-GENE-041114-85]
ENSDARG00000104531	-4728.72	-4730.71	3.98006	0.0460419	0.922322	zcchc4	zinc finger, CCHC domain containing 4 [Source:ZFIN;Acc:ZDB-GENE-080204-65]
ENSDARG00000103320	-4392.05	-4394.3	4.49794	0.0339358	0.816908	lclat1	lysocardiolipin acyltransferase 1 [Source:ZFIN;Acc:ZDB-GENE-081211-2]
ENSDARG00000101999	-7617.29	-7619.67	4.76542	0.0290369	0.771455	cog3	component of oligomeric golgi complex 3 [Source:ZFIN;Acc:ZDB-GENE-050913-26]
ENSDARG00000096562	-34396.9	-34398.9	3.92696	0.0475179	0.930668	wu:fj29h11	wu:fj29h11 [Source:ZFIN;Acc:ZDB-GENE-030131-7558]
ENSDARG00000098749	-8608.1	-8613.06	9.92696	0.00162875	0.288718	tbcd	tubulin folding cofactor D [Source:ZFIN;Acc:ZDB-GENE-060823-1]
ENSDARG00000052942	-7371.1	-7376.33	10.4763	0.00120917	0.25684	aspg	asparaginase homolog (S. cerevisiae) [Source:ZFIN;Acc:ZDB-GENE-070820-14]
ENSDARG00000060477	-12822.2	-12825.7	7.06837	0.00784565	0.518044	vps8	vacuolar protein sorting 8 homolog (S. cerevisiae) [Source:ZFIN;Acc:ZDB-GENE-060503-348]
ENSDARG00000020311	-1297.47	-1300.91	6.87597	0.00873623	0.544801	cnih1	cornichon family AMPA receptor auxiliary protein 1 [Source:ZFIN;Acc:ZDB-GENE-040426-1944]
ENSDARG00000098118	-14333	-14337.5	9.03588	0.00264731	0.360195	trappc10	trafficking protein particle complex 10 [Source:ZFIN;Acc:ZDB-GENE-131115-1]
ENSDARG00000101394	-4616.47	-4620.12	7.29694	0.0069072	0.492275	fam69b	family with sequence similarity 69, member B [Source:ZFIN;Acc:ZDB-GENE-080721-1]
ENSDARG00000099972	-11293.5	-11296.7	6.33871	0.0118131	0.60809	nup153	nucleoporin 153 [Source:ZFIN;Acc:ZDB-GENE-030131-4581]
ENSDARG00000017180	-14955	-14961.6	13.1409	0.00028892	0.162156	npc1	Niemann-Pick disease, type C1 [Source:ZFIN;Acc:ZDB-GENE-030131-3161]
ENSDARG00000077404	-12856.3	-12863.6	14.5243	0.000138366	0.0887519	ncoa3	nuclear receptor coactivator 3 [Source:ZFIN;Acc:ZDB-GENE-051107-8]
ENSDARG00000058038	-7221.36	-7224.06	5.3939	0.0202072	0.643479	eml3	echinoderm microtubule associated protein like 3 [Source:ZFIN;Acc:ZDB-GENE-110304-3]
ENSDARG00000033683	-2019.34	-2023.79	8.90184	0.00284884	0.376215	tpma	alpha-tropomyosin [Source:ZFIN;Acc:ZDB-GENE-990415-269]
