# Supplementary material for: Genomic Evidence for Convergent Molecular Adaptation in Electric Fishes
Source: Genome Biol Evol. 2021 Feb 26;13(3):evab038. doi: 10.1093/gbe/evab038 (PMC7952227; doi:10.1093/gbe/evab038)
Supplement: evab038_Supplementary_Data [file evab038_supplementary_data.zip › Table S23-S26 - topGO_tables_Convergent_Electric_fish.xlsx]

## Sheet: Table S23
Table S23. GO enrichment of genes with convergent amino acid substitution among three lineages of electric fishes.
Category	GO ID	Term	Annotated	Significant	Expected	classicFisher	elimFisher	weightFisher
Biological Process (BP)	GO:0045454	cell redox homeostasis	70	6	0.63	4.1e-05	4.1e-05	4.1e-05
Biological Process (BP)	GO:0015980	energy derivation by oxidation of organic compounds	153	8	1.38	7.8e-05	0.01718	1
Biological Process (BP)	GO:0065002	intracellular protein transmembrane transport	52	5	0.47	0.00011	0.00011	0.00011
Biological Process (BP)	GO:0055114	oxidation-reduction process	1088	23	9.83	0.00013	0.00246	0.05933
Biological Process (BP)	GO:0071806	protein transmembrane transport	55	5	0.5	0.00014	1	1
Biological Process (BP)	GO:0006091	generation of precursor metabolites and energy	269	10	2.43	0.00018	0.01595	1
Biological Process (BP)	GO:0002011	morphogenesis of an epithelial sheet	108	6	0.98	0.00045	0.04771	1
Biological Process (BP)	GO:0061386	closure of optic fissure	17	3	0.15	0.00045	0.00045	0.00045
Biological Process (BP)	GO:0044743	protein transmembrane import into intracellular organelle	41	4	0.37	0.0005	0.0005	0.0005
Biological Process (BP)	GO:0005977	glycogen metabolic process	42	4	0.38	0.00055	0.00055	0.00055
Biological Process (BP)	GO:0006073	cellular glucan metabolic process	42	4	0.38	0.00055	1	1
Biological Process (BP)	GO:0044042	glucan metabolic process	42	4	0.38	0.00055	1	1
Biological Process (BP)	GO:0002072	optic cup morphogenesis involved in camera-type eye development	19	3	0.17	0.00063	1	1
Biological Process (BP)	GO:0006112	energy reserve metabolic process	45	4	0.41	0.00072	1	1
Biological Process (BP)	GO:0006996	organelle organization	2663	40	24.05	0.00079	0.02249	0.99947
Biological Process (BP)	GO:0048593	camera-type eye morphogenesis	173	7	1.56	0.00102	1	1
Biological Process (BP)	GO:0060900	embryonic camera-type eye formation	24	3	0.22	0.00128	1	1
Biological Process (BP)	GO:0060429	epithelium development	898	18	8.11	0.00135	0.0251	0.80755
Biological Process (BP)	GO:0007031	peroxisome organization	25	3	0.23	0.00144	0.00144	1
Biological Process (BP)	GO:0022411	cellular component disassembly	188	7	1.7	0.00164	0.00698	1
Biological Process (BP)	GO:0070586	cell-cell adhesion involved in gastrulation	7	2	0.06	0.00165	0.00165	0.00165
Biological Process (BP)	GO:0051258	protein polymerization	189	7	1.71	0.00169	1	1
Biological Process (BP)	GO:0071103	DNA conformation change	189	7	1.71	0.00169	0.08285	1
Biological Process (BP)	GO:0072594	establishment of protein localization to organelle	190	7	1.72	0.00174	0.14639	1
Biological Process (BP)	GO:0055007	cardiac muscle cell differentiation	59	4	0.53	0.00199	0.13346	0.00199
Biological Process (BP)	GO:0065008	regulation of biological quality	2175	33	19.64	0.00207	0.18026	0.9814
Biological Process (BP)	GO:0006796	phosphate-containing compound metabolic process	2803	40	25.31	0.00208	0.00802	0.77522
Biological Process (BP)	GO:0017038	protein import	100	5	0.9	0.00215	1	1
Biological Process (BP)	GO:0009888	tissue development	1589	26	14.35	0.00234	0.04798	0.97761
Biological Process (BP)	GO:0098754	detoxification	103	5	0.93	0.00244	0.06209	1
Biological Process (BP)	GO:0044262	cellular carbohydrate metabolic process	150	6	1.35	0.00245	0.2484	1
Biological Process (BP)	GO:0006793	phosphorus metabolic process	2829	40	25.55	0.00247	1	0.66658
Biological Process (BP)	GO:0043254	regulation of protein complex assembly	206	7	1.86	0.00274	0.32904	1
Biological Process (BP)	GO:0015744	succinate transport	9	2	0.08	0.0028	1	1
Biological Process (BP)	GO:0071422	succinate transmembrane transport	9	2	0.08	0.0028	0.0028	0.0028
Biological Process (BP)	GO:0044264	cellular polysaccharide metabolic process	66	4	0.6	0.003	1	1
Biological Process (BP)	GO:0048738	cardiac muscle tissue development	109	5	0.98	0.00312	0.11717	0.38771
Biological Process (BP)	GO:0005976	polysaccharide metabolic process	67	4	0.61	0.00317	1	1
Biological Process (BP)	GO:0006605	protein targeting	161	6	1.45	0.00348	0.00348	1
Biological Process (BP)	GO:0032271	regulation of protein polymerization	161	6	1.45	0.00348	0.00348	0.01887
Biological Process (BP)	GO:0006842	tricarboxylic acid transport	10	2	0.09	0.00348	1	1
Biological Process (BP)	GO:0015746	citrate transport	10	2	0.09	0.00348	0.00348	0.00348
Biological Process (BP)	GO:0042891	antibiotic transport	10	2	0.09	0.00348	1	1
Biological Process (BP)	GO:0048592	eye morphogenesis	221	7	2	0.00404	1	1
Biological Process (BP)	GO:0001702	gastrulation with mouth forming second	72	4	0.65	0.00411	0.00411	0.00411
Biological Process (BP)	GO:0048596	embryonic camera-type eye morphogenesis	36	3	0.33	0.00416	1	1
Biological Process (BP)	GO:0009636	response to toxic substance	167	6	1.51	0.00416	0.06099	1
Biological Process (BP)	GO:0044237	cellular metabolic process	9994	109	90.25	0.00436	1	0.99713
Biological Process (BP)	GO:0032508	DNA duplex unwinding	74	4	0.67	0.00454	0.00454	0.00454
Biological Process (BP)	GO:0032392	DNA geometric change	75	4	0.68	0.00476	1	1
Biological Process (BP)	GO:0006101	citrate metabolic process	38	3	0.34	0.00485	0.00485	0.00485
Biological Process (BP)	GO:0002009	morphogenesis of an epithelium	488	11	4.41	0.00497	0.06042	0.77286
Biological Process (BP)	GO:0042592	homeostatic process	937	17	8.46	0.00504	0.22699	1
Biological Process (BP)	GO:0060042	retina morphogenesis in camera-type eye	122	5	1.1	0.00505	0.07286	0.5101
Biological Process (BP)	GO:0090596	sensory organ morphogenesis	291	8	2.63	0.00508	1	1
Biological Process (BP)	GO:0006835	dicarboxylic acid transport	39	3	0.35	0.00522	0.23636	1
Biological Process (BP)	GO:0072350	tricarboxylic acid metabolic process	39	3	0.35	0.00522	1	1
Biological Process (BP)	GO:0000956	nuclear-transcribed mRNA catabolic process	77	4	0.7	0.00522	0.00522	1
Biological Process (BP)	GO:0036092	phosphatidylinositol-3-phosphate biosynthetic process	13	2	0.12	0.00593	0.00593	0.00593
Biological Process (BP)	GO:0090481	pyrimidine nucleotide-sugar transmembrane transport	13	2	0.12	0.00593	0.10267	0.00593
Biological Process (BP)	GO:0044255	cellular lipid metabolic process	648	13	5.85	0.00617	0.02806	0.85095
Biological Process (BP)	GO:0035051	cardiocyte differentiation	81	4	0.73	0.00625	0.28851	1
Biological Process (BP)	GO:0010605	negative regulation of macromolecule metabolic process	1127	19	10.18	0.0067	0.04766	1
Biological Process (BP)	GO:0055013	cardiac muscle cell development	43	3	0.39	0.00686	0.00686	1
Biological Process (BP)	GO:0042135	neurotransmitter catabolic process	14	2	0.13	0.00687	0.00687	0.00687
Biological Process (BP)	GO:0046549	retinal cone cell development	14	2	0.13	0.00687	0.00687	0.00687
Biological Process (BP)	GO:0048598	embryonic morphogenesis	740	14	6.68	0.00749	1	1
Biological Process (BP)	GO:0055002	striated muscle cell development	190	6	1.72	0.00771	0.14387	1
Biological Process (BP)	GO:0048048	embryonic eye morphogenesis	45	3	0.41	0.00779	1	1
Biological Process (BP)	GO:0007423	sensory organ development	677	13	6.11	0.00874	0.21159	0.83354
Biological Process (BP)	GO:0015780	nucleotide-sugar transmembrane transport	16	2	0.14	0.00896	0.12666	1
Biological Process (BP)	GO:0048538	thymus development	16	2	0.14	0.00896	0.00896	0.00896
Biological Process (BP)	GO:0048880	sensory system development	604	12	5.45	0.009	0.24258	1
Biological Process (BP)	GO:0003373	dynamin family protein polymerization involved in membrane fission	1	1	0.01	0.00903	1	1
Biological Process (BP)	GO:0003374	dynamin family protein polymerization involved in mitochondrial fission	1	1	0.01	0.00903	0.00903	0.00903
Biological Process (BP)	GO:0006107	oxaloacetate metabolic process	1	1	0.01	0.00903	0.00903	0.00903
Biological Process (BP)	GO:0009233	menaquinone metabolic process	1	1	0.01	0.00903	1	1
Biological Process (BP)	GO:0009234	menaquinone biosynthetic process	1	1	0.01	0.00903	0.00903	0.00903
Biological Process (BP)	GO:0009407	toxin catabolic process	1	1	0.01	0.00903	1	1
Biological Process (BP)	GO:0009850	auxin metabolic process	1	1	0.01	0.00903	1	1
Biological Process (BP)	GO:0009852	auxin catabolic process	1	1	0.01	0.00903	1	1
Biological Process (BP)	GO:0010124	phenylacetate catabolic process	1	1	0.01	0.00903	0.00903	0.00903
Biological Process (BP)	GO:0015786	UDP-glucose transmembrane transport	1	1	0.01	0.00903	0.00903	1
Biological Process (BP)	GO:0016264	gap junction assembly	1	1	0.01	0.00903	0.00903	0.00903
Biological Process (BP)	GO:0019285	glycine betaine biosynthetic process from choline	1	1	0.01	0.00903	0.00903	0.00903
Biological Process (BP)	GO:0019695	choline metabolic process	1	1	0.01	0.00903	1	1
Biological Process (BP)	GO:0031455	glycine betaine metabolic process	1	1	0.01	0.00903	1	1
Biological Process (BP)	GO:0031456	glycine betaine biosynthetic process	1	1	0.01	0.00903	1	1
Biological Process (BP)	GO:0032194	ubiquinone biosynthetic process via 3,4-dihydroxy-5-polyprenylbenzoate	1	1	0.01	0.00903	0.00903	0.00903
Biological Process (BP)	GO:0033212	iron assimilation	1	1	0.01	0.00903	0.00903	0.00903
Biological Process (BP)	GO:0034769	basement membrane disassembly	1	1	0.01	0.00903	0.00903	0.00903
Biological Process (BP)	GO:0036228	protein localization to nuclear inner membrane	1	1	0.01	0.00903	0.00903	0.00903
Biological Process (BP)	GO:0042178	xenobiotic catabolic process	1	1	0.01	0.00903	1	1
Biological Process (BP)	GO:0042371	vitamin K biosynthetic process	1	1	0.01	0.00903	0.00903	0.00903
Biological Process (BP)	GO:0046167	glycerol-3-phosphate biosynthetic process	1	1	0.01	0.00903	0.00903	0.00903
Biological Process (BP)	GO:0051342	regulation of cyclic-nucleotide phosphodiesterase activity	1	1	0.01	0.00903	1	1
Biological Process (BP)	GO:0051344	negative regulation of cyclic-nucleotide phosphodiesterase activity	1	1	0.01	0.00903	0.00903	0.00903
Biological Process (BP)	GO:0061453	interstitial cell of Cajal differentiation	1	1	0.01	0.00903	0.00903	0.00903
Biological Process (BP)	GO:0061614	pri-miRNA transcription by RNA polymerase II	1	1	0.01	0.00903	1	1
Biological Process (BP)	GO:0071585	detoxification of cadmium ion	1	1	0.01	0.00903	0.00903	0.00903
Biological Process (BP)	GO:0090435	protein localization to nuclear envelope	1	1	0.01	0.00903	1	1
Biological Process (BP)	GO:0097501	stress response to metal ion	1	1	0.01	0.00903	1	1
Biological Process (BP)	GO:1902893	regulation of pri-miRNA transcription by RNA polymerase II	1	1	0.01	0.00903	1	1
Biological Process (BP)	GO:1902895	positive regulation of pri-miRNA transcription by RNA polymerase II	1	1	0.01	0.00903	0.00903	0.00903
Biological Process (BP)	GO:1903584	regulation of histone deubiquitination	1	1	0.01	0.00903	1	1
Biological Process (BP)	GO:1903586	positive regulation of histone deubiquitination	1	1	0.01	0.00903	0.00903	0.00903
Biological Process (BP)	GO:1904046	negative regulation of vascular endothelial growth factor production	1	1	0.01	0.00903	0.00903	0.00903
Biological Process (BP)	GO:1990170	stress response to cadmium ion	1	1	0.01	0.00903	1	1
Biological Process (BP)	GO:0055006	cardiac cell development	48	3	0.43	0.00931	1	1
Biological Process (BP)	GO:0009892	negative regulation of metabolic process	1172	19	10.58	0.00994	0.06377	1
Biological Process (BP)	GO:0019637	organophosphate metabolic process	846	15	7.64	0.01006	0.0689	1
Biological Process (BP)	GO:0006120	mitochondrial electron transport, NADH to ubiquinone	17	2	0.15	0.01009	0.01009	0.01009
Biological Process (BP)	GO:0016558	protein import into peroxisome matrix	17	2	0.15	0.01009	0.01009	1
Biological Process (BP)	GO:0019725	cellular homeostasis	540	11	4.88	0.01024	1	1
Biological Process (BP)	GO:0097435	supramolecular fiber organization	540	11	4.88	0.01024	0.01024	1
Biological Process (BP)	GO:0006457	protein folding	145	5	1.31	0.01028	0.01028	0.01028
Biological Process (BP)	GO:0006950	response to stress	1783	26	16.1	0.01034	0.01738	0.86367
Biological Process (BP)	GO:0051276	chromosome organization	770	14	6.95	0.01039	0.16305	1
Biological Process (BP)	GO:0031076	embryonic camera-type eye development	50	3	0.45	0.01041	1	1
Biological Process (BP)	GO:0009790	embryo development	1178	19	10.64	0.01046	0.24277	1
Biological Process (BP)	GO:0008152	metabolic process	11349	119	102.49	0.01047	1	0.98876
Biological Process (BP)	GO:0048729	tissue morphogenesis	618	12	5.58	0.01066	0.08935	0.90997
Biological Process (BP)	GO:0055001	muscle cell development	205	6	1.85	0.01096	0.17595	1
Biological Process (BP)	GO:0030042	actin filament depolymerization	51	3	0.46	0.01099	0.01099	0.11038
Biological Process (BP)	GO:0000289	nuclear-transcribed mRNA poly(A) tail shortening	18	2	0.16	0.01129	0.01129	0.07806
Biological Process (BP)	GO:0006625	protein targeting to peroxisome	18	2	0.16	0.01129	0.01129	1
Biological Process (BP)	GO:0015740	C4-dicarboxylate transport	18	2	0.16	0.01129	1	1
Biological Process (BP)	GO:0015919	peroxisomal membrane transport	18	2	0.16	0.01129	0.01129	1
Biological Process (BP)	GO:0042670	retinal cone cell differentiation	18	2	0.16	0.01129	1	1
Biological Process (BP)	GO:0043574	peroxisomal transport	18	2	0.16	0.01129	0.01129	1
Biological Process (BP)	GO:0071711	basement membrane organization	18	2	0.16	0.01129	0.14229	1
Biological Process (BP)	GO:0072662	protein localization to peroxisome	18	2	0.16	0.01129	0.01129	1
Biological Process (BP)	GO:0072663	establishment of protein localization to peroxisome	18	2	0.16	0.01129	0.01129	1
Biological Process (BP)	GO:0051649	establishment of localization in cell	1273	20	11.5	0.01139	0.11509	0.8918
Biological Process (BP)	GO:0030258	lipid modification	207	6	1.87	0.01146	0.01146	0.53923
Biological Process (BP)	GO:0046907	intracellular transport	1110	18	10.02	0.01196	0.13459	0.89184
Biological Process (BP)	GO:0055085	transmembrane transport	1627	24	14.69	0.01196	0.28542	0.77771
Biological Process (BP)	GO:0034728	nucleosome organization	98	4	0.88	0.01205	0.01205	0.01205
Biological Process (BP)	GO:0032984	protein-containing complex disassembly	151	5	1.36	0.0121	0.0121	1
Biological Process (BP)	GO:0006577	amino-acid betaine metabolic process	19	2	0.17	0.01254	0.15	0.15
Biological Process (BP)	GO:0042133	neurotransmitter metabolic process	54	3	0.49	0.01283	1	1
Biological Process (BP)	GO:0033043	regulation of organelle organization	559	11	5.05	0.01299	0.02981	1
Biological Process (BP)	GO:0007276	gamete generation	156	5	1.41	0.01377	0.01377	1
Biological Process (BP)	GO:0034243	regulation of transcription elongation from RNA polymerase II promoter	20	2	0.18	0.01385	0.01385	0.01385
Biological Process (BP)	GO:0048609	multicellular organismal reproductive process	158	5	1.43	0.01448	0.01448	1
Biological Process (BP)	GO:0007369	gastrulation	283	7	2.56	0.01467	0.28143	1
Biological Process (BP)	GO:0030239	myofibril assembly	104	4	0.94	0.01472	0.01472	0.01472
Biological Process (BP)	GO:0032504	multicellular organism reproduction	160	5	1.44	0.01521	0.01521	1
Biological Process (BP)	GO:0009611	response to wounding	288	7	2.6	0.016	0.016	0.5741
Biological Process (BP)	GO:0051146	striated muscle cell differentiation	223	6	2.01	0.01602	0.21672	1
Biological Process (BP)	GO:0010927	cellular component assembly involved in morphogenesis	107	4	0.97	0.01618	0.01618	1
Biological Process (BP)	GO:0006631	fatty acid metabolic process	163	5	1.47	0.01636	0.01636	0.26031
Biological Process (BP)	GO:0000184	nuclear-transcribed mRNA catabolic process, nonsense-mediated decay	22	2	0.2	0.01664	0.01664	0.01664
Biological Process (BP)	GO:0005978	glycogen biosynthetic process	22	2	0.2	0.01664	0.01664	1
Biological Process (BP)	GO:0009250	glucan biosynthetic process	22	2	0.2	0.01664	0.01664	1
Biological Process (BP)	GO:0072332	intrinsic apoptotic signaling pathway by p53 class mediator	22	2	0.2	0.01664	0.01664	1
Biological Process (BP)	GO:0045333	cellular respiration	108	4	0.98	0.01669	0.01669	1
Biological Process (BP)	GO:0016331	morphogenesis of embryonic epithelium	60	3	0.54	0.01703	1	1
Biological Process (BP)	GO:1901264	carbohydrate derivative transport	60	3	0.54	0.01703	0.0986	1
Biological Process (BP)	GO:0051641	cellular localization	1591	23	14.37	0.01713	0.18909	0.93926
Biological Process (BP)	GO:0043624	cellular protein complex disassembly	109	4	0.98	0.01721	0.01721	1
Biological Process (BP)	GO:0033365	protein localization to organelle	293	7	2.65	0.01742	1	1
Biological Process (BP)	GO:0072657	protein localization to membrane	228	6	2.06	0.01767	0.0545	1
Biological Process (BP)	GO:0006644	phospholipid metabolic process	294	7	2.65	0.01771	0.10838	0.58905
Biological Process (BP)	GO:0006434	seryl-tRNA aminoacylation	2	1	0.02	0.01798	0.01798	0.01798
Biological Process (BP)	GO:0006500	N-terminal protein palmitoylation	2	1	0.02	0.01798	0.01798	1
Biological Process (BP)	GO:0015691	cadmium ion transport	2	1	0.02	0.01798	0.01798	1
Biological Process (BP)	GO:0015739	sialic acid transport	2	1	0.02	0.01798	0.01798	0.01798
Biological Process (BP)	GO:0032285	non-myelinated axon ensheathment	2	1	0.02	0.01798	0.01798	0.01798
Biological Process (BP)	GO:0035973	aggrephagy	2	1	0.02	0.01798	0.01798	0.01798
Biological Process (BP)	GO:0050746	regulation of lipoprotein metabolic process	2	1	0.02	0.01798	0.01798	1
Biological Process (BP)	GO:0050748	negative regulation of lipoprotein metabolic process	2	1	0.02	0.01798	0.01798	1
Biological Process (BP)	GO:0051660	establishment of centrosome localization	2	1	0.02	0.01798	0.01798	0.01798
Biological Process (BP)	GO:0051725	protein de-ADP-ribosylation	2	1	0.02	0.01798	0.01798	0.01798
Biological Process (BP)	GO:0060254	regulation of N-terminal protein palmitoylation	2	1	0.02	0.01798	0.01798	1
Biological Process (BP)	GO:0060262	negative regulation of N-terminal protein palmitoylation	2	1	0.02	0.01798	0.01798	0.01798
Biological Process (BP)	GO:0070574	cadmium ion transmembrane transport	2	1	0.02	0.01798	0.01798	0.01798
Biological Process (BP)	GO:0071881	adenylate cyclase-inhibiting adrenergic receptor signaling pathway	2	1	0.02	0.01798	0.01798	0.01798
Biological Process (BP)	GO:0097272	ammonia homeostasis	2	1	0.02	0.01798	0.01798	0.01798
Biological Process (BP)	GO:0098507	polynucleotide 5' dephosphorylation	2	1	0.02	0.01798	0.01798	0.01798
Biological Process (BP)	GO:1903059	regulation of protein lipidation	2	1	0.02	0.01798	0.01798	1
Biological Process (BP)	GO:1903060	negative regulation of protein lipidation	2	1	0.02	0.01798	0.01798	1
Biological Process (BP)	GO:1903671	negative regulation of sprouting angiogenesis	2	1	0.02	0.01798	0.01798	0.01798
Biological Process (BP)	GO:0008637	apoptotic mitochondrial changes	23	2	0.21	0.01812	0.01812	0.01812
Biological Process (BP)	GO:0008654	phospholipid biosynthetic process	111	4	1	0.01827	0.21861	0.4708
Biological Process (BP)	GO:0055113	epiboly involved in gastrulation with mouth forming second	62	3	0.56	0.01857	0.01857	1
Biological Process (BP)	GO:0071897	DNA biosynthetic process	62	3	0.56	0.01857	0.01857	0.29591
Biological Process (BP)	GO:0010558	negative regulation of macromolecule biosynthetic process	670	12	6.05	0.01897	0.01897	1
Biological Process (BP)	GO:0010629	negative regulation of gene expression	750	13	6.77	0.019	0.14593	0.20405
Biological Process (BP)	GO:0051128	regulation of cellular component organization	915	15	8.26	0.01922	1	1
Biological Process (BP)	GO:0006278	RNA-dependent DNA biosynthetic process	24	2	0.22	0.01965	0.01965	1
Biological Process (BP)	GO:0007004	telomere maintenance via telomerase	24	2	0.22	0.01965	0.01965	0.01965
Biological Process (BP)	GO:0006402	mRNA catabolic process	114	4	1.03	0.01994	1	1
Biological Process (BP)	GO:0006886	intracellular protein transport	680	12	6.14	0.02101	0.30909	0.81988
Biological Process (BP)	GO:0045047	protein targeting to ER	25	2	0.23	0.02124	0.02124	0.17275
Biological Process (BP)	GO:0046785	microtubule polymerization	25	2	0.23	0.02124	0.02124	0.02124
Biological Process (BP)	GO:0072599	establishment of protein localization to endoplasmic reticulum	25	2	0.23	0.02124	0.02124	1
Biological Process (BP)	GO:0042060	wound healing	238	6	2.15	0.02131	0.02131	0.38863
Biological Process (BP)	GO:0016579	protein deubiquitination	117	4	1.06	0.0217	0.08691	0.20241
Biological Process (BP)	GO:0008154	actin polymerization or depolymerization	177	5	1.6	0.02247	0.02247	1
Biological Process (BP)	GO:0031327	negative regulation of cellular biosynthetic process	688	12	6.21	0.02276	0.02276	1
Biological Process (BP)	GO:0000723	telomere maintenance	67	3	0.61	0.02277	0.02277	0.25694
Biological Process (BP)	GO:0032200	telomere organization	67	3	0.61	0.02277	0.02277	1
Biological Process (BP)	GO:0007007	inner mitochondrial membrane organization	26	2	0.23	0.02287	0.02287	0.02287
Biological Process (BP)	GO:0009994	oocyte differentiation	26	2	0.23	0.02287	0.02287	0.11879
Biological Process (BP)	GO:0060219	camera-type eye photoreceptor cell differentiation	26	2	0.23	0.02287	1	1
Biological Process (BP)	GO:0009890	negative regulation of biosynthetic process	690	12	6.23	0.02321	0.02321	1
Biological Process (BP)	GO:0019953	sexual reproduction	181	5	1.63	0.02445	0.02445	1
Biological Process (BP)	GO:0010833	telomere maintenance via telomere lengthening	27	2	0.24	0.02456	0.02456	1
Biological Process (BP)	GO:0042026	protein refolding	27	2	0.24	0.02456	0.02456	1
Biological Process (BP)	GO:0046854	phosphatidylinositol phosphorylation	69	3	0.62	0.02458	0.02458	0.02458
Biological Process (BP)	GO:0044703	multi-organism reproductive process	183	5	1.65	0.02548	0.02548	1
Biological Process (BP)	GO:0090407	organophosphate biosynthetic process	465	9	4.2	0.02584	0.21456	1
Biological Process (BP)	GO:0006690	icosanoid metabolic process	28	2	0.25	0.02629	0.02629	1
Biological Process (BP)	GO:0045103	intermediate filament-based process	28	2	0.25	0.02629	0.02629	1
Biological Process (BP)	GO:0045104	intermediate filament cytoskeleton organization	28	2	0.25	0.02629	0.02629	0.02629
Biological Process (BP)	GO:0042692	muscle cell differentiation	250	6	2.26	0.02632	0.28088	1
Biological Process (BP)	GO:2000113	negative regulation of cellular macromolecule biosynthetic process	624	11	5.64	0.02673	0.02673	0.60859
Biological Process (BP)	GO:0007507	heart development	545	10	4.92	0.02673	0.16231	0.81508
Biological Process (BP)	GO:0001514	selenocysteine incorporation	3	1	0.03	0.02685	0.02685	0.02685
Biological Process (BP)	GO:0006287	base-excision repair, gap-filling	3	1	0.03	0.02685	0.02685	0.02685
Biological Process (BP)	GO:0006370	7-methylguanosine mRNA capping	3	1	0.03	0.02685	0.02685	0.02685
Biological Process (BP)	GO:0006451	translational readthrough	3	1	0.03	0.02685	0.02685	1
Biological Process (BP)	GO:0010606	positive regulation of cytoplasmic mRNA processing body assembly	3	1	0.03	0.02685	0.02685	0.02685
Biological Process (BP)	GO:0019918	peptidyl-arginine methylation, to symmetrical-dimethyl arginine	3	1	0.03	0.02685	0.02685	0.02685
Biological Process (BP)	GO:0035513	oxidative RNA demethylation	3	1	0.03	0.02685	0.02685	1
Biological Process (BP)	GO:0035553	oxidative single-stranded RNA demethylation	3	1	0.03	0.02685	0.02685	0.02685
Biological Process (BP)	GO:0042362	fat-soluble vitamin biosynthetic process	3	1	0.03	0.02685	1	1
Biological Process (BP)	GO:0042373	vitamin K metabolic process	3	1	0.03	0.02685	1	1
Biological Process (BP)	GO:0042447	hormone catabolic process	3	1	0.03	0.02685	1	1
Biological Process (BP)	GO:0045004	DNA replication proofreading	3	1	0.03	0.02685	0.02685	0.02685
Biological Process (BP)	GO:0045634	regulation of melanocyte differentiation	3	1	0.03	0.02685	0.02685	0.02685
Biological Process (BP)	GO:0055071	manganese ion homeostasis	3	1	0.03	0.02685	0.02685	0.02685
Biological Process (BP)	GO:0061687	detoxification of inorganic compound	3	1	0.03	0.02685	1	1
Biological Process (BP)	GO:0070126	mitochondrial translational termination	3	1	0.03	0.02685	0.02685	0.02685
Biological Process (BP)	GO:0070650	actin filament bundle distribution	3	1	0.03	0.02685	0.02685	0.02685
Biological Process (BP)	GO:0071498	cellular response to fluid shear stress	3	1	0.03	0.02685	0.02685	0.02685
Biological Process (BP)	GO:0090085	regulation of protein deubiquitination	3	1	0.03	0.02685	1	1
Biological Process (BP)	GO:1902038	positive regulation of hematopoietic stem cell differentiation	3	1	0.03	0.02685	0.02685	0.02685
Biological Process (BP)	GO:1903003	positive regulation of protein deubiquitination	3	1	0.03	0.02685	1	1
Biological Process (BP)	GO:1903146	regulation of autophagy of mitochondrion	3	1	0.03	0.02685	0.02685	0.02685
Biological Process (BP)	GO:0051168	nuclear export	72	3	0.65	0.02744	0.02744	0.06935
Biological Process (BP)	GO:0000387	spliceosomal snRNP assembly	29	2	0.26	0.02808	0.02808	0.02808
Biological Process (BP)	GO:0032784	regulation of DNA-templated transcription, elongation	29	2	0.26	0.02808	0.02808	1
Biological Process (BP)	GO:0022900	electron transport chain	127	4	1.15	0.02825	0.02825	1
Biological Process (BP)	GO:0006334	nucleosome assembly	73	3	0.66	0.02843	0.02843	1
Biological Process (BP)	GO:0043244	regulation of protein complex disassembly	73	3	0.66	0.02843	0.02843	1
Biological Process (BP)	GO:0044087	regulation of cellular component biogenesis	325	7	2.93	0.02861	1	1
Biological Process (BP)	GO:0016043	cellular component organization	4186	49	37.8	0.02862	1	0.99685
Biological Process (BP)	GO:0043933	protein-containing complex subunit organization	1050	16	9.48	0.02888	1	1
Biological Process (BP)	GO:0046486	glycerolipid metabolic process	256	6	2.31	0.0291	0.17378	1
Biological Process (BP)	GO:0098656	anion transmembrane transport	257	6	2.32	0.02958	1	1
Biological Process (BP)	GO:0006879	cellular iron ion homeostasis	30	2	0.27	0.02991	0.23042	0.23042
Biological Process (BP)	GO:0060059	embryonic retina morphogenesis in camera-type eye	30	2	0.27	0.02991	0.02991	0.02991
Biological Process (BP)	GO:0034622	cellular protein-containing complex assembly	717	12	6.47	0.03	1	1
Biological Process (BP)	GO:0006974	cellular response to DNA damage stimulus	479	9	4.33	0.03044	0.03044	0.61068
Biological Process (BP)	GO:0015931	nucleobase-containing compound transport	131	4	1.18	0.03116	0.11232	1
Biological Process (BP)	GO:0016310	phosphorylation	1966	26	17.75	0.03137	0.03137	0.59603
Biological Process (BP)	GO:0070646	protein modification by small protein removal	132	4	1.19	0.03191	0.11423	1
Biological Process (BP)	GO:0007010	cytoskeleton organization	1068	16	9.64	0.03301	0.03301	0.96815
Biological Process (BP)	GO:0018108	peptidyl-tyrosine phosphorylation	197	5	1.78	0.0335	0.0335	0.0822
Biological Process (BP)	GO:0007599	hemostasis	78	3	0.7	0.03367	0.03367	0.39041
Biological Process (BP)	GO:0030901	midbrain development	32	2	0.29	0.0337	0.0337	0.0337
Biological Process (BP)	GO:0048534	hematopoietic or lymphoid organ development	489	9	4.42	0.03405	0.1329	0.83874
Biological Process (BP)	GO:0006401	RNA catabolic process	135	4	1.22	0.03424	1	1
Biological Process (BP)	GO:0031497	chromatin assembly	79	3	0.71	0.03477	0.03477	1
Biological Process (BP)	GO:0018212	peptidyl-tyrosine modification	200	5	1.81	0.03539	0.03539	0.37795
Biological Process (BP)	GO:0071704	organic substance metabolic process	10622	109	95.92	0.03547	0.29247	0.99888
Biological Process (BP)	GO:0009653	anatomical structure morphogenesis	2273	29	20.53	0.03549	1	0.99019
Biological Process (BP)	GO:0000722	telomere maintenance via recombination	4	1	0.04	0.03564	0.03564	0.03564
Biological Process (BP)	GO:0009452	7-methylguanosine RNA capping	4	1	0.04	0.03564	0.03564	1
Biological Process (BP)	GO:0010561	negative regulation of glycoprotein biosynthetic process	4	1	0.04	0.03564	0.03564	1
Biological Process (BP)	GO:0030260	entry into host cell	4	1	0.04	0.03564	0.03564	1
Biological Process (BP)	GO:0031204	posttranslational protein targeting to membrane, translocation	4	1	0.04	0.03564	0.03564	1
Biological Process (BP)	GO:0034405	response to fluid shear stress	4	1	0.04	0.03564	0.03564	1
Biological Process (BP)	GO:0035790	platelet-derived growth factor receptor-alpha signaling pathway	4	1	0.04	0.03564	0.03564	0.03564
Biological Process (BP)	GO:0036260	RNA capping	4	1	0.04	0.03564	0.03564	1
Biological Process (BP)	GO:0042985	negative regulation of amyloid precursor protein biosynthetic process	4	1	0.04	0.03564	0.03564	0.03564
Biological Process (BP)	GO:0043653	mitochondrial fragmentation involved in apoptotic process	4	1	0.04	0.03564	0.03564	1
Biological Process (BP)	GO:0043985	histone H4-R3 methylation	4	1	0.04	0.03564	0.03564	0.03564
Biological Process (BP)	GO:0044409	entry into host	4	1	0.04	0.03564	0.03564	1
Biological Process (BP)	GO:0045041	protein import into mitochondrial intermembrane space	4	1	0.04	0.03564	0.03564	1
Biological Process (BP)	GO:0046718	viral entry into host cell	4	1	0.04	0.03564	0.03564	0.03564
Biological Process (BP)	GO:0051806	entry into cell of other organism involved in symbiotic interaction	4	1	0.04	0.03564	0.03564	1
Biological Process (BP)	GO:0051828	entry into other organism involved in symbiotic interaction	4	1	0.04	0.03564	0.03564	1
Biological Process (BP)	GO:0070212	protein poly-ADP-ribosylation	4	1	0.04	0.03564	0.03564	0.03564
Biological Process (BP)	GO:0071421	manganese ion transmembrane transport	4	1	0.04	0.03564	0.03564	0.03564
Biological Process (BP)	GO:0071578	zinc ion import across plasma membrane	4	1	0.04	0.03564	0.03564	0.03564
Biological Process (BP)	GO:0090148	membrane fission	4	1	0.04	0.03564	1	1
Biological Process (BP)	GO:0098501	polynucleotide dephosphorylation	4	1	0.04	0.03564	0.03564	1
Biological Process (BP)	GO:1903019	negative regulation of glycoprotein metabolic process	4	1	0.04	0.03564	0.03564	1
Biological Process (BP)	GO:0048884	neuromast development	80	3	0.72	0.0359	0.0359	0.30867
Biological Process (BP)	GO:0048513	animal organ development	2660	33	24.02	0.03597	0.30729	0.98424
Biological Process (BP)	GO:0043010	camera-type eye development	417	8	3.77	0.03615	1	1
Biological Process (BP)	GO:0030178	negative regulation of Wnt signaling pathway	81	3	0.73	0.03704	0.03704	0.03704
Biological Process (BP)	GO:0002520	immune system development	497	9	4.49	0.03715	0.14131	0.80084
Biological Process (BP)	GO:0060538	skeletal muscle organ development	139	4	1.26	0.03749	0.03749	0.03749
Biological Process (BP)	GO:0001654	eye development	498	9	4.5	0.03755	1	0.83454
Biological Process (BP)	GO:0150063	visual system development	498	9	4.5	0.03755	1	1
Biological Process (BP)	GO:0033559	unsaturated fatty acid metabolic process	34	2	0.31	0.03768	0.03768	1
Biological Process (BP)	GO:0033554	cellular response to stress	913	14	8.24	0.03784	0.03784	0.87966
Biological Process (BP)	GO:0005975	carbohydrate metabolic process	421	8	3.8	0.0379	1	0.92407
Biological Process (BP)	GO:0046834	lipid phosphorylation	82	3	0.74	0.0382	0.0382	1
Biological Process (BP)	GO:0009887	animal organ morphogenesis	831	13	7.5	0.03893	1	1
Biological Process (BP)	GO:0006368	transcription elongation from RNA polymerase II promoter	35	2	0.32	0.03973	0.03973	1
Biological Process (BP)	GO:0008038	neuron recognition	35	2	0.32	0.03973	0.03973	0.03973
Biological Process (BP)	GO:0015698	inorganic anion transport	143	4	1.29	0.04092	0.04092	0.37311
Biological Process (BP)	GO:0051261	protein depolymerization	85	3	0.77	0.04178	0.04178	1
Biological Process (BP)	GO:0072659	protein localization to plasma membrane	85	3	0.77	0.04178	0.04178	0.04178
Biological Process (BP)	GO:0006260	DNA replication	144	4	1.3	0.0418	0.0418	0.30797
Biological Process (BP)	GO:0006099	tricarboxylic acid cycle	36	2	0.33	0.04182	0.04182	1
Biological Process (BP)	GO:0048262	determination of dorsal/ventral asymmetry	36	2	0.33	0.04182	0.04182	0.04182
Biological Process (BP)	GO:0072331	signal transduction by p53 class mediator	36	2	0.33	0.04182	0.04182	1
Biological Process (BP)	GO:0060249	anatomical structure homeostasis	145	4	1.31	0.0427	0.0427	1
Biological Process (BP)	GO:0016999	antibiotic metabolic process	86	3	0.78	0.04301	1	1
Biological Process (BP)	GO:0046474	glycerophospholipid biosynthetic process	86	3	0.78	0.04301	1	1
Biological Process (BP)	GO:0098869	cellular oxidant detoxification	86	3	0.78	0.04301	0.04301	0.04301
Biological Process (BP)	GO:0051172	negative regulation of nitrogen compound metabolic process	1019	15	9.2	0.04353	0.04353	1
Biological Process (BP)	GO:0006626	protein targeting to mitochondrion	37	2	0.33	0.04395	0.04395	1
Biological Process (BP)	GO:0070972	protein localization to endoplasmic reticulum	37	2	0.33	0.04395	0.04395	1
Biological Process (BP)	GO:0000972	transcription-dependent tethering of RNA polymerase II gene DNA at nuclear periphery	5	1	0.05	0.04435	0.04435	0.04435
Biological Process (BP)	GO:0006297	nucleotide-excision repair, DNA gap filling	5	1	0.05	0.04435	0.04435	0.04435
Biological Process (BP)	GO:0006498	N-terminal protein lipidation	5	1	0.05	0.04435	0.04435	1
Biological Process (BP)	GO:0007175	negative regulation of epidermal growth factor-activated receptor activity	5	1	0.05	0.04435	0.04435	0.04435
Biological Process (BP)	GO:0007176	regulation of epidermal growth factor-activated receptor activity	5	1	0.05	0.04435	0.04435	1
Biological Process (BP)	GO:0030242	autophagy of peroxisome	5	1	0.05	0.04435	0.04435	0.04435
Biological Process (BP)	GO:0032785	negative regulation of DNA-templated transcription, elongation	5	1	0.05	0.04435	0.04435	1
Biological Process (BP)	GO:0034244	negative regulation of transcription elongation from RNA polymerase II promoter	5	1	0.05	0.04435	0.04435	1
Biological Process (BP)	GO:0048312	intracellular distribution of mitochondria	5	1	0.05	0.04435	0.04435	0.04435
Biological Process (BP)	GO:0048823	nucleate erythrocyte development	5	1	0.05	0.04435	0.04435	0.04435
Biological Process (BP)	GO:0048913	anterior lateral line nerve glial cell differentiation	5	1	0.05	0.04435	0.04435	1
Biological Process (BP)	GO:0048914	myelination of anterior lateral line nerve axons	5	1	0.05	0.04435	0.04435	0.04435
Biological Process (BP)	GO:0048939	anterior lateral line nerve glial cell development	5	1	0.05	0.04435	0.04435	1
Biological Process (BP)	GO:0048940	anterior lateral line nerve glial cell morphogenesis involved in differentiation	5	1	0.05	0.04435	0.04435	1
Biological Process (BP)	GO:0051353	positive regulation of oxidoreductase activity	5	1	0.05	0.04435	0.04435	1
Biological Process (BP)	GO:0060343	trabecula formation	5	1	0.05	0.04435	0.04435	1
Biological Process (BP)	GO:0060347	heart trabecula formation	5	1	0.05	0.04435	0.04435	0.04435
Biological Process (BP)	GO:0072334	UDP-galactose transmembrane transport	5	1	0.05	0.04435	0.04435	1
Biological Process (BP)	GO:1904184	positive regulation of pyruvate dehydrogenase activity	5	1	0.05	0.04435	0.04435	0.04435
Biological Process (BP)	GO:2000738	positive regulation of stem cell differentiation	5	1	0.05	0.04435	0.04435	1
Biological Process (BP)	GO:0042074	cell migration involved in gastrulation	88	3	0.79	0.04553	0.04553	0.04553
Biological Process (BP)	GO:0000288	nuclear-transcribed mRNA catabolic process, deadenylation-dependent decay	38	2	0.34	0.04612	0.04612	1
Biological Process (BP)	GO:0048747	muscle fiber development	89	3	0.8	0.04682	0.04682	0.04682
Biological Process (BP)	GO:1902476	chloride transmembrane transport	89	3	0.8	0.04682	0.04682	0.04682
Biological Process (BP)	GO:0006281	DNA repair	363	7	3.28	0.04725	0.04725	0.27772
Biological Process (BP)	GO:0006650	glycerophospholipid metabolic process	217	5	1.96	0.0474	0.27551	1
Biological Process (BP)	GO:0071702	organic substance transport	1577	21	14.24	0.04767	1	0.96912
Biological Process (BP)	GO:0090504	epiboly	90	3	0.81	0.04812	0.04812	1
Biological Process (BP)	GO:0030833	regulation of actin filament polymerization	151	4	1.36	0.04829	0.04829	1
Biological Process (BP)	GO:0001837	epithelial to mesenchymal transition	39	2	0.35	0.04833	0.04833	0.04833
Biological Process (BP)	GO:0006629	lipid metabolic process	859	13	7.76	0.04843	0.13828	1
Biological Process (BP)	GO:0006333	chromatin assembly or disassembly	91	3	0.82	0.04944	0.04944	1
Biological Process (BP)	GO:0006821	chloride transport	91	3	0.82	0.04944	0.04944	1
Biological Process (BP)	GO:0016236	macroautophagy	91	3	0.82	0.04944	0.04944	1
Cellular Component (CC)	GO:0044444	cytoplasmic part	4791	65	41.75	6.5e-05	0.0019	0.8842
Cellular Component (CC)	GO:0043229	intracellular organelle	9628	110	83.91	7.9e-05	0.026	0.5347
Cellular Component (CC)	GO:0044422	organelle part	4733	63	41.25	0.00016	0.2357	0.9919
Cellular Component (CC)	GO:0005622	intracellular	11979	128	104.4	0.00025	0.2713	0.6765
Cellular Component (CC)	GO:0044424	intracellular part	11979	128	104.4	0.00025	0.2713	0.6199
Cellular Component (CC)	GO:0044446	intracellular organelle part	4509	60	39.3	0.00025	0.003	0.9839
Cellular Component (CC)	GO:0043226	organelle	9861	110	85.94	0.00025	0.0548	0.6788
Cellular Component (CC)	GO:0005737	cytoplasm	7417	88	64.64	0.00026	0.2022	0.322
Cellular Component (CC)	GO:0016323	basolateral plasma membrane	53	4	0.46	0.00117	0.0012	0.0012
Cellular Component (CC)	GO:0005777	peroxisome	94	5	0.82	0.0014	0.0014	1
Cellular Component (CC)	GO:0042579	microbody	94	5	0.82	0.0014	1	0.0126
Cellular Component (CC)	GO:0005623	cell	15099	149	131.59	0.00236	0.2931	0.5754
Cellular Component (CC)	GO:0010008	endosome membrane	119	5	1.04	0.00391	0.215	0.0039
Cellular Component (CC)	GO:0005768	endosome	292	8	2.54	0.00419	0.0877	0.1333
Cellular Component (CC)	GO:0043231	intracellular membrane-bounded organelle	8046	88	70.12	0.0045	0.0297	0.7176
Cellular Component (CC)	GO:0005765	lysosomal membrane	78	4	0.68	0.00482	0.0294	0.0048
Cellular Component (CC)	GO:0098852	lytic vacuole membrane	78	4	0.68	0.00482	0.0294	1
Cellular Component (CC)	GO:0099512	supramolecular fiber	516	11	4.5	0.00573	0.0057	0.0461
Cellular Component (CC)	GO:0099080	supramolecular complex	519	11	4.52	0.00598	1	1
Cellular Component (CC)	GO:0099081	supramolecular polymer	519	11	4.52	0.00598	1	0.5451
Cellular Component (CC)	GO:0043227	membrane-bounded organelle	8471	91	73.83	0.0064	0.0523	0.7214
Cellular Component (CC)	GO:0044440	endosomal part	134	5	1.17	0.00644	0.2626	1
Cellular Component (CC)	GO:0012505	endomembrane system	1983	28	17.28	0.00736	0.03	0.5395
Cellular Component (CC)	GO:0031090	organelle membrane	1198	19	10.44	0.00859	0.0475	0.922
Cellular Component (CC)	GO:0005691	U6atac snRNP	1	1	0.01	0.00872	0.0087	0.0087
Cellular Component (CC)	GO:0036019	endolysosome	1	1	0.01	0.00872	1	1
Cellular Component (CC)	GO:0036020	endolysosome membrane	1	1	0.01	0.00872	0.0087	1
Cellular Component (CC)	GO:0043293	apoptosome	1	1	0.01	0.00872	0.0087	0.0087
Cellular Component (CC)	GO:0071001	U4/U6 snRNP	1	1	0.01	0.00872	0.0087	0.0087
Cellular Component (CC)	GO:0016604	nuclear body	93	4	0.81	0.00893	0.0089	0.0089
Cellular Component (CC)	GO:0031901	early endosome membrane	17	2	0.15	0.00943	0.0094	1
Cellular Component (CC)	GO:0005739	mitochondrion	1059	17	9.23	0.01137	0.0114	0.0927
Cellular Component (CC)	GO:0030173	integral component of Golgi membrane	55	3	0.48	0.01226	0.0123	0.0123
Cellular Component (CC)	GO:0031228	intrinsic component of Golgi membrane	55	3	0.48	0.01226	0.0123	1
Cellular Component (CC)	GO:0044665	MLL1/2 complex	20	2	0.17	0.01295	0.0129	1
Cellular Component (CC)	GO:0045178	basal part of cell	20	2	0.17	0.01295	0.0129	0.0129
Cellular Component (CC)	GO:0071339	MLL1 complex	20	2	0.17	0.01295	0.0129	0.0129
Cellular Component (CC)	GO:0031974	membrane-enclosed lumen	1338	20	11.66	0.01301	0.0688	1
Cellular Component (CC)	GO:0043233	organelle lumen	1338	20	11.66	0.01301	0.0688	0.9067
Cellular Component (CC)	GO:0070013	intracellular organelle lumen	1338	20	11.66	0.01301	0.0688	0.9004
Cellular Component (CC)	GO:0016605	PML body	21	2	0.18	0.01423	0.0142	1
Cellular Component (CC)	GO:0090734	site of DNA damage	21	2	0.18	0.01423	0.0142	0.0142
Cellular Component (CC)	GO:0031301	integral component of organelle membrane	165	5	1.44	0.01492	0.0149	1
Cellular Component (CC)	GO:0044464	cell part	14948	144	130.27	0.01501	0.6197	0.9325
Cellular Component (CC)	GO:0031300	intrinsic component of organelle membrane	169	5	1.47	0.01639	0.0164	1
Cellular Component (CC)	GO:0001518	voltage-gated sodium channel complex	23	2	0.2	0.01695	0.0169	0.0169
Cellular Component (CC)	GO:0033186	CAF-1 complex	2	1	0.02	0.01735	0.0174	0.0174
Cellular Component (CC)	GO:0042719	mitochondrial intermembrane space protein transporter complex	2	1	0.02	0.01735	0.0174	0.0174
Cellular Component (CC)	GO:0044611	nuclear pore inner ring	2	1	0.02	0.01735	0.0174	0.0174
Cellular Component (CC)	GO:1990423	RZZ complex	2	1	0.02	0.01735	0.0174	0.0174
Cellular Component (CC)	GO:0044433	cytoplasmic vesicle part	305	7	2.66	0.01779	0.2333	0.572
Cellular Component (CC)	GO:0098805	whole membrane	531	10	4.63	0.01835	0.1534	1
Cellular Component (CC)	GO:0044451	nucleoplasm part	464	9	4.04	0.02085	0.2135	1
Cellular Component (CC)	GO:0098588	bounding membrane of organelle	798	13	6.95	0.0229	0.135	0.9021
Cellular Component (CC)	GO:0030427	site of polarized growth	27	2	0.24	0.02299	0.023	0.023
Cellular Component (CC)	GO:0044428	nuclear part	1617	22	14.09	0.02491	0.1033	0.9468
Cellular Component (CC)	GO:0098590	plasma membrane region	403	8	3.51	0.02535	0.351	0.8174
Cellular Component (CC)	GO:0000275	mitochondrial proton-transporting ATP synthase complex, catalytic core F(1)	3	1	0.03	0.02592	0.0259	0.0259
Cellular Component (CC)	GO:0000811	GINS complex	3	1	0.03	0.02592	0.0259	0.0259
Cellular Component (CC)	GO:0030870	Mre11 complex	3	1	0.03	0.02592	0.0259	0.0259
Cellular Component (CC)	GO:0031251	PAN complex	3	1	0.03	0.02592	0.0259	0.0259
Cellular Component (CC)	GO:0034271	phosphatidylinositol 3-kinase complex, class III, type I	3	1	0.03	0.02592	0.0259	0.0259
Cellular Component (CC)	GO:0034272	phosphatidylinositol 3-kinase complex, class III, type II	3	1	0.03	0.02592	0.0259	0.0259
Cellular Component (CC)	GO:0061574	ASAP complex	3	1	0.03	0.02592	0.0259	0.0259
Cellular Component (CC)	GO:1990415	Pex17p-Pex14p docking complex	3	1	0.03	0.02592	0.0259	1
Cellular Component (CC)	GO:1990429	peroxisomal importomer complex	3	1	0.03	0.02592	0.0259	0.0259
Cellular Component (CC)	GO:0030017	sarcomere	133	4	1.16	0.02921	0.0292	0.1373
Cellular Component (CC)	GO:0044449	contractile fiber part	134	4	1.17	0.02991	0.0299	1
Cellular Component (CC)	GO:0005774	vacuolar membrane	135	4	1.18	0.03062	0.111	1
Cellular Component (CC)	GO:0044437	vacuolar part	136	4	1.19	0.03135	0.1128	1
Cellular Component (CC)	GO:0034706	sodium channel complex	32	2	0.28	0.03158	0.0316	1
Cellular Component (CC)	GO:0005770	late endosome	79	3	0.69	0.03179	0.0318	0.0318
Cellular Component (CC)	GO:0030016	myofibril	137	4	1.19	0.03208	0.0321	1
Cellular Component (CC)	GO:0043292	contractile fiber	138	4	1.2	0.03282	0.0328	1
Cellular Component (CC)	GO:0098800	inner mitochondrial membrane protein complex	138	4	1.2	0.03282	0.0328	1
Cellular Component (CC)	GO:0030864	cortical actin cytoskeleton	33	2	0.29	0.03342	0.0334	0.0334
Cellular Component (CC)	GO:0030991	intraciliary transport particle A	4	1	0.03	0.03441	0.0344	0.0344
Cellular Component (CC)	GO:0031313	extrinsic component of endosome membrane	4	1	0.03	0.03441	0.0344	1
Cellular Component (CC)	GO:0045180	basal cortex	4	1	0.03	0.03441	0.0344	1
Cellular Component (CC)	GO:0005764	lysosome	206	5	1.8	0.03462	0.1033	0.6683
Cellular Component (CC)	GO:0000323	lytic vacuole	207	5	1.8	0.03523	0.1046	1
Cellular Component (CC)	GO:0030027	lamellipodium	34	2	0.3	0.03531	0.0353	0.0353
Cellular Component (CC)	GO:0031967	organelle envelope	593	10	5.17	0.03547	0.0355	1
Cellular Component (CC)	GO:0031975	envelope	593	10	5.17	0.03547	0.0355	1
Cellular Component (CC)	GO:0043228	non-membrane-bounded organelle	2475	30	21.57	0.03856	0.0386	0.7853
Cellular Component (CC)	GO:0043232	intracellular non-membrane-bounded organelle	2475	30	21.57	0.03856	0.0386	0.9334
Cellular Component (CC)	GO:0031252	cell leading edge	86	3	0.75	0.03938	0.0394	1
Cellular Component (CC)	GO:0005787	signal peptidase complex	5	1	0.04	0.04283	0.0428	0.0428
Cellular Component (CC)	GO:0031261	DNA replication preinitiation complex	5	1	0.04	0.04283	0.0428	1
Cellular Component (CC)	GO:0032021	NELF complex	5	1	0.04	0.04283	0.0428	0.0428
Cellular Component (CC)	GO:0035032	phosphatidylinositol 3-kinase complex, class III	5	1	0.04	0.04283	0.0428	1
Cellular Component (CC)	GO:0045261	proton-transporting ATP synthase complex, catalytic core F(1)	5	1	0.04	0.04283	0.0428	1
Cellular Component (CC)	GO:0044438	microbody part	39	2	0.34	0.04535	0.0454	1
Cellular Component (CC)	GO:0044439	peroxisomal part	39	2	0.34	0.04535	0.0454	1
Cellular Component (CC)	GO:0005789	endoplasmic reticulum membrane	453	8	3.95	0.04548	0.0455	0.2347
Cellular Component (CC)	GO:0043296	apical junction complex	93	3	0.81	0.04781	0.0478	0.0478
Cellular Component (CC)	GO:0098827	endoplasmic reticulum subcompartment	461	8	4.02	0.04946	0.0495	0.3924
Cellular Component (CC)	GO:0030863	cortical cytoskeleton	41	2	0.36	0.04963	0.0496	1
Cellular Component (CC)	GO:0031902	late endosome membrane	41	2	0.36	0.04963	0.0496	1
Cellular Component (CC)	GO:0042175	nuclear outer membrane-endoplasmic reticulum membrane network	462	8	4.03	0.04998	0.05	0.3924
Molecular Function (MF)	GO:0003824	catalytic activity	8022	94	68.13	0.00011	0.01212	0.99978
Molecular Function (MF)	GO:0008131	primary amine oxidase activity	4	2	0.03	0.00043	0.00043	0.00043
Molecular Function (MF)	GO:0046912	transferase activity, transferring acyl groups, acyl groups converted into alkyl on transfer	6	2	0.05	0.00105	0.00105	0.00105
Molecular Function (MF)	GO:0015137	citrate transmembrane transporter activity	7	2	0.06	0.00147	0.00147	0.00147
Molecular Function (MF)	GO:0015142	tricarboxylic acid transmembrane transporter activity	7	2	0.06	0.00147	1	1
Molecular Function (MF)	GO:0017153	sodium:dicarboxylate symporter activity	7	2	0.06	0.00147	0.00147	0.00147
Molecular Function (MF)	GO:0042895	antibiotic transmembrane transporter activity	7	2	0.06	0.00147	1	1
Molecular Function (MF)	GO:0016638	oxidoreductase activity, acting on the CH-NH2 group of donors	28	3	0.24	0.00169	1	1
Molecular Function (MF)	GO:0016817	hydrolase activity, acting on acid anhydrides	1151	20	9.78	0.00197	0.03656	0.44091
Molecular Function (MF)	GO:0015141	succinate transmembrane transporter activity	9	2	0.08	0.00248	0.00248	0.00248
Molecular Function (MF)	GO:0003678	DNA helicase activity	69	4	0.59	0.00284	0.00284	0.00284
Molecular Function (MF)	GO:0016303	1-phosphatidylinositol-3-kinase activity	10	2	0.08	0.00309	0.00309	0.00309
Molecular Function (MF)	GO:0035004	phosphatidylinositol 3-kinase activity	10	2	0.08	0.00309	1	1
Molecular Function (MF)	GO:0004000	adenosine deaminase activity	11	2	0.09	0.00375	0.00375	0.00375
Molecular Function (MF)	GO:0005310	dicarboxylic acid transmembrane transporter activity	38	3	0.32	0.00409	0.21741	1
Molecular Function (MF)	GO:0016462	pyrophosphatase activity	1144	19	9.72	0.00416	0.0647	0.8228
Molecular Function (MF)	GO:0016818	hydrolase activity, acting on acid anhydrides, in phosphorus-containing anhydrides	1146	19	9.73	0.00424	0.06548	1
Molecular Function (MF)	GO:0015165	pyrimidine nucleotide-sugar transmembrane transporter activity	13	2	0.11	0.00526	0.09686	0.00526
Molecular Function (MF)	GO:0017111	nucleoside-triphosphatase activity	1090	18	9.26	0.00556	0.04782	0.47936
Molecular Function (MF)	GO:0008509	anion transmembrane transporter activity	319	8	2.71	0.00611	0.11857	1
Molecular Function (MF)	GO:0048038	quinone binding	14	2	0.12	0.00611	0.00611	0.00611
Molecular Function (MF)	GO:0051539	4 iron, 4 sulfur cluster binding	48	3	0.41	0.00789	0.00789	0.00789
Molecular Function (MF)	GO:0052742	phosphatidylinositol kinase activity	16	2	0.14	0.00796	1	1
Molecular Function (MF)	GO:0004386	helicase activity	146	5	1.24	0.00827	0.47623	1
Molecular Function (MF)	GO:1901505	carbohydrate derivative transmembrane transporter activity	49	3	0.42	0.00835	0.06223	1
Molecular Function (MF)	GO:0001004	RNA polymerase III transcription regulator recruiting activity	1	1	0.01	0.00849	0.00849	0.00849
Molecular Function (MF)	GO:0001134	transcription regulator recruiting activity	1	1	0.01	0.00849	1	1
Molecular Function (MF)	GO:0001618	virus receptor activity	1	1	0.01	0.00849	0.00849	0.00849
Molecular Function (MF)	GO:0004370	glycerol kinase activity	1	1	0.01	0.00849	0.00849	0.00849
Molecular Function (MF)	GO:0004375	glycine dehydrogenase (decarboxylating) activity	1	1	0.01	0.00849	0.00849	0.00849
Molecular Function (MF)	GO:0004484	mRNA guanylyltransferase activity	1	1	0.01	0.00849	0.00849	0.00849
Molecular Function (MF)	GO:0004573	mannosyl-oligosaccharide glucosidase activity	1	1	0.01	0.00849	0.00849	0.00849
Molecular Function (MF)	GO:0005053	peroxisome matrix targeting signal-2 binding	1	1	0.01	0.00849	0.00849	0.00849
Molecular Function (MF)	GO:0005460	UDP-glucose transmembrane transporter activity	1	1	0.01	0.00849	0.00849	1
Molecular Function (MF)	GO:0008812	choline dehydrogenase activity	1	1	0.01	0.00849	0.00849	0.00849
Molecular Function (MF)	GO:0016642	oxidoreductase activity, acting on the CH-NH2 group of donors, disulfide as acceptor	1	1	0.01	0.00849	1	1
Molecular Function (MF)	GO:0050355	triphosphatase activity	1	1	0.01	0.00849	0.00849	0.00849
Molecular Function (MF)	GO:0051880	G-quadruplex DNA binding	1	1	0.01	0.00849	0.00849	0.00849
Molecular Function (MF)	GO:0052597	diamine oxidase activity	1	1	0.01	0.00849	0.00849	0.00849
Molecular Function (MF)	GO:0104005	hijacked molecular function	1	1	0.01	0.00849	1	1
Molecular Function (MF)	GO:0016787	hydrolase activity	3235	40	27.48	0.00883	0.11562	0.99032
Molecular Function (MF)	GO:0005338	nucleotide-sugar transmembrane transporter activity	17	2	0.14	0.00898	0.12702	1
Molecular Function (MF)	GO:0016491	oxidoreductase activity	974	16	8.27	0.00919	0.11101	1
Molecular Function (MF)	GO:0015556	C4-dicarboxylate transmembrane transporter activity	18	2	0.15	0.01004	1	1
Molecular Function (MF)	GO:0008408	3'-5' exonuclease activity	55	3	0.47	0.01145	0.01145	1
Molecular Function (MF)	GO:0043138	3'-5' DNA helicase activity	20	2	0.17	0.01233	0.01233	1
Molecular Function (MF)	GO:0042393	histone binding	109	4	0.93	0.01407	0.01407	0.01407
Molecular Function (MF)	GO:0005248	voltage-gated sodium channel activity	22	2	0.19	0.01483	0.01483	0.01483
Molecular Function (MF)	GO:0016641	oxidoreductase activity, acting on the CH-NH2 group of donors, oxygen as acceptor	22	2	0.19	0.01483	1	1
Molecular Function (MF)	GO:0030971	receptor tyrosine kinase binding	22	2	0.19	0.01483	0.01483	0.01483
Molecular Function (MF)	GO:0042162	telomeric DNA binding	22	2	0.19	0.01483	0.01483	0.01483
Molecular Function (MF)	GO:0016772	transferase activity, transferring phosphorus-containing groups	1588	22	13.49	0.01629	0.10824	0.92057
Molecular Function (MF)	GO:0051287	NAD binding	63	3	0.54	0.01651	0.01651	0.01651
Molecular Function (MF)	GO:0003875	ADP-ribosylarginine hydrolase activity	2	1	0.02	0.01691	0.01691	0.01691
Molecular Function (MF)	GO:0003878	ATP citrate synthase activity	2	1	0.02	0.01691	0.01691	1
Molecular Function (MF)	GO:0004651	polynucleotide 5'-phosphatase activity	2	1	0.02	0.01691	0.01691	0.01691
Molecular Function (MF)	GO:0004828	serine-tRNA ligase activity	2	1	0.02	0.01691	0.01691	0.01691
Molecular Function (MF)	GO:0005018	platelet-derived growth factor alpha-receptor activity	2	1	0.02	0.01691	0.01691	0.01691
Molecular Function (MF)	GO:0008192	RNA guanylyltransferase activity	2	1	0.02	0.01691	1	1
Molecular Function (MF)	GO:0008310	single-stranded DNA 3'-5' exodeoxyribonuclease activity	2	1	0.02	0.01691	0.01691	0.01691
Molecular Function (MF)	GO:0008391	arachidonic acid monooxygenase activity	2	1	0.02	0.01691	0.01691	0.01691
Molecular Function (MF)	GO:0015086	cadmium ion transmembrane transporter activity	2	1	0.02	0.01691	0.01691	0.01691
Molecular Function (MF)	GO:0015136	sialic acid transmembrane transporter activity	2	1	0.02	0.01691	0.01691	0.01691
Molecular Function (MF)	GO:0030060	L-malate dehydrogenase activity	2	1	0.02	0.01691	0.01691	0.01691
Molecular Function (MF)	GO:0061463	O-acetyl-ADP-ribose deacetylase activity	2	1	0.02	0.01691	0.01691	0.01691
Molecular Function (MF)	GO:1990931	RNA N6-methyladenosine dioxygenase activity	2	1	0.02	0.01691	0.01691	0.01691
Molecular Function (MF)	GO:0016740	transferase activity	3388	40	28.78	0.01816	0.12209	0.9935
Molecular Function (MF)	GO:0015296	anion:cation symporter activity	25	2	0.21	0.01894	0.01894	0.10454
Molecular Function (MF)	GO:0017069	snRNA binding	25	2	0.21	0.01894	0.01894	0.01894
Molecular Function (MF)	GO:0015035	protein disulfide oxidoreductase activity	27	2	0.23	0.02192	0.02192	0.02192
Molecular Function (MF)	GO:0015294	solute:cation symporter activity	127	4	1.08	0.02325	0.26773	1
Molecular Function (MF)	GO:0004683	calmodulin-dependent protein kinase activity	29	2	0.25	0.02507	0.02507	0.02507
Molecular Function (MF)	GO:0003844	1,4-alpha-glucan branching enzyme activity	3	1	0.03	0.02527	0.02527	0.02527
Molecular Function (MF)	GO:0004142	diacylglycerol cholinephosphotransferase activity	3	1	0.03	0.02527	0.02527	0.02527
Molecular Function (MF)	GO:0005017	platelet-derived growth factor-activated receptor activity	3	1	0.03	0.02527	0.02527	1
Molecular Function (MF)	GO:0008466	glycogenin glucosyltransferase activity	3	1	0.03	0.02527	0.02527	0.02527
Molecular Function (MF)	GO:0035243	protein-arginine omega-N symmetric methyltransferase activity	3	1	0.03	0.02527	0.02527	0.02527
Molecular Function (MF)	GO:0035515	oxidative RNA demethylase activity	3	1	0.03	0.02527	0.02527	1
Molecular Function (MF)	GO:0044020	histone methyltransferase activity (H4-R3 specific)	3	1	0.03	0.02527	0.02527	0.02527
Molecular Function (MF)	GO:0070568	guanylyltransferase activity	3	1	0.03	0.02527	1	1
Molecular Function (MF)	GO:0004527	exonuclease activity	76	3	0.65	0.02698	0.02698	0.23085
Molecular Function (MF)	GO:0016651	oxidoreductase activity, acting on NAD(P)H	76	3	0.65	0.02698	0.02698	0.29324
Molecular Function (MF)	GO:0022804	active transmembrane transporter activity	420	8	3.57	0.02759	0.1364	1
Molecular Function (MF)	GO:0015103	inorganic anion transmembrane transporter activity	135	4	1.15	0.02828	0.02828	1
Molecular Function (MF)	GO:0017124	SH3 domain binding	31	2	0.26	0.0284	0.0284	0.0284
Molecular Function (MF)	GO:0140097	catalytic activity, acting on DNA	201	5	1.71	0.02883	0.67041	1
Molecular Function (MF)	GO:0004843	thiol-dependent ubiquitin-specific protease activity	78	3	0.66	0.02885	0.02885	0.02885
Molecular Function (MF)	GO:0051536	iron-sulfur cluster binding	80	3	0.68	0.03077	1	1
Molecular Function (MF)	GO:0051540	metal cluster binding	80	3	0.68	0.03077	1	1
Molecular Function (MF)	GO:0003746	translation elongation factor activity	33	2	0.28	0.0319	0.0319	0.0319
Molecular Function (MF)	GO:0019239	deaminase activity	33	2	0.28	0.0319	1	1
Molecular Function (MF)	GO:0048037	cofactor binding	600	10	5.1	0.03289	0.46955	0.65361
Molecular Function (MF)	GO:0008514	organic anion transmembrane transporter activity	209	5	1.78	0.03329	0.49784	1
Molecular Function (MF)	GO:0003994	aconitate hydratase activity	4	1	0.03	0.03355	0.03355	0.03355
Molecular Function (MF)	GO:0004517	nitric-oxide synthase activity	4	1	0.03	0.03355	0.03355	0.03355
Molecular Function (MF)	GO:0004649	poly(ADP-ribose) glycohydrolase activity	4	1	0.03	0.03355	0.03355	0.03355
Molecular Function (MF)	GO:0005068	transmembrane receptor protein tyrosine kinase adaptor activity	4	1	0.03	0.03355	0.03355	1
Molecular Function (MF)	GO:0005384	manganese ion transmembrane transporter activity	4	1	0.03	0.03355	0.03355	0.03355
Molecular Function (MF)	GO:0008022	protein C-terminus binding	4	1	0.03	0.03355	0.03355	0.03355
Molecular Function (MF)	GO:0035241	protein-arginine omega-N monomethyltransferase activity	4	1	0.03	0.03355	0.03355	0.03355
Molecular Function (MF)	GO:0050220	prostaglandin-E synthase activity	4	1	0.03	0.03355	0.03355	0.03355
Molecular Function (MF)	GO:0098518	polynucleotide phosphatase activity	4	1	0.03	0.03355	0.03355	1
Molecular Function (MF)	GO:1990404	protein ADP-ribosylase activity	4	1	0.03	0.03355	0.03355	0.03355
Molecular Function (MF)	GO:0008013	beta-catenin binding	34	2	0.29	0.0337	0.0337	0.0337
Molecular Function (MF)	GO:0008092	cytoskeletal protein binding	868	13	7.37	0.03468	0.03468	0.63449
Molecular Function (MF)	GO:0022857	transmembrane transporter activity	1431	19	12.15	0.03601	0.14043	0.82949
Molecular Function (MF)	GO:0016209	antioxidant activity	86	3	0.73	0.03696	0.03696	0.14694
Molecular Function (MF)	GO:0005343	organic acid:sodium symporter activity	36	2	0.31	0.03744	1	1
Molecular Function (MF)	GO:0000166	nucleotide binding	3464	39	29.42	0.03821	0.03821	0.68751
Molecular Function (MF)	GO:1901265	nucleoside phosphate binding	3464	39	29.42	0.03821	0.03821	1
Molecular Function (MF)	GO:0016814	hydrolase activity, acting on carbon-nitrogen (but not peptide) bonds, in cyclic amidines	37	2	0.31	0.03936	1	1
Molecular Function (MF)	GO:0005342	organic acid transmembrane transporter activity	152	4	1.29	0.04095	0.33899	1
Molecular Function (MF)	GO:0016798	hydrolase activity, acting on glycosyl bonds	152	4	1.29	0.04095	0.13622	1
Molecular Function (MF)	GO:0046943	carboxylic acid transmembrane transporter activity	152	4	1.29	0.04095	0.33899	1
Molecular Function (MF)	GO:0005272	sodium channel activity	38	2	0.32	0.04132	0.04132	1
Molecular Function (MF)	GO:0015036	disulfide oxidoreductase activity	38	2	0.32	0.04132	0.04132	1
Molecular Function (MF)	GO:0003988	acetyl-CoA C-acyltransferase activity	5	1	0.04	0.04176	0.04176	0.04176
Molecular Function (MF)	GO:0004051	arachidonate 5-lipoxygenase activity	5	1	0.04	0.04176	0.04176	0.04176
Molecular Function (MF)	GO:0004741	[pyruvate dehydrogenase (lipoamide)] phosphatase activity	5	1	0.04	0.04176	0.04176	0.04176
Molecular Function (MF)	GO:0004938	alpha2-adrenergic receptor activity	5	1	0.04	0.04176	0.04176	0.04176
Molecular Function (MF)	GO:0005381	iron ion transmembrane transporter activity	5	1	0.04	0.04176	0.04176	0.04176
Molecular Function (MF)	GO:0005459	UDP-galactose transmembrane transporter activity	5	1	0.04	0.04176	0.04176	1
Molecular Function (MF)	GO:0008184	glycogen phosphorylase activity	5	1	0.04	0.04176	0.04176	0.04176
Molecular Function (MF)	GO:0008297	single-stranded DNA exodeoxyribonuclease activity	5	1	0.04	0.04176	0.04176	1
Molecular Function (MF)	GO:0016149	translation release factor activity, codon specific	5	1	0.04	0.04176	0.04176	0.04176
Molecular Function (MF)	GO:0047522	15-oxoprostaglandin 13-oxidase activity	5	1	0.04	0.04176	0.04176	0.04176
Molecular Function (MF)	GO:0070034	telomerase RNA binding	5	1	0.04	0.04176	0.04176	0.04176
Molecular Function (MF)	GO:0102250	linear malto-oligosaccharide phosphorylase activity	5	1	0.04	0.04176	0.04176	0.04176
Molecular Function (MF)	GO:0102499	SHG alpha-glucan phosphorylase activity	5	1	0.04	0.04176	0.04176	0.04176
Molecular Function (MF)	GO:0008276	protein methyltransferase activity	91	3	0.77	0.04256	0.04256	1
Molecular Function (MF)	GO:0004725	protein tyrosine phosphatase activity	154	4	1.31	0.04262	0.04262	0.04262
Molecular Function (MF)	GO:1990782	protein tyrosine kinase binding	39	2	0.33	0.04331	0.04331	1
Molecular Function (MF)	GO:0015108	chloride transmembrane transporter activity	92	3	0.78	0.04373	0.04373	0.43767
Molecular Function (MF)	GO:0043022	ribosome binding	40	2	0.34	0.04534	0.04534	0.04534
Molecular Function (MF)	GO:0015293	symporter activity	158	4	1.34	0.04608	0.3633	1
Molecular Function (MF)	GO:0016746	transferase activity, transferring acyl groups	305	6	2.59	0.04647	0.24455	0.85587
Molecular Function (MF)	GO:0016860	intramolecular oxidoreductase activity	42	2	0.36	0.04951	0.04951	1
Molecular Function (MF)	GO:0003726	double-stranded RNA adenosine deaminase activity	6	1	0.05	0.0499	0.0499	1
Molecular Function (MF)	GO:0004095	carnitine O-palmitoyltransferase activity	6	1	0.05	0.0499	0.0499	0.0499
Molecular Function (MF)	GO:0004464	leukotriene-C4 synthase activity	6	1	0.05	0.0499	0.0499	0.0499
Molecular Function (MF)	GO:0008379	thioredoxin peroxidase activity	6	1	0.05	0.0499	0.0499	0.0499
Molecular Function (MF)	GO:0008469	histone-arginine N-methyltransferase activity	6	1	0.05	0.0499	0.0499	1
Molecular Function (MF)	GO:0009378	four-way junction helicase activity	6	1	0.05	0.0499	0.0499	1
Molecular Function (MF)	GO:0016416	O-palmitoyltransferase activity	6	1	0.05	0.0499	0.0499	1
Molecular Function (MF)	GO:0017169	CDP-alcohol phosphatidyltransferase activity	6	1	0.05	0.0499	0.0499	1
Molecular Function (MF)	GO:0043047	single-stranded telomeric DNA binding	6	1	0.05	0.0499	0.0499	1
Molecular Function (MF)	GO:0072345	NAADP-sensitive calcium-release channel activity	6	1	0.05	0.0499	0.0499	0.0499
Molecular Function (MF)	GO:0098847	sequence-specific single stranded DNA binding	6	1	0.05	0.0499	0.0499	1

## Sheet: Table S24
Table S24. GO enrichment of genes with convergent amino acid substitution between Mormyroidea and Malapterurus_electricus.
Category	GO ID	Term	Annotated	Significant	Expected	classicFisher	elimFisher	weightFisher
Biological Process (BP)	GO:0071840	cellular component organization or biogenesis	4360	377	284.45	4.8e-10	0.08383	1
Biological Process (BP)	GO:0007275	multicellular organism development	4280	365	279.23	5.6e-09	0.12033	1
Biological Process (BP)	GO:0048731	system development	3748	325	244.52	9.6e-09	0.12594	1
Biological Process (BP)	GO:0009888	tissue development	1589	160	103.67	1.6e-08	0.03669	1
Biological Process (BP)	GO:0006996	organelle organization	2663	243	173.74	1.8e-08	0.01545	1
Biological Process (BP)	GO:0048856	anatomical structure development	4683	390	305.53	2.3e-08	1	1
Biological Process (BP)	GO:0016043	cellular component organization	4186	354	273.1	2.7e-08	0.11303	1
Biological Process (BP)	GO:0009653	anatomical structure morphogenesis	2273	212	148.29	3.3e-08	1	1
Biological Process (BP)	GO:0032502	developmental process	4869	398	317.66	1.4e-07	1	1
Biological Process (BP)	GO:0034660	ncRNA metabolic process	388	52	25.31	6.3e-07	1	1
Biological Process (BP)	GO:0051649	establishment of localization in cell	1273	127	83.05	8.9e-07	1	1
Biological Process (BP)	GO:0040007	growth	425	55	27.73	9.3e-07	1	1
Biological Process (BP)	GO:0072359	circulatory system development	991	104	64.65	9.4e-07	0.00302	0.18956
Biological Process (BP)	GO:0051641	cellular localization	1591	152	103.8	9.4e-07	1	1
Biological Process (BP)	GO:0048589	developmental growth	402	52	26.23	1.8e-06	1	1
Biological Process (BP)	GO:0061061	muscle structure development	387	50	25.25	3e-06	0.0185	1
Biological Process (BP)	GO:0051235	maintenance of location	127	23	8.29	7.2e-06	1	1
Biological Process (BP)	GO:0051208	sequestering of calcium ion	55	14	3.59	8.2e-06	0.12541	1
Biological Process (BP)	GO:0051282	regulation of sequestering of calcium ion	55	14	3.59	8.2e-06	0.12541	1
Biological Process (BP)	GO:0051283	negative regulation of sequestering of calcium ion	55	14	3.59	8.2e-06	0.12541	8.2e-06
Biological Process (BP)	GO:0048513	animal organ development	2660	227	173.54	9e-06	0.07955	1
Biological Process (BP)	GO:0007010	cytoskeleton organization	1068	106	69.68	9.2e-06	0.00965	1
Biological Process (BP)	GO:0097435	supramolecular fiber organization	540	62	35.23	1e-05	0.02594	1
Biological Process (BP)	GO:0033554	cellular response to stress	913	92	59.57	2e-05	0.02378	1
Biological Process (BP)	GO:0006399	tRNA metabolic process	183	28	11.94	2.2e-05	1	0.57688
Biological Process (BP)	GO:0051209	release of sequestered calcium ion into cytosol	53	13	3.46	2.6e-05	2.6e-05	1
Biological Process (BP)	GO:0008152	metabolic process	11349	814	740.42	2.8e-05	1	1
Biological Process (BP)	GO:0046907	intracellular transport	1110	107	72.42	2.9e-05	0.00728	1
Biological Process (BP)	GO:0043038	amino acid activation	54	13	3.52	3.3e-05	1	1
Biological Process (BP)	GO:0043039	tRNA aminoacylation	54	13	3.52	3.3e-05	1	0.00037
Biological Process (BP)	GO:0034470	ncRNA processing	293	38	19.12	4.1e-05	0.09976	0.47251
Biological Process (BP)	GO:0072594	establishment of protein localization to organelle	190	28	12.4	4.4e-05	0.0056	1
Biological Process (BP)	GO:0048468	cell development	1453	132	94.8	5.8e-05	0.07765	1
Biological Process (BP)	GO:0060402	calcium ion transport into cytosol	57	13	3.72	6e-05	1	1
Biological Process (BP)	GO:0097553	calcium ion transmembrane import into cytosol	57	13	3.72	6e-05	1	1
Biological Process (BP)	GO:0001667	ameboidal-type cell migration	245	33	15.98	6.1e-05	0.00335	0.00505
Biological Process (BP)	GO:0006418	tRNA aminoacylation for protein translation	50	12	3.26	6.8e-05	0.00593	1
Biological Process (BP)	GO:0042692	muscle cell differentiation	250	33	16.31	9.1e-05	0.01367	0.30512
Biological Process (BP)	GO:0048646	anatomical structure formation involved in morphogenesis	838	83	54.67	9.3e-05	1	1
Biological Process (BP)	GO:0048729	tissue morphogenesis	618	65	40.32	9.7e-05	1	1
Biological Process (BP)	GO:0007517	muscle organ development	200	28	13.05	0.00011	0.01903	0.15196
Biological Process (BP)	GO:0030198	extracellular matrix organization	160	24	10.44	0.00011	0.0015	0.00011
Biological Process (BP)	GO:0006281	DNA repair	363	43	23.68	0.00011	0.07482	0.42311
Biological Process (BP)	GO:0006605	protein targeting	161	24	10.5	0.00012	0.01626	0.15487
Biological Process (BP)	GO:0060401	cytosolic calcium ion transport	61	13	3.98	0.00013	1	1
Biological Process (BP)	GO:0006928	movement of cell or subcellular component	1270	116	82.86	0.00013	0.07886	0.51575
Biological Process (BP)	GO:0051179	localization	4663	360	304.22	0.00014	1	1
Biological Process (BP)	GO:0032989	cellular component morphogenesis	836	82	54.54	0.00014	1	1
Biological Process (BP)	GO:0043087	regulation of GTPase activity	344	41	22.44	0.00014	1	0.00014
Biological Process (BP)	GO:0006835	dicarboxylic acid transport	39	10	2.54	0.00015	0.00225	1
Biological Process (BP)	GO:0072358	cardiovascular system development	531	57	34.64	0.00015	0.08677	1
Biological Process (BP)	GO:0001945	lymph vessel development	62	13	4.04	0.00015	0.03723	0.00036
Biological Process (BP)	GO:0071897	DNA biosynthetic process	62	13	4.04	0.00015	0.00015	0.00136
Biological Process (BP)	GO:0043547	positive regulation of GTPase activity	312	38	20.36	0.00016	0.00016	0.26885
Biological Process (BP)	GO:0060560	developmental growth involved in morphogenesis	184	26	12	0.00016	0.00326	0.60386
Biological Process (BP)	GO:0006260	DNA replication	144	22	9.39	0.00016	0.12364	0.0005
Biological Process (BP)	GO:0032535	regulation of cellular component size	258	33	16.83	0.00017	0.04869	0.06409
Biological Process (BP)	GO:0055001	muscle cell development	205	28	13.37	0.00017	0.03016	0.0002
Biological Process (BP)	GO:0001944	vasculature development	523	56	34.12	0.00018	0.10067	1
Biological Process (BP)	GO:0032543	mitochondrial translation	40	10	2.61	0.00019	0.00556	0.00019
Biological Process (BP)	GO:0043062	extracellular structure organization	166	24	10.83	0.0002	1	0.63306
Biological Process (BP)	GO:0006259	DNA metabolic process	622	64	40.58	0.0002	1	1
Biological Process (BP)	GO:0019637	organophosphate metabolic process	846	82	55.19	0.00021	1	1
Biological Process (BP)	GO:0006644	phospholipid metabolic process	294	36	19.18	0.00021	0.00075	0.08758
Biological Process (BP)	GO:0001525	angiogenesis	318	38	20.75	0.00023	0.04319	0.03666
Biological Process (BP)	GO:0044237	cellular metabolic process	9994	716	652.02	0.00024	1	1
Biological Process (BP)	GO:0000904	cell morphogenesis involved in differentiation	554	58	36.14	0.00026	0.00974	1
Biological Process (BP)	GO:0140053	mitochondrial gene expression	57	12	3.72	0.00026	1	1
Biological Process (BP)	GO:0070727	cellular macromolecule localization	968	91	63.15	0.00027	0.07092	1
Biological Process (BP)	GO:0045338	farnesyl diphosphate metabolic process	3	3	0.2	0.00028	0.06516	0.00028
Biological Process (BP)	GO:0071498	cellular response to fluid shear stress	3	3	0.2	0.00028	0.06516	0.00028
Biological Process (BP)	GO:0006302	double-strand break repair	140	21	9.13	0.00029	0.00029	0.00029
Biological Process (BP)	GO:0009790	embryo development	1178	107	76.85	0.00029	0.02488	0.40031
Biological Process (BP)	GO:0009887	animal organ morphogenesis	831	80	54.22	0.0003	0.00906	0.57607
Biological Process (BP)	GO:0016477	cell migration	795	77	51.87	0.00033	1	0.31836
Biological Process (BP)	GO:0006261	DNA-dependent DNA replication	103	17	6.72	0.00035	0.00035	1
Biological Process (BP)	GO:0036303	lymph vessel morphogenesis	43	10	2.81	0.00036	0.06495	1
Biological Process (BP)	GO:0090407	organophosphate biosynthetic process	465	50	30.34	0.00036	0.00633	1
Biological Process (BP)	GO:0006974	cellular response to DNA damage stimulus	479	51	31.25	0.0004	1	0.62327
Biological Process (BP)	GO:0018193	peptidyl-amino acid modification	738	72	48.15	0.00041	0.12508	1
Biological Process (BP)	GO:0071704	organic substance metabolic process	10622	754	692.99	0.00044	1	1
Biological Process (BP)	GO:0065002	intracellular protein transmembrane transport	52	11	3.39	0.00044	0.02398	0.00044
Biological Process (BP)	GO:1901880	negative regulation of protein depolymerization	52	11	3.39	0.00044	0.01711	0.00044
Biological Process (BP)	GO:0048514	blood vessel morphogenesis	387	43	25.25	0.00046	0.0528	0.51046
Biological Process (BP)	GO:0031101	fin regeneration	78	14	5.09	0.00047	0.00047	0.00047
Biological Process (BP)	GO:0030029	actin filament-based process	630	63	41.1	0.00049	1	1
Biological Process (BP)	GO:0008104	protein localization	1222	109	79.73	0.0005	0.11659	0.4174
Biological Process (BP)	GO:0002040	sprouting angiogenesis	126	19	8.22	0.00052	0.00284	0.00182
Biological Process (BP)	GO:0009056	catabolic process	1557	134	101.58	0.00052	1	1
Biological Process (BP)	GO:0034613	cellular protein localization	962	89	62.76	0.00053	0.10707	1
Biological Process (BP)	GO:0048882	lateral line development	117	18	7.63	0.00057	1	1
Biological Process (BP)	GO:1901879	regulation of protein depolymerization	62	12	4.04	0.00058	0.03143	0.48883
Biological Process (BP)	GO:0044238	primary metabolic process	10171	723	663.57	0.00059	1	1
Biological Process (BP)	GO:0051258	protein polymerization	189	25	12.33	0.00059	0.03407	1
Biological Process (BP)	GO:1901575	organic substance catabolic process	1281	113	83.57	0.0006	0.00613	1
Biological Process (BP)	GO:0006101	citrate metabolic process	38	9	2.48	0.00061	0.12574	0.00061
Biological Process (BP)	GO:0040011	locomotion	1071	97	69.87	0.00062	1	0.50447
Biological Process (BP)	GO:0055002	striated muscle cell development	190	25	12.4	0.00064	0.10442	1
Biological Process (BP)	GO:0032501	multicellular organismal process	5313	398	346.63	0.00066	1	1
Biological Process (BP)	GO:0033036	macromolecule localization	1488	128	97.08	0.00071	0.09902	1
Biological Process (BP)	GO:0043242	negative regulation of protein complex disassembly	55	11	3.59	0.00073	0.03874	1
Biological Process (BP)	GO:0071806	protein transmembrane transport	55	11	3.59	0.00073	0.03462	1
Biological Process (BP)	GO:0072350	tricarboxylic acid metabolic process	39	9	2.54	0.00074	1	1
Biological Process (BP)	GO:0048870	cell motility	844	79	55.06	0.00076	1	0.64208
Biological Process (BP)	GO:0051674	localization of cell	844	79	55.06	0.00076	1	1
Biological Process (BP)	GO:0044085	cellular component biogenesis	1886	157	123.05	0.00078	1	1
Biological Process (BP)	GO:0035265	organ growth	64	12	4.18	0.00078	0.04783	0.10773
Biological Process (BP)	GO:0043244	regulation of protein complex disassembly	73	13	4.76	0.0008	0.04226	1
Biological Process (BP)	GO:1902904	negative regulation of supramolecular fiber organization	73	13	4.76	0.0008	0.04226	0.0008
Biological Process (BP)	GO:0033365	protein localization to organelle	293	34	19.12	0.00081	1	1
Biological Process (BP)	GO:0048644	muscle organ morphogenesis	32	8	2.09	0.00083	0.05321	0.00825
Biological Process (BP)	GO:0060429	epithelium development	898	83	58.59	0.00083	0.07884	1
Biological Process (BP)	GO:0016072	rRNA metabolic process	172	23	11.22	0.00083	1	0.02041
Biological Process (BP)	GO:0090066	regulation of anatomical structure size	340	38	22.18	0.00085	0.11863	0.39674
Biological Process (BP)	GO:0032508	DNA duplex unwinding	74	13	4.83	0.00092	0.00092	0.00092
Biological Process (BP)	GO:0048925	lateral line system development	132	19	8.61	0.00094	1	1
Biological Process (BP)	GO:0042254	ribosome biogenesis	239	29	15.59	0.00094	1	1
Biological Process (BP)	GO:0006396	RNA processing	812	76	52.98	0.00095	0.09678	0.59146
Biological Process (BP)	GO:0006364	rRNA processing	153	21	9.98	0.00098	0.00098	0.32694
Biological Process (BP)	GO:0015980	energy derivation by oxidation of organic compounds	153	21	9.98	0.00098	0.04048	1
Biological Process (BP)	GO:0044281	small molecule metabolic process	1408	121	91.86	0.00103	1	1
Biological Process (BP)	GO:0032958	inositol phosphate biosynthetic process	33	8	2.15	0.00103	0.08157	0.00103
Biological Process (BP)	GO:0032392	DNA geometric change	75	13	4.89	0.00104	1	0.41539
Biological Process (BP)	GO:0015884	folic acid transport	4	3	0.26	0.00105	0.12607	0.00105
Biological Process (BP)	GO:0034405	response to fluid shear stress	4	3	0.26	0.00105	0.12607	1
Biological Process (BP)	GO:0030239	myofibril assembly	104	16	6.79	0.00113	0.00113	0.33122
Biological Process (BP)	GO:0030036	actin cytoskeleton organization	614	60	40.06	0.00115	1	1
Biological Process (BP)	GO:0061564	axon development	466	48	30.4	0.00118	0.00781	0.48016
Biological Process (BP)	GO:0009451	RNA modification	145	20	9.46	0.0012	0.01929	1
Biological Process (BP)	GO:0044093	positive regulation of molecular function	819	76	53.43	0.00121	1	1
Biological Process (BP)	GO:0008154	actin polymerization or depolymerization	177	23	11.55	0.00123	1	0.2181
Biological Process (BP)	GO:0051345	positive regulation of hydrolase activity	407	43	26.55	0.00127	1	1
Biological Process (BP)	GO:0006886	intracellular protein transport	680	65	44.36	0.00129	0.01539	0.5249
Biological Process (BP)	GO:0001946	lymphangiogenesis	42	9	2.74	0.00131	0.00131	1
Biological Process (BP)	GO:0043647	inositol phosphate metabolic process	59	11	3.85	0.00135	0.05293	1
Biological Process (BP)	GO:0035295	tube development	771	72	50.3	0.00136	0.04407	1
Biological Process (BP)	GO:0043085	positive regulation of catalytic activity	747	70	48.74	0.00144	1	1
Biological Process (BP)	GO:0016049	cell growth	158	21	10.31	0.00147	0.02379	1
Biological Process (BP)	GO:0071705	nitrogen compound transport	1234	107	80.51	0.00148	0.03582	1
Biological Process (BP)	GO:0051494	negative regulation of cytoskeleton organization	78	13	5.09	0.00152	0.07399	1
Biological Process (BP)	GO:0010927	cellular component assembly involved in morphogenesis	107	16	6.98	0.00153	1	0.58172
Biological Process (BP)	GO:0003416	endochondral bone growth	35	8	2.28	0.00155	0.12581	1
Biological Process (BP)	GO:0003417	growth plate cartilage development	35	8	2.28	0.00155	0.12581	0.00155
Biological Process (BP)	GO:0030203	glycosaminoglycan metabolic process	35	8	2.28	0.00155	0.12245	0.25472
Biological Process (BP)	GO:0055076	transition metal ion homeostasis	69	12	4.5	0.00156	1	1
Biological Process (BP)	GO:0001568	blood vessel development	448	46	29.23	0.00157	0.10158	1
Biological Process (BP)	GO:0044255	cellular lipid metabolic process	648	62	42.28	0.00161	1	1
Biological Process (BP)	GO:0007409	axonogenesis	437	45	28.51	0.00166	0.01098	0.40121
Biological Process (BP)	GO:0060349	bone morphogenesis	61	11	3.98	0.00179	0.10529	1
Biological Process (BP)	GO:0035239	tube morphogenesis	613	59	39.99	0.0018	0.07243	1
Biological Process (BP)	GO:0030705	cytoskeleton-dependent intracellular transport	129	18	8.42	0.0018	0.0018	0.01823
Biological Process (BP)	GO:0002009	morphogenesis of an epithelium	488	49	31.84	0.0018	0.0018	1
Biological Process (BP)	GO:0048738	cardiac muscle tissue development	109	16	7.11	0.00186	0.04258	0.63423
Biological Process (BP)	GO:0032271	regulation of protein polymerization	161	21	10.5	0.00187	1	0.18032
Biological Process (BP)	GO:0006099	tricarboxylic acid cycle	36	8	2.35	0.00188	0.00188	1
Biological Process (BP)	GO:0098868	bone growth	36	8	2.35	0.00188	1	1
Biological Process (BP)	GO:0048884	neuromast development	80	13	5.22	0.00192	0.05079	0.09983
Biological Process (BP)	GO:0060537	muscle tissue development	228	27	14.88	0.00198	0.02279	1
Biological Process (BP)	GO:0072657	protein localization to membrane	228	27	14.88	0.00198	0.08375	1
Biological Process (BP)	GO:0010631	epithelial cell migration	53	10	3.46	0.002	0.002	1
Biological Process (BP)	GO:0045773	positive regulation of axon extension	15	5	0.98	0.00203	0.00203	0.00203
Biological Process (BP)	GO:0043254	regulation of protein complex assembly	206	25	13.44	0.00204	1	1
Biological Process (BP)	GO:0017038	protein import	100	15	6.52	0.00205	0.04265	1
Biological Process (BP)	GO:1903670	regulation of sprouting angiogenesis	29	7	1.89	0.00217	0.02833	1
Biological Process (BP)	GO:0060350	endochondral bone morphogenesis	45	9	2.94	0.00218	1	1
Biological Process (BP)	GO:1902903	regulation of supramolecular fiber organization	196	24	12.79	0.0022	1	1
Biological Process (BP)	GO:0008654	phospholipid biosynthetic process	111	16	7.24	0.00226	0.01123	1
Biological Process (BP)	GO:0045184	establishment of protein localization	957	85	62.44	0.00229	1	0.29463
Biological Process (BP)	GO:0071702	organic substance transport	1577	131	102.89	0.00229	0.10152	1
Biological Process (BP)	GO:0072332	intrinsic apoptotic signaling pathway by p53 class mediator	22	6	1.44	0.0023	0.11241	0.13465
Biological Process (BP)	GO:0008064	regulation of actin polymerization or depolymerization	153	20	9.98	0.00231	1	1
Biological Process (BP)	GO:0030832	regulation of actin filament length	153	20	9.98	0.00231	1	1
Biological Process (BP)	GO:0060536	cartilage morphogenesis	54	10	3.52	0.00232	1	0.00232
Biological Process (BP)	GO:0042886	amide transport	984	87	64.2	0.00232	0.02974	0.61892
Biological Process (BP)	GO:0018108	peptidyl-tyrosine phosphorylation	197	24	12.85	0.00236	0.00236	0.00178
Biological Process (BP)	GO:0060348	bone development	82	13	5.35	0.00241	0.09659	0.63457
Biological Process (BP)	GO:0006297	nucleotide-excision repair, DNA gap filling	5	3	0.33	0.00251	0.00251	0.00251
Biological Process (BP)	GO:0097384	cellular lipid biosynthetic process	5	3	0.33	0.00251	0.00251	0.00251
Biological Process (BP)	GO:0046916	cellular transition metal ion homeostasis	46	9	3	0.00256	0.00256	0.00226
Biological Process (BP)	GO:0014706	striated muscle tissue development	221	26	14.42	0.0026	0.02927	1
Biological Process (BP)	GO:0000413	protein peptidyl-prolyl isomerization	55	10	3.59	0.00267	0.00267	0.00267
Biological Process (BP)	GO:0097502	mannosylation	30	7	1.96	0.00267	0.00267	0.00267
Biological Process (BP)	GO:0048598	embryonic morphogenesis	740	68	48.28	0.00271	0.00271	1
Biological Process (BP)	GO:0022411	cellular component disassembly	188	23	12.27	0.00272	0.05021	1
Biological Process (BP)	GO:0048762	mesenchymal cell differentiation	166	21	10.83	0.00272	1	0.16797
Biological Process (BP)	GO:0015031	protein transport	937	83	61.13	0.00275	0.02107	0.44253
Biological Process (BP)	GO:0061383	trabecula morphogenesis	10	4	0.65	0.00275	1	1
Biological Process (BP)	GO:0061384	heart trabecula morphogenesis	10	4	0.65	0.00275	0.00275	0.00275
Biological Process (BP)	GO:0006024	glycosaminoglycan biosynthetic process	16	5	1.04	0.00279	0.00279	0.00279
Biological Process (BP)	GO:0018212	peptidyl-tyrosine modification	200	24	13.05	0.00288	1	0.44418
Biological Process (BP)	GO:0051146	striated muscle cell differentiation	223	26	14.55	0.00295	1	1
Biological Process (BP)	GO:0061387	regulation of extent of cell growth	84	13	5.48	0.003	0.07842	0.58213
Biological Process (BP)	GO:0048705	skeletal system morphogenesis	235	27	15.33	0.00305	0.04011	1
Biological Process (BP)	GO:0051276	chromosome organization	770	70	50.24	0.00308	0.04128	1
Biological Process (BP)	GO:0000902	cell morphogenesis	731	67	47.69	0.00308	1	1
Biological Process (BP)	GO:0007017	microtubule-based process	565	54	36.86	0.00318	0.00711	1
Biological Process (BP)	GO:0048588	developmental cell growth	136	18	8.87	0.00325	0.05115	1
Biological Process (BP)	GO:0060415	muscle tissue morphogenesis	31	7	2.02	0.00326	1	1
Biological Process (BP)	GO:1901342	regulation of vasculature development	105	15	6.85	0.00333	0.0163	0.50217
Biological Process (BP)	GO:0051261	protein depolymerization	85	13	5.55	0.00334	1	1
Biological Process (BP)	GO:0006289	nucleotide-excision repair	48	9	3.13	0.00346	0.05847	0.39981
Biological Process (BP)	GO:0055072	iron ion homeostasis	48	9	3.13	0.00346	0.00346	0.00321
Biological Process (BP)	GO:0048675	axon extension	116	16	7.57	0.00354	0.06377	0.609
Biological Process (BP)	GO:0008361	regulation of cell size	106	15	6.92	0.00365	0.07129	0.58198
Biological Process (BP)	GO:0002098	tRNA wobble uridine modification	17	5	1.11	0.00375	0.00375	0.00375
Biological Process (BP)	GO:0016558	protein import into peroxisome matrix	17	5	1.11	0.00375	0.00375	1
Biological Process (BP)	GO:0032959	inositol trisphosphate biosynthetic process	17	5	1.11	0.00375	0.00375	1
Biological Process (BP)	GO:0048885	neuromast deposition	17	5	1.11	0.00375	0.00375	0.00375
Biological Process (BP)	GO:0060485	mesenchyme development	227	26	14.81	0.00375	1	1
Biological Process (BP)	GO:0060351	cartilage development involved in endochondral bone morphogenesis	40	8	2.61	0.00379	1	1
Biological Process (BP)	GO:0048667	cell morphogenesis involved in neuron differentiation	469	46	30.6	0.00382	0.02049	0.61467
Biological Process (BP)	GO:0048732	gland development	263	29	17.16	0.00399	0.00399	0.00889
Biological Process (BP)	GO:0090132	epithelium migration	58	10	3.78	0.00399	1	1
Biological Process (BP)	GO:0031589	cell-substrate adhesion	107	15	6.98	0.00399	0.07038	0.09484
Biological Process (BP)	GO:0022613	ribonucleoprotein complex biogenesis	347	36	22.64	0.00405	1	1
Biological Process (BP)	GO:0071712	ER-associated misfolded protein catabolic process	11	4	0.72	0.00411	0.00411	0.00411
Biological Process (BP)	GO:0060538	skeletal muscle organ development	139	18	9.07	0.00411	0.0369	1
Biological Process (BP)	GO:0044262	cellular carbohydrate metabolic process	150	19	9.79	0.00416	0.00416	1
Biological Process (BP)	GO:0006629	lipid metabolic process	859	76	56.04	0.00418	1	1
Biological Process (BP)	GO:0001778	plasma membrane repair	2	2	0.13	0.00425	0.00425	0.00425
Biological Process (BP)	GO:0006434	seryl-tRNA aminoacylation	2	2	0.13	0.00425	0.00425	1
Biological Process (BP)	GO:0030951	establishment or maintenance of microtubule cytoskeleton polarity	2	2	0.13	0.00425	0.00425	0.00425
Biological Process (BP)	GO:0044806	G-quadruplex DNA unwinding	2	2	0.13	0.00425	0.00425	0.00425
Biological Process (BP)	GO:0045337	farnesyl diphosphate biosynthetic process	2	2	0.13	0.00425	0.00425	1
Biological Process (BP)	GO:0097702	response to oscillatory fluid shear stress	2	2	0.13	0.00425	1	1
Biological Process (BP)	GO:0097704	cellular response to oscillatory fluid shear stress	2	2	0.13	0.00425	0.00425	1
Biological Process (BP)	GO:0098838	folate transmembrane transport	2	2	0.13	0.00425	0.00425	1
Biological Process (BP)	GO:1903671	negative regulation of sprouting angiogenesis	2	2	0.13	0.00425	0.00425	1
Biological Process (BP)	GO:0030154	cell differentiation	2418	189	157.75	0.00427	1	1
Biological Process (BP)	GO:0009611	response to wounding	288	31	18.79	0.00428	1	1
Biological Process (BP)	GO:0015833	peptide transport	953	83	62.18	0.0043	0.02978	0.51282
Biological Process (BP)	GO:0001666	response to hypoxia	68	11	4.44	0.00432	0.00432	0.00432
Biological Process (BP)	GO:0036293	response to decreased oxygen levels	68	11	4.44	0.00432	1	1
Biological Process (BP)	GO:0051052	regulation of DNA metabolic process	129	17	8.42	0.00435	0.00435	1
Biological Process (BP)	GO:0034440	lipid oxidation	41	8	2.67	0.00445	1	0.23012
Biological Process (BP)	GO:0044743	protein transmembrane import into intracellular organelle	41	8	2.67	0.00445	1	1
Biological Process (BP)	GO:0045185	maintenance of protein location	41	8	2.67	0.00445	0.00445	1
Biological Process (BP)	GO:0030258	lipid modification	207	24	13.5	0.00447	0.04794	1
Biological Process (BP)	GO:0030833	regulation of actin filament polymerization	151	19	9.85	0.00448	0.00448	0.00534
Biological Process (BP)	GO:1990138	neuron projection extension	119	16	7.76	0.00457	0.07532	0.06355
Biological Process (BP)	GO:0007031	peroxisome organization	25	6	1.63	0.00461	1	1
Biological Process (BP)	GO:0045047	protein targeting to ER	25	6	1.63	0.00461	0.10834	0.00461
Biological Process (BP)	GO:0072599	establishment of protein localization to endoplasmic reticulum	25	6	1.63	0.00461	0.10834	1
Biological Process (BP)	GO:0003422	growth plate cartilage morphogenesis	33	7	2.15	0.00472	0.00472	1
Biological Process (BP)	GO:0070127	tRNA aminoacylation for mitochondrial protein translation	6	3	0.39	0.00477	0.00477	1
Biological Process (BP)	GO:0031032	actomyosin structure organization	163	20	10.63	0.0048	1	1
Biological Process (BP)	GO:0007015	actin filament organization	363	37	23.68	0.00482	1	1
Biological Process (BP)	GO:0002097	tRNA wobble base modification	18	5	1.17	0.00491	1	1
Biological Process (BP)	GO:0006625	protein targeting to peroxisome	18	5	1.17	0.00491	1	1
Biological Process (BP)	GO:0015919	peroxisomal membrane transport	18	5	1.17	0.00491	1	1
Biological Process (BP)	GO:0043574	peroxisomal transport	18	5	1.17	0.00491	1	1
Biological Process (BP)	GO:0071711	basement membrane organization	18	5	1.17	0.00491	1	1
Biological Process (BP)	GO:0072662	protein localization to peroxisome	18	5	1.17	0.00491	1	1
Biological Process (BP)	GO:0072663	establishment of protein localization to peroxisome	18	5	1.17	0.00491	1	1
Biological Process (BP)	GO:0106027	neuron projection organization	18	5	1.17	0.00491	1	1
Biological Process (BP)	GO:0044248	cellular catabolic process	1379	114	89.97	0.00501	0.03254	1
Biological Process (BP)	GO:0030336	negative regulation of cell migration	42	8	2.74	0.00519	1	1
Biological Process (BP)	GO:0030042	actin filament depolymerization	51	9	3.33	0.00527	1	1
Biological Process (BP)	GO:0044265	cellular macromolecule catabolic process	709	64	46.26	0.00528	0.01685	1
Biological Process (BP)	GO:0009057	macromolecule catabolic process	775	69	50.56	0.00534	0.01628	1
Biological Process (BP)	GO:0070482	response to oxygen levels	70	11	4.57	0.00541	1	1
Biological Process (BP)	GO:1904888	cranial skeletal system development	222	25	14.48	0.00549	0.00549	0.00549
Biological Process (BP)	GO:0006635	fatty acid beta-oxidation	26	6	1.7	0.00567	0.00567	0.00567
Biological Process (BP)	GO:0043113	receptor clustering	26	6	1.7	0.00567	0.00567	0.00567
Biological Process (BP)	GO:0048920	posterior lateral line neuromast primordium migration	26	6	1.7	0.00567	0.00567	0.00567
Biological Process (BP)	GO:0055008	cardiac muscle tissue morphogenesis	26	6	1.7	0.00567	0.00567	1
Biological Process (BP)	GO:0042592	homeostatic process	937	81	61.13	0.00574	1	1
Biological Process (BP)	GO:0016203	muscle attachment	12	4	0.78	0.00584	0.00584	0.00584
Biological Process (BP)	GO:0070831	basement membrane assembly	12	4	0.78	0.00584	0.00584	1
Biological Process (BP)	GO:0048869	cellular developmental process	2551	197	166.43	0.00591	1	1
Biological Process (BP)	GO:0001501	skeletal system development	405	40	26.42	0.00594	0.04359	0.48753
Biological Process (BP)	GO:0014033	neural crest cell differentiation	144	18	9.39	0.00596	0.00596	0.00596
Biological Process (BP)	GO:0030834	regulation of actin filament depolymerization	43	8	2.81	0.00602	1	1
Biological Process (BP)	GO:0030835	negative regulation of actin filament depolymerization	43	8	2.81	0.00602	0.00602	1
Biological Process (BP)	GO:0071103	DNA conformation change	189	22	12.33	0.00602	1	1
Biological Process (BP)	GO:0048916	posterior lateral line development	71	11	4.63	0.00604	1	1
Biological Process (BP)	GO:0007507	heart development	545	51	35.56	0.00611	0.03028	0.38704
Biological Process (BP)	GO:0006515	protein quality control for misfolded or incompletely synthesized proteins	19	5	1.24	0.00631	1	0.45438
Biological Process (BP)	GO:0006577	amino-acid betaine metabolic process	19	5	1.24	0.00631	0.00631	0.02638
Biological Process (BP)	GO:0030307	positive regulation of cell growth	19	5	1.24	0.00631	1	1
Biological Process (BP)	GO:0032957	inositol trisphosphate metabolic process	19	5	1.24	0.00631	1	1
Biological Process (BP)	GO:0048639	positive regulation of developmental growth	19	5	1.24	0.00631	1	1
Biological Process (BP)	GO:0050654	chondroitin sulfate proteoglycan metabolic process	19	5	1.24	0.00631	0.00631	0.28581
Biological Process (BP)	GO:0006457	protein folding	145	18	9.46	0.00641	0.00641	0.00628
Biological Process (BP)	GO:0001558	regulation of cell growth	102	14	6.65	0.00641	0.11204	1
Biological Process (BP)	GO:0007030	Golgi organization	62	10	4.04	0.0065	0.0065	0.01676
Biological Process (BP)	GO:0019751	polyol metabolic process	92	13	6	0.00662	0.11358	1
Biological Process (BP)	GO:0000075	cell cycle checkpoint	82	12	5.35	0.00674	0.00674	0.03465
Biological Process (BP)	GO:0097190	apoptotic signaling pathway	135	17	8.81	0.00688	0.05422	0.18306
Biological Process (BP)	GO:0048484	enteric nervous system development	27	6	1.76	0.00689	0.00689	0.00689
Biological Process (BP)	GO:0048883	neuromast primordium migration	27	6	1.76	0.00689	1	1
Biological Process (BP)	GO:2000146	negative regulation of cell motility	44	8	2.87	0.00694	1	1
Biological Process (BP)	GO:0048863	stem cell differentiation	238	26	15.53	0.00695	1	1
Biological Process (BP)	GO:0048666	neuron development	771	68	50.3	0.00698	1	1
Biological Process (BP)	GO:0030041	actin filament polymerization	158	19	10.31	0.00728	1	1
Biological Process (BP)	GO:0006400	tRNA modification	83	12	5.42	0.00742	1	0.41726
Biological Process (BP)	GO:0009058	biosynthetic process	4569	335	298.09	0.00759	1	1
Biological Process (BP)	GO:0110053	regulation of actin filament organization	170	20	11.09	0.00763	1	1
Biological Process (BP)	GO:0043436	oxoacid metabolic process	669	60	43.65	0.00772	1	1
Biological Process (BP)	GO:0072331	signal transduction by p53 class mediator	36	7	2.35	0.00778	1	1
Biological Process (BP)	GO:0006108	malate metabolic process	7	3	0.46	0.00795	0.00795	0.00795
Biological Process (BP)	GO:0006620	posttranslational protein targeting to endoplasmic reticulum membrane	7	3	0.46	0.00795	0.00795	1
Biological Process (BP)	GO:0050775	positive regulation of dendrite morphogenesis	7	3	0.46	0.00795	1	1
Biological Process (BP)	GO:0061003	positive regulation of dendritic spine morphogenesis	7	3	0.46	0.00795	0.00795	0.00795
Biological Process (BP)	GO:0061959	response to (R)-carnitine	7	3	0.46	0.00795	0.00795	0.00795
Biological Process (BP)	GO:0006743	ubiquinone metabolic process	20	5	1.3	0.00797	1	1
Biological Process (BP)	GO:0006744	ubiquinone biosynthetic process	20	5	1.3	0.00797	0.00797	0.00797
Biological Process (BP)	GO:0046033	AMP metabolic process	20	5	1.3	0.00797	0.00797	0.00797
Biological Process (BP)	GO:1901661	quinone metabolic process	20	5	1.3	0.00797	1	1
Biological Process (BP)	GO:1901663	quinone biosynthetic process	20	5	1.3	0.00797	1	1
Biological Process (BP)	GO:0019369	arachidonic acid metabolic process	13	4	0.85	0.00801	0.00801	0.00801
Biological Process (BP)	GO:0042771	intrinsic apoptotic signaling pathway in response to DNA damage by p53 class mediator	13	4	0.85	0.00801	0.00801	0.00801
Biological Process (BP)	GO:0090481	pyrimidine nucleotide-sugar transmembrane transport	13	4	0.85	0.00801	0.00801	0.00801
Biological Process (BP)	GO:0090130	tissue migration	64	10	4.18	0.00814	1	1
Biological Process (BP)	GO:0030516	regulation of axon extension	74	11	4.83	0.00825	1	1
Biological Process (BP)	GO:0034446	substrate adhesion-dependent cell spreading	28	6	1.83	0.0083	0.0083	0.0083
Biological Process (BP)	GO:0043170	macromolecule metabolic process	8840	620	576.73	0.00852	1	1
Biological Process (BP)	GO:0034976	response to endoplasmic reticulum stress	138	17	9	0.00853	0.07007	0.3795
Biological Process (BP)	GO:0048915	posterior lateral line system development	85	12	5.55	0.00895	1	1
Biological Process (BP)	GO:0009123	nucleoside monophosphate metabolic process	231	25	15.07	0.00899	0.05862	0.46776
Biological Process (BP)	GO:0032990	cell part morphogenesis	505	47	32.95	0.00907	0.04031	1
Biological Process (BP)	GO:0048483	autonomic nervous system development	37	7	2.41	0.00907	1	1
Biological Process (BP)	GO:0070972	protein localization to endoplasmic reticulum	37	7	2.41	0.00907	1	1
Biological Process (BP)	GO:0031099	regeneration	196	22	12.79	0.00913	1	1
Biological Process (BP)	GO:0051128	regulation of cellular component organization	915	78	59.7	0.00922	1	1
Biological Process (BP)	GO:0019752	carboxylic acid metabolic process	650	58	42.41	0.00961	1	1
Biological Process (BP)	GO:0006091	generation of precursor metabolites and energy	269	28	17.55	0.00992	0.12401	1
Biological Process (BP)	GO:0040013	negative regulation of locomotion	76	11	4.96	0.01005	1	1
Biological Process (BP)	GO:0051271	negative regulation of cellular component movement	76	11	4.96	0.01005	1	1
Biological Process (BP)	GO:0048193	Golgi vesicle transport	198	22	12.92	0.01023	0.01023	0.12299
Biological Process (BP)	GO:0040008	regulation of growth	141	17	9.2	0.01048	0.11867	1
Biological Process (BP)	GO:0032507	maintenance of protein location in cell	38	7	2.48	0.01051	0.01051	0.01596
Biological Process (BP)	GO:0032963	collagen metabolic process	38	7	2.48	0.01051	0.01051	1
Biological Process (BP)	GO:0002011	morphogenesis of an epithelial sheet	108	14	7.05	0.01051	0.01051	0.01051
Biological Process (BP)	GO:0045333	cellular respiration	108	14	7.05	0.01051	1	1
Biological Process (BP)	GO:0033273	response to vitamin	14	4	0.91	0.01064	1	1
Biological Process (BP)	GO:0002520	immune system development	497	46	32.42	0.01071	0.01071	1
Biological Process (BP)	GO:0048812	neuron projection morphogenesis	497	46	32.42	0.01071	0.04673	1
Biological Process (BP)	GO:0048858	cell projection morphogenesis	497	46	32.42	0.01071	0.04673	1
Biological Process (BP)	GO:0120039	plasma membrane bounded cell projection morphogenesis	497	46	32.42	0.01071	0.04673	1
Biological Process (BP)	GO:0065008	regulation of biological quality	2175	168	141.9	0.01074	1	1
Biological Process (BP)	GO:0007369	gastrulation	283	29	18.46	0.0108	0.0108	0.01684
Biological Process (BP)	GO:0007052	mitotic spindle organization	57	9	3.72	0.011	0.011	0.01859
Biological Process (BP)	GO:0000724	double-strand break repair via homologous recombination	77	11	5.02	0.01105	0.01105	1
Biological Process (BP)	GO:0000725	recombinational repair	77	11	5.02	0.01105	0.01105	1
Biological Process (BP)	GO:0000723	telomere maintenance	67	10	4.37	0.01118	0.01118	0.05316
Biological Process (BP)	GO:0032200	telomere organization	67	10	4.37	0.01118	0.01118	1
Biological Process (BP)	GO:0055065	metal ion homeostasis	409	39	26.68	0.01135	1	1
Biological Process (BP)	GO:0043624	cellular protein complex disassembly	109	14	7.11	0.01135	1	1
Biological Process (BP)	GO:0006950	response to stress	1783	140	116.33	0.01157	1	1
Biological Process (BP)	GO:0048881	mechanosensory lateral line system development	88	12	5.74	0.01169	1	1
Biological Process (BP)	GO:0003413	chondrocyte differentiation involved in endochondral bone morphogenesis	30	6	1.96	0.0117	0.0117	1
Biological Process (BP)	GO:0003418	growth plate cartilage chondrocyte differentiation	30	6	1.96	0.0117	0.0117	1
Biological Process (BP)	GO:0006879	cellular iron ion homeostasis	30	6	1.96	0.0117	0.0117	1
Biological Process (BP)	GO:0035088	establishment or maintenance of apical/basal cell polarity	30	6	1.96	0.0117	0.0117	1
Biological Process (BP)	GO:0045197	establishment or maintenance of epithelial cell apical/basal polarity	30	6	1.96	0.0117	0.0117	0.0117
Biological Process (BP)	GO:0061245	establishment or maintenance of bipolar cell polarity	30	6	1.96	0.0117	0.0117	1
Biological Process (BP)	GO:0055006	cardiac cell development	48	8	3.13	0.01175	0.01175	0.01175
Biological Process (BP)	GO:0006013	mannose metabolic process	8	3	0.52	0.0121	0.0121	0.0121
Biological Process (BP)	GO:0016572	histone phosphorylation	8	3	0.52	0.0121	0.0121	0.07164
Biological Process (BP)	GO:0033683	nucleotide-excision repair, DNA incision	8	3	0.52	0.0121	0.0121	0.0121
Biological Process (BP)	GO:0044030	regulation of DNA methylation	8	3	0.52	0.0121	0.0121	0.0121
Biological Process (BP)	GO:0051560	mitochondrial calcium ion homeostasis	8	3	0.52	0.0121	0.0121	0.0121
Biological Process (BP)	GO:0042246	tissue regeneration	132	16	8.61	0.01217	1	1
Biological Process (BP)	GO:0001514	selenocysteine incorporation	3	2	0.2	0.01221	0.01221	0.01221
Biological Process (BP)	GO:0006295	nucleotide-excision repair, DNA incision, 3'-to lesion	3	2	0.2	0.01221	0.01221	1
Biological Process (BP)	GO:0006370	7-methylguanosine mRNA capping	3	2	0.2	0.01221	0.01221	0.01221
Biological Process (BP)	GO:0006451	translational readthrough	3	2	0.2	0.01221	0.01221	1
Biological Process (BP)	GO:0008611	ether lipid biosynthetic process	3	2	0.2	0.01221	0.01221	1
Biological Process (BP)	GO:0010457	centriole-centriole cohesion	3	2	0.2	0.01221	0.01221	0.01221
Biological Process (BP)	GO:0010712	regulation of collagen metabolic process	3	2	0.2	0.01221	0.01221	1
Biological Process (BP)	GO:0010874	regulation of cholesterol efflux	3	2	0.2	0.01221	0.01221	0.01221
Biological Process (BP)	GO:0032965	regulation of collagen biosynthetic process	3	2	0.2	0.01221	0.01221	0.01221
Biological Process (BP)	GO:0046485	ether lipid metabolic process	3	2	0.2	0.01221	0.01221	1
Biological Process (BP)	GO:0046504	glycerol ether biosynthetic process	3	2	0.2	0.01221	0.01221	1
Biological Process (BP)	GO:0060612	adipose tissue development	3	2	0.2	0.01221	0.01221	0.01221
Biological Process (BP)	GO:0061316	canonical Wnt signaling pathway involved in heart development	3	2	0.2	0.01221	0.01221	0.0652
Biological Process (BP)	GO:0070650	actin filament bundle distribution	3	2	0.2	0.01221	0.01221	0.01221
Biological Process (BP)	GO:0072344	rescue of stalled ribosome	3	2	0.2	0.01221	0.01221	0.01221
Biological Process (BP)	GO:0090245	axis elongation involved in somitogenesis	3	2	0.2	0.01221	0.01221	0.01221
Biological Process (BP)	GO:0097039	protein linear polyubiquitination	3	2	0.2	0.01221	0.01221	0.01221
Biological Process (BP)	GO:0098968	neurotransmitter receptor transport postsynaptic membrane to endosome	3	2	0.2	0.01221	0.01221	0.01221
Biological Process (BP)	GO:0150031	regulation of protein localization to lysosome	3	2	0.2	0.01221	0.01221	1
Biological Process (BP)	GO:0150032	positive regulation of protein localization to lysosome	3	2	0.2	0.01221	0.01221	0.01221
Biological Process (BP)	GO:1901503	ether biosynthetic process	3	2	0.2	0.01221	0.01221	1
Biological Process (BP)	GO:1902946	protein localization to early endosome	3	2	0.2	0.01221	0.01221	1
Biological Process (BP)	GO:0048534	hematopoietic or lymphoid organ development	489	45	31.9	0.01264	0.01264	1
Biological Process (BP)	GO:0010256	endomembrane system organization	202	22	13.18	0.01273	1	1
Biological Process (BP)	GO:0042060	wound healing	238	25	15.53	0.01281	1	1
Biological Process (BP)	GO:0014031	mesenchymal cell development	133	16	8.68	0.01302	0.01302	1
Biological Process (BP)	GO:0014032	neural crest cell development	133	16	8.68	0.01302	0.01302	0.48899
Biological Process (BP)	GO:0048864	stem cell development	133	16	8.68	0.01302	0.01302	0.55318
Biological Process (BP)	GO:0001755	neural crest cell migration	100	13	6.52	0.01308	0.01308	1
Biological Process (BP)	GO:0051234	establishment of localization	3722	274	242.83	0.01354	1	1
Biological Process (BP)	GO:0060249	anatomical structure homeostasis	145	17	9.46	0.01362	0.01362	1
Biological Process (BP)	GO:0042274	ribosomal small subunit biogenesis	59	9	3.85	0.01369	0.01369	0.01369
Biological Process (BP)	GO:0072329	monocarboxylic acid catabolic process	59	9	3.85	0.01369	1	1
Biological Process (BP)	GO:0000226	microtubule cytoskeleton organization	376	36	24.53	0.01373	0.03128	1
Biological Process (BP)	GO:0035268	protein mannosylation	15	4	0.98	0.01378	0.01378	1
Biological Process (BP)	GO:0050650	chondroitin sulfate proteoglycan biosynthetic process	15	4	0.98	0.01378	0.01378	0.01378
Biological Process (BP)	GO:0097061	dendritic spine organization	15	4	0.98	0.01378	1	1
Biological Process (BP)	GO:0043412	macromolecule modification	3742	275	244.13	0.01446	1	1
Biological Process (BP)	GO:0022607	cellular component assembly	1698	133	110.78	0.0147	1	1
Biological Process (BP)	GO:0000154	rRNA modification	23	5	1.5	0.01471	0.01471	1
Biological Process (BP)	GO:0045927	positive regulation of growth	23	5	1.5	0.01471	1	1
Biological Process (BP)	GO:0006414	translational elongation	50	8	3.26	0.01491	0.01491	0.4531
Biological Process (BP)	GO:0006650	glycerophospholipid metabolic process	217	23	14.16	0.01493	0.01493	1
Biological Process (BP)	GO:0001510	RNA methylation	70	10	4.57	0.01501	0.01501	0.53149
Biological Process (BP)	GO:0048015	phosphatidylinositol-mediated signaling	70	10	4.57	0.01501	0.01501	0.01367
Biological Process (BP)	GO:0030837	negative regulation of actin filament polymerization	60	9	3.91	0.0152	0.0152	1
Biological Process (BP)	GO:0032272	negative regulation of protein polymerization	60	9	3.91	0.0152	0.0152	1
Biological Process (BP)	GO:0046173	polyol biosynthetic process	60	9	3.91	0.0152	1	1
Biological Process (BP)	GO:0007155	cell adhesion	666	58	43.45	0.01525	0.05513	0.22672
Biological Process (BP)	GO:0022610	biological adhesion	666	58	43.45	0.01525	0.05513	0.38416
Biological Process (BP)	GO:0032259	methylation	242	25	15.79	0.01552	0.01552	1
Biological Process (BP)	GO:0009161	ribonucleoside monophosphate metabolic process	206	22	13.44	0.0157	0.09869	1
Biological Process (BP)	GO:0031290	retinal ganglion cell axon guidance	41	7	2.67	0.0158	0.0158	0.0158
Biological Process (BP)	GO:0060026	convergent extension	159	18	10.37	0.01587	0.01587	0.38939
Biological Process (BP)	GO:0006023	aminoglycan biosynthetic process	32	6	2.09	0.01599	1	1
Biological Process (BP)	GO:0007519	skeletal muscle tissue development	125	15	8.16	0.0162	0.0162	0.03132
Biological Process (BP)	GO:0031098	stress-activated protein kinase signaling cascade	114	14	7.44	0.01641	0.01641	0.0366
Biological Process (BP)	GO:0048638	regulation of developmental growth	114	14	7.44	0.01641	1	1
Biological Process (BP)	GO:0022402	cell cycle process	576	51	37.58	0.01653	0.01653	1
Biological Process (BP)	GO:0015711	organic anion transport	343	33	22.38	0.01661	1	1
Biological Process (BP)	GO:0051651	maintenance of location in cell	51	8	3.33	0.0167	0.0167	0.52285
Biological Process (BP)	GO:0046488	phosphatidylinositol metabolic process	160	18	10.44	0.01683	0.01683	1
Biological Process (BP)	GO:0006022	aminoglycan metabolic process	61	9	3.98	0.01683	1	1
Biological Process (BP)	GO:0097193	intrinsic apoptotic signaling pathway	61	9	3.98	0.01683	1	1
Biological Process (BP)	GO:0046486	glycerolipid metabolic process	256	26	16.7	0.01684	0.01684	1
Biological Process (BP)	GO:0016570	histone modification	281	28	18.33	0.01706	0.01706	1
Biological Process (BP)	GO:0006810	transport	3668	269	239.31	0.01711	1	1
Biological Process (BP)	GO:0006167	AMP biosynthetic process	9	3	0.59	0.01729	0.01729	1
Biological Process (BP)	GO:0007026	negative regulation of microtubule depolymerization	9	3	0.59	0.01729	0.01729	1
Biological Process (BP)	GO:0009110	vitamin biosynthetic process	9	3	0.59	0.01729	0.01729	1
Biological Process (BP)	GO:0031111	negative regulation of microtubule polymerization or depolymerization	9	3	0.59	0.01729	0.01729	1
Biological Process (BP)	GO:0060561	apoptotic process involved in morphogenesis	9	3	0.59	0.01729	0.01729	0.01729
Biological Process (BP)	GO:0061001	regulation of dendritic spine morphogenesis	9	3	0.59	0.01729	1	1
Biological Process (BP)	GO:0098974	postsynaptic actin cytoskeleton organization	9	3	0.59	0.01729	0.01729	0.01729
Biological Process (BP)	GO:0099188	postsynaptic cytoskeleton organization	9	3	0.59	0.01729	0.01729	1
Biological Process (BP)	GO:0010632	regulation of epithelial cell migration	16	4	1.04	0.01744	0.01744	0.01219
Biological Process (BP)	GO:0015780	nucleotide-sugar transmembrane transport	16	4	1.04	0.01744	1	1
Biological Process (BP)	GO:0008033	tRNA processing	115	14	7.5	0.0176	1	1
Biological Process (BP)	GO:0000959	mitochondrial RNA metabolic process	24	5	1.57	0.01761	1	1
Biological Process (BP)	GO:0010389	regulation of G2/M transition of mitotic cell cycle	24	5	1.57	0.01761	0.01761	0.03902
Biological Process (BP)	GO:0051493	regulation of cytoskeleton organization	332	32	21.66	0.01769	1	1
Biological Process (BP)	GO:0005977	glycogen metabolic process	42	7	2.74	0.01793	0.01793	0.01793
Biological Process (BP)	GO:0006073	cellular glucan metabolic process	42	7	2.74	0.01793	0.01793	1
Biological Process (BP)	GO:0044042	glucan metabolic process	42	7	2.74	0.01793	0.01793	1
Biological Process (BP)	GO:0051693	actin filament capping	42	7	2.74	0.01793	0.01793	1
Biological Process (BP)	GO:0016042	lipid catabolic process	173	19	11.29	0.01809	1	0.24265
Biological Process (BP)	GO:0006807	nitrogen compound metabolic process	9621	666	627.69	0.01833	1	1
Biological Process (BP)	GO:1903047	mitotic cell cycle process	333	32	21.73	0.01839	0.01839	1
Biological Process (BP)	GO:0019395	fatty acid oxidation	33	6	2.15	0.01849	1	1
Biological Process (BP)	GO:0043123	positive regulation of I-kappaB kinase/NF-kappaB signaling	33	6	2.15	0.01849	0.01849	0.01849
Biological Process (BP)	GO:0031109	microtubule polymerization or depolymerization	62	9	4.04	0.01858	0.01858	1
Biological Process (BP)	GO:0007399	nervous system development	1726	134	112.61	0.01863	1	1
Biological Process (BP)	GO:0006855	drug transmembrane transport	52	8	3.39	0.01864	0.10486	1
Biological Process (BP)	GO:0031017	exocrine pancreas development	52	8	3.39	0.01864	0.01864	1
Biological Process (BP)	GO:0035272	exocrine system development	52	8	3.39	0.01864	0.01864	1
Biological Process (BP)	GO:0090630	activation of GTPase activity	52	8	3.39	0.01864	0.01864	1
Biological Process (BP)	GO:0031175	neuron projection development	620	54	40.45	0.01866	1	1
Biological Process (BP)	GO:0070507	regulation of microtubule cytoskeleton organization	83	11	5.42	0.01876	0.01876	1
Biological Process (BP)	GO:0050770	regulation of axonogenesis	116	14	7.57	0.01886	1	1
Biological Process (BP)	GO:1901576	organic substance biosynthetic process	4504	325	293.85	0.01972	1	1
Biological Process (BP)	GO:0018208	peptidyl-proline modification	73	10	4.76	0.01974	1	1
Biological Process (BP)	GO:0006631	fatty acid metabolic process	163	18	10.63	0.01997	1	0.58691
Biological Process (BP)	GO:0010975	regulation of neuron projection development	175	19	11.42	0.02017	1	1
Biological Process (BP)	GO:0090150	establishment of protein localization to membrane	117	14	7.63	0.02018	0.10271	1
Biological Process (BP)	GO:0055013	cardiac muscle cell development	43	7	2.81	0.02024	0.02024	1
Biological Process (BP)	GO:0009100	glycoprotein metabolic process	323	31	21.07	0.02038	0.09376	1
Biological Process (BP)	GO:0009060	aerobic respiration	63	9	4.11	0.02047	1	1
Biological Process (BP)	GO:0046839	phospholipid dephosphorylation	63	9	4.11	0.02047	0.02047	0.02047
Biological Process (BP)	GO:0002573	myeloid leukocyte differentiation	53	8	3.46	0.02074	0.02074	0.03152
Biological Process (BP)	GO:0046785	microtubule polymerization	25	5	1.63	0.02086	0.02086	0.04424
Biological Process (BP)	GO:0033559	unsaturated fatty acid metabolic process	34	6	2.22	0.02125	1	1
Biological Process (BP)	GO:0035967	cellular response to topologically incorrect protein	74	10	4.83	0.02154	1	1
Biological Process (BP)	GO:0061386	closure of optic fissure	17	4	1.11	0.02165	0.02165	1
Biological Process (BP)	GO:0006082	organic acid metabolic process	720	61	46.97	0.02191	1	1
Biological Process (BP)	GO:0045765	regulation of angiogenesis	96	12	6.26	0.02216	0.08522	1
Biological Process (BP)	GO:1901566	organonitrogen compound biosynthetic process	1412	111	92.12	0.02235	1	1
Biological Process (BP)	GO:0030097	hemopoiesis	481	43	31.38	0.02258	0.02258	1
Biological Process (BP)	GO:0009062	fatty acid catabolic process	44	7	2.87	0.02276	1	1
Biological Process (BP)	GO:0016569	covalent chromatin modification	288	28	18.79	0.02281	0.02281	1
Biological Process (BP)	GO:0006405	RNA export from nucleus	54	8	3.52	0.023	0.023	0.1377
Biological Process (BP)	GO:0060216	definitive hemopoiesis	54	8	3.52	0.023	0.023	0.023
Biological Process (BP)	GO:0090101	negative regulation of transmembrane receptor protein serine/threonine kinase signaling pathway	54	8	3.52	0.023	0.023	0.05074
Biological Process (BP)	GO:0003222	ventricular trabecula myocardium morphogenesis	4	2	0.26	0.02336	0.02336	1
Biological Process (BP)	GO:0003428	chondrocyte intercalation involved in growth plate cartilage morphogenesis	4	2	0.26	0.02336	0.02336	1
Biological Process (BP)	GO:0006269	DNA replication, synthesis of RNA primer	4	2	0.26	0.02336	0.02336	1
Biological Process (BP)	GO:0006481	C-terminal protein methylation	4	2	0.26	0.02336	0.02336	0.02336
Biological Process (BP)	GO:0009452	7-methylguanosine RNA capping	4	2	0.26	0.02336	0.02336	1
Biological Process (BP)	GO:0031204	posttranslational protein targeting to membrane, translocation	4	2	0.26	0.02336	0.02336	1
Biological Process (BP)	GO:0036260	RNA capping	4	2	0.26	0.02336	0.02336	1
Biological Process (BP)	GO:0045041	protein import into mitochondrial intermembrane space	4	2	0.26	0.02336	0.02336	1
Biological Process (BP)	GO:0045053	protein retention in Golgi apparatus	4	2	0.26	0.02336	0.02336	1
Biological Process (BP)	GO:0046519	sphingoid metabolic process	4	2	0.26	0.02336	0.02336	1
Biological Process (BP)	GO:0071044	histone mRNA catabolic process	4	2	0.26	0.02336	0.02336	0.02336
Biological Process (BP)	GO:0071578	zinc ion import across plasma membrane	4	2	0.26	0.02336	0.02336	0.02336
Biological Process (BP)	GO:0071867	response to monoamine	4	2	0.26	0.02336	0.02336	1
Biological Process (BP)	GO:0071869	response to catecholamine	4	2	0.26	0.02336	0.02336	1
Biological Process (BP)	GO:0071871	response to epinephrine	4	2	0.26	0.02336	0.02336	0.02336
Biological Process (BP)	GO:0090136	epithelial cell-cell adhesion	4	2	0.26	0.02336	0.02336	0.02336
Biological Process (BP)	GO:0098501	polynucleotide dephosphorylation	4	2	0.26	0.02336	0.02336	0.12615
Biological Process (BP)	GO:1900108	negative regulation of nodal signaling pathway	4	2	0.26	0.02336	0.02336	1
Biological Process (BP)	GO:1990481	mRNA pseudouridine synthesis	4	2	0.26	0.02336	0.02336	0.02336
Biological Process (BP)	GO:0048017	inositol lipid-mediated signaling	75	10	4.89	0.02345	0.02345	0.55377
Biological Process (BP)	GO:0006517	protein deglycosylation	10	3	0.65	0.02351	0.02351	0.0915
Biological Process (BP)	GO:0032926	negative regulation of activin receptor signaling pathway	10	3	0.65	0.02351	0.02351	1
Biological Process (BP)	GO:0055010	ventricular cardiac muscle tissue morphogenesis	10	3	0.65	0.02351	0.02351	1
Biological Process (BP)	GO:0072337	modified amino acid transport	10	3	0.65	0.02351	1	1
Biological Process (BP)	GO:0009126	purine nucleoside monophosphate metabolic process	190	20	12.4	0.0236	1	1
Biological Process (BP)	GO:0009167	purine ribonucleoside monophosphate metabolic process	190	20	12.4	0.0236	1	1
Biological Process (BP)	GO:0015931	nucleobase-containing compound transport	131	15	8.55	0.02381	1	1
Biological Process (BP)	GO:0008630	intrinsic apoptotic signaling pathway in response to DNA damage	35	6	2.28	0.02427	1	0.42422
Biological Process (BP)	GO:0043414	macromolecule methylation	215	22	14.03	0.02438	0.02438	1
Biological Process (BP)	GO:0003206	cardiac chamber morphogenesis	26	5	1.7	0.02448	0.02448	1
Biological Process (BP)	GO:0032147	activation of protein kinase activity	132	15	8.61	0.0253	0.0253	0.03954
Biological Process (BP)	GO:0006112	energy reserve metabolic process	45	7	2.94	0.02549	0.02549	0.45431
Biological Process (BP)	GO:1901137	carbohydrate derivative biosynthetic process	565	49	36.86	0.02578	0.08912	1
Biological Process (BP)	GO:0034655	nucleobase-containing compound catabolic process	241	24	15.72	0.02587	0.02587	1
Biological Process (BP)	GO:1901135	carbohydrate derivative metabolic process	905	74	59.04	0.0262	1	1
Biological Process (BP)	GO:0009437	carnitine metabolic process	18	4	1.17	0.02643	0.02643	1
Biological Process (BP)	GO:0015740	C4-dicarboxylate transport	18	4	1.17	0.02643	0.02643	1
Biological Process (BP)	GO:0031114	regulation of microtubule depolymerization	18	4	1.17	0.02643	0.02643	1
Biological Process (BP)	GO:0031167	rRNA methylation	18	4	1.17	0.02643	0.02643	0.52333
Biological Process (BP)	GO:0071218	cellular response to misfolded protein	18	4	1.17	0.02643	1	1
Biological Process (BP)	GO:0005975	carbohydrate metabolic process	421	38	27.47	0.02686	1	0.61932
Biological Process (BP)	GO:0061515	myeloid cell development	66	9	4.31	0.02694	0.02694	0.02694
Biological Process (BP)	GO:0019725	cellular homeostasis	540	47	35.23	0.027	1	1
Biological Process (BP)	GO:0061448	connective tissue development	193	20	12.59	0.02735	1	1
Biological Process (BP)	GO:0000956	nuclear-transcribed mRNA catabolic process	77	10	5.02	0.02764	0.02764	1
Biological Process (BP)	GO:0060027	convergent extension involved in gastrulation	88	11	5.74	0.02776	0.02776	1
Biological Process (BP)	GO:0015918	sterol transport	46	7	3	0.02842	0.02842	0.23303
Biological Process (BP)	GO:0051298	centrosome duplication	27	5	1.76	0.02847	0.02847	0.61041
Biological Process (BP)	GO:0055123	digestive system development	134	15	8.74	0.02849	0.02849	1
Biological Process (BP)	GO:0048701	embryonic cranial skeleton morphogenesis	170	18	11.09	0.02906	0.02906	1
Biological Process (BP)	GO:0031333	negative regulation of protein complex assembly	67	9	4.37	0.02938	0.02938	1
Biological Process (BP)	GO:0007626	locomotory behavior	100	12	6.52	0.02945	0.02945	0.02945
Biological Process (BP)	GO:0035966	response to topologically incorrect protein	78	10	5.09	0.02992	1	1
Biological Process (BP)	GO:0001822	kidney development	183	19	11.94	0.03039	0.03039	0.27906
Biological Process (BP)	GO:0072001	renal system development	183	19	11.94	0.03039	0.03039	0.01378
Biological Process (BP)	GO:0010634	positive regulation of epithelial cell migration	11	3	0.72	0.03079	0.03079	1
Biological Process (BP)	GO:0045747	positive regulation of Notch signaling pathway	11	3	0.72	0.03079	0.03079	0.03079
Biological Process (BP)	GO:0048859	formation of anatomical boundary	11	3	0.72	0.03079	0.03079	0.03079
Biological Process (BP)	GO:0009612	response to mechanical stimulus	57	8	3.72	0.03081	0.03081	0.06522
Biological Process (BP)	GO:0048568	embryonic organ development	585	50	38.17	0.03081	0.03081	1
Biological Process (BP)	GO:0034641	cellular nitrogen compound metabolic process	5290	375	345.13	0.03081	1	1
Biological Process (BP)	GO:0033043	regulation of organelle organization	559	48	36.47	0.03152	1	1
Biological Process (BP)	GO:0002072	optic cup morphogenesis involved in camera-type eye development	19	4	1.24	0.0318	0.0318	1
Biological Process (BP)	GO:0033627	cell adhesion mediated by integrin	19	4	1.24	0.0318	0.0318	0.0318
Biological Process (BP)	GO:0044275	cellular carbohydrate catabolic process	19	4	1.24	0.0318	0.0318	1
Biological Process (BP)	GO:0051788	response to misfolded protein	19	4	1.24	0.0318	1	1
Biological Process (BP)	GO:0010769	regulation of cell morphogenesis involved in differentiation	136	15	8.87	0.03198	1	1
Biological Process (BP)	GO:0006793	phosphorus metabolic process	2829	208	184.57	0.03204	1	1
Biological Process (BP)	GO:0003170	heart valve development	28	5	1.83	0.03286	0.03286	0.03286
Biological Process (BP)	GO:0006690	icosanoid metabolic process	28	5	1.83	0.03286	1	1
Biological Process (BP)	GO:0030574	collagen catabolic process	28	5	1.83	0.03286	0.03286	0.03286
Biological Process (BP)	GO:0006796	phosphate-containing compound metabolic process	2803	206	182.87	0.03329	1	1
Biological Process (BP)	GO:0002244	hematopoietic progenitor cell differentiation	125	14	8.16	0.0334	0.0334	0.02051
Biological Process (BP)	GO:0009156	ribonucleoside monophosphate biosynthetic process	125	14	8.16	0.0334	0.0334	1
Biological Process (BP)	GO:0016197	endosomal transport	125	14	8.16	0.0334	0.0334	0.38458
Biological Process (BP)	GO:0002521	leukocyte differentiation	102	12	6.65	0.03368	0.03368	0.36583
Biological Process (BP)	GO:1903825	organic acid transmembrane transport	102	12	6.65	0.03368	0.11616	1
Biological Process (BP)	GO:1905039	carboxylic acid transmembrane transport	102	12	6.65	0.03368	0.11616	1
Biological Process (BP)	GO:0009124	nucleoside monophosphate biosynthetic process	137	15	8.94	0.03383	0.03383	1
Biological Process (BP)	GO:0010639	negative regulation of organelle organization	149	16	9.72	0.034	1	1
Biological Process (BP)	GO:0006875	cellular metal ion homeostasis	350	32	22.83	0.03401	1	1
Biological Process (BP)	GO:0010970	transport along microtubule	80	10	5.22	0.03487	0.03487	1
Biological Process (BP)	GO:0042180	cellular ketone metabolic process	80	10	5.22	0.03487	1	1
Biological Process (BP)	GO:1902850	microtubule cytoskeleton organization involved in mitosis	80	10	5.22	0.03487	0.03487	1
Biological Process (BP)	GO:0003401	axis elongation	48	7	3.13	0.03497	0.03497	1
Biological Process (BP)	GO:0090304	nucleic acid metabolic process	4041	290	263.64	0.03501	1	1
Biological Process (BP)	GO:0000288	nuclear-transcribed mRNA catabolic process, deadenylation-dependent decay	38	6	2.48	0.03502	0.03502	0.42429
Biological Process (BP)	GO:0051129	negative regulation of cellular component organization	211	21	13.77	0.03554	1	1
Biological Process (BP)	GO:0007018	microtubule-based movement	224	22	14.61	0.03634	0.03634	0.22709
Biological Process (BP)	GO:0006820	anion transport	484	42	31.58	0.03643	1	1
Biological Process (BP)	GO:0006914	autophagy	187	19	12.2	0.03676	0.03676	0.15795
Biological Process (BP)	GO:0061919	process utilizing autophagic mechanism	187	19	12.2	0.03676	0.03676	0.39997
Biological Process (BP)	GO:0006029	proteoglycan metabolic process	59	8	3.85	0.03692	1	1
Biological Process (BP)	GO:0055007	cardiac muscle cell differentiation	59	8	3.85	0.03692	0.03692	1
Biological Process (BP)	GO:0006498	N-terminal protein lipidation	5	2	0.33	0.03726	0.03726	1
Biological Process (BP)	GO:0010032	meiotic chromosome condensation	5	2	0.33	0.03726	0.03726	0.03726
Biological Process (BP)	GO:0021543	pallium development	5	2	0.33	0.03726	0.03726	1
Biological Process (BP)	GO:0021987	cerebral cortex development	5	2	0.33	0.03726	0.03726	0.03726
Biological Process (BP)	GO:0030242	autophagy of peroxisome	5	2	0.33	0.03726	0.03726	0.03726
Biological Process (BP)	GO:0031998	regulation of fatty acid beta-oxidation	5	2	0.33	0.03726	0.03726	1
Biological Process (BP)	GO:0032371	regulation of sterol transport	5	2	0.33	0.03726	0.03726	1
Biological Process (BP)	GO:0032374	regulation of cholesterol transport	5	2	0.33	0.03726	0.03726	1
Biological Process (BP)	GO:0032964	collagen biosynthetic process	5	2	0.33	0.03726	0.03726	1
Biological Process (BP)	GO:0033292	T-tubule organization	5	2	0.33	0.03726	0.03726	1
Biological Process (BP)	GO:0035089	establishment of apical/basal cell polarity	5	2	0.33	0.03726	0.03726	0.03726
Biological Process (BP)	GO:0035434	copper ion transmembrane transport	5	2	0.33	0.03726	0.03726	0.03726
Biological Process (BP)	GO:0036010	protein localization to endosome	5	2	0.33	0.03726	0.03726	1
Biological Process (BP)	GO:0060343	trabecula formation	5	2	0.33	0.03726	0.03726	1
Biological Process (BP)	GO:0060347	heart trabecula formation	5	2	0.33	0.03726	0.03726	1
Biological Process (BP)	GO:0060856	establishment of blood-brain barrier	5	2	0.33	0.03726	0.03726	0.18314
Biological Process (BP)	GO:0061162	establishment of monopolar cell polarity	5	2	0.33	0.03726	0.03726	1
Biological Process (BP)	GO:0061339	establishment or maintenance of monopolar cell polarity	5	2	0.33	0.03726	0.03726	1
Biological Process (BP)	GO:0072334	UDP-galactose transmembrane transport	5	2	0.33	0.03726	0.03726	1
Biological Process (BP)	GO:0090527	actin filament reorganization	5	2	0.33	0.03726	0.03726	0.03726
Biological Process (BP)	GO:1902262	apoptotic process involved in blood vessel morphogenesis	5	2	0.33	0.03726	0.03726	1
Biological Process (BP)	GO:0035051	cardiocyte differentiation	81	10	5.28	0.03755	0.03755	1
Biological Process (BP)	GO:0099111	microtubule-based transport	81	10	5.28	0.03755	0.03755	1
Biological Process (BP)	GO:0003414	chondrocyte morphogenesis involved in endochondral bone morphogenesis	29	5	1.89	0.03764	0.03764	1
Biological Process (BP)	GO:0003429	growth plate cartilage chondrocyte morphogenesis	29	5	1.89	0.03764	0.03764	1
Biological Process (BP)	GO:0003433	chondrocyte development involved in endochondral bone morphogenesis	29	5	1.89	0.03764	0.03764	1
Biological Process (BP)	GO:0006270	DNA replication initiation	29	5	1.89	0.03764	0.03764	1
Biological Process (BP)	GO:0006891	intra-Golgi vesicle-mediated transport	29	5	1.89	0.03764	0.03764	0.03764
Biological Process (BP)	GO:0016525	negative regulation of angiogenesis	29	5	1.89	0.03764	1	1
Biological Process (BP)	GO:0030201	heparan sulfate proteoglycan metabolic process	29	5	1.89	0.03764	0.03764	0.03764
Biological Process (BP)	GO:0050982	detection of mechanical stimulus	29	5	1.89	0.03764	0.03764	1
Biological Process (BP)	GO:2000181	negative regulation of blood vessel morphogenesis	29	5	1.89	0.03764	1	1
Biological Process (BP)	GO:0001966	thigmotaxis	20	4	1.3	0.03776	0.03776	0.03776
Biological Process (BP)	GO:0033619	membrane protein proteolysis	20	4	1.3	0.03776	0.03776	0.03776
Biological Process (BP)	GO:0034243	regulation of transcription elongation from RNA polymerase II promoter	20	4	1.3	0.03776	0.03776	0.03776
Biological Process (BP)	GO:0032984	protein-containing complex disassembly	151	16	9.85	0.03777	1	1
Biological Process (BP)	GO:0031570	DNA integrity checkpoint	49	7	3.2	0.03859	0.03859	1
Biological Process (BP)	GO:0015849	organic acid transport	213	21	13.9	0.03875	1	1
Biological Process (BP)	GO:0046942	carboxylic acid transport	213	21	13.9	0.03875	1	1
Biological Process (BP)	GO:0044249	cellular biosynthetic process	4392	313	286.54	0.03887	1	1
Biological Process (BP)	GO:0006725	cellular aromatic compound metabolic process	4734	336	308.85	0.03899	1	1
Biological Process (BP)	GO:0000272	polysaccharide catabolic process	12	3	0.78	0.0391	0.0391	1
Biological Process (BP)	GO:0003229	ventricular cardiac muscle tissue development	12	3	0.78	0.0391	0.0391	1
Biological Process (BP)	GO:0005980	glycogen catabolic process	12	3	0.78	0.0391	0.0391	1
Biological Process (BP)	GO:0009251	glucan catabolic process	12	3	0.78	0.0391	0.0391	1
Biological Process (BP)	GO:0016556	mRNA modification	12	3	0.78	0.0391	0.0391	1
Biological Process (BP)	GO:0044247	cellular polysaccharide catabolic process	12	3	0.78	0.0391	0.0391	1
Biological Process (BP)	GO:0048922	posterior lateral line neuromast deposition	12	3	0.78	0.0391	0.0391	1
Biological Process (BP)	GO:0099175	regulation of postsynapse organization	12	3	0.78	0.0391	1	1
Biological Process (BP)	GO:0006325	chromatin organization	500	43	32.62	0.03918	0.03918	1
Biological Process (BP)	GO:0016441	posttranscriptional gene silencing	39	6	2.54	0.03919	0.03919	1
Biological Process (BP)	GO:0035194	posttranscriptional gene silencing by RNA	39	6	2.54	0.03919	0.03919	0.28009
Biological Process (BP)	GO:0033674	positive regulation of kinase activity	264	25	17.22	0.03947	0.03947	0.45365
Biological Process (BP)	GO:0016331	morphogenesis of embryonic epithelium	60	8	3.91	0.04026	0.04026	1
Biological Process (BP)	GO:0034504	protein localization to nucleus	60	8	3.91	0.04026	0.04026	0.27991
Biological Process (BP)	GO:1901264	carbohydrate derivative transport	60	8	3.91	0.04026	1	1
Biological Process (BP)	GO:0007051	spindle organization	105	12	6.85	0.0408	0.0408	1
Biological Process (BP)	GO:0006733	oxidoreduction coenzyme metabolic process	117	13	7.63	0.04158	1	0.63519
Biological Process (BP)	GO:0016579	protein deubiquitination	117	13	7.63	0.04158	0.04158	0.07173
Biological Process (BP)	GO:0120036	plasma membrane bounded cell projection organization	942	75	61.46	0.04219	1	1
Biological Process (BP)	GO:0042181	ketone biosynthetic process	30	5	1.96	0.04283	1	1
Biological Process (BP)	GO:0048854	brain morphogenesis	30	5	1.96	0.04283	0.04283	0.07628
Biological Process (BP)	GO:1901343	negative regulation of vasculature development	30	5	1.96	0.04283	1	1
Biological Process (BP)	GO:0090305	nucleic acid phosphodiester bond hydrolysis	228	22	14.88	0.04287	0.04287	0.42568
Biological Process (BP)	GO:0046483	heterocycle metabolic process	4715	334	307.61	0.04316	1	1
Biological Process (BP)	GO:0044260	cellular macromolecule metabolic process	7431	515	484.81	0.04318	1	1
Biological Process (BP)	GO:0051168	nuclear export	72	9	4.7	0.04395	0.04395	1
Biological Process (BP)	GO:0001889	liver development	154	16	10.05	0.04398	0.04398	1
Biological Process (BP)	GO:0000466	maturation of 5.8S rRNA from tricistronic rRNA transcript (SSU-rRNA, 5.8S rRNA, LSU-rRNA)	21	4	1.37	0.04431	0.04431	0.04431
Biological Process (BP)	GO:0051347	positive regulation of transferase activity	280	26	18.27	0.04438	0.04438	0.49222
Biological Process (BP)	GO:0120035	regulation of plasma membrane bounded cell projection organization	229	22	14.94	0.04463	1	1
Biological Process (BP)	GO:0048704	embryonic skeletal system morphogenesis	179	18	11.68	0.04489	0.04489	1
Biological Process (BP)	GO:0007204	positive regulation of cytosolic calcium ion concentration	192	19	12.53	0.04604	1	1
Biological Process (BP)	GO:0030099	myeloid cell differentiation	192	19	12.53	0.04604	0.04604	1
Biological Process (BP)	GO:0098771	inorganic ion homeostasis	466	40	30.4	0.04643	1	1
Biological Process (BP)	GO:0006661	phosphatidylinositol biosynthetic process	51	7	3.33	0.04654	0.04654	1
Biological Process (BP)	GO:0099518	vesicle cytoskeletal trafficking	51	7	3.33	0.04654	0.04654	1
Biological Process (BP)	GO:0030182	neuron differentiation	948	75	61.85	0.04735	1	1
Biological Process (BP)	GO:0030903	notochord development	73	9	4.76	0.04735	0.04735	0.07409
Biological Process (BP)	GO:0042273	ribosomal large subunit biogenesis	73	9	4.76	0.04735	0.04735	0.11464
Biological Process (BP)	GO:0030030	cell projection organization	962	76	62.76	0.04735	1	1
Biological Process (BP)	GO:0009987	cellular process	17166	1145	1119.93	0.04737	1	1
Biological Process (BP)	GO:0009101	glycoprotein biosynthetic process	269	25	17.55	0.04751	0.04751	1
Biological Process (BP)	GO:0007093	mitotic cell cycle checkpoint	62	8	4.04	0.04753	0.04753	1
Biological Process (BP)	GO:0072511	divalent inorganic cation transport	282	26	18.4	0.04766	1	1
Biological Process (BP)	GO:0032886	regulation of microtubule-based process	96	11	6.26	0.04802	0.04802	1
Biological Process (BP)	GO:0001655	urogenital system development	193	19	12.59	0.04808	0.04808	1
Biological Process (BP)	GO:0031344	regulation of cell projection organization	231	22	15.07	0.0483	1	1
Biological Process (BP)	GO:0045664	regulation of neuron differentiation	231	22	15.07	0.0483	1	1
Biological Process (BP)	GO:0090171	chondrocyte morphogenesis	31	5	2.02	0.04843	0.04843	1
Biological Process (BP)	GO:1902749	regulation of cell cycle G2/M phase transition	31	5	2.02	0.04843	0.04843	1
Biological Process (BP)	GO:0050801	ion homeostasis	481	41	31.38	0.04843	1	1
Biological Process (BP)	GO:0043542	endothelial cell migration	41	6	2.67	0.04843	0.04843	1
Biological Process (BP)	GO:0006268	DNA unwinding involved in DNA replication	13	3	0.85	0.04843	0.04843	1
Biological Process (BP)	GO:0008345	larval locomotory behavior	13	3	0.85	0.04843	0.04843	1
Biological Process (BP)	GO:0015800	acidic amino acid transport	13	3	0.85	0.04843	0.04843	1
Biological Process (BP)	GO:0015813	L-glutamate transmembrane transport	13	3	0.85	0.04843	0.04843	0.04843
Biological Process (BP)	GO:0030537	larval behavior	13	3	0.85	0.04843	0.04843	1
Biological Process (BP)	GO:0032836	glomerular basement membrane development	13	3	0.85	0.04843	0.04843	1
Biological Process (BP)	GO:0035269	protein O-linked mannosylation	13	3	0.85	0.04843	0.04843	1
Biological Process (BP)	GO:0035907	dorsal aorta development	13	3	0.85	0.04843	0.04843	0.04843
Biological Process (BP)	GO:0036092	phosphatidylinositol-3-phosphate biosynthetic process	13	3	0.85	0.04843	0.04843	0.04843
Biological Process (BP)	GO:0061300	cerebellum vasculature development	13	3	0.85	0.04843	0.04843	0.04843
Biological Process (BP)	GO:0090224	regulation of spindle organization	13	3	0.85	0.04843	0.04843	0.04843
Biological Process (BP)	GO:0006139	nucleobase-containing compound metabolic process	4594	325	299.72	0.04867	1	1
Biological Process (BP)	GO:0070646	protein modification by small protein removal	132	14	8.61	0.04933	0.04933	0.45278
Biological Process (BP)	GO:0046165	alcohol biosynthetic process	85	10	5.55	0.04968	1	1
Biological Process (BP)	GO:0072659	protein localization to plasma membrane	85	10	5.55	0.04968	0.04968	0.15309
Biological Process (BP)	GO:1901564	organonitrogen compound metabolic process	6273	437	409.26	0.04992	1	1
Cellular Component (CC)	GO:0005622	intracellular	11979	881	745.95	4e-15	0.63009	0.85778
Cellular Component (CC)	GO:0044424	intracellular part	11979	881	745.95	4e-15	0.63009	0.90938
Cellular Component (CC)	GO:0005737	cytoplasm	7417	590	461.87	4e-14	4e-06	0.00092
Cellular Component (CC)	GO:0043229	intracellular organelle	9628	720	599.55	4.9e-12	0.18743	0.72074
Cellular Component (CC)	GO:0044446	intracellular organelle part	4509	382	280.78	7.3e-12	0.00221	0.99483
Cellular Component (CC)	GO:0044444	cytoplasmic part	4791	396	298.34	7.9e-11	0.02097	1
Cellular Component (CC)	GO:0043226	organelle	9861	726	614.06	1.3e-10	0.34803	0.76744
Cellular Component (CC)	GO:0044422	organelle part	4733	390	294.73	1.8e-10	0.91998	0.9992
Cellular Component (CC)	GO:0005623	cell	15099	1028	940.24	1.4e-08	0.74448	0.97367
Cellular Component (CC)	GO:0044464	cell part	14948	1015	930.84	6.4e-08	0.87889	0.9951
Cellular Component (CC)	GO:0012505	endomembrane system	1983	180	123.48	1.1e-07	0.10741	0.94179
Cellular Component (CC)	GO:0043227	membrane-bounded organelle	8471	618	527.5	1.1e-07	0.14162	0.84944
Cellular Component (CC)	GO:0043231	intracellular membrane-bounded organelle	8046	590	501.04	1.5e-07	0.11459	0.8803
Cellular Component (CC)	GO:0044428	nuclear part	1617	146	100.69	2.7e-06	0.01787	0.99806
Cellular Component (CC)	GO:0005794	Golgi apparatus	730	76	45.46	7.3e-06	0.00122	0.00241
Cellular Component (CC)	GO:0043228	non-membrane-bounded organelle	2475	205	154.12	8.8e-06	0.53421	0.88557
Cellular Component (CC)	GO:0043232	intracellular non-membrane-bounded organelle	2475	205	154.12	8.8e-06	0.53421	0.92264
Cellular Component (CC)	GO:0005730	nucleolus	243	31	15.13	0.00012	0.00012	0.00115
Cellular Component (CC)	GO:0030864	cortical actin cytoskeleton	33	9	2.05	0.00014	0.00014	0.00014
Cellular Component (CC)	GO:0031984	organelle subcompartment	817	77	50.88	0.00018	1	0.38502
Cellular Component (CC)	GO:0005783	endoplasmic reticulum	828	77	51.56	0.00027	0.02474	0.07192
Cellular Component (CC)	GO:0031981	nuclear lumen	1112	98	69.25	0.0003	0.16975	0.99512
Cellular Component (CC)	GO:0016323	basolateral plasma membrane	53	11	3.3	0.00035	0.00035	0.00035
Cellular Component (CC)	GO:0031974	membrane-enclosed lumen	1338	114	83.32	0.00036	0.18254	0.92337
Cellular Component (CC)	GO:0043233	organelle lumen	1338	114	83.32	0.00036	0.18254	0.97741
Cellular Component (CC)	GO:0070013	intracellular organelle lumen	1338	114	83.32	0.00036	0.18254	0.98223
Cellular Component (CC)	GO:0061695	transferase complex, transferring phosphorus-containing groups	251	30	15.63	0.00047	0.07118	0.81191
Cellular Component (CC)	GO:0005739	mitochondrion	1059	93	65.95	0.00048	0.00312	0.0009
Cellular Component (CC)	GO:0005856	cytoskeleton	1226	105	76.34	0.00052	0.00489	0.11261
Cellular Component (CC)	GO:0030863	cortical cytoskeleton	41	9	2.55	0.00078	1	1
Cellular Component (CC)	GO:0033588	Elongator holoenzyme complex	8	4	0.5	0.00086	0.00086	0.00086
Cellular Component (CC)	GO:0042175	nuclear outer membrane-endoplasmic reticulum membrane network	462	46	28.77	0.00115	0.10208	0.003
Cellular Component (CC)	GO:0044432	endoplasmic reticulum part	501	49	31.2	0.00119	0.17101	1
Cellular Component (CC)	GO:0005912	adherens junction	175	22	10.9	0.00132	0.04737	0.03717
Cellular Component (CC)	GO:0030684	preribosome	81	13	5.04	0.00142	0.12554	0.61665
Cellular Component (CC)	GO:0070161	anchoring junction	177	22	11.02	0.00153	0.05292	1
Cellular Component (CC)	GO:0044448	cell cortex part	102	15	6.35	0.00159	0.25489	0.87043
Cellular Component (CC)	GO:0000428	DNA-directed RNA polymerase complex	103	15	6.41	0.00176	0.06191	0.60521
Cellular Component (CC)	GO:0030880	RNA polymerase complex	104	15	6.48	0.00194	0.11999	0.63052
Cellular Component (CC)	GO:0005777	peroxisome	94	14	5.85	0.00199	0.12396	0.00247
Cellular Component (CC)	GO:0042579	microbody	94	14	5.85	0.00199	0.12396	1
Cellular Component (CC)	GO:0032040	small-subunit processome	38	8	2.37	0.00202	0.00202	0.00202
Cellular Component (CC)	GO:0016328	lateral plasma membrane	5	3	0.31	0.00219	0.00219	0.00219
Cellular Component (CC)	GO:0045261	proton-transporting ATP synthase complex, catalytic core F(1)	5	3	0.31	0.00219	0.00219	0.00219
Cellular Component (CC)	GO:0042575	DNA polymerase complex	16	5	1	0.00228	0.05217	0.00228
Cellular Component (CC)	GO:0017119	Golgi transport complex	10	4	0.62	0.00232	0.00232	0.00232
Cellular Component (CC)	GO:0005789	endoplasmic reticulum membrane	453	44	28.21	0.00235	0.00235	0.29768
Cellular Component (CC)	GO:0044438	microbody part	39	8	2.43	0.00241	1	1
Cellular Component (CC)	GO:0044439	peroxisomal part	39	8	2.43	0.00241	0.00241	0.22604
Cellular Component (CC)	GO:0044431	Golgi apparatus part	441	43	27.46	0.00244	0.84145	1
Cellular Component (CC)	GO:0098827	endoplasmic reticulum subcompartment	461	44	28.71	0.00326	1	0.4609
Cellular Component (CC)	GO:0031314	extrinsic component of mitochondrial inner membrane	11	4	0.68	0.00347	0.00347	0.00347
Cellular Component (CC)	GO:0032991	protein-containing complex	4529	322	282.03	0.00347	0.15411	1
Cellular Component (CC)	GO:0005760	gamma DNA polymerase complex	2	2	0.12	0.00388	0.00388	1
Cellular Component (CC)	GO:1990423	RZZ complex	2	2	0.12	0.00388	0.00388	0.00388
Cellular Component (CC)	GO:0031312	extrinsic component of organelle membrane	18	5	1.12	0.00402	0.36171	1
Cellular Component (CC)	GO:0055029	nuclear DNA-directed RNA polymerase complex	102	14	6.35	0.00428	0.00428	0.61454
Cellular Component (CC)	GO:0098590	plasma membrane region	403	39	25.1	0.00428	0.09921	0.90942
Cellular Component (CC)	GO:0030027	lamellipodium	34	7	2.12	0.00435	0.00435	0.00435
Cellular Component (CC)	GO:0098791	Golgi subcompartment	405	39	25.22	0.00465	0.00465	0.24178
Cellular Component (CC)	GO:0005925	focal adhesion	62	10	3.86	0.0047	0.0047	0.0047
Cellular Component (CC)	GO:0005768	endosome	292	30	18.18	0.00494	0.00494	0.13932
Cellular Component (CC)	GO:0005924	cell-substrate adherens junction	63	10	3.92	0.00528	1	1
Cellular Component (CC)	GO:0030055	cell-substrate junction	63	10	3.92	0.00528	1	1
Cellular Component (CC)	GO:0031012	extracellular matrix	313	31	19.49	0.00731	0.00731	0.06977
Cellular Component (CC)	GO:0098588	bounding membrane of organelle	798	67	49.69	0.00782	0.00782	0.94433
Cellular Component (CC)	GO:0044430	cytoskeletal part	896	74	55.8	0.00789	0.05877	1
Cellular Component (CC)	GO:0030054	cell junction	472	43	29.39	0.00809	0.07529	0.22545
Cellular Component (CC)	GO:0097346	INO80-type complex	21	5	1.31	0.00818	0.00818	0.00818
Cellular Component (CC)	GO:0031090	organelle membrane	1198	95	74.6	0.0087	0.51633	0.95493
Cellular Component (CC)	GO:0030894	replisome	14	4	0.87	0.00905	1	1
Cellular Component (CC)	GO:0043601	nuclear replisome	14	4	0.87	0.00905	0.00905	0.00905
Cellular Component (CC)	GO:0099023	tethering complex	58	9	3.61	0.00923	0.17582	0.79828
Cellular Component (CC)	GO:0008091	spectrin	3	2	0.19	0.01114	0.01114	1
Cellular Component (CC)	GO:1990415	Pex17p-Pex14p docking complex	3	2	0.19	0.01114	0.01114	1
Cellular Component (CC)	GO:1990429	peroxisomal importomer complex	3	2	0.19	0.01114	0.01114	0.01114
Cellular Component (CC)	GO:0005604	basement membrane	41	7	2.55	0.01247	0.01247	0.01247
Cellular Component (CC)	GO:0008305	integrin complex	41	7	2.55	0.01247	0.01247	0.01247
Cellular Component (CC)	GO:0062023	collagen-containing extracellular matrix	128	15	7.97	0.01346	0.01346	0.50525
Cellular Component (CC)	GO:0098636	protein complex involved in cell adhesion	42	7	2.62	0.01418	0.01418	0.3616
Cellular Component (CC)	GO:0048471	perinuclear region of cytoplasm	73	10	4.55	0.0147	0.0147	0.0147
Cellular Component (CC)	GO:0005778	peroxisomal membrane	33	6	2.05	0.01499	0.01499	1
Cellular Component (CC)	GO:0031903	microbody membrane	33	6	2.05	0.01499	0.01499	1
Cellular Component (CC)	GO:0000974	Prp19 complex	9	3	0.56	0.01524	0.01524	0.01524
Cellular Component (CC)	GO:0005802	trans-Golgi network	108	13	6.73	0.01672	0.01672	0.01672
Cellular Component (CC)	GO:0031252	cell leading edge	86	11	5.36	0.01754	0.40492	1
Cellular Component (CC)	GO:0016529	sarcoplasmic reticulum	26	5	1.62	0.02043	0.02043	0.02043
Cellular Component (CC)	GO:0030688	preribosome, small subunit precursor	10	3	0.62	0.02077	0.02077	0.02077
Cellular Component (CC)	GO:0071797	LUBAC complex	10	3	0.62	0.02077	0.02077	0.02077
Cellular Component (CC)	GO:0005658	alpha DNA polymerase:primase complex	4	2	0.25	0.02137	0.02137	1
Cellular Component (CC)	GO:0032045	guanyl-nucleotide exchange factor complex	4	2	0.25	0.02137	0.02137	0.02137
Cellular Component (CC)	GO:0045180	basal cortex	4	2	0.25	0.02137	0.02137	0.02137
Cellular Component (CC)	GO:0005635	nuclear envelope	174	18	10.84	0.02382	0.02382	0.25104
Cellular Component (CC)	GO:0030427	site of polarized growth	27	5	1.68	0.02383	0.02383	0.02383
Cellular Component (CC)	GO:0043596	nuclear replication fork	27	5	1.68	0.02383	0.56571	1
Cellular Component (CC)	GO:0000139	Golgi membrane	323	29	20.11	0.03073	0.03073	0.09335
Cellular Component (CC)	GO:0070603	SWI/SNF superfamily-type complex	82	10	5.11	0.03076	0.32833	1
Cellular Component (CC)	GO:0030134	COPII-coated ER to Golgi transport vesicle	49	7	3.05	0.03106	0.03106	0.03106
Cellular Component (CC)	GO:1990234	transferase complex	713	57	44.4	0.0316	0.30701	0.98868
Cellular Component (CC)	GO:0005732	small nucleolar ribonucleoprotein complex	20	4	1.25	0.03256	0.03256	1
Cellular Component (CC)	GO:0031672	A band	20	4	1.25	0.03256	0.03256	0.03256
Cellular Component (CC)	GO:0098805	whole membrane	531	44	33.07	0.03281	0.03281	0.96731
Cellular Component (CC)	GO:0016593	Cdc73/Paf1 complex	5	2	0.31	0.03415	0.03415	0.03415
Cellular Component (CC)	GO:0031428	box C/D snoRNP complex	5	2	0.31	0.03415	0.03415	0.03415
Cellular Component (CC)	GO:0033596	TSC1-TSC2 complex	5	2	0.31	0.03415	0.03415	0.03415
Cellular Component (CC)	GO:0005815	microtubule organizing center	273	25	17	0.03474	0.03474	0.21875
Cellular Component (CC)	GO:0030119	AP-type membrane coat adaptor complex	30	5	1.87	0.0361	0.0361	0.0361
Cellular Component (CC)	GO:0016605	PML body	21	4	1.31	0.0383	0.0383	0.0383
Cellular Component (CC)	GO:0090734	site of DNA damage	21	4	1.31	0.0383	0.0383	0.0383
Cellular Component (CC)	GO:0016528	sarcoplasm	31	5	1.93	0.04091	0.04091	1
Cellular Component (CC)	GO:0000776	kinetochore	63	8	3.92	0.04097	0.17733	0.17733
Cellular Component (CC)	GO:1902494	catalytic complex	1251	93	77.9	0.04175	0.38947	0.99982
Cellular Component (CC)	GO:0042555	MCM complex	13	3	0.81	0.04307	0.04307	0.04307
Cellular Component (CC)	GO:0015630	microtubule cytoskeleton	556	45	34.62	0.04345	0.04345	1
Cellular Component (CC)	GO:0000407	phagophore assembly site	22	4	1.37	0.04458	0.04458	0.04458
Cellular Component (CC)	GO:0045211	postsynaptic membrane	175	17	10.9	0.04592	0.04592	0.0147
Cellular Component (CC)	GO:0005892	acetylcholine-gated channel complex	32	5	1.99	0.04609	0.04609	0.04609
Cellular Component (CC)	GO:0042383	sarcolemma	32	5	1.99	0.04609	0.04609	0.04609
Cellular Component (CC)	GO:0099512	supramolecular fiber	516	42	32.13	0.04612	0.04612	0.60793
Cellular Component (CC)	GO:0005782	peroxisomal matrix	6	2	0.37	0.04914	0.04914	1
Cellular Component (CC)	GO:0031907	microbody lumen	6	2	0.37	0.04914	0.04914	1
Cellular Component (CC)	GO:0042765	GPI-anchor transamidase complex	6	2	0.37	0.04914	0.04914	0.04914
Cellular Component (CC)	GO:0097038	perinuclear endoplasmic reticulum	6	2	0.37	0.04914	0.04914	1
Cellular Component (CC)	GO:0099080	supramolecular complex	519	42	32.32	0.04972	0.04972	0.72696
Cellular Component (CC)	GO:0099081	supramolecular polymer	519	42	32.32	0.04972	0.04972	0.72521
Molecular Function (MF)	GO:0003824	catalytic activity	8022	640	489.36	1.7e-17	0.00151	0.99995
Molecular Function (MF)	GO:0140098	catalytic activity, acting on RNA	340	49	20.74	1.9e-08	0.03147	0.96598
Molecular Function (MF)	GO:0044877	protein-containing complex binding	561	68	34.22	5.1e-08	0.28786	8.9e-08
Molecular Function (MF)	GO:0016787	hydrolase activity	3235	265	197.34	1.6e-07	0.02251	0.9999
Molecular Function (MF)	GO:0030695	GTPase regulator activity	258	38	15.74	4.2e-07	0.16	9.3e-07
Molecular Function (MF)	GO:0016740	transferase activity	3388	273	206.67	4.3e-07	0.00338	0.99252
Molecular Function (MF)	GO:0060589	nucleoside-triphosphatase regulator activity	284	40	17.32	6.9e-07	0.19271	0.67205
Molecular Function (MF)	GO:0005096	GTPase activator activity	246	36	15.01	9.8e-07	9.8e-07	0.22712
Molecular Function (MF)	GO:0008092	cytoskeletal protein binding	868	88	52.95	1.9e-06	0.04131	0.00392
Molecular Function (MF)	GO:0005515	protein binding	8518	601	519.61	3e-06	0.01302	0.52515
Molecular Function (MF)	GO:0004386	helicase activity	146	24	8.91	8.4e-06	0.42989	6.9e-06
Molecular Function (MF)	GO:0016874	ligase activity	159	25	9.7	1.2e-05	0.29588	0.82428
Molecular Function (MF)	GO:0003723	RNA binding	1068	100	65.15	1.2e-05	0.00083	0.00032
Molecular Function (MF)	GO:0051015	actin filament binding	250	33	15.25	2.5e-05	2.5e-05	1
Molecular Function (MF)	GO:0008144	drug binding	2669	212	162.81	2.7e-05	0.29339	4.9e-05
Molecular Function (MF)	GO:0140097	catalytic activity, acting on DNA	201	28	12.26	3.8e-05	0.01404	0.97114
Molecular Function (MF)	GO:0004812	aminoacyl-tRNA ligase activity	52	12	3.17	5.4e-05	0.00075	5.4e-05
Molecular Function (MF)	GO:0016875	ligase activity, forming carbon-oxygen bonds	52	12	3.17	5.4e-05	1	1
Molecular Function (MF)	GO:0032559	adenyl ribonucleotide binding	2517	198	153.54	9e-05	0.20865	9e-05
Molecular Function (MF)	GO:0008237	metallopeptidase activity	222	29	13.54	9e-05	0.01712	9e-05
Molecular Function (MF)	GO:0043167	ion binding	7173	502	437.56	9.6e-05	1	0.99981
Molecular Function (MF)	GO:0030554	adenyl nucleotide binding	2522	198	153.85	0.0001	0.2735	0.17475
Molecular Function (MF)	GO:0005524	ATP binding	2477	194	151.1	0.00014	0.00014	0.38738
Molecular Function (MF)	GO:0008047	enzyme activator activity	367	41	22.39	0.00014	1	0.98986
Molecular Function (MF)	GO:0004095	carnitine O-palmitoyltransferase activity	6	4	0.37	0.00019	0.00019	0.00019
Molecular Function (MF)	GO:0016416	O-palmitoyltransferase activity	6	4	0.37	0.00019	1	1
Molecular Function (MF)	GO:0003779	actin binding	471	49	28.73	0.00019	0.25924	1
Molecular Function (MF)	GO:0140096	catalytic activity, acting on a protein	3172	239	193.5	0.00024	0.1298	0.99818
Molecular Function (MF)	GO:0003678	DNA helicase activity	69	13	4.21	0.00024	0.00893	1
Molecular Function (MF)	GO:0140101	catalytic activity, acting on a tRNA	117	18	7.14	0.00026	0.20026	0.88761
Molecular Function (MF)	GO:0004713	protein tyrosine kinase activity	170	23	10.37	0.00028	0.00028	0.00058
Molecular Function (MF)	GO:0046872	metal ion binding	3668	271	223.75	0.00031	0.00031	0.00021
Molecular Function (MF)	GO:0043169	cation binding	3778	278	230.46	0.00033	0.46844	0.54962
Molecular Function (MF)	GO:0016779	nucleotidyltransferase activity	141	20	8.6	0.00036	0.01242	0.73237
Molecular Function (MF)	GO:0005310	dicarboxylic acid transmembrane transporter activity	38	9	2.32	0.00037	0.00037	0.00037
Molecular Function (MF)	GO:0005178	integrin binding	47	10	2.87	0.00045	0.00045	1
Molecular Function (MF)	GO:0016406	carnitine O-acyltransferase activity	12	5	0.73	0.00046	0.31389	1
Molecular Function (MF)	GO:0016746	transferase activity, transferring acyl groups	305	34	18.61	0.00052	0.05072	0.90514
Molecular Function (MF)	GO:0003994	aconitate hydratase activity	4	3	0.24	0.00086	0.00086	0.00086
Molecular Function (MF)	GO:0004376	glycolipid mannosyltransferase activity	4	3	0.24	0.00086	0.00086	0.00086
Molecular Function (MF)	GO:0016772	transferase activity, transferring phosphorus-containing groups	1588	127	96.87	0.00096	0.06898	0.91256
Molecular Function (MF)	GO:0004659	prenyltransferase activity	14	5	0.85	0.00106	0.00106	0.00135
Molecular Function (MF)	GO:0051018	protein kinase A binding	21	6	1.28	0.00125	0.00125	0.00125
Molecular Function (MF)	GO:0004222	metalloendopeptidase activity	134	18	8.17	0.00133	0.00133	1
Molecular Function (MF)	GO:0016413	O-acetyltransferase activity	9	4	0.55	0.00136	0.06347	0.00136
Molecular Function (MF)	GO:0043130	ubiquitin binding	37	8	2.26	0.00148	0.00148	0.00148
Molecular Function (MF)	GO:0003755	peptidyl-prolyl cis-trans isomerase activity	55	10	3.36	0.00163	0.00163	0.00163
Molecular Function (MF)	GO:0016788	hydrolase activity, acting on ester bonds	875	75	53.38	0.00185	0.0322	0.99924
Molecular Function (MF)	GO:0005542	folic acid binding	5	3	0.31	0.00206	0.00206	1
Molecular Function (MF)	GO:0051082	unfolded protein binding	107	15	6.53	0.00212	0.00212	0.00212
Molecular Function (MF)	GO:0050839	cell adhesion molecule binding	129	17	7.87	0.00219	0.22949	0.23859
Molecular Function (MF)	GO:0043021	ribonucleoprotein complex binding	67	11	4.09	0.00229	0.00229	1
Molecular Function (MF)	GO:0016798	hydrolase activity, acting on glycosyl bonds	152	19	9.27	0.00232	0.03015	0.98302
Molecular Function (MF)	GO:0072341	modified amino acid binding	40	8	2.44	0.00251	0.05911	0.05911
Molecular Function (MF)	GO:0000030	mannosyltransferase activity	24	6	1.46	0.00265	0.11873	0.55778
Molecular Function (MF)	GO:0051020	GTPase binding	481	45	29.34	0.00296	0.12953	0.00296
Molecular Function (MF)	GO:0005488	binding	16995	1082	1036.72	0.00353	1	0.99994
Molecular Function (MF)	GO:0004828	serine-tRNA ligase activity	2	2	0.12	0.00372	0.00372	1
Molecular Function (MF)	GO:0005527	macrolide binding	2	2	0.12	0.00372	1	1
Molecular Function (MF)	GO:0005528	FK506 binding	2	2	0.12	0.00372	0.00372	0.00372
Molecular Function (MF)	GO:0016287	glycerone-phosphate O-acyltransferase activity	2	2	0.12	0.00372	0.00372	1
Molecular Function (MF)	GO:0016435	rRNA (guanine) methyltransferase activity	2	2	0.12	0.00372	0.00372	0.00372
Molecular Function (MF)	GO:0030060	L-malate dehydrogenase activity	2	2	0.12	0.00372	0.00372	0.00372
Molecular Function (MF)	GO:0030158	protein xylosyltransferase activity	2	2	0.12	0.00372	0.00372	0.00372
Molecular Function (MF)	GO:0030350	iron-responsive element binding	2	2	0.12	0.00372	0.00372	0.00372
Molecular Function (MF)	GO:0009378	four-way junction helicase activity	6	3	0.37	0.00394	0.00394	1
Molecular Function (MF)	GO:0046912	transferase activity, transferring acyl groups, acyl groups converted into alkyl on transfer	6	3	0.37	0.00394	0.00394	0.00394
Molecular Function (MF)	GO:0008374	O-acyltransferase activity	43	8	2.62	0.00402	1	1
Molecular Function (MF)	GO:0031267	small GTPase binding	294	30	17.93	0.0041	0.35404	0.28881
Molecular Function (MF)	GO:0004553	hydrolase activity, hydrolyzing O-glycosyl compounds	127	16	7.75	0.00457	0.06089	0.97128
Molecular Function (MF)	GO:0016817	hydrolase activity, acting on acid anhydrides	1151	92	70.21	0.00472	1	0.97587
Molecular Function (MF)	GO:0003724	RNA helicase activity	54	9	3.29	0.00504	0.00504	1
Molecular Function (MF)	GO:0016859	cis-trans isomerase activity	64	10	3.9	0.00514	1	1
Molecular Function (MF)	GO:0036094	small molecule binding	3795	267	231.5	0.0054	1	0.98233
Molecular Function (MF)	GO:0017016	Ras GTPase binding	287	29	17.51	0.0054	0.0054	0.33967
Molecular Function (MF)	GO:0016887	ATPase activity	417	39	25.44	0.00542	0.00542	0.07731
Molecular Function (MF)	GO:0000049	tRNA binding	36	7	2.2	0.00543	0.00543	1
Molecular Function (MF)	GO:0016462	pyrophosphatase activity	1144	91	69.79	0.00561	1	0.97823
Molecular Function (MF)	GO:0008757	S-adenosylmethionine-dependent methyltransferase activity	153	18	9.33	0.00568	0.02192	0.92707
Molecular Function (MF)	GO:0008408	3'-5' exonuclease activity	55	9	3.36	0.00571	0.00571	0.01433
Molecular Function (MF)	GO:0016818	hydrolase activity, acting on acid anhydrides, in phosphorus-containing anhydrides	1146	91	69.91	0.00588	1	0.9762
Molecular Function (MF)	GO:0004559	alpha-mannosidase activity	20	5	1.22	0.00602	0.00602	0.01961
Molecular Function (MF)	GO:0043138	3'-5' DNA helicase activity	20	5	1.22	0.00602	0.00602	1
Molecular Function (MF)	GO:0003899	DNA-directed 5'-3' RNA polymerase activity	46	8	2.81	0.00616	0.00616	0.00616
Molecular Function (MF)	GO:0032182	ubiquitin-like protein binding	46	8	2.81	0.00616	1	1
Molecular Function (MF)	GO:0034062	5'-3' RNA polymerase activity	46	8	2.81	0.00616	1	1
Molecular Function (MF)	GO:0097747	RNA polymerase activity	46	8	2.81	0.00616	1	1
Molecular Function (MF)	GO:0004527	exonuclease activity	76	11	4.64	0.0062	0.36774	1
Molecular Function (MF)	GO:0033218	amide binding	227	24	13.85	0.00623	0.0303	0.73392
Molecular Function (MF)	GO:0015165	pyrimidine nucleotide-sugar transmembrane transporter activity	13	4	0.79	0.00632	0.00632	0.00632
Molecular Function (MF)	GO:0016853	isomerase activity	167	19	10.19	0.00656	0.24012	0.9828
Molecular Function (MF)	GO:0015631	tubulin binding	279	28	17.02	0.00677	0.00677	0.45225
Molecular Function (MF)	GO:0004518	nuclease activity	192	21	11.71	0.00692	0.12931	0.9192
Molecular Function (MF)	GO:0016879	ligase activity, forming carbon-nitrogen bonds	47	8	2.87	0.00703	0.00703	1
Molecular Function (MF)	GO:0000166	nucleotide binding	3464	244	211.31	0.00748	1	0.99909
Molecular Function (MF)	GO:1901265	nucleoside phosphate binding	3464	244	211.31	0.00748	1	0.99115
Molecular Function (MF)	GO:0043168	anion binding	3929	274	239.68	0.0075	1	0.99994
Molecular Function (MF)	GO:0015923	mannosidase activity	21	5	1.28	0.00751	1	1
Molecular Function (MF)	GO:0004177	aminopeptidase activity	48	8	2.93	0.008	0.008	0.008
Molecular Function (MF)	GO:0051539	4 iron, 4 sulfur cluster binding	48	8	2.93	0.008	0.008	0.008
Molecular Function (MF)	GO:0016747	transferase activity, transferring acyl groups other than amino-acyl groups	258	26	15.74	0.00839	0.12759	0.99533
Molecular Function (MF)	GO:0008253	5'-nucleotidase activity	14	4	0.85	0.00842	0.00842	0.00842
Molecular Function (MF)	GO:0008649	rRNA methyltransferase activity	14	4	0.85	0.00842	0.16346	1
Molecular Function (MF)	GO:0140102	catalytic activity, acting on a rRNA	14	4	0.85	0.00842	0.16346	1
Molecular Function (MF)	GO:0030515	snoRNA binding	22	5	1.34	0.00924	0.00924	1
Molecular Function (MF)	GO:0015238	drug transmembrane transporter activity	70	10	4.27	0.00969	0.00969	0.82715
Molecular Function (MF)	GO:0016615	malate dehydrogenase activity	8	3	0.49	0.01006	0.31421	1
Molecular Function (MF)	GO:0017124	SH3 domain binding	31	6	1.89	0.01006	0.01006	0.01006
Molecular Function (MF)	GO:0000026	alpha-1,2-mannosyltransferase activity	3	2	0.18	0.0107	0.0107	1
Molecular Function (MF)	GO:0000182	rDNA binding	3	2	0.18	0.0107	0.0107	0.06096
Molecular Function (MF)	GO:0003896	DNA primase activity	3	2	0.18	0.0107	0.0107	1
Molecular Function (MF)	GO:0003923	GPI-anchor transamidase activity	3	2	0.18	0.0107	0.0107	0.0107
Molecular Function (MF)	GO:0004019	adenylosuccinate synthase activity	3	2	0.18	0.0107	0.0107	0.0107
Molecular Function (MF)	GO:0004311	farnesyltranstransferase activity	3	2	0.18	0.0107	0.0107	1
Molecular Function (MF)	GO:0004377	GDP-Man:Man3GlcNAc2-PP-Dol alpha-1,2-mannosyltransferase activity	3	2	0.18	0.0107	0.0107	1
Molecular Function (MF)	GO:0008517	folic acid transmembrane transporter activity	3	2	0.18	0.0107	0.0107	1
Molecular Function (MF)	GO:0004435	phosphatidylinositol phospholipase C activity	23	5	1.4	0.01122	0.01122	0.01122
Molecular Function (MF)	GO:0004629	phospholipase C activity	23	5	1.4	0.01122	0.01122	1
Molecular Function (MF)	GO:0004536	deoxyribonuclease activity	51	8	3.11	0.0115	0.0115	0.0333
Molecular Function (MF)	GO:0008171	O-methyltransferase activity	33	6	2.01	0.01365	0.01365	0.71509
Molecular Function (MF)	GO:0008238	exopeptidase activity	119	14	7.26	0.01368	0.26212	1
Molecular Function (MF)	GO:0042623	ATPase activity, coupled	308	29	18.79	0.01371	0.01371	0.65442
Molecular Function (MF)	GO:0019899	enzyme binding	923	73	56.3	0.01382	0.19709	0.92973
Molecular Function (MF)	GO:0000287	magnesium ion binding	143	16	8.72	0.01386	0.01386	1
Molecular Function (MF)	GO:0004197	cysteine-type endopeptidase activity	143	16	8.72	0.01386	0.01386	0.02253
Molecular Function (MF)	GO:0008252	nucleotidase activity	16	4	0.98	0.0139	1	1
Molecular Function (MF)	GO:0016409	palmitoyltransferase activity	53	8	3.23	0.01438	0.3203	0.71489
Molecular Function (MF)	GO:0035252	UDP-xylosyltransferase activity	9	3	0.55	0.01441	0.356	1
Molecular Function (MF)	GO:0016741	transferase activity, transferring one-carbon groups	258	25	15.74	0.01519	0.0406	0.92283
Molecular Function (MF)	GO:0008017	microtubule binding	246	24	15.01	0.01587	0.01587	0.67567
Molecular Function (MF)	GO:0008514	organic anion transmembrane transporter activity	209	21	12.75	0.01709	0.34492	0.89049
Molecular Function (MF)	GO:0005338	nucleotide-sugar transmembrane transporter activity	17	4	1.04	0.01731	1	1
Molecular Function (MF)	GO:0008168	methyltransferase activity	248	24	15.13	0.01735	0.04633	0.93441
Molecular Function (MF)	GO:0004520	endodeoxyribonuclease activity	35	6	2.14	0.01804	0.01804	1
Molecular Function (MF)	GO:0008235	metalloexopeptidase activity	66	9	4.03	0.01832	0.01832	1
Molecular Function (MF)	GO:0004714	transmembrane receptor protein tyrosine kinase activity	100	12	6.1	0.0186	0.0186	1
Molecular Function (MF)	GO:0003887	DNA-directed DNA polymerase activity	26	5	1.59	0.01886	0.01886	0.01886
Molecular Function (MF)	GO:0005315	inorganic phosphate transmembrane transporter activity	10	3	0.61	0.01966	0.01966	0.01966
Molecular Function (MF)	GO:0016303	1-phosphatidylinositol-3-kinase activity	10	3	0.61	0.01966	0.01966	0.01966
Molecular Function (MF)	GO:0035004	phosphatidylinositol 3-kinase activity	10	3	0.61	0.01966	0.01966	1
Molecular Function (MF)	GO:0042285	xylosyltransferase activity	10	3	0.61	0.01966	0.39525	1
Molecular Function (MF)	GO:0003880	protein C-terminal carboxyl O-methyltransferase activity	4	2	0.24	0.02054	0.02054	0.02054
Molecular Function (MF)	GO:0008022	protein C-terminus binding	4	2	0.24	0.02054	0.02054	0.02054
Molecular Function (MF)	GO:0008131	primary amine oxidase activity	4	2	0.24	0.02054	0.02054	0.02054
Molecular Function (MF)	GO:0098518	polynucleotide phosphatase activity	4	2	0.24	0.02054	0.02054	0.02054
Molecular Function (MF)	GO:0005048	signal sequence binding	36	6	2.2	0.02057	0.02057	1
Molecular Function (MF)	GO:0097367	carbohydrate derivative binding	3406	235	207.77	0.02059	1	0.96031
Molecular Function (MF)	GO:0005543	phospholipid binding	305	28	18.61	0.0206	0.0206	0.05975
Molecular Function (MF)	GO:0015556	C4-dicarboxylate transmembrane transporter activity	18	4	1.1	0.02121	0.02121	1
Molecular Function (MF)	GO:0016773	phosphotransferase activity, alcohol group as acceptor	1297	97	79.12	0.02132	0.24377	0.87389
Molecular Function (MF)	GO:0032553	ribonucleotide binding	3238	224	197.52	0.02138	1	0.99958
Molecular Function (MF)	GO:0017111	nucleoside-triphosphatase activity	1090	83	66.49	0.02154	1	0.98227
Molecular Function (MF)	GO:0008173	RNA methyltransferase activity	57	8	3.48	0.02167	0.11658	0.84775
Molecular Function (MF)	GO:0005342	organic acid transmembrane transporter activity	152	16	9.27	0.02341	0.54333	0.89511
Molecular Function (MF)	GO:0046943	carboxylic acid transmembrane transporter activity	152	16	9.27	0.02341	0.54333	0.9112
Molecular Function (MF)	GO:0070011	peptidase activity, acting on L-amino acid peptides	817	64	49.84	0.02407	1	0.99949
Molecular Function (MF)	GO:0050660	flavin adenine dinucleotide binding	92	11	5.61	0.02418	0.02418	0.02418
Molecular Function (MF)	GO:0046915	transition metal ion transmembrane transporter activity	28	5	1.71	0.02549	0.02549	0.02549
Molecular Function (MF)	GO:0070006	metalloaminopeptidase activity	28	5	1.71	0.02549	0.02549	1
Molecular Function (MF)	GO:0005518	collagen binding	19	4	1.16	0.02559	0.02559	1
Molecular Function (MF)	GO:0045309	protein phosphorylated amino acid binding	11	3	0.67	0.02583	0.02583	0.10052
Molecular Function (MF)	GO:0051219	phosphoprotein binding	11	3	0.67	0.02583	0.02583	1
Molecular Function (MF)	GO:0042578	phosphoric ester hydrolase activity	492	41	30.01	0.02691	0.07978	0.99662
Molecular Function (MF)	GO:1901505	carbohydrate derivative transmembrane transporter activity	49	7	2.99	0.02819	0.37652	0.77833
Molecular Function (MF)	GO:0034061	DNA polymerase activity	29	5	1.77	0.0293	0.0293	1
Molecular Function (MF)	GO:0032555	purine ribonucleotide binding	3224	221	196.67	0.03108	1	0.99977
Molecular Function (MF)	GO:0005085	guanyl-nucleotide exchange factor activity	249	23	15.19	0.03142	0.03142	1
Molecular Function (MF)	GO:0008233	peptidase activity	846	65	51.61	0.03284	1	0.99952
Molecular Function (MF)	GO:0003909	DNA ligase activity	5	2	0.31	0.03286	0.03286	1
Molecular Function (MF)	GO:0003910	DNA ligase (ATP) activity	5	2	0.31	0.03286	0.03286	0.03286
Molecular Function (MF)	GO:0003988	acetyl-CoA C-acyltransferase activity	5	2	0.31	0.03286	0.03286	0.03286
Molecular Function (MF)	GO:0005375	copper ion transmembrane transporter activity	5	2	0.31	0.03286	0.03286	1
Molecular Function (MF)	GO:0005459	UDP-galactose transmembrane transporter activity	5	2	0.31	0.03286	0.03286	1
Molecular Function (MF)	GO:0070034	telomerase RNA binding	5	2	0.31	0.03286	0.03286	1
Molecular Function (MF)	GO:0004439	phosphatidylinositol-4,5-bisphosphate 5-phosphatase activity	12	3	0.73	0.03291	0.03291	0.03291
Molecular Function (MF)	GO:0005158	insulin receptor binding	12	3	0.73	0.03291	0.03291	1
Molecular Function (MF)	GO:0016884	carbon-nitrogen ligase activity, with glutamine as amido-N-donor	12	3	0.73	0.03291	0.03291	0.03291
Molecular Function (MF)	GO:0034595	phosphatidylinositol phosphate 5-phosphatase activity	12	3	0.73	0.03291	0.03291	1
Molecular Function (MF)	GO:0035639	purine ribonucleoside triphosphate binding	3167	217	193.19	0.03301	1	0.99938
Molecular Function (MF)	GO:0043022	ribosome binding	40	6	2.44	0.03302	0.03302	1
Molecular Function (MF)	GO:0052866	phosphatidylinositol phosphate phosphatase activity	40	6	2.44	0.03302	0.03302	0.63391
Molecular Function (MF)	GO:0016791	phosphatase activity	360	31	21.96	0.03387	0.11149	0.99818
Molecular Function (MF)	GO:0017076	purine nucleotide binding	3232	221	197.16	0.03394	1	0.99978
Molecular Function (MF)	GO:0016301	kinase activity	1416	103	86.38	0.0349	0.30182	0.91115
Molecular Function (MF)	GO:0019199	transmembrane receptor protein kinase activity	122	13	7.44	0.03525	0.03525	0.7483
Molecular Function (MF)	GO:0005201	extracellular matrix structural constituent	86	10	5.25	0.03632	0.03632	0.03632
Molecular Function (MF)	GO:0051287	NAD binding	63	8	3.84	0.03698	0.03698	0.03698
Molecular Function (MF)	GO:0019904	protein domain specific binding	123	13	7.5	0.03731	0.03731	0.87368
Molecular Function (MF)	GO:0004715	non-membrane spanning protein tyrosine kinase activity	52	7	3.17	0.03756	0.03756	1
Molecular Function (MF)	GO:0008234	cysteine-type peptidase activity	241	22	14.7	0.03881	0.03881	0.8268
Molecular Function (MF)	GO:0042277	peptide binding	189	18	11.53	0.04078	0.04078	0.77077
Molecular Function (MF)	GO:0005313	L-glutamate transmembrane transporter activity	13	3	0.79	0.04089	0.04089	1
Molecular Function (MF)	GO:0010340	carboxyl-O-methyltransferase activity	13	3	0.79	0.04089	0.04089	1
Molecular Function (MF)	GO:0015172	acidic amino acid transmembrane transporter activity	13	3	0.79	0.04089	0.04089	1
Molecular Function (MF)	GO:0016018	cyclosporin A binding	13	3	0.79	0.04089	0.04089	1
Molecular Function (MF)	GO:0016881	acid-amino acid ligase activity	13	3	0.79	0.04089	0.04089	1
Molecular Function (MF)	GO:0030507	spectrin binding	13	3	0.79	0.04089	0.04089	1
Molecular Function (MF)	GO:0046933	proton-transporting ATP synthase activity, rotational mechanism	13	3	0.79	0.04089	0.04089	0.04089
Molecular Function (MF)	GO:0051998	protein carboxyl O-methyltransferase activity	13	3	0.79	0.04089	0.04089	1
Molecular Function (MF)	GO:0042162	telomeric DNA binding	22	4	1.34	0.04182	0.04182	0.04182
Molecular Function (MF)	GO:0003774	motor activity	190	18	11.59	0.04259	0.04259	0.29816
Molecular Function (MF)	GO:0042166	acetylcholine binding	32	5	1.95	0.0428	0.0428	1
Molecular Function (MF)	GO:0015932	nucleobase-containing compound transmembrane transporter activity	54	7	3.29	0.04483	0.45913	0.65615
Molecular Function (MF)	GO:0004528	phosphodiesterase I activity	6	2	0.37	0.04732	0.04732	0.04732
Molecular Function (MF)	GO:0004565	beta-galactosidase activity	6	2	0.37	0.04732	0.04732	0.04732
Molecular Function (MF)	GO:0005220	inositol 1,4,5-trisphosphate-sensitive calcium-release channel activity	6	2	0.37	0.04732	0.04732	0.04732
Molecular Function (MF)	GO:0017169	CDP-alcohol phosphatidyltransferase activity	6	2	0.37	0.04732	0.04732	0.04732
Molecular Function (MF)	GO:0034511	U3 snoRNA binding	6	2	0.37	0.04732	0.04732	1
Molecular Function (MF)	GO:0070016	armadillo repeat domain binding	6	2	0.37	0.04732	0.04732	0.04732
Molecular Function (MF)	GO:0072349	modified amino acid transmembrane transporter activity	6	2	0.37	0.04732	0.04732	1
Molecular Function (MF)	GO:0000175	3'-5'-exoribonuclease activity	33	5	2.01	0.048	0.048	1
Molecular Function (MF)	GO:0004725	protein tyrosine phosphatase activity	154	15	9.39	0.04943	0.04943	0.04943
Molecular Function (MF)	GO:0002161	aminoacyl-tRNA editing activity	14	3	0.85	0.04974	0.04974	0.04974
Molecular Function (MF)	GO:0010181	FMN binding	14	3	0.85	0.04974	0.04974	0.04974
Molecular Function (MF)	GO:0015926	glucosidase activity	14	3	0.85	0.04974	0.04974	1
Molecular Function (MF)	GO:0042800	histone methyltransferase activity (H3-K4 specific)	14	3	0.85	0.04974	0.04974	0.04974

## Sheet: Table S25
Table S25. GO enrichment of genes with convergent amino acid substitution between Mormyroidea and Gymnotiformes.
Category	GO ID	Term	Annotated	Significant	Expected	classicFisher	elimFisher	weightFisher
Biological Process (BP)	GO:0048856	anatomical structure development	4683	699	531.43	1.5e-17	1	1
Biological Process (BP)	GO:0007275	multicellular organism development	4280	647	485.7	2.6e-17	0.03427	1
Biological Process (BP)	GO:0032502	developmental process	4869	720	552.54	3.8e-17	1	1
Biological Process (BP)	GO:0071840	cellular component organization or biogenesis	4360	656	494.78	4.2e-17	0.02175	1
Biological Process (BP)	GO:0048731	system development	3748	568	425.33	3.4e-15	0.09049	1
Biological Process (BP)	GO:0016043	cellular component organization	4186	618	475.03	3e-14	0.01748	1
Biological Process (BP)	GO:0048513	animal organ development	2660	409	301.86	1e-11	0.06495	1
Biological Process (BP)	GO:0048468	cell development	1453	244	164.89	8.9e-11	0.06108	1
Biological Process (BP)	GO:0006996	organelle organization	2663	404	302.2	9.3e-11	0.04285	1
Biological Process (BP)	GO:0009653	anatomical structure morphogenesis	2273	353	257.94	1.1e-10	0.04651	1
Biological Process (BP)	GO:0009888	tissue development	1589	259	180.32	4.8e-10	0.08311	1
Biological Process (BP)	GO:0033554	cellular response to stress	913	165	103.61	6.1e-10	1	1
Biological Process (BP)	GO:0044237	cellular metabolic process	9994	1273	1134.13	1.5e-09	1	1
Biological Process (BP)	GO:0051641	cellular localization	1591	255	180.55	3.4e-09	1	1
Biological Process (BP)	GO:0044238	primary metabolic process	10171	1290	1154.22	3.4e-09	1	1
Biological Process (BP)	GO:0034660	ncRNA metabolic process	388	83	44.03	7.6e-09	1	1
Biological Process (BP)	GO:0008152	metabolic process	11349	1420	1287.9	8e-09	1	1
Biological Process (BP)	GO:0032501	multicellular organismal process	5313	716	602.93	1.8e-08	1	1
Biological Process (BP)	GO:0034470	ncRNA processing	293	66	33.25	3.3e-08	0.03258	1
Biological Process (BP)	GO:0071704	organic substance metabolic process	10622	1331	1205.4	4.2e-08	1	1
Biological Process (BP)	GO:0006260	DNA replication	144	40	16.34	4.9e-08	0.01364	1.3e-06
Biological Process (BP)	GO:0009056	catabolic process	1557	244	176.69	5.6e-08	1	1
Biological Process (BP)	GO:0044248	cellular catabolic process	1379	220	156.49	6.5e-08	1	1
Biological Process (BP)	GO:0051649	establishment of localization in cell	1273	205	144.46	9.2e-08	1	1
Biological Process (BP)	GO:0030154	cell differentiation	2418	353	274.4	1.3e-07	1	1
Biological Process (BP)	GO:1901575	organic substance catabolic process	1281	205	145.37	1.5e-07	0.03999	1
Biological Process (BP)	GO:0090304	nucleic acid metabolic process	4041	554	458.58	1.6e-07	1	1
Biological Process (BP)	GO:0048869	cellular developmental process	2551	369	289.49	1.7e-07	1	1
Biological Process (BP)	GO:0044265	cellular macromolecule catabolic process	709	126	80.46	1.8e-07	1	1
Biological Process (BP)	GO:0033036	macromolecule localization	1488	232	168.86	1.8e-07	1	1
Biological Process (BP)	GO:0046483	heterocycle metabolic process	4715	635	535.06	2e-07	0.08197	1
Biological Process (BP)	GO:0006725	cellular aromatic compound metabolic process	4734	637	537.22	2.1e-07	0.08297	1
Biological Process (BP)	GO:0006139	nucleobase-containing compound metabolic process	4594	620	521.33	2.2e-07	1	1
Biological Process (BP)	GO:1901360	organic cyclic compound metabolic process	4844	650	549.7	2.3e-07	0.07684	1
Biological Process (BP)	GO:0051276	chromosome organization	770	134	87.38	2.5e-07	0.02916	1
Biological Process (BP)	GO:0032508	DNA duplex unwinding	74	25	8.4	2.8e-07	9.5e-05	8.4e-07
Biological Process (BP)	GO:0046907	intracellular transport	1110	180	125.96	3.6e-07	1	1
Biological Process (BP)	GO:0009057	macromolecule catabolic process	775	134	87.95	3.7e-07	1	1
Biological Process (BP)	GO:0032392	DNA geometric change	75	25	8.51	3.7e-07	1	0.30156
Biological Process (BP)	GO:0070727	cellular macromolecule localization	968	160	109.85	5.1e-07	0.0094	1
Biological Process (BP)	GO:0034613	cellular protein localization	962	159	109.17	5.6e-07	0.01032	1
Biological Process (BP)	GO:0061061	muscle structure development	387	77	43.92	5.9e-07	0.00635	1
Biological Process (BP)	GO:0006261	DNA-dependent DNA replication	103	30	11.69	7.4e-07	0.00274	1
Biological Process (BP)	GO:0009887	animal organ morphogenesis	831	140	94.3	9.1e-07	0.00197	1
Biological Process (BP)	GO:0006974	cellular response to DNA damage stimulus	479	90	54.36	9.5e-07	0.04118	0.35491
Biological Process (BP)	GO:0040007	growth	425	82	48.23	9.6e-07	0.02991	1
Biological Process (BP)	GO:0048589	developmental growth	402	78	45.62	1.4e-06	0.04565	1
Biological Process (BP)	GO:0006302	double-strand break repair	140	36	15.89	1.7e-06	0.00374	1.7e-06
Biological Process (BP)	GO:0048666	neuron development	771	130	87.49	2.1e-06	0.00208	0.07827
Biological Process (BP)	GO:0009790	embryo development	1178	185	133.68	2.2e-06	0.00329	1
Biological Process (BP)	GO:0006281	DNA repair	363	71	41.19	3e-06	0.02654	1
Biological Process (BP)	GO:0043087	regulation of GTPase activity	344	68	39.04	3.3e-06	0.00178	0.00191
Biological Process (BP)	GO:0006807	nitrogen compound metabolic process	9621	1197	1091.8	3.4e-06	1	1
Biological Process (BP)	GO:0034641	cellular nitrogen compound metabolic process	5290	691	600.32	4.6e-06	1	1
Biological Process (BP)	GO:0072359	circulatory system development	991	158	112.46	5.2e-06	0.00094	0.07195
Biological Process (BP)	GO:0071103	DNA conformation change	189	43	21.45	5.9e-06	0.09377	1
Biological Process (BP)	GO:0008104	protein localization	1222	188	138.67	6.7e-06	0.0459	1
Biological Process (BP)	GO:0043170	macromolecule metabolic process	8840	1104	1003.18	6.7e-06	1	1
Biological Process (BP)	GO:0006259	DNA metabolic process	622	107	70.59	6.9e-06	1	1
Biological Process (BP)	GO:0015931	nucleobase-containing compound transport	131	33	14.87	7.3e-06	1	1
Biological Process (BP)	GO:0051128	regulation of cellular component organization	915	147	103.84	7.3e-06	0.02195	1
Biological Process (BP)	GO:0044257	cellular protein catabolic process	553	97	62.76	8.1e-06	1	1
Biological Process (BP)	GO:0048729	tissue morphogenesis	618	106	70.13	8.6e-06	1	1
Biological Process (BP)	GO:0090630	activation of GTPase activity	52	18	5.9	8.6e-06	8.6e-06	8.6e-06
Biological Process (BP)	GO:0007517	muscle organ development	200	44	22.7	1.1e-05	0.02671	0.00013
Biological Process (BP)	GO:0044093	positive regulation of molecular function	819	133	92.94	1.2e-05	0.00531	1
Biological Process (BP)	GO:0016579	protein deubiquitination	117	30	13.28	1.3e-05	0.00833	5.6e-05
Biological Process (BP)	GO:0032989	cellular component morphogenesis	836	135	94.87	1.3e-05	0.01207	1
Biological Process (BP)	GO:0071702	organic substance transport	1577	232	178.96	1.4e-05	1	1
Biological Process (BP)	GO:0060485	mesenchyme development	227	48	25.76	1.4e-05	0.00776	0.45062
Biological Process (BP)	GO:0043436	oxoacid metabolic process	669	112	75.92	1.5e-05	0.00955	1
Biological Process (BP)	GO:0022402	cell cycle process	576	99	65.37	1.6e-05	1	1
Biological Process (BP)	GO:0006511	ubiquitin-dependent protein catabolic process	463	83	52.54	1.6e-05	0.00024	0.00019
Biological Process (BP)	GO:0033365	protein localization to organelle	293	58	33.25	1.6e-05	1	1
Biological Process (BP)	GO:0051603	proteolysis involved in cellular protein catabolic process	549	95	62.3	1.7e-05	1	1
Biological Process (BP)	GO:0051179	localization	4663	610	529.16	1.8e-05	1	1
Biological Process (BP)	GO:0006396	RNA processing	812	131	92.15	1.9e-05	1	1
Biological Process (BP)	GO:0022008	neurogenesis	1114	171	126.42	2e-05	1	1
Biological Process (BP)	GO:0030163	protein catabolic process	594	101	67.41	2e-05	1	1
Biological Process (BP)	GO:0003170	heart valve development	28	12	3.18	2.3e-05	0.02224	0.00022
Biological Process (BP)	GO:0009058	biosynthetic process	4569	597	518.5	2.7e-05	0.02347	1
Biological Process (BP)	GO:0043547	positive regulation of GTPase activity	312	60	35.41	2.9e-05	0.01087	1
Biological Process (BP)	GO:0048675	axon extension	116	29	13.16	3e-05	0.00078	0.18226
Biological Process (BP)	GO:0080135	regulation of cellular response to stress	146	34	16.57	3.2e-05	0.00125	1
Biological Process (BP)	GO:0019941	modification-dependent protein catabolic process	479	84	54.36	3.2e-05	1	1
Biological Process (BP)	GO:0071897	DNA biosynthetic process	62	19	7.04	3.5e-05	3.5e-05	0.00027
Biological Process (BP)	GO:0043632	modification-dependent macromolecule catabolic process	488	85	55.38	3.7e-05	1	1
Biological Process (BP)	GO:0060560	developmental growth involved in morphogenesis	184	40	20.88	3.7e-05	1	1
Biological Process (BP)	GO:0016072	rRNA metabolic process	172	38	19.52	4e-05	1	0.00091
Biological Process (BP)	GO:0043062	extracellular structure organization	166	37	18.84	4.1e-05	1	1
Biological Process (BP)	GO:0048762	mesenchymal cell differentiation	166	37	18.84	4.1e-05	0.03143	1
Biological Process (BP)	GO:0030198	extracellular matrix organization	160	36	18.16	4.2e-05	0.00886	0.00017
Biological Process (BP)	GO:0000904	cell morphogenesis involved in differentiation	554	94	62.87	4.2e-05	0.0121	1
Biological Process (BP)	GO:0010564	regulation of cell cycle process	185	40	20.99	4.2e-05	0.0074	1
Biological Process (BP)	GO:0030182	neuron differentiation	948	147	107.58	4.6e-05	1	1
Biological Process (BP)	GO:0019752	carboxylic acid metabolic process	650	107	73.76	4.7e-05	0.02367	1
Biological Process (BP)	GO:1990138	neuron projection extension	119	29	13.5	4.9e-05	1	0.00042
Biological Process (BP)	GO:0044085	cellular component biogenesis	1886	267	214.03	5.3e-05	1	1
Biological Process (BP)	GO:1903047	mitotic cell cycle process	333	62	37.79	5.8e-05	0.05376	1
Biological Process (BP)	GO:0014033	neural crest cell differentiation	144	33	16.34	5.8e-05	0.05431	6.8e-05
Biological Process (BP)	GO:0006405	RNA export from nucleus	54	17	6.13	6.2e-05	6.2e-05	0.00242
Biological Process (BP)	GO:0031100	animal organ regeneration	22	10	2.5	6.2e-05	0.01281	6.2e-05
Biological Process (BP)	GO:0009451	RNA modification	145	33	16.45	6.7e-05	0.08822	0.00172
Biological Process (BP)	GO:0051235	maintenance of location	127	30	14.41	6.9e-05	0.00773	1
Biological Process (BP)	GO:0006399	tRNA metabolic process	183	39	20.77	7.3e-05	1	1
Biological Process (BP)	GO:0071705	nitrogen compound transport	1234	183	140.04	7.5e-05	1	1
Biological Process (BP)	GO:0048667	cell morphogenesis involved in neuron differentiation	469	81	53.22	7.5e-05	0.02553	1
Biological Process (BP)	GO:0006886	intracellular protein transport	680	110	77.17	7.6e-05	0.00053	0.04379
Biological Process (BP)	GO:0032990	cell part morphogenesis	505	86	57.31	7.6e-05	0.02233	1
Biological Process (BP)	GO:0072594	establishment of protein localization to organelle	190	40	21.56	7.9e-05	0.00184	1
Biological Process (BP)	GO:1901576	organic substance biosynthetic process	4504	584	511.12	8.2e-05	0.04577	1
Biological Process (BP)	GO:0048699	generation of neurons	1029	156	116.77	8.7e-05	1	1
Biological Process (BP)	GO:0006364	rRNA processing	153	34	17.36	8.7e-05	0.0059	0.43998
Biological Process (BP)	GO:0007399	nervous system development	1726	245	195.87	9.2e-05	1	1
Biological Process (BP)	GO:0030705	cytoskeleton-dependent intracellular transport	129	30	14.64	9.3e-05	0.04411	1
Biological Process (BP)	GO:0000724	double-strand break repair via homologous recombination	77	21	8.74	9.5e-05	0.00327	1
Biological Process (BP)	GO:0000725	recombinational repair	77	21	8.74	9.5e-05	1	0.30202
Biological Process (BP)	GO:0007507	heart development	545	91	61.85	0.0001	0.02707	1
Biological Process (BP)	GO:2000026	regulation of multicellular organismal development	722	115	81.93	0.0001	0.08359	1
Biological Process (BP)	GO:0051168	nuclear export	72	20	8.17	0.0001	1	0.36505
Biological Process (BP)	GO:0048863	stem cell differentiation	238	47	27.01	0.0001	0.03608	1
Biological Process (BP)	GO:0048588	developmental cell growth	136	31	15.43	0.00011	1	1
Biological Process (BP)	GO:0048747	muscle fiber development	89	23	10.1	0.00011	0.00238	0.00011
Biological Process (BP)	GO:0031175	neuron projection development	620	101	70.36	0.00011	0.01992	1
Biological Process (BP)	GO:0048644	muscle organ morphogenesis	32	12	3.63	0.00011	0.02225	1
Biological Process (BP)	GO:0050657	nucleic acid transport	78	21	8.85	0.00012	1	1
Biological Process (BP)	GO:0050658	RNA transport	78	21	8.85	0.00012	1	1
Biological Process (BP)	GO:0051236	establishment of RNA localization	78	21	8.85	0.00012	1	1
Biological Process (BP)	GO:0097435	supramolecular fiber organization	540	90	61.28	0.00012	0.036	0.03327
Biological Process (BP)	GO:0048598	embryonic morphogenesis	740	117	83.98	0.00012	0.00557	1
Biological Process (BP)	GO:0048646	anatomical structure formation involved in morphogenesis	838	130	95.1	0.00012	0.00474	1
Biological Process (BP)	GO:0001501	skeletal system development	405	71	45.96	0.00013	0.01041	0.06077
Biological Process (BP)	GO:0006820	anion transport	484	82	54.92	0.00013	0.0764	0.42035
Biological Process (BP)	GO:0022411	cellular component disassembly	188	39	21.33	0.00013	0.00745	1
Biological Process (BP)	GO:0065002	intracellular protein transmembrane transport	52	16	5.9	0.00014	0.01381	0.00014
Biological Process (BP)	GO:0006082	organic acid metabolic process	720	114	81.71	0.00014	1	1
Biological Process (BP)	GO:0034976	response to endoplasmic reticulum stress	138	31	15.66	0.00014	0.03039	0.00184
Biological Process (BP)	GO:0070646	protein modification by small protein removal	132	30	14.98	0.00014	1	1
Biological Process (BP)	GO:0048538	thymus development	16	8	1.82	0.00015	0.00015	0.00015
Biological Process (BP)	GO:0016070	RNA metabolic process	3544	466	402.18	0.00015	1	1
Biological Process (BP)	GO:0043009	chordate embryonic development	523	87	59.35	0.00016	0.01112	0.04934
Biological Process (BP)	GO:0034405	response to fluid shear stress	4	4	0.45	0.00017	1	0.11336
Biological Process (BP)	GO:0014031	mesenchymal cell development	133	30	15.09	0.00017	1	1
Biological Process (BP)	GO:0014032	neural crest cell development	133	30	15.09	0.00017	1	0.45039
Biological Process (BP)	GO:0048864	stem cell development	133	30	15.09	0.00017	1	1
Biological Process (BP)	GO:0016049	cell growth	158	34	17.93	0.00017	1	1
Biological Process (BP)	GO:0000902	cell morphogenesis	731	115	82.95	0.00017	0.01982	1
Biological Process (BP)	GO:0061564	axon development	466	79	52.88	0.00017	0.04702	1
Biological Process (BP)	GO:0060429	epithelium development	898	137	101.91	0.00017	0.02805	1
Biological Process (BP)	GO:0043085	positive regulation of catalytic activity	747	117	84.77	0.00018	0.0088	1
Biological Process (BP)	GO:0042692	muscle cell differentiation	250	48	28.37	0.00018	0.09158	0.04234
Biological Process (BP)	GO:0009792	embryo development ending in birth or egg hatching	525	87	59.58	0.00018	0.01232	0.31643
Biological Process (BP)	GO:0007010	cytoskeleton organization	1068	159	121.2	0.00018	1	1
Biological Process (BP)	GO:0048812	neuron projection morphogenesis	497	83	56.4	0.0002	0.04393	0.09024
Biological Process (BP)	GO:0048858	cell projection morphogenesis	497	83	56.4	0.0002	0.04393	1
Biological Process (BP)	GO:0120039	plasma membrane bounded cell projection morphogenesis	497	83	56.4	0.0002	0.04393	0.35633
Biological Process (BP)	GO:1901565	organonitrogen compound catabolic process	849	130	96.35	0.00022	1	1
Biological Process (BP)	GO:0006268	DNA unwinding involved in DNA replication	13	7	1.48	0.00022	0.00022	1
Biological Process (BP)	GO:0050793	regulation of developmental process	911	138	103.38	0.00023	1	1
Biological Process (BP)	GO:0051345	positive regulation of hydrolase activity	407	70	46.19	0.00025	0.03009	1
Biological Process (BP)	GO:0006403	RNA localization	88	22	9.99	0.00026	1	1
Biological Process (BP)	GO:0090407	organophosphate biosynthetic process	465	78	52.77	0.00026	0.01123	1
Biological Process (BP)	GO:0001755	neural crest cell migration	100	24	11.35	0.00027	0.00027	1
Biological Process (BP)	GO:0008361	regulation of cell size	106	25	12.03	0.00027	0.07051	0.00594
Biological Process (BP)	GO:0007409	axonogenesis	437	74	49.59	0.00028	0.07295	1
Biological Process (BP)	GO:0071806	protein transmembrane transport	55	16	6.24	0.00028	0.02341	1
Biological Process (BP)	GO:0030030	cell projection organization	962	144	109.17	0.00029	0.05368	1
Biological Process (BP)	GO:0048311	mitochondrion distribution	10	6	1.13	0.0003	0.0003	0.0003
Biological Process (BP)	GO:0006950	response to stress	1783	248	202.34	0.0003	1	1
Biological Process (BP)	GO:0032259	methylation	242	46	27.46	0.00031	0.04695	1
Biological Process (BP)	GO:1904888	cranial skeletal system development	222	43	25.19	0.00031	0.01347	0.00031
Biological Process (BP)	GO:0048732	gland development	263	49	29.85	0.00032	1	1
Biological Process (BP)	GO:0045184	establishment of protein localization	957	143	108.6	0.00032	1	1
Biological Process (BP)	GO:0120036	plasma membrane bounded cell projection organization	942	141	106.9	0.00033	0.06099	1
Biological Process (BP)	GO:0060249	anatomical structure homeostasis	145	31	16.45	0.00036	0.00287	0.03328
Biological Process (BP)	GO:0044249	cellular biosynthetic process	4392	563	498.41	0.00037	0.07125	1
Biological Process (BP)	GO:0060415	muscle tissue morphogenesis	31	11	3.52	0.00038	1	1
Biological Process (BP)	GO:0003171	atrioventricular valve development	22	9	2.5	0.00038	0.00038	1
Biological Process (BP)	GO:0006325	chromatin organization	500	82	56.74	0.00039	0.01646	1
Biological Process (BP)	GO:0045664	regulation of neuron differentiation	231	44	26.21	0.00039	0.00361	0.07303
Biological Process (BP)	GO:0055001	muscle cell development	205	40	23.26	0.00042	1	1
Biological Process (BP)	GO:0001878	response to yeast	27	10	3.06	0.00047	0.00047	0.00047
Biological Process (BP)	GO:0051298	centrosome duplication	27	10	3.06	0.00047	0.00047	0.00115
Biological Process (BP)	GO:0030029	actin filament-based process	630	99	71.49	0.00049	1	1
Biological Process (BP)	GO:0048884	neuromast development	80	20	9.08	0.00049	0.00974	0.00108
Biological Process (BP)	GO:0051239	regulation of multicellular organismal process	997	147	113.14	0.00049	1	1
Biological Process (BP)	GO:0006914	autophagy	187	37	21.22	0.00052	0.00329	0.04605
Biological Process (BP)	GO:0061919	process utilizing autophagic mechanism	187	37	21.22	0.00052	1	0.44016
Biological Process (BP)	GO:0051052	regulation of DNA metabolic process	129	28	14.64	0.00053	0.00437	1
Biological Process (BP)	GO:0006605	protein targeting	161	33	18.27	0.00053	0.01085	1
Biological Process (BP)	GO:0015031	protein transport	937	139	106.33	0.00053	1	1
Biological Process (BP)	GO:0007423	sensory organ development	677	105	76.83	0.00054	0.01467	1
Biological Process (BP)	GO:0045786	negative regulation of cell cycle	155	32	17.59	0.00056	0.01481	0.02338
Biological Process (BP)	GO:0048882	lateral line development	117	26	13.28	0.00056	1	1
Biological Process (BP)	GO:0048705	skeletal system morphogenesis	235	44	26.67	0.00057	0.02322	1
Biological Process (BP)	GO:0022613	ribonucleoprotein complex biogenesis	347	60	39.38	0.00059	1	1
Biological Process (BP)	GO:0044260	cellular macromolecule metabolic process	7431	916	843.28	0.0006	1	1
Biological Process (BP)	GO:0010467	gene expression	4044	519	458.92	0.00061	1	1
Biological Process (BP)	GO:0000209	protein polyubiquitination	124	27	14.07	0.00062	0.00062	0.00108
Biological Process (BP)	GO:0050654	chondroitin sulfate proteoglycan metabolic process	19	8	2.16	0.00065	0.00065	0.00065
Biological Process (BP)	GO:0007015	actin filament organization	363	62	41.19	0.00066	0.00634	0.38845
Biological Process (BP)	GO:0044262	cellular carbohydrate metabolic process	150	31	17.02	0.00066	0.00066	1
Biological Process (BP)	GO:0035268	protein mannosylation	15	7	1.7	0.00068	0.00068	0.00068
Biological Process (BP)	GO:0071108	protein K48-linked deubiquitination	15	7	1.7	0.00068	0.00068	1
Biological Process (BP)	GO:0000075	cell cycle checkpoint	82	20	9.31	0.00068	0.02775	0.31459
Biological Process (BP)	GO:0019725	cellular homeostasis	540	86	61.28	0.00073	0.0836	1
Biological Process (BP)	GO:0015711	organic anion transport	343	59	38.92	0.00074	0.02081	1
Biological Process (BP)	GO:0001667	ameboidal-type cell migration	245	45	27.8	0.00076	1	1
Biological Process (BP)	GO:0042886	amide transport	984	144	111.67	0.00076	1	1
Biological Process (BP)	GO:0006400	tRNA modification	83	20	9.42	0.00081	0.00081	1
Biological Process (BP)	GO:1901990	regulation of mitotic cell cycle phase transition	83	20	9.42	0.00081	0.01221	1
Biological Process (BP)	GO:0044772	mitotic cell cycle phase transition	126	27	14.3	0.00081	0.00856	1
Biological Process (BP)	GO:0019637	organophosphate metabolic process	846	126	96.01	0.00082	0.02499	1
Biological Process (BP)	GO:0034204	lipid translocation	24	9	2.72	0.00082	1	0.00082
Biological Process (BP)	GO:0042254	ribosome biogenesis	239	44	27.12	0.00082	1	1
Biological Process (BP)	GO:0016569	covalent chromatin modification	288	51	32.68	0.00084	0.02297	1
Biological Process (BP)	GO:0016570	histone modification	281	50	31.89	0.00084	0.02369	1
Biological Process (BP)	GO:0007017	microtubule-based process	565	89	64.12	0.00084	0.03941	1
Biological Process (BP)	GO:0006270	DNA replication initiation	29	10	3.29	0.00091	0.03894	1
Biological Process (BP)	GO:0051208	sequestering of calcium ion	55	15	6.24	0.00091	1	1
Biological Process (BP)	GO:0051282	regulation of sequestering of calcium ion	55	15	6.24	0.00091	1	1
Biological Process (BP)	GO:0051283	negative regulation of sequestering of calcium ion	55	15	6.24	0.00091	1	0.00101
Biological Process (BP)	GO:0033043	regulation of organelle organization	559	88	63.44	0.00092	0.01485	1
Biological Process (BP)	GO:0035966	response to topologically incorrect protein	78	19	8.85	0.00094	0.06563	1
Biological Process (BP)	GO:1901987	regulation of cell cycle phase transition	96	22	10.89	0.00094	0.01222	1
Biological Process (BP)	GO:0044770	cell cycle phase transition	140	29	15.89	0.00094	1	0.31524
Biological Process (BP)	GO:0044087	regulation of cellular component biogenesis	325	56	36.88	0.00095	0.00095	1
Biological Process (BP)	GO:1990798	pancreas regeneration	20	8	2.27	0.00097	0.00097	1
Biological Process (BP)	GO:0008033	tRNA processing	115	25	13.05	0.00099	1	0.23526
Biological Process (BP)	GO:0006310	DNA recombination	207	39	23.49	0.001	1	1
Biological Process (BP)	GO:0048706	embryonic skeletal system development	207	39	23.49	0.001	0.04373	1
Biological Process (BP)	GO:0006629	lipid metabolic process	859	127	97.48	0.00103	1	0.44519
Biological Process (BP)	GO:0014706	striated muscle tissue development	221	41	25.08	0.00104	0.04468	1
Biological Process (BP)	GO:0030036	actin cytoskeleton organization	614	95	69.68	0.00104	1	0.20215
Biological Process (BP)	GO:0015833	peptide transport	953	139	108.15	0.00106	1	1
Biological Process (BP)	GO:0030240	skeletal muscle thin filament assembly	16	7	1.82	0.00108	0.00108	0.00108
Biological Process (BP)	GO:0036503	ERAD pathway	79	19	8.97	0.0011	0.0011	1
Biological Process (BP)	GO:0043414	macromolecule methylation	215	40	24.4	0.00112	1	1
Biological Process (BP)	GO:0051301	cell division	215	40	24.4	0.00112	0.00112	0.01178
Biological Process (BP)	GO:0002009	morphogenesis of an epithelium	488	78	55.38	0.00113	0.00935	1
Biological Process (BP)	GO:0050770	regulation of axonogenesis	116	25	13.16	0.00113	0.0179	1
Biological Process (BP)	GO:0006928	movement of cell or subcellular component	1270	179	144.12	0.00114	1	1
Biological Process (BP)	GO:0048562	embryonic organ morphogenesis	400	66	45.39	0.00116	0.02614	1
Biological Process (BP)	GO:0032787	monocarboxylic acid metabolic process	278	49	31.55	0.00116	0.09489	1
Biological Process (BP)	GO:0044281	small molecule metabolic process	1408	196	159.78	0.00123	1	1
Biological Process (BP)	GO:0099518	vesicle cytoskeletal trafficking	51	14	5.79	0.00125	0.0561	0.00171
Biological Process (BP)	GO:0010769	regulation of cell morphogenesis involved in differentiation	136	28	15.43	0.00125	0.01532	0.08675
Biological Process (BP)	GO:0044255	cellular lipid metabolic process	648	99	73.54	0.00126	1	1
Biological Process (BP)	GO:0006644	phospholipid metabolic process	294	51	33.36	0.00134	0.0315	0.23274
Biological Process (BP)	GO:0060284	regulation of cell development	337	57	38.24	0.00135	1	1
Biological Process (BP)	GO:0003007	heart morphogenesis	245	44	27.8	0.00138	1	1
Biological Process (BP)	GO:0051960	regulation of nervous system development	352	59	39.95	0.0014	1	1
Biological Process (BP)	GO:0048701	embryonic cranial skeleton morphogenesis	170	33	19.29	0.00141	0.07116	1
Biological Process (BP)	GO:0051646	mitochondrion localization	21	8	2.38	0.00141	1	1
Biological Process (BP)	GO:0061462	protein localization to lysosome	21	8	2.38	0.00141	0.00141	0.01174
Biological Process (BP)	GO:0051129	negative regulation of cellular component organization	211	39	23.94	0.00145	0.00755	1
Biological Process (BP)	GO:0006348	chromatin silencing at telomere	3	3	0.34	0.00146	0.00146	0.00146
Biological Process (BP)	GO:0036149	phosphatidylinositol acyl-chain remodeling	3	3	0.34	0.00146	0.00146	0.00146
Biological Process (BP)	GO:0038107	nodal signaling pathway involved in determination of left/right asymmetry	3	3	0.34	0.00146	1	1
Biological Process (BP)	GO:0071498	cellular response to fluid shear stress	3	3	0.34	0.00146	0.00146	0.00146
Biological Process (BP)	GO:1900145	regulation of nodal signaling pathway involved in determination of left/right asymmetry	3	3	0.34	0.00146	0.00146	0.1134
Biological Process (BP)	GO:0055076	transition metal ion homeostasis	69	17	7.83	0.00149	0.08057	0.00271
Biological Process (BP)	GO:0033044	regulation of chromosome organization	131	27	14.87	0.00149	1	1
Biological Process (BP)	GO:0050767	regulation of neurogenesis	310	53	35.18	0.00153	1	1
Biological Process (BP)	GO:0051962	positive regulation of nervous system development	125	26	14.19	0.00157	0.01993	1
Biological Process (BP)	GO:0003206	cardiac chamber morphogenesis	26	9	2.95	0.00158	0.00158	1
Biological Process (BP)	GO:0009994	oocyte differentiation	26	9	2.95	0.00158	1	0.01173
Biological Process (BP)	GO:0055008	cardiac muscle tissue morphogenesis	26	9	2.95	0.00158	0.00158	1
Biological Process (BP)	GO:0000478	endonucleolytic cleavage involved in rRNA processing	9	5	1.02	0.00159	1	1
Biological Process (BP)	GO:0000479	endonucleolytic cleavage of tricistronic rRNA transcript (SSU-rRNA, 5.8S rRNA, LSU-rRNA)	9	5	1.02	0.00159	0.00159	0.00159
Biological Process (BP)	GO:0048568	embryonic organ development	585	90	66.39	0.00165	0.02422	1
Biological Process (BP)	GO:0016558	protein import into peroxisome matrix	17	7	1.93	0.00166	0.00166	1
Biological Process (BP)	GO:0034655	nucleobase-containing compound catabolic process	241	43	27.35	0.00177	0.0785	1
Biological Process (BP)	GO:0060538	skeletal muscle organ development	139	28	15.77	0.00177	0.00177	1
Biological Process (BP)	GO:0048704	embryonic skeletal system morphogenesis	179	34	20.31	0.00177	0.08485	1
Biological Process (BP)	GO:0036092	phosphatidylinositol-3-phosphate biosynthetic process	13	6	1.48	0.00179	0.00179	0.00179
Biological Process (BP)	GO:1905952	regulation of lipid localization	13	6	1.48	0.00179	0.00179	1
Biological Process (BP)	GO:0061008	hepaticobiliary system development	159	31	18.04	0.0018	1	1
Biological Process (BP)	GO:0061448	connective tissue development	193	36	21.9	0.00184	0.03969	0.07633
Biological Process (BP)	GO:0051209	release of sequestered calcium ion into cytosol	53	14	6.01	0.00187	0.00187	1
Biological Process (BP)	GO:0030490	maturation of SSU-rRNA	42	12	4.77	0.00188	1	1
Biological Process (BP)	GO:0034645	cellular macromolecule biosynthetic process	3558	455	403.77	0.00188	1	1
Biological Process (BP)	GO:0046486	glycerolipid metabolic process	256	45	29.05	0.00191	0.04773	1
Biological Process (BP)	GO:0009059	macromolecule biosynthetic process	3609	461	409.55	0.00191	1	1
Biological Process (BP)	GO:0060537	muscle tissue development	228	41	25.87	0.00192	0.06688	1
Biological Process (BP)	GO:0048880	sensory system development	604	92	68.54	0.002	1	1
Biological Process (BP)	GO:0048483	autonomic nervous system development	37	11	4.2	0.00203	1	0.45155
Biological Process (BP)	GO:0045787	positive regulation of cell cycle	65	16	7.38	0.00204	0.00204	0.06311
Biological Process (BP)	GO:1902292	cell cycle DNA replication initiation	6	4	0.68	0.00205	1	1
Biological Process (BP)	GO:1902315	nuclear cell cycle DNA replication initiation	6	4	0.68	0.00205	1	1
Biological Process (BP)	GO:1902975	mitotic DNA replication initiation	6	4	0.68	0.00205	0.00205	0.00205
Biological Process (BP)	GO:0055006	cardiac cell development	48	13	5.45	0.0021	1	0.11082
Biological Process (BP)	GO:1903008	organelle disassembly	48	13	5.45	0.0021	0.0021	0.14671
Biological Process (BP)	GO:0006913	nucleocytoplasmic transport	121	25	13.73	0.00211	1	1
Biological Process (BP)	GO:0010720	positive regulation of cell development	121	25	13.73	0.00211	0.02612	0.31098
Biological Process (BP)	GO:0051169	nuclear transport	121	25	13.73	0.00211	1	1
Biological Process (BP)	GO:0048484	enteric nervous system development	27	9	3.06	0.00213	0.00213	0.00213
Biological Process (BP)	GO:0001889	liver development	154	30	17.48	0.00214	0.00214	0.00254
Biological Process (BP)	GO:0009100	glycoprotein metabolic process	323	54	36.65	0.0023	1	1
Biological Process (BP)	GO:0046700	heterocycle catabolic process	287	49	32.57	0.00231	0.07967	1
Biological Process (BP)	GO:0010975	regulation of neuron projection development	175	33	19.86	0.00231	0.02069	1
Biological Process (BP)	GO:0018193	peptidyl-amino acid modification	738	109	83.75	0.00234	0.00234	1
Biological Process (BP)	GO:0048738	cardiac muscle tissue development	109	23	12.37	0.00234	1	1
Biological Process (BP)	GO:0006401	RNA catabolic process	135	27	15.32	0.00235	1	0.02461
Biological Process (BP)	GO:0061387	regulation of extent of cell growth	84	19	9.53	0.00238	0.0444	1
Biological Process (BP)	GO:0051216	cartilage development	189	35	21.45	0.00239	0.0502	1
Biological Process (BP)	GO:0031099	regeneration	196	36	22.24	0.00241	1	1
Biological Process (BP)	GO:0031123	RNA 3'-end processing	72	17	8.17	0.00243	0.00243	1
Biological Process (BP)	GO:0051234	establishment of localization	3722	473	422.38	0.00245	1	1
Biological Process (BP)	GO:0006625	protein targeting to peroxisome	18	7	2.04	0.00246	1	1
Biological Process (BP)	GO:0015919	peroxisomal membrane transport	18	7	2.04	0.00246	1	1
Biological Process (BP)	GO:0043574	peroxisomal transport	18	7	2.04	0.00246	1	1
Biological Process (BP)	GO:0071711	basement membrane organization	18	7	2.04	0.00246	0.00246	1
Biological Process (BP)	GO:0072662	protein localization to peroxisome	18	7	2.04	0.00246	1	1
Biological Process (BP)	GO:0072663	establishment of protein localization to peroxisome	18	7	2.04	0.00246	1	1
Biological Process (BP)	GO:1903510	mucopolysaccharide metabolic process	18	7	2.04	0.00246	0.00246	0.00865
Biological Process (BP)	GO:0044270	cellular nitrogen compound catabolic process	281	48	31.89	0.00252	0.08735	1
Biological Process (BP)	GO:0055002	striated muscle cell development	190	35	21.56	0.00261	1	1
Biological Process (BP)	GO:0009894	regulation of catabolic process	239	42	27.12	0.00265	1	1
Biological Process (BP)	GO:0006631	fatty acid metabolic process	163	31	18.5	0.00269	0.00269	0.39378
Biological Process (BP)	GO:0009620	response to fungus	33	10	3.74	0.00274	1	1
Biological Process (BP)	GO:0045332	phospholipid translocation	23	8	2.61	0.00277	0.00277	1
Biological Process (BP)	GO:0060401	cytosolic calcium ion transport	61	15	6.92	0.00281	1	1
Biological Process (BP)	GO:0022616	DNA strand elongation	28	9	3.18	0.00283	1	0.00283
Biological Process (BP)	GO:0070536	protein K63-linked deubiquitination	28	9	3.18	0.00283	0.00283	1
Biological Process (BP)	GO:0033273	response to vitamin	14	6	1.59	0.00284	1	1
Biological Process (BP)	GO:0007224	smoothened signaling pathway	73	17	8.28	0.00284	0.00284	0.00604
Biological Process (BP)	GO:0006517	protein deglycosylation	10	5	1.13	0.00289	0.00289	0.05264
Biological Process (BP)	GO:0051014	actin filament severing	10	5	1.13	0.00289	0.00289	0.00289
Biological Process (BP)	GO:0061383	trabecula morphogenesis	10	5	1.13	0.00289	1	1
Biological Process (BP)	GO:0061384	heart trabecula morphogenesis	10	5	1.13	0.00289	0.00289	0.00289
Biological Process (BP)	GO:0008654	phospholipid biosynthetic process	111	23	12.6	0.00299	0.04833	1
Biological Process (BP)	GO:0050769	positive regulation of neurogenesis	111	23	12.6	0.00299	0.03741	0.09601
Biological Process (BP)	GO:0006418	tRNA aminoacylation for protein translation	50	13	5.67	0.00312	0.00312	0.0074
Biological Process (BP)	GO:0006810	transport	3668	465	416.25	0.00321	1	1
Biological Process (BP)	GO:0010970	transport along microtubule	80	18	9.08	0.00324	0.07146	1
Biological Process (BP)	GO:0030516	regulation of axon extension	74	17	8.4	0.00331	0.0652	1
Biological Process (BP)	GO:0035967	cellular response to topologically incorrect protein	74	17	8.4	0.00331	0.00331	0.00693
Biological Process (BP)	GO:0006457	protein folding	145	28	16.45	0.00335	0.00335	0.00395
Biological Process (BP)	GO:0048925	lateral line system development	132	26	14.98	0.00348	1	1
Biological Process (BP)	GO:0006515	protein quality control for misfolded or incompletely synthesized proteins	19	7	2.16	0.00351	0.00351	0.00351
Biological Process (BP)	GO:0048639	positive regulation of developmental growth	19	7	2.16	0.00351	1	0.00351
Biological Process (BP)	GO:0098656	anion transmembrane transport	257	44	29.16	0.00354	0.00354	0.08438
Biological Process (BP)	GO:1901135	carbohydrate derivative metabolic process	905	129	102.7	0.00361	1	1
Biological Process (BP)	GO:0043412	macromolecule modification	3742	473	424.65	0.00366	1	1
Biological Process (BP)	GO:0120035	regulation of plasma membrane bounded cell projection organization	229	40	25.99	0.00368	0.02481	1
Biological Process (BP)	GO:0050982	detection of mechanical stimulus	29	9	3.29	0.0037	0.0037	0.0037
Biological Process (BP)	GO:0099111	microtubule-based transport	81	18	9.19	0.00374	0.07922	1
Biological Process (BP)	GO:0016577	histone demethylation	24	8	2.72	0.00375	0.00375	0.01137
Biological Process (BP)	GO:0048599	oocyte development	24	8	2.72	0.00375	0.00375	1
Biological Process (BP)	GO:0017038	protein import	100	21	11.35	0.00376	0.08255	1
Biological Process (BP)	GO:0060402	calcium ion transport into cytosol	57	14	6.47	0.00388	1	1
Biological Process (BP)	GO:0097553	calcium ion transmembrane import into cytosol	57	14	6.47	0.00388	1	1
Biological Process (BP)	GO:0010498	proteasomal protein catabolic process	317	52	35.97	0.00408	1	1
Biological Process (BP)	GO:0006402	mRNA catabolic process	114	23	12.94	0.00424	0.00424	0.26827
Biological Process (BP)	GO:0031098	stress-activated protein kinase signaling cascade	114	23	12.94	0.00424	0.00424	0.07177
Biological Process (BP)	GO:0048638	regulation of developmental growth	114	23	12.94	0.00424	0.05247	1
Biological Process (BP)	GO:0042060	wound healing	238	41	27.01	0.00425	0.09142	1
Biological Process (BP)	GO:0000727	double-strand break repair via break-induced replication	15	6	1.7	0.00428	0.00428	1
Biological Process (BP)	GO:0045773	positive regulation of axon extension	15	6	1.7	0.00428	0.00428	1
Biological Process (BP)	GO:1990126	retrograde transport, endosome to plasma membrane	15	6	1.7	0.00428	0.00428	0.05261
Biological Process (BP)	GO:0031344	regulation of cell projection organization	231	40	26.21	0.00429	0.02804	1
Biological Process (BP)	GO:0015918	sterol transport	46	12	5.22	0.00431	0.00431	0.05953
Biological Process (BP)	GO:0007018	microtubule-based movement	224	39	25.42	0.00433	0.03661	0.17757
Biological Process (BP)	GO:0043114	regulation of vascular permeability	7	4	0.79	0.00436	0.00436	0.00436
Biological Process (BP)	GO:0050775	positive regulation of dendrite morphogenesis	7	4	0.79	0.00436	1	1
Biological Process (BP)	GO:0061003	positive regulation of dendritic spine morphogenesis	7	4	0.79	0.00436	0.00436	0.00436
Biological Process (BP)	GO:0061959	response to (R)-carnitine	7	4	0.79	0.00436	0.00436	0.00436
Biological Process (BP)	GO:1903053	regulation of extracellular matrix organization	7	4	0.79	0.00436	0.00436	1
Biological Process (BP)	GO:0001838	embryonic epithelial tube formation	35	10	3.97	0.0044	1	1
Biological Process (BP)	GO:0001841	neural tube formation	35	10	3.97	0.0044	0.0044	0.03899
Biological Process (BP)	GO:0008038	neuron recognition	35	10	3.97	0.0044	0.0044	0.0044
Biological Process (BP)	GO:0008630	intrinsic apoptotic signaling pathway in response to DNA damage	35	10	3.97	0.0044	0.0044	0.0044
Biological Process (BP)	GO:0050807	regulation of synapse organization	35	10	3.97	0.0044	0.08968	1
Biological Process (BP)	GO:0040008	regulation of growth	141	27	16	0.00442	0.04505	1
Biological Process (BP)	GO:0001510	RNA methylation	70	16	7.94	0.00454	0.00454	1
Biological Process (BP)	GO:0045666	positive regulation of neuron differentiation	89	19	10.1	0.0047	0.06522	0.35834
Biological Process (BP)	GO:0045597	positive regulation of cell differentiation	169	31	19.18	0.00472	0.03825	1
Biological Process (BP)	GO:0097502	mannosylation	30	9	3.4	0.00476	1	1
Biological Process (BP)	GO:0001558	regulation of cell growth	102	21	11.58	0.00479	0.06371	1
Biological Process (BP)	GO:0045017	glycerolipid biosynthetic process	102	21	11.58	0.00479	0.07477	1
Biological Process (BP)	GO:0048739	cardiac muscle fiber development	11	5	1.25	0.0048	0.0048	1
Biological Process (BP)	GO:0035295	tube development	771	111	87.49	0.00487	0.02311	1
Biological Process (BP)	GO:0065009	regulation of molecular function	1484	200	168.41	0.00487	1	1
Biological Process (BP)	GO:0009411	response to UV	20	7	2.27	0.00488	0.00488	0.01176
Biological Process (BP)	GO:0044743	protein transmembrane import into intracellular organelle	41	11	4.65	0.00489	1	1
Biological Process (BP)	GO:0042592	homeostatic process	937	132	106.33	0.0049	1	1
Biological Process (BP)	GO:0006271	DNA strand elongation involved in DNA replication	25	8	2.84	0.00497	0.00497	1
Biological Process (BP)	GO:0007031	peroxisome organization	25	8	2.84	0.00497	1	1
Biological Process (BP)	GO:0010639	negative regulation of organelle organization	149	28	16.91	0.00498	0.02734	1
Biological Process (BP)	GO:0022607	cellular component assembly	1698	226	192.69	0.00512	0.01454	1
Biological Process (BP)	GO:0015884	folic acid transport	4	3	0.45	0.00534	0.00534	0.00534
Biological Process (BP)	GO:0071421	manganese ion transmembrane transport	4	3	0.45	0.00534	0.00534	0.00534
Biological Process (BP)	GO:0090342	regulation of cell aging	4	3	0.45	0.00534	0.00534	1
Biological Process (BP)	GO:0048703	embryonic viscerocranium morphogenesis	110	22	12.48	0.00567	0.00567	1
Biological Process (BP)	GO:1901137	carbohydrate derivative biosynthetic process	565	84	64.12	0.00584	0.02892	1
Biological Process (BP)	GO:0031101	fin regeneration	78	17	8.85	0.00584	0.00584	0.00584
Biological Process (BP)	GO:0051094	positive regulation of developmental process	250	42	28.37	0.00604	0.03519	1
Biological Process (BP)	GO:1902749	regulation of cell cycle G2/M phase transition	31	9	3.52	0.00605	1	0.17581
Biological Process (BP)	GO:0015780	nucleotide-sugar transmembrane transport	16	6	1.82	0.0062	0.0062	1
Biological Process (BP)	GO:2001020	regulation of response to DNA damage stimulus	66	15	7.49	0.00622	0.00622	0.00854
Biological Process (BP)	GO:0055072	iron ion homeostasis	48	12	5.45	0.00623	0.00623	0.38159
Biological Process (BP)	GO:0035239	tube morphogenesis	613	90	69.56	0.00626	0.03322	1
Biological Process (BP)	GO:0007179	transforming growth factor beta receptor signaling pathway	60	14	6.81	0.00633	0.00633	0.00633
Biological Process (BP)	GO:0016331	morphogenesis of embryonic epithelium	60	14	6.81	0.00633	1	1
Biological Process (BP)	GO:0071559	response to transforming growth factor beta	60	14	6.81	0.00633	1	1
Biological Process (BP)	GO:0071560	cellular response to transforming growth factor beta stimulus	60	14	6.81	0.00633	1	1
Biological Process (BP)	GO:1901264	carbohydrate derivative transport	60	14	6.81	0.00633	1	1
Biological Process (BP)	GO:0043038	amino acid activation	54	13	6.13	0.00634	1	1
Biological Process (BP)	GO:0043039	tRNA aminoacylation	54	13	6.13	0.00634	1	1
Biological Process (BP)	GO:0060536	cartilage morphogenesis	54	13	6.13	0.00634	0.00634	0.00634
Biological Process (BP)	GO:0097035	regulation of membrane lipid distribution	54	13	6.13	0.00634	1	1
Biological Process (BP)	GO:0045930	negative regulation of mitotic cell cycle	98	20	11.12	0.00643	0.05871	1
Biological Process (BP)	GO:0000462	maturation of SSU-rRNA from tricistronic rRNA transcript (SSU-rRNA, 5.8S rRNA, LSU-rRNA)	26	8	2.95	0.00647	0.00647	1
Biological Process (BP)	GO:0006482	protein demethylation	26	8	2.95	0.00647	1	1
Biological Process (BP)	GO:0008214	protein dealkylation	26	8	2.95	0.00647	1	1
Biological Process (BP)	GO:0030050	vesicle transport along actin filament	26	8	2.95	0.00647	0.00647	1
Biological Process (BP)	GO:0048920	posterior lateral line neuromast primordium migration	26	8	2.95	0.00647	0.00647	0.00647
Biological Process (BP)	GO:0099515	actin filament-based transport	26	8	2.95	0.00647	1	1
Biological Process (BP)	GO:0031329	regulation of cellular catabolic process	208	36	23.6	0.00654	0.00654	1
Biological Process (BP)	GO:0043161	proteasome-mediated ubiquitin-dependent protein catabolic process	295	48	33.48	0.00655	0.00655	1
Biological Process (BP)	GO:0051093	negative regulation of developmental process	187	33	21.22	0.00667	0.00667	1
Biological Process (BP)	GO:0009799	specification of symmetry	288	47	32.68	0.0067	0.02088	1
Biological Process (BP)	GO:0009855	determination of bilateral symmetry	288	47	32.68	0.0067	0.02088	1
Biological Process (BP)	GO:0019439	aromatic compound catabolic process	303	49	34.38	0.00682	1	1
Biological Process (BP)	GO:0051146	striated muscle cell differentiation	223	38	25.31	0.00689	1	1
Biological Process (BP)	GO:0055013	cardiac muscle cell development	43	11	4.88	0.00721	1	1
Biological Process (BP)	GO:0046474	glycerophospholipid biosynthetic process	86	18	9.76	0.00722	1	1
Biological Process (BP)	GO:0046488	phosphatidylinositol metabolic process	160	29	18.16	0.00726	1	1
Biological Process (BP)	GO:0007389	pattern specification process	578	85	65.59	0.0074	0.01694	1
Biological Process (BP)	GO:0031570	DNA integrity checkpoint	49	12	5.56	0.00742	0.00742	1
Biological Process (BP)	GO:0051304	chromosome separation	55	13	6.24	0.00746	0.00746	0.44215
Biological Process (BP)	GO:0044818	mitotic G2/M transition checkpoint	12	5	1.36	0.00747	0.00747	0.00747
Biological Process (BP)	GO:0099175	regulation of postsynapse organization	12	5	1.36	0.00747	1	1
Biological Process (BP)	GO:0006650	glycerophospholipid metabolic process	217	37	24.63	0.00752	1	1
Biological Process (BP)	GO:0051241	negative regulation of multicellular organismal process	196	34	22.24	0.00777	0.00777	1
Biological Process (BP)	GO:1901361	organic cyclic compound catabolic process	320	51	36.31	0.00779	1	1
Biological Process (BP)	GO:0031057	negative regulation of histone modification	8	4	0.91	0.00794	0.00794	0.02238
Biological Process (BP)	GO:0031641	regulation of myelination	8	4	0.91	0.00794	0.00794	0.00794
Biological Process (BP)	GO:0044030	regulation of DNA methylation	8	4	0.91	0.00794	0.00794	0.0359
Biological Process (BP)	GO:0046716	muscle cell cellular homeostasis	8	4	0.91	0.00794	0.00794	0.00794
Biological Process (BP)	GO:0061912	selective autophagy	8	4	0.91	0.00794	0.00794	0.00794
Biological Process (BP)	GO:0007626	locomotory behavior	100	20	11.35	0.00809	0.00809	0.00809
Biological Process (BP)	GO:0016073	snRNA metabolic process	38	10	4.31	0.00827	0.00827	1
Biological Process (BP)	GO:0014866	skeletal myofibril assembly	27	8	3.06	0.0083	1	1
Biological Process (BP)	GO:0042073	intraciliary transport	27	8	3.06	0.0083	0.0083	0.0083
Biological Process (BP)	GO:0048883	neuromast primordium migration	27	8	3.06	0.0083	1	0.38179
Biological Process (BP)	GO:0001822	kidney development	183	32	20.77	0.00854	0.00854	0.25816
Biological Process (BP)	GO:0072001	renal system development	183	32	20.77	0.00854	1	0.05227
Biological Process (BP)	GO:0007030	Golgi organization	62	14	7.04	0.00855	0.00855	0.01774
Biological Process (BP)	GO:0007093	mitotic cell cycle checkpoint	62	14	7.04	0.00855	1	1
Biological Process (BP)	GO:0035051	cardiocyte differentiation	81	17	9.19	0.00863	1	1
Biological Process (BP)	GO:0006884	cell volume homeostasis	17	6	1.93	0.00867	0.00867	1
Biological Process (BP)	GO:0007568	aging	17	6	1.93	0.00867	1	1
Biological Process (BP)	GO:0048885	neuromast deposition	17	6	1.93	0.00867	0.00867	1
Biological Process (BP)	GO:0007088	regulation of mitotic nuclear division	56	13	6.35	0.00873	1	1
Biological Process (BP)	GO:0055003	cardiac myofibril assembly	22	7	2.5	0.00877	0.00877	0.00877
Biological Process (BP)	GO:0072332	intrinsic apoptotic signaling pathway by p53 class mediator	22	7	2.5	0.00877	0.00877	0.00877
Biological Process (BP)	GO:0009987	cellular process	17166	1993	1948.02	0.00916	1	1
Biological Process (BP)	GO:0032958	inositol phosphate biosynthetic process	33	9	3.74	0.0094	0.0094	0.0094
Biological Process (BP)	GO:0033047	regulation of mitotic sister chromatid segregation	33	9	3.74	0.0094	0.0094	1
Biological Process (BP)	GO:0007052	mitotic spindle organization	57	13	6.47	0.01016	0.01016	0.014
Biological Process (BP)	GO:0003205	cardiac chamber development	45	11	5.11	0.0103	1	1
Biological Process (BP)	GO:0060350	endochondral bone morphogenesis	45	11	5.11	0.0103	0.0103	0.09486
Biological Process (BP)	GO:0032872	regulation of stress-activated MAPK cascade	51	12	5.79	0.01032	0.01032	1
Biological Process (BP)	GO:0070302	regulation of stress-activated protein kinase signaling cascade	51	12	5.79	0.01032	0.01032	1
Biological Process (BP)	GO:0032535	regulation of cellular component size	258	42	29.28	0.01036	1	1
Biological Process (BP)	GO:0009127	purine nucleoside monophosphate biosynthetic process	109	21	12.37	0.0104	0.0104	1
Biological Process (BP)	GO:0009168	purine ribonucleoside monophosphate biosynthetic process	109	21	12.37	0.0104	0.0104	0.19121
Biological Process (BP)	GO:0009611	response to wounding	288	46	32.68	0.01063	1	1
Biological Process (BP)	GO:0065008	regulation of biological quality	2175	280	246.82	0.01077	1	1
Biological Process (BP)	GO:0030433	ubiquitin-dependent ERAD pathway	70	15	7.94	0.01086	0.01086	1
Biological Process (BP)	GO:0030241	skeletal muscle myosin thick filament assembly	13	5	1.48	0.01102	0.01102	0.01102
Biological Process (BP)	GO:0032836	glomerular basement membrane development	13	5	1.48	0.01102	0.01102	1
Biological Process (BP)	GO:0035269	protein O-linked mannosylation	13	5	1.48	0.01102	0.01102	1
Biological Process (BP)	GO:0042771	intrinsic apoptotic signaling pathway in response to DNA damage by p53 class mediator	13	5	1.48	0.01102	0.01102	1
Biological Process (BP)	GO:0062033	positive regulation of mitotic sister chromatid segregation	13	5	1.48	0.01102	0.01102	1
Biological Process (BP)	GO:0090481	pyrimidine nucleotide-sugar transmembrane transport	13	5	1.48	0.01102	0.01102	0.01102
Biological Process (BP)	GO:0010948	negative regulation of cell cycle process	64	14	7.26	0.01135	1	1
Biological Process (BP)	GO:0021602	cranial nerve morphogenesis	23	7	2.61	0.01139	0.01139	0.31573
Biological Process (BP)	GO:0031647	regulation of protein stability	23	7	2.61	0.01139	0.01139	0.01139
Biological Process (BP)	GO:0034472	snRNA 3'-end processing	23	7	2.61	0.01139	0.01139	0.01139
Biological Process (BP)	GO:0035845	photoreceptor cell outer segment organization	23	7	2.61	0.01139	0.01139	0.01139
Biological Process (BP)	GO:0045927	positive regulation of growth	23	7	2.61	0.01139	1	1
Biological Process (BP)	GO:0048814	regulation of dendrite morphogenesis	23	7	2.61	0.01139	1	1
Biological Process (BP)	GO:0070076	histone lysine demethylation	23	7	2.61	0.01139	0.01139	0.38186
Biological Process (BP)	GO:0022603	regulation of anatomical structure morphogenesis	441	66	50.05	0.01158	0.04277	1
Biological Process (BP)	GO:0002097	tRNA wobble base modification	18	6	2.04	0.01178	0.01178	1
Biological Process (BP)	GO:0051098	regulation of binding	18	6	2.04	0.01178	0.01178	1
Biological Process (BP)	GO:0070534	protein K63-linked ubiquitination	18	6	2.04	0.01178	0.01178	1
Biological Process (BP)	GO:0071218	cellular response to misfolded protein	18	6	2.04	0.01178	0.01178	1
Biological Process (BP)	GO:1902969	mitotic DNA replication	18	6	2.04	0.01178	1	1
Biological Process (BP)	GO:0007167	enzyme linked receptor protein signaling pathway	597	86	67.75	0.01189	1	1
Biological Process (BP)	GO:0051402	neuron apoptotic process	40	10	4.54	0.01203	0.01203	0.01203
Biological Process (BP)	GO:0060351	cartilage development involved in endochondral bone morphogenesis	40	10	4.54	0.01203	0.01203	1
Biological Process (BP)	GO:0070988	demethylation	40	10	4.54	0.01203	1	1
Biological Process (BP)	GO:0046916	cellular transition metal ion homeostasis	46	11	5.22	0.01218	0.01218	1
Biological Process (BP)	GO:0070997	neuron death	46	11	5.22	0.01218	0.01218	1
Biological Process (BP)	GO:0048522	positive regulation of cellular process	2373	303	269.29	0.01222	0.06551	1
Biological Process (BP)	GO:0006104	succinyl-CoA metabolic process	5	3	0.57	0.01223	0.01223	0.01223
Biological Process (BP)	GO:0006297	nucleotide-excision repair, DNA gap filling	5	3	0.57	0.01223	0.01223	0.01223
Biological Process (BP)	GO:0006356	regulation of transcription by RNA polymerase I	5	3	0.57	0.01223	0.01223	0.01223
Biological Process (BP)	GO:0006498	N-terminal protein lipidation	5	3	0.57	0.01223	0.01223	0.03568
Biological Process (BP)	GO:0006622	protein targeting to lysosome	5	3	0.57	0.01223	0.01223	1
Biological Process (BP)	GO:0010878	cholesterol storage	5	3	0.57	0.01223	0.01223	1
Biological Process (BP)	GO:0010885	regulation of cholesterol storage	5	3	0.57	0.01223	0.01223	1
Biological Process (BP)	GO:0010887	negative regulation of cholesterol storage	5	3	0.57	0.01223	0.01223	0.01223
Biological Process (BP)	GO:0010888	negative regulation of lipid storage	5	3	0.57	0.01223	0.01223	1
Biological Process (BP)	GO:0031643	positive regulation of myelination	5	3	0.57	0.01223	0.01223	1
Biological Process (BP)	GO:0032371	regulation of sterol transport	5	3	0.57	0.01223	0.01223	1
Biological Process (BP)	GO:0032374	regulation of cholesterol transport	5	3	0.57	0.01223	0.01223	0.03568
Biological Process (BP)	GO:0032964	collagen biosynthetic process	5	3	0.57	0.01223	0.01223	0.01223
Biological Process (BP)	GO:0035089	establishment of apical/basal cell polarity	5	3	0.57	0.01223	0.01223	0.01223
Biological Process (BP)	GO:0035542	regulation of SNARE complex assembly	5	3	0.57	0.01223	0.01223	0.01223
Biological Process (BP)	GO:0048312	intracellular distribution of mitochondria	5	3	0.57	0.01223	0.01223	1
Biological Process (BP)	GO:0060343	trabecula formation	5	3	0.57	0.01223	0.01223	1
Biological Process (BP)	GO:0060347	heart trabecula formation	5	3	0.57	0.01223	0.01223	1
Biological Process (BP)	GO:0060856	establishment of blood-brain barrier	5	3	0.57	0.01223	0.01223	0.01223
Biological Process (BP)	GO:0061162	establishment of monopolar cell polarity	5	3	0.57	0.01223	0.01223	1
Biological Process (BP)	GO:0061339	establishment or maintenance of monopolar cell polarity	5	3	0.57	0.01223	0.01223	1
Biological Process (BP)	GO:0072334	UDP-galactose transmembrane transport	5	3	0.57	0.01223	0.01223	1
Biological Process (BP)	GO:0097384	cellular lipid biosynthetic process	5	3	0.57	0.01223	0.01223	0.01223
Biological Process (BP)	GO:0006508	proteolysis	1477	195	167.61	0.01229	1	1
Biological Process (BP)	GO:0001778	plasma membrane repair	2	2	0.23	0.01287	0.01287	0.01287
Biological Process (BP)	GO:0006423	cysteinyl-tRNA aminoacylation	2	2	0.23	0.01287	0.01287	1
Biological Process (BP)	GO:0006434	seryl-tRNA aminoacylation	2	2	0.23	0.01287	0.01287	1
Biological Process (BP)	GO:0010216	maintenance of DNA methylation	2	2	0.23	0.01287	0.01287	0.01287
Biological Process (BP)	GO:0018103	protein C-linked glycosylation	2	2	0.23	0.01287	0.01287	1
Biological Process (BP)	GO:0018211	peptidyl-tryptophan modification	2	2	0.23	0.01287	0.01287	1
Biological Process (BP)	GO:0018317	protein C-linked glycosylation via tryptophan	2	2	0.23	0.01287	0.01287	1
Biological Process (BP)	GO:0018406	protein C-linked glycosylation via 2'-alpha-mannosyl-L-tryptophan	2	2	0.23	0.01287	0.01287	1
Biological Process (BP)	GO:0030205	dermatan sulfate metabolic process	2	2	0.23	0.01287	0.01287	1
Biological Process (BP)	GO:0030951	establishment or maintenance of microtubule cytoskeleton polarity	2	2	0.23	0.01287	0.01287	0.01287
Biological Process (BP)	GO:0035973	aggrephagy	2	2	0.23	0.01287	0.01287	1
Biological Process (BP)	GO:0035977	protein deglycosylation involved in glycoprotein catabolic process	2	2	0.23	0.01287	0.01287	1
Biological Process (BP)	GO:0036507	protein demannosylation	2	2	0.23	0.01287	0.01287	1
Biological Process (BP)	GO:0036508	protein alpha-1,2-demannosylation	2	2	0.23	0.01287	0.01287	1
Biological Process (BP)	GO:0042772	DNA damage response, signal transduction resulting in transcription	2	2	0.23	0.01287	0.01287	0.01287
Biological Process (BP)	GO:0044806	G-quadruplex DNA unwinding	2	2	0.23	0.01287	0.01287	0.01287
Biological Process (BP)	GO:0051220	cytoplasmic sequestering of protein	2	2	0.23	0.01287	0.01287	0.01287
Biological Process (BP)	GO:0060031	mediolateral intercalation	2	2	0.23	0.01287	0.01287	0.01287
Biological Process (BP)	GO:0061188	negative regulation of chromatin silencing at rDNA	2	2	0.23	0.01287	0.01287	0.01287
Biological Process (BP)	GO:0071163	DNA replication preinitiation complex assembly	2	2	0.23	0.01287	0.01287	0.01287
Biological Process (BP)	GO:0097466	ubiquitin-dependent glycoprotein ERAD pathway	2	2	0.23	0.01287	0.01287	1
Biological Process (BP)	GO:0097702	response to oscillatory fluid shear stress	2	2	0.23	0.01287	0.01287	1
Biological Process (BP)	GO:0097704	cellular response to oscillatory fluid shear stress	2	2	0.23	0.01287	0.01287	1
Biological Process (BP)	GO:0098838	folate transmembrane transport	2	2	0.23	0.01287	0.01287	1
Biological Process (BP)	GO:0099041	vesicle tethering to Golgi	2	2	0.23	0.01287	0.01287	0.01287
Biological Process (BP)	GO:1900146	negative regulation of nodal signaling pathway involved in determination of left/right asymmetry	2	2	0.23	0.01287	0.01287	1
Biological Process (BP)	GO:1900164	nodal signaling pathway involved in determination of lateral mesoderm left/right asymmetry	2	2	0.23	0.01287	0.01287	1
Biological Process (BP)	GO:1900175	regulation of nodal signaling pathway involved in determination of lateral mesoderm left/right asymmetry	2	2	0.23	0.01287	0.01287	1
Biological Process (BP)	GO:1900176	negative regulation of nodal signaling pathway involved in determination of lateral mesoderm left/right asymmetry	2	2	0.23	0.01287	0.01287	0.01287
Biological Process (BP)	GO:1902229	regulation of intrinsic apoptotic signaling pathway in response to DNA damage	2	2	0.23	0.01287	0.01287	1
Biological Process (BP)	GO:1902362	melanocyte apoptotic process	2	2	0.23	0.01287	0.01287	0.01287
Biological Process (BP)	GO:1903055	positive regulation of extracellular matrix organization	2	2	0.23	0.01287	0.01287	1
Biological Process (BP)	GO:1903671	negative regulation of sprouting angiogenesis	2	2	0.23	0.01287	0.01287	0.01287
Biological Process (BP)	GO:1904382	mannose trimming involved in glycoprotein ERAD pathway	2	2	0.23	0.01287	0.01287	0.01287
Biological Process (BP)	GO:1904587	response to glycoprotein	2	2	0.23	0.01287	0.01287	1
Biological Process (BP)	GO:1905898	positive regulation of response to endoplasmic reticulum stress	2	2	0.23	0.01287	0.01287	1
Biological Process (BP)	GO:1990167	protein K27-linked deubiquitination	2	2	0.23	0.01287	0.01287	1
Biological Process (BP)	GO:2000095	regulation of Wnt signaling pathway, planar cell polarity pathway	2	2	0.23	0.01287	0.01287	0.01287
Biological Process (BP)	GO:2000772	regulation of cellular senescence	2	2	0.23	0.01287	0.01287	0.01287
Biological Process (BP)	GO:0009966	regulation of signal transduction	1258	168	142.76	0.01301	0.02227	1
Biological Process (BP)	GO:0007569	cell aging	9	4	1.02	0.01302	1	0.18381
Biological Process (BP)	GO:0015886	heme transport	9	4	1.02	0.01302	0.01302	0.01302
Biological Process (BP)	GO:0016578	histone deubiquitination	9	4	1.02	0.01302	0.01302	1
Biological Process (BP)	GO:0018196	peptidyl-asparagine modification	9	4	1.02	0.01302	0.01302	0.01302
Biological Process (BP)	GO:0031572	G2 DNA damage checkpoint	9	4	1.02	0.01302	0.01302	0.01302
Biological Process (BP)	GO:0051099	positive regulation of binding	9	4	1.02	0.01302	0.01302	0.38205
Biological Process (BP)	GO:0051101	regulation of DNA binding	9	4	1.02	0.01302	0.01302	0.10183
Biological Process (BP)	GO:0061001	regulation of dendritic spine morphogenesis	9	4	1.02	0.01302	1	1
Biological Process (BP)	GO:0098974	postsynaptic actin cytoskeleton organization	9	4	1.02	0.01302	0.01302	0.01302
Biological Process (BP)	GO:0099188	postsynaptic cytoskeleton organization	9	4	1.02	0.01302	0.01302	1
Biological Process (BP)	GO:1901678	iron coordination entity transport	9	4	1.02	0.01302	0.01302	1
Biological Process (BP)	GO:0007091	metaphase/anaphase transition of mitotic cell cycle	29	8	3.29	0.01308	0.01308	0.30284
Biological Process (BP)	GO:0046835	carbohydrate phosphorylation	29	8	3.29	0.01308	0.01308	0.01308
Biological Process (BP)	GO:0007519	skeletal muscle tissue development	125	23	14.19	0.01309	0.01309	1
Biological Process (BP)	GO:0051494	negative regulation of cytoskeleton organization	78	16	8.85	0.01321	0.01321	0.06571
Biological Process (BP)	GO:0006986	response to unfolded protein	59	13	6.7	0.01357	0.01357	0.02759
Biological Process (BP)	GO:0042274	ribosomal small subunit biogenesis	59	13	6.7	0.01357	1	1
Biological Process (BP)	GO:0055007	cardiac muscle cell differentiation	59	13	6.7	0.01357	1	1
Biological Process (BP)	GO:0072329	monocarboxylic acid catabolic process	59	13	6.7	0.01357	0.01357	0.02432
Biological Process (BP)	GO:0009968	negative regulation of signal transduction	383	58	43.46	0.01362	0.01362	1
Biological Process (BP)	GO:0010608	posttranscriptional regulation of gene expression	211	35	23.94	0.01375	0.01375	1
Biological Process (BP)	GO:0072659	protein localization to plasma membrane	85	17	9.65	0.0139	0.0139	0.10176
Biological Process (BP)	GO:0030203	glycosaminoglycan metabolic process	35	9	3.97	0.01398	1	1
Biological Process (BP)	GO:0032874	positive regulation of stress-activated MAPK cascade	35	9	3.97	0.01398	0.01398	0.03184
Biological Process (BP)	GO:0048813	dendrite morphogenesis	35	9	3.97	0.01398	1	1
Biological Process (BP)	GO:0051181	cofactor transport	35	9	3.97	0.01398	1	1
Biological Process (BP)	GO:0070304	positive regulation of stress-activated protein kinase signaling cascade	35	9	3.97	0.01398	0.01398	1
Biological Process (BP)	GO:0000226	microtubule cytoskeleton organization	376	57	42.67	0.01407	1	1
Biological Process (BP)	GO:0018108	peptidyl-tyrosine phosphorylation	197	33	22.36	0.01428	0.01428	0.02136
Biological Process (BP)	GO:1901988	negative regulation of cell cycle phase transition	47	11	5.33	0.01431	1	1
Biological Process (BP)	GO:0006282	regulation of DNA repair	41	10	4.65	0.01434	0.01434	0.38174
Biological Process (BP)	GO:0033045	regulation of sister chromatid segregation	41	10	4.65	0.01434	1	1
Biological Process (BP)	GO:0045185	maintenance of protein location	41	10	4.65	0.01434	0.01434	1
Biological Process (BP)	GO:1901991	negative regulation of mitotic cell cycle phase transition	41	10	4.65	0.01434	1	1
Biological Process (BP)	GO:0010389	regulation of G2/M transition of mitotic cell cycle	24	7	2.72	0.01454	1	1
Biological Process (BP)	GO:0033260	nuclear DNA replication	24	7	2.72	0.01454	1	1
Biological Process (BP)	GO:0007155	cell adhesion	666	94	75.58	0.01498	0.01498	0.03255
Biological Process (BP)	GO:0022610	biological adhesion	666	94	75.58	0.01498	0.01498	0.28831
Biological Process (BP)	GO:0001556	oocyte maturation	14	5	1.59	0.01556	0.01556	1
Biological Process (BP)	GO:0031145	anaphase-promoting complex-dependent catabolic process	14	5	1.59	0.01556	0.01556	1
Biological Process (BP)	GO:0051984	positive regulation of chromosome segregation	14	5	1.59	0.01556	0.01556	1
Biological Process (BP)	GO:0060997	dendritic spine morphogenesis	14	5	1.59	0.01556	1	1
Biological Process (BP)	GO:0060999	positive regulation of dendritic spine development	14	5	1.59	0.01556	1	1
Biological Process (BP)	GO:0061640	cytoskeleton-dependent cytokinesis	60	13	6.81	0.01557	0.01557	1
Biological Process (BP)	GO:0006378	mRNA polyadenylation	19	6	2.16	0.01559	0.01559	0.09893
Biological Process (BP)	GO:0030307	positive regulation of cell growth	19	6	2.16	0.01559	1	1
Biological Process (BP)	GO:0051788	response to misfolded protein	19	6	2.16	0.01559	0.01559	1
Biological Process (BP)	GO:0060996	dendritic spine development	19	6	2.16	0.01559	1	1
Biological Process (BP)	GO:0015849	organic acid transport	213	35	24.17	0.01575	0.04782	1
Biological Process (BP)	GO:0046942	carboxylic acid transport	213	35	24.17	0.01575	0.04782	1
Biological Process (BP)	GO:0030903	notochord development	73	15	8.28	0.01585	0.01585	0.04877
Biological Process (BP)	GO:0043244	regulation of protein complex disassembly	73	15	8.28	0.01585	0.01585	1
Biological Process (BP)	GO:1902904	negative regulation of supramolecular fiber organization	73	15	8.28	0.01585	0.01585	0.01585
Biological Process (BP)	GO:0007178	transmembrane receptor protein serine/threonine kinase signaling pathway	206	34	23.38	0.01609	1	1
Biological Process (BP)	GO:0006879	cellular iron ion homeostasis	30	8	3.4	0.0161	0.0161	1
Biological Process (BP)	GO:0010965	regulation of mitotic sister chromatid separation	30	8	3.4	0.0161	0.0161	1
Biological Process (BP)	GO:1901343	negative regulation of vasculature development	30	8	3.4	0.0161	0.0161	0.30286
Biological Process (BP)	GO:0031032	actomyosin structure organization	163	28	18.5	0.01658	1	1
Biological Process (BP)	GO:0030488	tRNA methylation	36	9	4.09	0.01681	0.01681	1
Biological Process (BP)	GO:0000723	telomere maintenance	67	14	7.6	0.01684	0.01684	1
Biological Process (BP)	GO:0010976	positive regulation of neuron projection development	67	14	7.6	0.01684	1	1
Biological Process (BP)	GO:0032200	telomere organization	67	14	7.6	0.01684	0.01684	0.45161
Biological Process (BP)	GO:0005977	glycogen metabolic process	42	10	4.77	0.01695	0.01695	0.03737
Biological Process (BP)	GO:0006073	cellular glucan metabolic process	42	10	4.77	0.01695	0.01695	1
Biological Process (BP)	GO:0030336	negative regulation of cell migration	42	10	4.77	0.01695	1	1
Biological Process (BP)	GO:0044042	glucan metabolic process	42	10	4.77	0.01695	0.01695	0.30279
Biological Process (BP)	GO:0030258	lipid modification	207	34	23.49	0.01722	0.01722	0.01722
Biological Process (BP)	GO:0071363	cellular response to growth factor stimulus	304	47	34.5	0.01735	1	1
Biological Process (BP)	GO:0006486	protein glycosylation	222	36	25.19	0.01756	1	1
Biological Process (BP)	GO:0043413	macromolecule glycosylation	222	36	25.19	0.01756	1	1
Biological Process (BP)	GO:0018212	peptidyl-tyrosine modification	200	33	22.7	0.01759	0.01759	0.33853
Biological Process (BP)	GO:0007005	mitochondrion organization	237	38	26.9	0.01779	1	1
Biological Process (BP)	GO:0051783	regulation of nuclear division	61	13	6.92	0.01779	1	1
Biological Process (BP)	GO:0060349	bone morphogenesis	61	13	6.92	0.01779	0.01779	1
Biological Process (BP)	GO:0001655	urogenital system development	193	32	21.9	0.01796	1	1
Biological Process (BP)	GO:0045047	protein targeting to ER	25	7	2.84	0.01826	0.01826	1
Biological Process (BP)	GO:0072599	establishment of protein localization to endoplasmic reticulum	25	7	2.84	0.01826	0.01826	1
Biological Process (BP)	GO:0070848	response to growth factor	305	47	34.61	0.01832	1	1
Biological Process (BP)	GO:0070647	protein modification by small protein conjugation or removal	857	117	97.25	0.01905	1	1
Biological Process (BP)	GO:0005975	carbohydrate metabolic process	421	62	47.78	0.01922	1	1
Biological Process (BP)	GO:0051983	regulation of chromosome segregation	49	11	5.56	0.0194	1	1
Biological Process (BP)	GO:0046330	positive regulation of JNK cascade	31	8	3.52	0.01959	0.01959	1
Biological Process (BP)	GO:0051306	mitotic sister chromatid separation	31	8	3.52	0.01959	0.01959	1
Biological Process (BP)	GO:0045022	early endosome to late endosome transport	10	4	1.13	0.01977	0.01977	0.01977
Biological Process (BP)	GO:0045842	positive regulation of mitotic metaphase/anaphase transition	10	4	1.13	0.01977	0.01977	0.01977
Biological Process (BP)	GO:0098927	vesicle-mediated transport between endosomal compartments	10	4	1.13	0.01977	0.01977	1
Biological Process (BP)	GO:1900107	regulation of nodal signaling pathway	10	4	1.13	0.01977	1	1
Biological Process (BP)	GO:1901970	positive regulation of mitotic sister chromatid separation	10	4	1.13	0.01977	0.01977	1
Biological Process (BP)	GO:1902101	positive regulation of metaphase/anaphase transition of cell cycle	10	4	1.13	0.01977	0.01977	1
Biological Process (BP)	GO:1905820	positive regulation of chromosome separation	10	4	1.13	0.01977	0.01977	1
Biological Process (BP)	GO:0009066	aspartate family amino acid metabolic process	43	10	4.88	0.01991	0.01991	1
Biological Process (BP)	GO:0072665	protein localization to vacuole	43	10	4.88	0.01991	1	1
Biological Process (BP)	GO:0000422	autophagy of mitochondrion	37	9	4.2	0.02004	0.02004	0.02004
Biological Process (BP)	GO:0050772	positive regulation of axonogenesis	37	9	4.2	0.02004	1	1
Biological Process (BP)	GO:0061726	mitochondrion disassembly	37	9	4.2	0.02004	0.02004	1
Biological Process (BP)	GO:0034654	nucleobase-containing compound biosynthetic process	2955	369	335.34	0.02013	1	1
Biological Process (BP)	GO:0006303	double-strand break repair via nonhomologous end joining	20	6	2.27	0.02018	0.02018	1
Biological Process (BP)	GO:0031644	regulation of neurological system process	20	6	2.27	0.02018	0.02018	1
Biological Process (BP)	GO:0072114	pronephros morphogenesis	20	6	2.27	0.02018	0.02018	0.02018
Biological Process (BP)	GO:1902750	negative regulation of cell cycle G2/M phase transition	20	6	2.27	0.02018	1	1
Biological Process (BP)	GO:0009124	nucleoside monophosphate biosynthetic process	137	24	15.55	0.02021	0.02021	1
Biological Process (BP)	GO:0031503	protein-containing complex localization	137	24	15.55	0.02021	1	1
Biological Process (BP)	GO:0010557	positive regulation of macromolecule biosynthetic process	851	116	96.57	0.02033	0.02033	1
Biological Process (BP)	GO:0016477	cell migration	795	109	90.22	0.0206	1	1
Biological Process (BP)	GO:0060348	bone development	82	16	9.31	0.02082	0.02082	1
Biological Process (BP)	GO:0040011	locomotion	1071	143	121.54	0.02086	1	1
Biological Process (BP)	GO:0048870	cell motility	844	115	95.78	0.02103	1	1
Biological Process (BP)	GO:0051674	localization of cell	844	115	95.78	0.02103	1	1
Biological Process (BP)	GO:0019222	regulation of metabolic process	4167	511	472.88	0.02112	1	1
Biological Process (BP)	GO:0031033	myosin filament organization	15	5	1.7	0.0212	0.0212	1
Biological Process (BP)	GO:0031034	myosin filament assembly	15	5	1.7	0.0212	0.0212	1
Biological Process (BP)	GO:0050821	protein stabilization	15	5	1.7	0.0212	0.0212	1
Biological Process (BP)	GO:0071688	striated muscle myosin thick filament assembly	15	5	1.7	0.0212	0.0212	1
Biological Process (BP)	GO:0097061	dendritic spine organization	15	5	1.7	0.0212	1	1
Biological Process (BP)	GO:0007098	centrosome cycle	56	12	6.35	0.02138	1	1
Biological Process (BP)	GO:0090092	regulation of transmembrane receptor protein serine/threonine kinase signaling pathway	145	25	16.45	0.02169	0.0799	0.07538
Biological Process (BP)	GO:0090287	regulation of cellular response to growth factor stimulus	145	25	16.45	0.02169	0.02169	0.43265
Biological Process (BP)	GO:0045595	regulation of cell differentiation	510	73	57.88	0.02191	1	1
Biological Process (BP)	GO:0007368	determination of left/right symmetry	263	41	29.85	0.022	0.06084	0.29722
Biological Process (BP)	GO:0051321	meiotic cell cycle	117	21	13.28	0.02225	0.02225	0.33795
Biological Process (BP)	GO:0090150	establishment of protein localization to membrane	117	21	13.28	0.02225	0.02225	1
Biological Process (BP)	GO:0045926	negative regulation of growth	50	11	5.67	0.0224	0.0224	0.0224
Biological Process (BP)	GO:0000183	chromatin silencing at rDNA	6	3	0.68	0.0224	0.0224	0.38213
Biological Process (BP)	GO:0007095	mitotic G2 DNA damage checkpoint	6	3	0.68	0.0224	0.0224	1
Biological Process (BP)	GO:0009109	coenzyme catabolic process	6	3	0.68	0.0224	0.0224	1
Biological Process (BP)	GO:0010883	regulation of lipid storage	6	3	0.68	0.0224	0.0224	1
Biological Process (BP)	GO:0021553	olfactory nerve development	6	3	0.68	0.0224	0.0224	1
Biological Process (BP)	GO:0021627	olfactory nerve morphogenesis	6	3	0.68	0.0224	0.0224	1
Biological Process (BP)	GO:0021628	olfactory nerve formation	6	3	0.68	0.0224	0.0224	0.0224
Biological Process (BP)	GO:0030204	chondroitin sulfate metabolic process	6	3	0.68	0.0224	0.0224	1
Biological Process (BP)	GO:0032988	ribonucleoprotein complex disassembly	6	3	0.68	0.0224	0.0224	0.0224
Biological Process (BP)	GO:0061588	calcium activated phospholipid scrambling	6	3	0.68	0.0224	0.0224	0.0224
Biological Process (BP)	GO:0090398	cellular senescence	6	3	0.68	0.0224	0.0224	1
Biological Process (BP)	GO:1905953	negative regulation of lipid localization	6	3	0.68	0.0224	0.0224	1
Biological Process (BP)	GO:0008380	RNA splicing	286	44	32.46	0.02241	0.02241	0.21851
Biological Process (BP)	GO:0040013	negative regulation of locomotion	76	15	8.62	0.02244	1	1
Biological Process (BP)	GO:0051271	negative regulation of cellular component movement	76	15	8.62	0.02244	1	1
Biological Process (BP)	GO:0006730	one-carbon metabolic process	26	7	2.95	0.0226	0.0226	0.0226
Biological Process (BP)	GO:0008088	axo-dendritic transport	26	7	2.95	0.0226	0.0226	0.40171
Biological Process (BP)	GO:0016180	snRNA processing	26	7	2.95	0.0226	0.0226	1
Biological Process (BP)	GO:0044786	cell cycle DNA replication	26	7	2.95	0.0226	1	1
Biological Process (BP)	GO:1901989	positive regulation of cell cycle phase transition	26	7	2.95	0.0226	0.0226	1
Biological Process (BP)	GO:0009062	fatty acid catabolic process	44	10	4.99	0.02322	0.02322	0.45181
Biological Process (BP)	GO:0090068	positive regulation of cell cycle process	44	10	4.99	0.02322	0.02322	1
Biological Process (BP)	GO:2000146	negative regulation of cell motility	44	10	4.99	0.02322	1	1
Biological Process (BP)	GO:0044784	metaphase/anaphase transition of cell cycle	32	8	3.63	0.0236	0.0236	1
Biological Process (BP)	GO:0006101	citrate metabolic process	38	9	4.31	0.02369	0.02369	0.02369
Biological Process (BP)	GO:0043628	ncRNA 3'-end processing	38	9	4.31	0.02369	0.02369	1
Biological Process (BP)	GO:0042246	tissue regeneration	132	23	14.98	0.02397	1	1
Biological Process (BP)	GO:0048285	organelle fission	227	36	25.76	0.024	1	1
Biological Process (BP)	GO:0045454	cell redox homeostasis	70	14	7.94	0.02414	0.02414	0.02414
Biological Process (BP)	GO:0002064	epithelial cell development	104	19	11.8	0.02422	0.02422	1
Biological Process (BP)	GO:0051302	regulation of cell division	57	12	6.47	0.02437	0.02437	1
Biological Process (BP)	GO:2001251	negative regulation of chromosome organization	57	12	6.47	0.02437	1	1
Biological Process (BP)	GO:0000956	nuclear-transcribed mRNA catabolic process	77	15	8.74	0.02504	0.02504	1
Biological Process (BP)	GO:0050790	regulation of catalytic activity	1308	171	148.43	0.0252	1	1
Biological Process (BP)	GO:0016574	histone ubiquitination	21	6	2.38	0.02561	0.02561	0.31587
Biological Process (BP)	GO:0043631	RNA polyadenylation	21	6	2.38	0.02561	0.02561	1
Biological Process (BP)	GO:0006661	phosphatidylinositol biosynthetic process	51	11	5.79	0.02573	1	1
Biological Process (BP)	GO:0048592	eye morphogenesis	221	35	25.08	0.02622	0.02622	1
Biological Process (BP)	GO:0007051	spindle organization	105	19	11.92	0.02653	0.02653	1
Biological Process (BP)	GO:0001944	vasculature development	523	74	59.35	0.02678	0.02678	1
Biological Process (BP)	GO:0072358	cardiovascular system development	531	75	60.26	0.02687	0.02687	1
Biological Process (BP)	GO:0006112	energy reserve metabolic process	45	10	5.11	0.02691	0.02691	1
Biological Process (BP)	GO:0048916	posterior lateral line development	71	14	8.06	0.02703	1	1
Biological Process (BP)	GO:0007632	visual behavior	27	7	3.06	0.02761	0.02761	0.02761
Biological Process (BP)	GO:0042026	protein refolding	27	7	3.06	0.02761	0.02761	1
Biological Process (BP)	GO:0006835	dicarboxylic acid transport	39	9	4.43	0.02779	1	1
Biological Process (BP)	GO:0072350	tricarboxylic acid metabolic process	39	9	4.43	0.02779	0.02779	1
Biological Process (BP)	GO:0010604	positive regulation of macromolecule metabolic process	1486	192	168.63	0.02785	0.02785	1
Biological Process (BP)	GO:0003179	heart valve morphogenesis	16	5	1.82	0.02802	0.02802	1
Biological Process (BP)	GO:0003208	cardiac ventricle morphogenesis	16	5	1.82	0.02802	0.02802	1
Biological Process (BP)	GO:0007099	centriole replication	16	5	1.82	0.02802	0.02802	1
Biological Process (BP)	GO:0010171	body morphogenesis	16	5	1.82	0.02802	0.02802	0.22749
Biological Process (BP)	GO:0032388	positive regulation of intracellular transport	16	5	1.82	0.02802	0.02802	1
Biological Process (BP)	GO:0032925	regulation of activin receptor signaling pathway	16	5	1.82	0.02802	1	1
Biological Process (BP)	GO:0045840	positive regulation of mitotic nuclear division	16	5	1.82	0.02802	0.02802	1
Biological Process (BP)	GO:0050974	detection of mechanical stimulus involved in sensory perception	16	5	1.82	0.02802	0.02802	1
Biological Process (BP)	GO:0051785	positive regulation of nuclear division	16	5	1.82	0.02802	0.02802	1
Biological Process (BP)	GO:0098534	centriole assembly	16	5	1.82	0.02802	0.02802	1
Biological Process (BP)	GO:1900006	positive regulation of dendrite development	16	5	1.82	0.02802	1	1
Biological Process (BP)	GO:1905268	negative regulation of chromatin organization	33	8	3.74	0.02814	1	1
Biological Process (BP)	GO:1901566	organonitrogen compound biosynthetic process	1412	183	160.24	0.02825	1	1
Biological Process (BP)	GO:0006273	lagging strand elongation	11	4	1.25	0.02833	0.02833	1
Biological Process (BP)	GO:0010824	regulation of centrosome duplication	11	4	1.25	0.02833	0.02833	1
Biological Process (BP)	GO:0031646	positive regulation of neurological system process	11	4	1.25	0.02833	0.02833	1
Biological Process (BP)	GO:0033169	histone H3-K9 demethylation	11	4	1.25	0.02833	0.02833	1
Biological Process (BP)	GO:0045663	positive regulation of myoblast differentiation	11	4	1.25	0.02833	0.02833	0.02833
Biological Process (BP)	GO:0045923	positive regulation of fatty acid metabolic process	11	4	1.25	0.02833	0.02833	0.02833
Biological Process (BP)	GO:0060236	regulation of mitotic spindle organization	11	4	1.25	0.02833	0.02833	1
Biological Process (BP)	GO:0060324	face development	11	4	1.25	0.02833	0.02833	0.02833
Biological Process (BP)	GO:0051261	protein depolymerization	85	16	9.65	0.02843	0.02843	1
Biological Process (BP)	GO:0010876	lipid localization	245	38	27.8	0.02856	1	1
Biological Process (BP)	GO:0031016	pancreas development	178	29	20.2	0.02885	0.02885	0.39534
Biological Process (BP)	GO:0046939	nucleotide phosphorylation	65	13	7.38	0.02911	0.02911	0.11111
Biological Process (BP)	GO:0090596	sensory organ morphogenesis	291	44	33.02	0.02916	0.02916	1
Biological Process (BP)	GO:0031017	exocrine pancreas development	52	11	5.9	0.02939	0.02939	0.02939
Biological Process (BP)	GO:0035272	exocrine system development	52	11	5.9	0.02939	0.02939	0.4518
Biological Process (BP)	GO:0048469	cell maturation	52	11	5.9	0.02939	0.02939	1
Biological Process (BP)	GO:0008610	lipid biosynthetic process	353	52	40.06	0.0297	1	1
Biological Process (BP)	GO:0060562	epithelial tube morphogenesis	246	38	27.92	0.0302	1	1
Biological Process (BP)	GO:0070925	organelle assembly	606	84	68.77	0.03036	1	1
Biological Process (BP)	GO:0009101	glycoprotein biosynthetic process	269	41	30.53	0.03057	1	1
Biological Process (BP)	GO:0043583	ear development	179	29	20.31	0.03083	0.03083	0.16809
Biological Process (BP)	GO:0048839	inner ear development	179	29	20.31	0.03083	0.03083	1
Biological Process (BP)	GO:0046328	regulation of JNK cascade	46	10	5.22	0.03101	0.03101	1
Biological Process (BP)	GO:0098876	vesicle-mediated transport to the plasma membrane	46	10	5.22	0.03101	1	1
Biological Process (BP)	GO:1901564	organonitrogen compound metabolic process	6273	752	711.87	0.03111	1	1
Biological Process (BP)	GO:0006029	proteoglycan metabolic process	59	12	6.7	0.03125	1	1
Biological Process (BP)	GO:0031023	microtubule organizing center organization	59	12	6.7	0.03125	1	1
Biological Process (BP)	GO:0051403	stress-activated MAPK cascade	59	12	6.7	0.03125	0.03125	1
Biological Process (BP)	GO:0071695	anatomical structure maturation	59	12	6.7	0.03125	0.03125	1
Biological Process (BP)	GO:0051336	regulation of hydrolase activity	720	98	81.71	0.03188	1	1
Biological Process (BP)	GO:0046847	filopodium assembly	22	6	2.5	0.03192	0.03192	0.03192
Biological Process (BP)	GO:0000281	mitotic cytokinesis	40	9	4.54	0.03237	0.03237	0.03237
Biological Process (BP)	GO:0010770	positive regulation of cell morphogenesis involved in differentiation	40	9	4.54	0.03237	1	1
Biological Process (BP)	GO:0044264	cellular polysaccharide metabolic process	66	13	7.49	0.03261	0.03261	1
Biological Process (BP)	GO:0006464	cellular protein modification process	3572	438	405.36	0.03263	1	1
Biological Process (BP)	GO:0036211	protein modification process	3572	438	405.36	0.03263	1	1
Biological Process (BP)	GO:0010648	negative regulation of cell communication	402	58	45.62	0.03278	0.03278	1
Biological Process (BP)	GO:0023057	negative regulation of signaling	402	58	45.62	0.03278	0.03278	1
Biological Process (BP)	GO:0061371	determination of heart left/right asymmetry	180	29	20.43	0.0329	0.0329	0.04082
Biological Process (BP)	GO:0030071	regulation of mitotic metaphase/anaphase transition	28	7	3.18	0.03331	0.03331	1
Biological Process (BP)	GO:0051568	histone H3-K4 methylation	28	7	3.18	0.03331	0.03331	0.03331
Biological Process (BP)	GO:0051254	positive regulation of RNA metabolic process	827	111	93.85	0.03353	0.03353	1
Biological Process (BP)	GO:0010468	regulation of gene expression	2833	351	321.49	0.03371	1	1
Biological Process (BP)	GO:0016042	lipid catabolic process	173	28	19.63	0.03376	0.03376	0.27416
Biological Process (BP)	GO:0032984	protein-containing complex disassembly	151	25	17.14	0.03388	0.03388	1
Biological Process (BP)	GO:0009893	positive regulation of metabolic process	1595	204	181	0.03402	0.03402	1
Biological Process (BP)	GO:0045859	regulation of protein kinase activity	325	48	36.88	0.03414	0.03414	1
Biological Process (BP)	GO:0048585	negative regulation of response to stimulus	466	66	52.88	0.03416	0.03416	1
Biological Process (BP)	GO:1902850	microtubule cytoskeleton organization involved in mitosis	80	15	9.08	0.03419	0.03419	1
Biological Process (BP)	GO:0002011	morphogenesis of an epithelial sheet	108	19	12.26	0.03446	0.03446	0.27842
Biological Process (BP)	GO:0010506	regulation of autophagy	87	16	9.87	0.03455	0.03455	1
Biological Process (BP)	GO:0051173	positive regulation of nitrogen compound metabolic process	1471	189	166.93	0.03474	0.03474	1
Biological Process (BP)	GO:0033674	positive regulation of kinase activity	264	40	29.96	0.03509	0.03509	0.23558
Biological Process (BP)	GO:0046173	polyol biosynthetic process	60	12	6.81	0.03517	1	1
Biological Process (BP)	GO:1901607	alpha-amino acid biosynthetic process	60	12	6.81	0.03517	0.03517	1
Biological Process (BP)	GO:1902903	regulation of supramolecular fiber organization	196	31	22.24	0.03527	0.03527	1
Biological Process (BP)	GO:0060026	convergent extension	159	26	18.04	0.03549	0.03549	0.13612
Biological Process (BP)	GO:0001514	selenocysteine incorporation	3	2	0.34	0.0357	0.0357	0.0357
Biological Process (BP)	GO:0006451	translational readthrough	3	2	0.34	0.0357	0.0357	1
Biological Process (BP)	GO:0006499	N-terminal protein myristoylation	3	2	0.34	0.0357	0.0357	1
Biological Process (BP)	GO:0008611	ether lipid biosynthetic process	3	2	0.34	0.0357	0.0357	1
Biological Process (BP)	GO:0009258	10-formyltetrahydrofolate catabolic process	3	2	0.34	0.0357	0.0357	0.0357
Biological Process (BP)	GO:0009397	folic acid-containing compound catabolic process	3	2	0.34	0.0357	0.0357	1
Biological Process (BP)	GO:0010259	multicellular organism aging	3	2	0.34	0.0357	0.0357	0.0357
Biological Process (BP)	GO:0010457	centriole-centriole cohesion	3	2	0.34	0.0357	0.0357	0.0357
Biological Process (BP)	GO:0010712	regulation of collagen metabolic process	3	2	0.34	0.0357	0.0357	1
Biological Process (BP)	GO:0010874	regulation of cholesterol efflux	3	2	0.34	0.0357	0.0357	1
Biological Process (BP)	GO:0017187	peptidyl-glutamic acid carboxylation	3	2	0.34	0.0357	0.0357	0.0357
Biological Process (BP)	GO:0018214	protein carboxylation	3	2	0.34	0.0357	0.0357	1
Biological Process (BP)	GO:0018377	protein myristoylation	3	2	0.34	0.0357	0.0357	1
Biological Process (BP)	GO:0019236	response to pheromone	3	2	0.34	0.0357	0.0357	0.0357
Biological Process (BP)	GO:0031441	negative regulation of mRNA 3'-end processing	3	2	0.34	0.0357	0.0357	1
Biological Process (BP)	GO:0032965	regulation of collagen biosynthetic process	3	2	0.34	0.0357	0.0357	1
Biological Process (BP)	GO:0035351	heme transmembrane transport	3	2	0.34	0.0357	0.0357	1
Biological Process (BP)	GO:0042373	vitamin K metabolic process	3	2	0.34	0.0357	0.0357	0.0357
Biological Process (BP)	GO:0042447	hormone catabolic process	3	2	0.34	0.0357	0.0357	0.21402
Biological Process (BP)	GO:0042560	pteridine-containing compound catabolic process	3	2	0.34	0.0357	0.0357	1
Biological Process (BP)	GO:0046485	ether lipid metabolic process	3	2	0.34	0.0357	0.0357	1
Biological Process (BP)	GO:0046504	glycerol ether biosynthetic process	3	2	0.34	0.0357	0.0357	1
Biological Process (BP)	GO:0050655	dermatan sulfate proteoglycan metabolic process	3	2	0.34	0.0357	0.0357	1
Biological Process (BP)	GO:0050873	brown fat cell differentiation	3	2	0.34	0.0357	0.0357	0.11345
Biological Process (BP)	GO:0055071	manganese ion homeostasis	3	2	0.34	0.0357	0.0357	1
Biological Process (BP)	GO:0061187	regulation of chromatin silencing at rDNA	3	2	0.34	0.0357	0.0357	1
Biological Process (BP)	GO:0061316	canonical Wnt signaling pathway involved in heart development	3	2	0.34	0.0357	0.0357	0.11345
Biological Process (BP)	GO:0061709	reticulophagy	3	2	0.34	0.0357	0.0357	1
Biological Process (BP)	GO:0070650	actin filament bundle distribution	3	2	0.34	0.0357	0.0357	0.0357
Biological Process (BP)	GO:0071295	cellular response to vitamin	3	2	0.34	0.0357	0.0357	0.0357
Biological Process (BP)	GO:0090245	axis elongation involved in somitogenesis	3	2	0.34	0.0357	0.0357	0.0357
Biological Process (BP)	GO:0097039	protein linear polyubiquitination	3	2	0.34	0.0357	0.0357	1
Biological Process (BP)	GO:0098773	skin epidermis development	3	2	0.34	0.0357	0.0357	0.0357
Biological Process (BP)	GO:0098957	anterograde axonal transport of mitochondrion	3	2	0.34	0.0357	0.0357	0.0357
Biological Process (BP)	GO:0150031	regulation of protein localization to lysosome	3	2	0.34	0.0357	0.0357	1
Biological Process (BP)	GO:0150032	positive regulation of protein localization to lysosome	3	2	0.34	0.0357	0.0357	1
Biological Process (BP)	GO:1900364	negative regulation of mRNA polyadenylation	3	2	0.34	0.0357	0.0357	0.0357
Biological Process (BP)	GO:1901503	ether biosynthetic process	3	2	0.34	0.0357	0.0357	1
Biological Process (BP)	GO:1902038	positive regulation of hematopoietic stem cell differentiation	3	2	0.34	0.0357	0.0357	0.0357
Biological Process (BP)	GO:1903146	regulation of autophagy of mitochondrion	3	2	0.34	0.0357	0.0357	1
Biological Process (BP)	GO:1904889	regulation of excitatory synapse assembly	3	2	0.34	0.0357	0.0357	0.0357
Biological Process (BP)	GO:0000912	assembly of actomyosin apparatus involved in cytokinesis	7	3	0.79	0.03594	0.03594	1
Biological Process (BP)	GO:0000915	actomyosin contractile ring assembly	7	3	0.79	0.03594	0.03594	0.03594
Biological Process (BP)	GO:0006266	DNA ligation	7	3	0.79	0.03594	0.03594	1
Biological Process (BP)	GO:0006528	asparagine metabolic process	7	3	0.79	0.03594	0.03594	0.03594
Biological Process (BP)	GO:0019896	axonal transport of mitochondrion	7	3	0.79	0.03594	0.03594	1
Biological Process (BP)	GO:0032368	regulation of lipid transport	7	3	0.79	0.03594	0.03594	1
Biological Process (BP)	GO:0033314	mitotic DNA replication checkpoint	7	3	0.79	0.03594	0.03594	1
Biological Process (BP)	GO:0034085	establishment of sister chromatid cohesion	7	3	0.79	0.03594	0.03594	0.30312
Biological Process (BP)	GO:0044837	actomyosin contractile ring organization	7	3	0.79	0.03594	0.03594	1
Biological Process (BP)	GO:0050710	negative regulation of cytokine secretion	7	3	0.79	0.03594	0.03594	0.03594
Biological Process (BP)	GO:0051103	DNA ligation involved in DNA repair	7	3	0.79	0.03594	0.03594	0.03594
Biological Process (BP)	GO:0070586	cell-cell adhesion involved in gastrulation	7	3	0.79	0.03594	0.03594	0.03594
Biological Process (BP)	GO:0071699	olfactory placode morphogenesis	7	3	0.79	0.03594	0.03594	0.03594
Biological Process (BP)	GO:0098877	neurotransmitter receptor transport to plasma membrane	7	3	0.79	0.03594	0.03594	1
Biological Process (BP)	GO:0098887	neurotransmitter receptor transport, endosome to postsynaptic membrane	7	3	0.79	0.03594	0.03594	0.03594
Biological Process (BP)	GO:0098969	neurotransmitter receptor transport to postsynaptic membrane	7	3	0.79	0.03594	0.03594	1
Biological Process (BP)	GO:0099638	endosome to plasma membrane protein transport	7	3	0.79	0.03594	0.03594	1
Biological Process (BP)	GO:0099639	neurotransmitter receptor transport, endosome to plasma membrane	7	3	0.79	0.03594	0.03594	1
Biological Process (BP)	GO:1903540	establishment of protein localization to postsynaptic membrane	7	3	0.79	0.03594	0.03594	1
Biological Process (BP)	GO:0031325	positive regulation of cellular metabolic process	1531	196	173.74	0.03604	0.03604	1
Biological Process (BP)	GO:0001818	negative regulation of cytokine production	17	5	1.93	0.03608	0.03608	1
Biological Process (BP)	GO:0002098	tRNA wobble uridine modification	17	5	1.93	0.03608	0.03608	1
Biological Process (BP)	GO:0006614	SRP-dependent cotranslational protein targeting to membrane	17	5	1.93	0.03608	0.03608	0.03608
Biological Process (BP)	GO:0009067	aspartate family amino acid biosynthetic process	17	5	1.93	0.03608	0.03608	0.03608
Biological Process (BP)	GO:0010972	negative regulation of G2/M transition of mitotic cell cycle	17	5	1.93	0.03608	1	1
Biological Process (BP)	GO:0055064	chloride ion homeostasis	17	5	1.93	0.03608	0.03608	0.03608
Biological Process (BP)	GO:0061386	closure of optic fissure	17	5	1.93	0.03608	0.03608	0.03608
Biological Process (BP)	GO:1902680	positive regulation of RNA biosynthetic process	797	107	90.44	0.0361	0.0361	0.38755
Biological Process (BP)	GO:1903508	positive regulation of nucleic acid-templated transcription	797	107	90.44	0.0361	0.0361	0.17773
Biological Process (BP)	GO:0080134	regulation of response to stress	280	42	31.77	0.03632	1	1
Biological Process (BP)	GO:0005976	polysaccharide metabolic process	67	13	7.6	0.03641	0.03641	1
Biological Process (BP)	GO:0007272	ensheathment of neurons	67	13	7.6	0.03641	1	1
Biological Process (BP)	GO:0008366	axon ensheathment	67	13	7.6	0.03641	1	1
Biological Process (BP)	GO:0016358	dendrite development	67	13	7.6	0.03641	1	1
Biological Process (BP)	GO:0042552	myelination	67	13	7.6	0.03641	1	0.38087
Biological Process (BP)	GO:0050954	sensory perception of mechanical stimulus	67	13	7.6	0.03641	0.03641	1
Biological Process (BP)	GO:0031290	retinal ganglion cell axon guidance	41	9	4.65	0.03744	0.03744	0.03744
Biological Process (BP)	GO:0034440	lipid oxidation	41	9	4.65	0.03744	0.03744	1
Biological Process (BP)	GO:0045935	positive regulation of nucleobase-containing compound metabolic process	880	117	99.86	0.03767	0.03767	1
Biological Process (BP)	GO:0030178	negative regulation of Wnt signaling pathway	81	15	9.19	0.03772	0.03772	0.05977
Biological Process (BP)	GO:1990778	protein localization to cell periphery	102	18	11.58	0.03777	0.03777	1
Biological Process (BP)	GO:0021782	glial cell development	54	11	6.13	0.03781	0.03781	0.02323
Biological Process (BP)	GO:0048840	otolith development	54	11	6.13	0.03781	0.03781	0.03781
Biological Process (BP)	GO:0050803	regulation of synapse structure or activity	54	11	6.13	0.03781	1	1
Biological Process (BP)	GO:0090101	negative regulation of transmembrane receptor protein serine/threonine kinase signaling pathway	54	11	6.13	0.03781	0.03781	1
Biological Process (BP)	GO:0006206	pyrimidine nucleobase metabolic process	12	4	1.36	0.03876	0.03876	1
Biological Process (BP)	GO:0031338	regulation of vesicle fusion	12	4	1.36	0.03876	0.03876	1
Biological Process (BP)	GO:0033522	histone H2A ubiquitination	12	4	1.36	0.03876	0.03876	0.30307
Biological Process (BP)	GO:0034643	establishment of mitochondrion localization, microtubule-mediated	12	4	1.36	0.03876	0.03876	1
Biological Process (BP)	GO:0045661	regulation of myoblast differentiation	12	4	1.36	0.03876	0.03876	1
Biological Process (BP)	GO:0046605	regulation of centrosome cycle	12	4	1.36	0.03876	0.03876	1
Biological Process (BP)	GO:0047497	mitochondrion transport along microtubule	12	4	1.36	0.03876	0.03876	0.27186
Biological Process (BP)	GO:0051224	negative regulation of protein transport	12	4	1.36	0.03876	0.03876	1
Biological Process (BP)	GO:0051654	establishment of mitochondrion localization	12	4	1.36	0.03876	0.03876	1
Biological Process (BP)	GO:0070831	basement membrane assembly	12	4	1.36	0.03876	0.03876	1
Biological Process (BP)	GO:1901888	regulation of cell junction assembly	12	4	1.36	0.03876	0.03876	0.14159
Biological Process (BP)	GO:1904950	negative regulation of establishment of protein localization	12	4	1.36	0.03876	0.03876	1
Biological Process (BP)	GO:0061053	somite development	153	25	17.36	0.03892	0.03892	0.19745
Biological Process (BP)	GO:0003416	endochondral bone growth	35	8	3.97	0.03897	0.03897	1
Biological Process (BP)	GO:0003417	growth plate cartilage development	35	8	3.97	0.03897	0.03897	0.03897
Biological Process (BP)	GO:0050773	regulation of dendrite development	35	8	3.97	0.03897	1	1
Biological Process (BP)	GO:1905818	regulation of chromosome separation	35	8	3.97	0.03897	0.03897	1
Biological Process (BP)	GO:0000154	rRNA modification	23	6	2.61	0.03917	0.03917	1
Biological Process (BP)	GO:0001738	morphogenesis of a polarized epithelium	23	6	2.61	0.03917	0.03917	1
Biological Process (BP)	GO:1901992	positive regulation of mitotic cell cycle phase transition	23	6	2.61	0.03917	0.03917	1
Biological Process (BP)	GO:0003002	regionalization	375	54	42.56	0.03943	0.03943	1
Biological Process (BP)	GO:0097193	intrinsic apoptotic signaling pathway	61	12	6.92	0.03943	1	1
Biological Process (BP)	GO:0016525	negative regulation of angiogenesis	29	7	3.29	0.03975	0.03975	0.18492
Biological Process (BP)	GO:0045931	positive regulation of mitotic cell cycle	29	7	3.29	0.03975	0.03975	1
Biological Process (BP)	GO:2000181	negative regulation of blood vessel morphogenesis	29	7	3.29	0.03975	0.03975	1
Biological Process (BP)	GO:0048193	Golgi vesicle transport	198	31	22.47	0.03977	0.03977	0.07632
Biological Process (BP)	GO:0009953	dorsal/ventral pattern formation	146	24	16.57	0.03986	0.03986	0.20688
Biological Process (BP)	GO:0018130	heterocycle biosynthetic process	3040	374	344.98	0.04032	1	1
Biological Process (BP)	GO:0055114	oxidation-reduction process	1088	142	123.47	0.0404	0.0404	0.27738
Biological Process (BP)	GO:0006289	nucleotide-excision repair	48	10	5.45	0.04047	0.04047	1
Biological Process (BP)	GO:0001666	response to hypoxia	68	13	7.72	0.04052	0.04052	0.07248
Biological Process (BP)	GO:0036293	response to decreased oxygen levels	68	13	7.72	0.04052	0.04052	0.44247
Biological Process (BP)	GO:0007610	behavior	206	32	23.38	0.04086	1	1
Biological Process (BP)	GO:0051338	regulation of transferase activity	447	63	50.73	0.04106	0.04106	1
Biological Process (BP)	GO:0035335	peptidyl-tyrosine dephosphorylation	154	25	17.48	0.04163	0.04163	0.04163
Biological Process (BP)	GO:0016054	organic acid catabolic process	169	27	19.18	0.0421	0.0421	1
Biological Process (BP)	GO:0046395	carboxylic acid catabolic process	169	27	19.18	0.0421	0.0421	1
Biological Process (BP)	GO:0031328	positive regulation of cellular biosynthetic process	876	116	99.41	0.04224	0.04224	1
Biological Process (BP)	GO:0009156	ribonucleoside monophosphate biosynthetic process	125	21	14.19	0.04251	0.04251	1
Biological Process (BP)	GO:0000413	protein peptidyl-prolyl isomerization	55	11	6.24	0.0426	0.0426	0.0426
Biological Process (BP)	GO:0034249	negative regulation of cellular amide metabolic process	55	11	6.24	0.0426	0.0426	0.07069
Biological Process (BP)	GO:0044839	cell cycle G2/M phase transition	42	9	4.77	0.04303	1	1
Biological Process (BP)	GO:0051905	establishment of pigment granule localization	42	9	4.77	0.04303	0.04303	1
Biological Process (BP)	GO:0006869	lipid transport	230	35	26.1	0.04375	1	1
Biological Process (BP)	GO:0002062	chondrocyte differentiation	62	12	7.04	0.04404	0.04404	1
Biological Process (BP)	GO:0006090	pyruvate metabolic process	62	12	7.04	0.04404	0.04404	1
Biological Process (BP)	GO:0007416	synapse assembly	62	12	7.04	0.04404	0.04404	0.29874
Biological Process (BP)	GO:0031109	microtubule polymerization or depolymerization	62	12	7.04	0.04404	0.04404	1
Biological Process (BP)	GO:1901879	regulation of protein depolymerization	62	12	7.04	0.04404	0.04404	1
Biological Process (BP)	GO:0016071	mRNA metabolic process	561	77	63.66	0.04441	1	1
Biological Process (BP)	GO:0030239	myofibril assembly	104	18	11.8	0.04462	1	1
Biological Process (BP)	GO:0019438	aromatic compound biosynthetic process	3030	372	343.85	0.04486	1	1
Biological Process (BP)	GO:0015914	phospholipid transport	69	13	7.83	0.04493	1	1
Biological Process (BP)	GO:0006099	tricarboxylic acid cycle	36	8	4.09	0.0453	0.0453	1
Biological Process (BP)	GO:0007041	lysosomal transport	36	8	4.09	0.0453	0.0453	1
Biological Process (BP)	GO:0072331	signal transduction by p53 class mediator	36	8	4.09	0.0453	1	1
Biological Process (BP)	GO:0098868	bone growth	36	8	4.09	0.0453	0.0453	1
Biological Process (BP)	GO:0021700	developmental maturation	76	14	8.62	0.04541	0.04541	1
Biological Process (BP)	GO:0019217	regulation of fatty acid metabolic process	18	5	2.04	0.04543	0.04543	1
Biological Process (BP)	GO:0031114	regulation of microtubule depolymerization	18	5	2.04	0.04543	0.04543	0.04543
Biological Process (BP)	GO:0031167	rRNA methylation	18	5	2.04	0.04543	0.04543	1
Biological Process (BP)	GO:0032474	otolith morphogenesis	18	5	2.04	0.04543	0.04543	1
Biological Process (BP)	GO:0036302	atrioventricular canal development	18	5	2.04	0.04543	0.04543	0.04543
Biological Process (BP)	GO:0060998	regulation of dendritic spine development	18	5	2.04	0.04543	1	1
Biological Process (BP)	GO:0106027	neuron projection organization	18	5	2.04	0.04543	1	1
Biological Process (BP)	GO:0050808	synapse organization	148	24	16.8	0.04569	1	1
Biological Process (BP)	GO:0043549	regulation of kinase activity	426	60	48.34	0.04571	0.04571	1
Biological Process (BP)	GO:0009123	nucleoside monophosphate metabolic process	231	35	26.21	0.04614	0.04614	1
Biological Process (BP)	GO:0060255	regulation of macromolecule metabolic process	3905	474	443.14	0.04619	1	1
Biological Process (BP)	GO:0001654	eye development	498	69	56.51	0.04621	0.04621	1
Biological Process (BP)	GO:0150063	visual system development	498	69	56.51	0.04621	0.04621	1
Biological Process (BP)	GO:0003413	chondrocyte differentiation involved in endochondral bone morphogenesis	30	7	3.4	0.04695	0.04695	1
Biological Process (BP)	GO:0003418	growth plate cartilage chondrocyte differentiation	30	7	3.4	0.04695	0.04695	0.45201
Biological Process (BP)	GO:0031124	mRNA 3'-end processing	30	7	3.4	0.04695	0.04695	1
Biological Process (BP)	GO:0035088	establishment or maintenance of apical/basal cell polarity	30	7	3.4	0.04695	0.04695	1
Biological Process (BP)	GO:0045197	establishment or maintenance of epithelial cell apical/basal polarity	30	7	3.4	0.04695	0.04695	0.04695
Biological Process (BP)	GO:0061245	establishment or maintenance of bipolar cell polarity	30	7	3.4	0.04695	0.04695	1
Biological Process (BP)	GO:0000469	cleavage involved in rRNA processing	24	6	2.72	0.04738	1	1
Biological Process (BP)	GO:0003231	cardiac ventricle development	24	6	2.72	0.04738	0.04738	1
Biological Process (BP)	GO:0014003	oligodendrocyte development	24	6	2.72	0.04738	0.04738	1
Biological Process (BP)	GO:0055083	monovalent inorganic anion homeostasis	24	6	2.72	0.04738	0.04738	1
Biological Process (BP)	GO:0060900	embryonic camera-type eye formation	24	6	2.72	0.04738	0.04738	1
Biological Process (BP)	GO:0034620	cellular response to unfolded protein	56	11	6.35	0.04779	0.04779	1
Biological Process (BP)	GO:0009891	positive regulation of biosynthetic process	881	116	99.98	0.04829	0.04829	1
Biological Process (BP)	GO:0045860	positive regulation of protein kinase activity	194	30	22.02	0.04887	0.04887	1
Biological Process (BP)	GO:0009628	response to abiotic stimulus	404	57	45.85	0.04899	1	1
Biological Process (BP)	GO:0006165	nucleoside diphosphate phosphorylation	63	12	7.15	0.049	0.049	1
Biological Process (BP)	GO:0008544	epidermis development	98	17	11.12	0.04903	0.04903	1
Biological Process (BP)	GO:0032434	regulation of proteasomal ubiquitin-dependent protein catabolic process	43	9	4.88	0.04915	0.04915	1
Biological Process (BP)	GO:0061077	chaperone-mediated protein folding	43	9	4.88	0.04915	0.04915	1
Biological Process (BP)	GO:0016236	macroautophagy	91	16	10.33	0.04954	1	1
Biological Process (BP)	GO:0034968	histone lysine methylation	70	13	7.94	0.04968	0.04968	1
Biological Process (BP)	GO:0070482	response to oxygen levels	70	13	7.94	0.04968	0.04968	1
Biological Process (BP)	GO:0001503	ossification	84	15	9.53	0.04986	0.04986	0.06525
Cellular Component (CC)	GO:0005622	intracellular	11979	1532	1284.79	4.6e-29	1	0.16453
Cellular Component (CC)	GO:0044424	intracellular part	11979	1532	1284.79	4.6e-29	7.2e-05	1.4e-05
Cellular Component (CC)	GO:0043229	intracellular organelle	9628	1254	1032.63	6.1e-23	0.06429	1
Cellular Component (CC)	GO:0043226	organelle	9861	1267	1057.62	1.1e-20	0.25695	0.00825
Cellular Component (CC)	GO:0044446	intracellular organelle part	4509	656	483.61	9.7e-20	0.73502	1
Cellular Component (CC)	GO:0044422	organelle part	4733	672	507.63	1.2e-17	0.96095	1
Cellular Component (CC)	GO:0043227	membrane-bounded organelle	8471	1092	908.54	1.1e-16	0.17161	0.29484
Cellular Component (CC)	GO:0005623	cell	15099	1784	1619.42	1.5e-16	0.58102	0.76724
Cellular Component (CC)	GO:0005737	cytoplasm	7417	974	795.5	1.6e-16	1.2e-06	0.4296
Cellular Component (CC)	GO:0043231	intracellular membrane-bounded organelle	8046	1042	862.96	3.5e-16	0.00502	0.37191
Cellular Component (CC)	GO:0044464	cell part	14948	1756	1603.22	3e-14	0.93589	0.97289
Cellular Component (CC)	GO:0044444	cytoplasmic part	4791	646	513.85	4.6e-12	0.03111	1
Cellular Component (CC)	GO:0044428	nuclear part	1617	258	173.43	1.4e-11	0.0009	0.97276
Cellular Component (CC)	GO:0012505	endomembrane system	1983	299	212.68	2e-10	0.2342	0.78019
Cellular Component (CC)	GO:0043228	non-membrane-bounded organelle	2475	352	265.45	4.8e-09	0.45354	1
Cellular Component (CC)	GO:0043232	intracellular non-membrane-bounded organelle	2475	352	265.45	4.8e-09	0.45354	1
Cellular Component (CC)	GO:0005856	cytoskeleton	1226	190	131.49	7.9e-08	0.02899	0.0813
Cellular Component (CC)	GO:0031981	nuclear lumen	1112	175	119.27	9.3e-08	0.05438	0.99384
Cellular Component (CC)	GO:0031974	membrane-enclosed lumen	1338	203	143.5	1.4e-07	0.06159	0.94045
Cellular Component (CC)	GO:0043233	organelle lumen	1338	203	143.5	1.4e-07	0.06159	0.97669
Cellular Component (CC)	GO:0070013	intracellular organelle lumen	1338	203	143.5	1.4e-07	0.06159	1
Cellular Component (CC)	GO:0005730	nucleolus	243	54	26.06	1.5e-07	1.5e-07	1.5e-07
Cellular Component (CC)	GO:0005783	endoplasmic reticulum	828	136	88.81	2.4e-07	0.00028	1.8e-06
Cellular Component (CC)	GO:0044430	cytoskeletal part	896	140	96.1	2.8e-06	0.40724	1
Cellular Component (CC)	GO:0031984	organelle subcompartment	817	128	87.63	6.4e-06	0.20291	0.0001
Cellular Component (CC)	GO:0030427	site of polarized growth	27	12	2.9	8.3e-06	8.3e-06	2.2e-05
Cellular Component (CC)	GO:0005634	nucleus	5264	647	564.58	1.7e-05	0.21608	0.55007
Cellular Component (CC)	GO:0005794	Golgi apparatus	730	114	78.29	2.4e-05	0.00501	0.00635
Cellular Component (CC)	GO:0005815	microtubule organizing center	273	52	29.28	2.8e-05	0.15663	0.00081
Cellular Component (CC)	GO:0030684	preribosome	81	22	8.69	2.9e-05	0.03533	2.9e-05
Cellular Component (CC)	GO:0015630	microtubule cytoskeleton	556	90	59.63	4.5e-05	0.16384	1
Cellular Component (CC)	GO:0044432	endoplasmic reticulum part	501	82	53.73	6.5e-05	0.13081	1
Cellular Component (CC)	GO:0032991	protein-containing complex	4529	557	485.75	8e-05	0.05529	1
Cellular Component (CC)	GO:0030864	cortical actin cytoskeleton	33	12	3.54	9.2e-05	9.2e-05	9.2e-05
Cellular Component (CC)	GO:0098827	endoplasmic reticulum subcompartment	461	76	49.44	9.3e-05	0.20501	1
Cellular Component (CC)	GO:0032040	small-subunit processome	38	13	4.08	9.8e-05	9.8e-05	1
Cellular Component (CC)	GO:0042175	nuclear outer membrane-endoplasmic reticulum membrane network	462	76	49.55	0.0001	0.24606	0.00082
Cellular Component (CC)	GO:0005777	peroxisome	94	23	10.08	0.00012	0.0641	0.37162
Cellular Component (CC)	GO:0042579	microbody	94	23	10.08	0.00012	0.0641	0.49177
Cellular Component (CC)	GO:0044438	microbody part	39	13	4.18	0.00013	1	1
Cellular Component (CC)	GO:0044439	peroxisomal part	39	13	4.18	0.00013	1	6.5e-05
Cellular Component (CC)	GO:0005789	endoplasmic reticulum membrane	453	74	48.59	0.00015	0.00015	0.32749
Cellular Component (CC)	GO:0098588	bounding membrane of organelle	798	118	85.59	0.00018	0.08933	0.8464
Cellular Component (CC)	GO:0030863	cortical cytoskeleton	41	13	4.4	0.00023	0.59514	1
Cellular Component (CC)	GO:0031672	A band	20	8	2.15	0.00066	0.09195	0.00066
Cellular Component (CC)	GO:1902494	catalytic complex	1251	169	134.17	0.00084	0.0758	0.99968
Cellular Component (CC)	GO:0036064	ciliary basal body	58	15	6.22	0.00092	0.00092	0.49244
Cellular Component (CC)	GO:0044448	cell cortex part	102	22	10.94	0.00104	0.19834	0.27637
Cellular Component (CC)	GO:0031012	extracellular matrix	313	51	33.57	0.00159	0.00159	0.00364
Cellular Component (CC)	GO:0005782	peroxisomal matrix	6	4	0.64	0.00166	0.00166	1
Cellular Component (CC)	GO:0031907	microbody lumen	6	4	0.64	0.00166	1	1
Cellular Component (CC)	GO:1904949	ATPase complex	93	20	9.97	0.00178	0.0407	0.67679
Cellular Component (CC)	GO:0015629	actin cytoskeleton	354	56	37.97	0.00194	0.49594	0.67539
Cellular Component (CC)	GO:1990234	transferase complex	713	101	76.47	0.00215	0.12843	0.99543
Cellular Component (CC)	GO:0044431	Golgi apparatus part	441	67	47.3	0.00215	0.82908	1
Cellular Component (CC)	GO:0017119	Golgi transport complex	10	5	1.07	0.00224	0.00224	0.00224
Cellular Component (CC)	GO:0098858	actin-based cell projection	51	13	5.47	0.00228	0.00228	0.00561
Cellular Component (CC)	GO:0016324	apical plasma membrane	57	14	6.11	0.0023	0.0023	0.0023
Cellular Component (CC)	GO:0070603	SWI/SNF superfamily-type complex	82	18	8.79	0.00233	0.05721	0.00401
Cellular Component (CC)	GO:0099512	supramolecular fiber	516	76	55.34	0.00265	0.03829	0.17115
Cellular Component (CC)	GO:0099023	tethering complex	58	14	6.22	0.00274	0.06593	0.72133
Cellular Component (CC)	GO:0016459	myosin complex	90	19	9.65	0.00286	0.00286	0.00286
Cellular Component (CC)	GO:0099080	supramolecular complex	519	76	55.66	0.00308	0.04285	0.38783
Cellular Component (CC)	GO:0099081	supramolecular polymer	519	76	55.66	0.00308	0.04285	0.56381
Cellular Component (CC)	GO:0030990	intraciliary transport particle	15	6	1.61	0.00321	0.00321	0.00321
Cellular Component (CC)	GO:0031430	M band	15	6	1.61	0.00321	0.00321	1
Cellular Component (CC)	GO:0044454	nuclear chromosome part	339	53	36.36	0.00324	0.11962	0.90545
Cellular Component (CC)	GO:0005765	lysosomal membrane	78	17	8.37	0.00329	0.00329	0.00329
Cellular Component (CC)	GO:0098852	lytic vacuole membrane	78	17	8.37	0.00329	1	0.43173
Cellular Component (CC)	GO:0005912	adherens junction	175	31	18.77	0.00349	0.00349	0.02448
Cellular Component (CC)	GO:0005680	anaphase-promoting complex	20	7	2.15	0.00355	0.00355	0.00355
Cellular Component (CC)	GO:0044665	MLL1/2 complex	20	7	2.15	0.00355	1	1
Cellular Component (CC)	GO:0071339	MLL1 complex	20	7	2.15	0.00355	0.00355	0.00355
Cellular Component (CC)	GO:0098805	whole membrane	531	77	56.95	0.00375	0.66488	0.90443
Cellular Component (CC)	GO:0045177	apical part of cell	60	14	6.44	0.00382	1	0.59532
Cellular Component (CC)	GO:0005684	U2-type spliceosomal complex	42	11	4.5	0.00387	0.00387	0.00387
Cellular Component (CC)	GO:0005813	centrosome	169	30	18.13	0.00389	0.00389	1
Cellular Component (CC)	GO:0048471	perinuclear region of cytoplasm	73	16	7.83	0.00403	0.00403	0.00403
Cellular Component (CC)	GO:0016528	sarcoplasm	31	9	3.32	0.00415	0.43218	1
Cellular Component (CC)	GO:0070161	anchoring junction	177	31	18.98	0.00416	1	1
Cellular Component (CC)	GO:0005658	alpha DNA polymerase:primase complex	4	3	0.43	0.00453	0.00453	0.00453
Cellular Component (CC)	GO:0005720	nuclear heterochromatin	4	3	0.43	0.00453	0.00453	0.00453
Cellular Component (CC)	GO:0016529	sarcoplasmic reticulum	26	8	2.79	0.00459	0.00459	1
Cellular Component (CC)	GO:0031674	I band	74	16	7.94	0.00464	0.43182	0.00464
Cellular Component (CC)	GO:0042575	DNA polymerase complex	16	6	1.72	0.00468	0.00468	1
Cellular Component (CC)	GO:0005657	replication fork	43	11	4.61	0.00471	0.05161	0.42333
Cellular Component (CC)	GO:0044451	nucleoplasm part	464	68	49.77	0.00482	0.02491	0.98945
Cellular Component (CC)	GO:0097346	INO80-type complex	21	7	2.25	0.00483	0.00483	1
Cellular Component (CC)	GO:0099568	cytoplasmic region	269	43	28.85	0.00502	0.13263	1
Cellular Component (CC)	GO:0000228	nuclear chromosome	348	53	37.32	0.00557	0.16018	0.92674
Cellular Component (CC)	GO:0031968	organelle outer membrane	82	17	8.79	0.00563	0.00563	1
Cellular Component (CC)	GO:0030018	Z disc	69	15	7.4	0.00571	0.00571	0.59531
Cellular Component (CC)	GO:0043596	nuclear replication fork	27	8	2.9	0.00591	0.09229	1
Cellular Component (CC)	GO:0098791	Golgi subcompartment	405	60	43.44	0.00615	0.00615	1
Cellular Component (CC)	GO:0005778	peroxisomal membrane	33	9	3.54	0.00652	0.00652	1
Cellular Component (CC)	GO:0031903	microbody membrane	33	9	3.54	0.00652	1	1
Cellular Component (CC)	GO:0000781	chromosome, telomeric region	39	10	4.18	0.00679	0.00679	0.01689
Cellular Component (CC)	GO:0031982	vesicle	766	104	82.16	0.00679	0.03892	1
Cellular Component (CC)	GO:0005769	early endosome	64	14	6.86	0.00702	0.00702	0.00702
Cellular Component (CC)	GO:0019867	outer membrane	84	17	9.01	0.00722	1	0.45045
Cellular Component (CC)	GO:0005819	spindle	98	19	10.51	0.00755	0.00755	0.06424
Cellular Component (CC)	GO:0030027	lamellipodium	34	9	3.65	0.00805	0.00805	0.00805
Cellular Component (CC)	GO:0005814	centriole	40	10	4.29	0.0082	0.0082	0.0082
Cellular Component (CC)	GO:0016323	basolateral plasma membrane	53	12	5.68	0.00915	0.00915	0.00915
Cellular Component (CC)	GO:0031090	organelle membrane	1198	154	128.49	0.00927	0.34631	1
Cellular Component (CC)	GO:0005681	spliceosomal complex	129	23	13.84	0.01	0.21687	0.21687
Cellular Component (CC)	GO:0031410	cytoplasmic vesicle	710	96	76.15	0.01007	0.05654	0.12758
Cellular Component (CC)	GO:0097708	intracellular vesicle	710	96	76.15	0.01007	0.05654	1
Cellular Component (CC)	GO:0030054	cell junction	472	67	50.62	0.01041	0.2314	0.10648
Cellular Component (CC)	GO:0030897	HOPS complex	5	3	0.54	0.01043	0.01043	0.01043
Cellular Component (CC)	GO:0031261	DNA replication preinitiation complex	5	3	0.54	0.01043	0.01043	0.01043
Cellular Component (CC)	GO:0005760	gamma DNA polymerase complex	2	2	0.21	0.0115	0.0115	1
Cellular Component (CC)	GO:0016035	zeta DNA polymerase complex	2	2	0.21	0.0115	0.0115	1
Cellular Component (CC)	GO:0016235	aggresome	2	2	0.21	0.0115	0.0115	0.0115
Cellular Component (CC)	GO:0031616	spindle pole centrosome	2	2	0.21	0.0115	0.0115	1
Cellular Component (CC)	GO:0033186	CAF-1 complex	2	2	0.21	0.0115	0.0115	0.0115
Cellular Component (CC)	GO:0042709	succinate-CoA ligase complex	2	2	0.21	0.0115	0.0115	0.0115
Cellular Component (CC)	GO:0044611	nuclear pore inner ring	2	2	0.21	0.0115	0.0115	0.0115
Cellular Component (CC)	GO:1990423	RZZ complex	2	2	0.21	0.0115	0.0115	0.0115
Cellular Component (CC)	GO:0008023	transcription elongation factor complex	42	10	4.5	0.01169	0.01169	0.01169
Cellular Component (CC)	GO:0005938	cell cortex	183	30	19.63	0.01211	0.33756	0.54951
Cellular Component (CC)	GO:0005849	mRNA cleavage factor complex	14	5	1.5	0.01233	0.01233	0.01233
Cellular Component (CC)	GO:0030894	replisome	14	5	1.5	0.01233	0.29162	1
Cellular Component (CC)	GO:0031011	Ino80 complex	14	5	1.5	0.01233	0.01233	1
Cellular Component (CC)	GO:0032039	integrator complex	14	5	1.5	0.01233	0.01233	0.01233
Cellular Component (CC)	GO:0033202	DNA helicase complex	14	5	1.5	0.01233	0.01233	1
Cellular Component (CC)	GO:0043601	nuclear replisome	14	5	1.5	0.01233	0.29162	0.29162
Cellular Component (CC)	GO:0005741	mitochondrial outer membrane	75	15	8.04	0.01247	0.01247	0.49273
Cellular Component (CC)	GO:0005694	chromosome	680	91	72.93	0.01543	0.33146	0.82754
Cellular Component (CC)	GO:0098687	chromosomal region	120	21	12.87	0.01639	0.24592	0.52315
Cellular Component (CC)	GO:0030426	growth cone	15	5	1.61	0.01689	0.01689	1
Cellular Component (CC)	GO:0033017	sarcoplasmic reticulum membrane	15	5	1.61	0.01689	0.01689	1
Cellular Component (CC)	GO:0097525	spliceosomal snRNP complex	64	13	6.86	0.01698	0.01698	0.21666
Cellular Component (CC)	GO:0062023	collagen-containing extracellular matrix	128	22	13.73	0.01738	0.01738	1
Cellular Component (CC)	GO:0044450	microtubule organizing center part	58	12	6.22	0.01858	0.58833	1
Cellular Component (CC)	GO:0030532	small nuclear ribonucleoprotein complex	65	13	6.97	0.0192	0.0192	0.59558
Cellular Component (CC)	GO:0005874	microtubule	213	33	22.84	0.01955	0.01955	0.02777
Cellular Component (CC)	GO:0016605	PML body	21	6	2.25	0.01986	0.01986	0.01986
Cellular Component (CC)	GO:0005871	kinesin complex	66	13	7.08	0.02164	0.02164	0.02164
Cellular Component (CC)	GO:0120114	Sm-like protein family complex	73	14	7.83	0.02187	0.02187	0.45281
Cellular Component (CC)	GO:0005654	nucleoplasm	650	86	69.71	0.02343	0.07597	0.9745
Cellular Component (CC)	GO:0030992	intraciliary transport particle B	11	4	1.18	0.02346	0.02346	1
Cellular Component (CC)	GO:0031462	Cul2-RING ubiquitin ligase complex	11	4	1.18	0.02346	0.02346	0.02346
Cellular Component (CC)	GO:0034708	methyltransferase complex	81	15	8.69	0.02428	0.32711	1
Cellular Component (CC)	GO:0000152	nuclear ubiquitin ligase complex	34	8	3.65	0.02464	0.79511	1
Cellular Component (CC)	GO:0000784	nuclear chromosome, telomeric region	34	8	3.65	0.02464	0.02464	0.36431
Cellular Component (CC)	GO:0030686	90S preribosome	34	8	3.65	0.02464	0.02464	1
Cellular Component (CC)	GO:0000407	phagophore assembly site	22	6	2.36	0.0249	0.0249	0.0249
Cellular Component (CC)	GO:0005791	rough endoplasmic reticulum	22	6	2.36	0.0249	0.0249	1
Cellular Component (CC)	GO:0016514	SWI/SNF complex	28	7	3	0.02532	0.02532	1
Cellular Component (CC)	GO:0099513	polymeric cytoskeletal fiber	386	54	41.4	0.0254	0.0254	0.45794
Cellular Component (CC)	GO:0008305	integrin complex	41	9	4.4	0.0272	0.0272	0.0272
Cellular Component (CC)	GO:0000139	Golgi membrane	323	46	34.64	0.02805	0.02805	0.74189
Cellular Component (CC)	GO:0061695	transferase complex, transferring phosphorus-containing groups	251	37	26.92	0.02859	0.26873	0.97829
Cellular Component (CC)	GO:0005768	endosome	292	42	31.32	0.02995	0.24572	0.67666
Cellular Component (CC)	GO:0005925	focal adhesion	62	12	6.65	0.03026	0.03026	0.03026
Cellular Component (CC)	GO:0005774	vacuolar membrane	135	22	14.48	0.03027	0.74251	0.71329
Cellular Component (CC)	GO:0071007	U2-type catalytic step 2 spliceosome	7	3	0.75	0.03095	0.03095	1
Cellular Component (CC)	GO:0097651	phosphatidylinositol 3-kinase complex, class I	7	3	0.75	0.03095	0.03095	0.03095
Cellular Component (CC)	GO:0098636	protein complex involved in cell adhesion	42	9	4.5	0.03144	0.03144	0.59584
Cellular Component (CC)	GO:0000811	GINS complex	3	2	0.32	0.03203	0.03203	1
Cellular Component (CC)	GO:0031510	SUMO activating enzyme complex	3	2	0.32	0.03203	0.03203	0.03203
Cellular Component (CC)	GO:0031515	tRNA (m1A) methyltransferase complex	3	2	0.32	0.03203	0.03203	0.03203
Cellular Component (CC)	GO:0032133	chromosome passenger complex	3	2	0.32	0.03203	0.03203	0.03203
Cellular Component (CC)	GO:0033263	CORVET complex	3	2	0.32	0.03203	0.03203	0.03203
Cellular Component (CC)	GO:0035517	PR-DUB complex	3	2	0.32	0.03203	0.03203	0.03203
Cellular Component (CC)	GO:1990415	Pex17p-Pex14p docking complex	3	2	0.32	0.03203	0.03203	1
Cellular Component (CC)	GO:1990429	peroxisomal importomer complex	3	2	0.32	0.03203	0.03203	0.03203
Cellular Component (CC)	GO:0044437	vacuolar part	136	22	14.59	0.03258	0.75631	0.74324
Cellular Component (CC)	GO:0044452	nucleolar part	56	11	6.01	0.03363	0.03363	1
Cellular Component (CC)	GO:0035097	histone methyltransferase complex	70	13	7.51	0.03371	0.44886	0.51448
Cellular Component (CC)	GO:0005924	cell-substrate adherens junction	63	12	6.76	0.03386	0.03386	1
Cellular Component (CC)	GO:0030055	cell-substrate junction	63	12	6.76	0.03386	0.03386	1
Cellular Component (CC)	GO:0030016	myofibril	137	22	14.69	0.03503	0.78219	0.59536
Cellular Component (CC)	GO:0043292	contractile fiber	138	22	14.8	0.0376	0.79433	1
Cellular Component (CC)	GO:0000790	nuclear chromatin	225	33	24.13	0.0393	0.388	0.83838
Cellular Component (CC)	GO:0005770	late endosome	79	14	8.47	0.04037	0.04037	0.04037
Cellular Component (CC)	GO:0005776	autophagosome	44	9	4.72	0.04123	0.04123	0.08378
Cellular Component (CC)	GO:0042555	MCM complex	13	4	1.39	0.04274	0.04274	0.04274
Cellular Component (CC)	GO:0030687	preribosome, large subunit precursor	25	6	2.68	0.04483	0.04483	1
Cellular Component (CC)	GO:0030017	sarcomere	133	21	14.26	0.04533	0.86246	1
Cellular Component (CC)	GO:0005697	telomerase holoenzyme complex	8	3	0.86	0.04563	0.04563	0.04563
Cellular Component (CC)	GO:0005847	mRNA cleavage and polyadenylation specificity factor complex	8	3	0.86	0.04563	0.04563	1
Cellular Component (CC)	GO:0033588	Elongator holoenzyme complex	8	3	0.86	0.04563	0.04563	1
Cellular Component (CC)	GO:0044449	contractile fiber part	134	21	14.37	0.04854	0.87151	1
Molecular Function (MF)	GO:0003824	catalytic activity	8022	1075	862.25	1.1e-20	0.00031	1
Molecular Function (MF)	GO:0004386	helicase activity	146	46	15.69	8e-12	0.0025	6.2e-12
Molecular Function (MF)	GO:0005515	protein binding	8518	1062	915.56	1.4e-10	0.00038	0.03134
Molecular Function (MF)	GO:0043167	ion binding	7173	902	770.99	2.1e-09	1	1
Molecular Function (MF)	GO:0016787	hydrolase activity	3235	447	347.71	2.5e-09	0.23899	1
Molecular Function (MF)	GO:0003723	RNA binding	1068	176	114.79	3.8e-09	5.4e-07	4.9e-08
Molecular Function (MF)	GO:0030695	GTPase regulator activity	258	60	27.73	5.7e-09	1	5.7e-09
Molecular Function (MF)	GO:0005096	GTPase activator activity	246	58	26.44	5.9e-09	5.9e-09	0.32899
Molecular Function (MF)	GO:0016817	hydrolase activity, acting on acid anhydrides	1151	183	123.72	2.8e-08	1	0.77008
Molecular Function (MF)	GO:0060589	nucleoside-triphosphatase regulator activity	284	62	30.53	4e-08	1	0.85159
Molecular Function (MF)	GO:0046872	metal ion binding	3668	489	394.26	5.1e-08	5.1e-08	2.6e-08
Molecular Function (MF)	GO:0003678	DNA helicase activity	69	24	7.42	9.4e-08	3.1e-05	1
Molecular Function (MF)	GO:0016462	pyrophosphatase activity	1144	179	122.96	1.3e-07	1	0.918
Molecular Function (MF)	GO:0016818	hydrolase activity, acting on acid anhydrides, in phosphorus-containing anhydrides	1146	179	123.18	1.4e-07	1	0.87535
Molecular Function (MF)	GO:0008144	drug binding	2669	367	286.88	1.5e-07	0.06513	0.41459
Molecular Function (MF)	GO:0140097	catalytic activity, acting on DNA	201	47	21.6	2.1e-07	0.15569	0.93618
Molecular Function (MF)	GO:0016874	ligase activity	159	40	17.09	2.1e-07	0.19916	0.64482
Molecular Function (MF)	GO:0043169	cation binding	3778	497	406.08	2.1e-07	1	0.86794
Molecular Function (MF)	GO:0017111	nucleoside-triphosphatase activity	1090	170	117.16	3.3e-07	1	0.93473
Molecular Function (MF)	GO:0032559	adenyl ribonucleotide binding	2517	346	270.54	3.8e-07	0.23263	3.8e-07
Molecular Function (MF)	GO:0030554	adenyl nucleotide binding	2522	346	271.08	4.7e-07	0.32503	0.17239
Molecular Function (MF)	GO:0005524	ATP binding	2477	340	266.24	5.7e-07	5.7e-07	0.22201
Molecular Function (MF)	GO:0008047	enzyme activator activity	367	71	39.45	6.5e-07	1	0.75375
Molecular Function (MF)	GO:0042393	histone binding	109	30	11.72	8.9e-07	8.9e-07	8.9e-07
Molecular Function (MF)	GO:0016887	ATPase activity	417	77	44.82	1.5e-06	0.06867	5.3e-05
Molecular Function (MF)	GO:0008092	cytoskeletal protein binding	868	138	93.3	1.5e-06	0.11383	1
Molecular Function (MF)	GO:0003682	chromatin binding	263	54	28.27	2.2e-06	2.2e-06	2.2e-06
Molecular Function (MF)	GO:0044877	protein-containing complex binding	561	96	60.3	2.8e-06	1	3.8e-06
Molecular Function (MF)	GO:0042623	ATPase activity, coupled	308	60	33.11	3.7e-06	0.00167	0.5449
Molecular Function (MF)	GO:0003779	actin binding	471	83	50.63	4.1e-06	0.02899	4.1e-06
Molecular Function (MF)	GO:0004843	thiol-dependent ubiquitin-specific protease activity	78	23	8.38	4.6e-06	4.6e-06	4.6e-06
Molecular Function (MF)	GO:0005488	binding	16995	1922	1826.71	5e-06	1	1
Molecular Function (MF)	GO:0003713	transcription coactivator activity	145	34	15.59	8.8e-06	0.00118	8.8e-06
Molecular Function (MF)	GO:0051015	actin filament binding	250	50	26.87	1.1e-05	1.1e-05	0.49129
Molecular Function (MF)	GO:0036459	thiol-dependent ubiquitinyl hydrolase activity	107	27	11.5	1.8e-05	1	0.40127
Molecular Function (MF)	GO:0035091	phosphatidylinositol binding	169	37	18.16	1.9e-05	1.9e-05	0.00034
Molecular Function (MF)	GO:0101005	ubiquitinyl hydrolase activity	108	27	11.61	2.1e-05	1	0.79443
Molecular Function (MF)	GO:0016740	transferase activity	3388	434	364.16	2.4e-05	0.02487	1
Molecular Function (MF)	GO:0016853	isomerase activity	167	36	17.95	3.5e-05	3.5e-05	0.83997
Molecular Function (MF)	GO:0043168	anion binding	3929	494	422.31	4e-05	1	1
Molecular Function (MF)	GO:0140098	catalytic activity, acting on RNA	340	61	36.54	4.3e-05	0.03957	0.9583
Molecular Function (MF)	GO:0050700	CARD domain binding	6	5	0.64	7.8e-05	7.8e-05	7.8e-05
Molecular Function (MF)	GO:0019783	ubiquitin-like protein-specific protease activity	116	27	12.47	8.1e-05	1	0.88322
Molecular Function (MF)	GO:0051020	GTPase binding	481	79	51.7	8.5e-05	0.00751	0.34958
Molecular Function (MF)	GO:0019899	enzyme binding	923	134	99.21	0.00018	0.12234	1
Molecular Function (MF)	GO:0008237	metallopeptidase activity	222	42	23.86	0.00019	0.0051	0.00019
Molecular Function (MF)	GO:0031267	small GTPase binding	294	52	31.6	0.00022	0.03283	0.52121
Molecular Function (MF)	GO:0017016	Ras GTPase binding	287	51	30.85	0.00022	0.03453	0.66834
Molecular Function (MF)	GO:0016886	ligase activity, forming phosphoric ester bonds	7	5	0.75	0.00025	0.00025	0.10734
Molecular Function (MF)	GO:0003774	motor activity	190	37	20.42	0.00025	0.22395	0.00067
Molecular Function (MF)	GO:0140096	catalytic activity, acting on a protein	3172	398	340.94	0.00031	0.2447	1
Molecular Function (MF)	GO:0003712	transcription coregulator activity	330	56	35.47	0.00038	0.32793	0.66999
Molecular Function (MF)	GO:0022804	active transmembrane transporter activity	420	68	45.14	0.00039	0.0029	0.74994
Molecular Function (MF)	GO:0004559	alpha-mannosidase activity	20	8	2.15	0.00067	0.00067	0.01071
Molecular Function (MF)	GO:0043138	3'-5' DNA helicase activity	20	8	2.15	0.00067	0.00067	1
Molecular Function (MF)	GO:0016741	transferase activity, transferring one-carbon groups	258	45	27.73	0.00075	0.02959	0.8097
Molecular Function (MF)	GO:0017137	Rab GTPase binding	119	25	12.79	0.00077	0.00077	0.00077
Molecular Function (MF)	GO:0035639	purine ribonucleoside triphosphate binding	3167	392	340.41	0.00097	1	1
Molecular Function (MF)	GO:0015923	mannosidase activity	21	8	2.26	0.00099	1	1
Molecular Function (MF)	GO:0032553	ribonucleotide binding	3238	400	348.04	0.00099	1	1
Molecular Function (MF)	GO:0005178	integrin binding	47	13	5.05	0.00104	0.00104	1
Molecular Function (MF)	GO:0017076	purine nucleotide binding	3232	399	347.39	0.00106	1	1
Molecular Function (MF)	GO:0032555	purine ribonucleotide binding	3224	398	346.53	0.00108	1	1
Molecular Function (MF)	GO:0000166	nucleotide binding	3464	425	372.33	0.00114	1	1
Molecular Function (MF)	GO:1901265	nucleoside phosphate binding	3464	425	372.33	0.00114	1	0.9886
Molecular Function (MF)	GO:0050839	cell adhesion molecule binding	129	26	13.87	0.00116	0.09651	1
Molecular Function (MF)	GO:0030374	nuclear receptor transcription coactivator activity	42	12	4.51	0.00117	0.00117	1
Molecular Function (MF)	GO:0036094	small molecule binding	3795	462	407.91	0.00125	1	1
Molecular Function (MF)	GO:0003724	RNA helicase activity	54	14	5.8	0.00135	0.00135	1
Molecular Function (MF)	GO:0140101	catalytic activity, acting on a tRNA	117	24	12.58	0.00137	0.08381	0.52416
Molecular Function (MF)	GO:0030515	snoRNA binding	22	8	2.36	0.00141	0.00141	1
Molecular Function (MF)	GO:0097367	carbohydrate derivative binding	3406	417	366.09	0.00149	1	0.98827
Molecular Function (MF)	GO:0009378	four-way junction helicase activity	6	4	0.64	0.00167	0.00167	1
Molecular Function (MF)	GO:0008238	exopeptidase activity	119	24	12.79	0.00174	0.04546	0.91707
Molecular Function (MF)	GO:0000146	microfilament motor activity	28	9	3.01	0.00194	0.00194	1
Molecular Function (MF)	GO:0008168	methyltransferase activity	248	42	26.66	0.00198	0.08013	0.76035
Molecular Function (MF)	GO:0004713	protein tyrosine kinase activity	170	31	18.27	0.00229	0.00229	0.00367
Molecular Function (MF)	GO:0005518	collagen binding	19	7	2.04	0.00257	0.00257	1
Molecular Function (MF)	GO:0032452	histone demethylase activity	24	8	2.58	0.00266	0.00266	0.00266
Molecular Function (MF)	GO:0016746	transferase activity, transferring acyl groups	305	49	32.78	0.00274	0.00274	0.94198
Molecular Function (MF)	GO:0004812	aminoacyl-tRNA ligase activity	52	13	5.59	0.00281	0.00281	0.00281
Molecular Function (MF)	GO:0016875	ligase activity, forming carbon-oxygen bonds	52	13	5.59	0.00281	1	1
Molecular Function (MF)	GO:0008017	microtubule binding	246	41	26.44	0.00299	0.00299	0.00299
Molecular Function (MF)	GO:0016798	hydrolase activity, acting on glycosyl bonds	152	28	16.34	0.00312	0.07078	0.93858
Molecular Function (MF)	GO:0016903	oxidoreductase activity, acting on the aldehyde or oxo group of donors	47	12	5.05	0.00334	0.15623	0.67827
Molecular Function (MF)	GO:0015278	calcium-release channel activity	20	7	2.15	0.00359	0.00359	0.00359
Molecular Function (MF)	GO:0000049	tRNA binding	36	10	3.87	0.00371	0.00371	1
Molecular Function (MF)	GO:0015932	nucleobase-containing compound transmembrane transporter activity	54	13	5.8	0.004	0.06699	0.37405
Molecular Function (MF)	GO:0032451	demethylase activity	31	9	3.33	0.00421	1	1
Molecular Function (MF)	GO:0016779	nucleotidyltransferase activity	141	26	15.16	0.00423	0.06486	0.39474
Molecular Function (MF)	GO:0004553	hydrolase activity, hydrolyzing O-glycosyl compounds	127	24	13.65	0.00424	0.10704	0.92493
Molecular Function (MF)	GO:0015291	secondary active transmembrane transporter activity	266	43	28.59	0.00427	0.032	0.8167
Molecular Function (MF)	GO:0005543	phospholipid binding	305	48	32.78	0.00452	1	0.9401
Molecular Function (MF)	GO:0005384	manganese ion transmembrane transporter activity	4	3	0.43	0.00456	0.00456	0.00456
Molecular Function (MF)	GO:0008131	primary amine oxidase activity	4	3	0.43	0.00456	0.00456	0.00456
Molecular Function (MF)	GO:0043130	ubiquitin binding	37	10	3.98	0.00461	0.00461	0.00461
Molecular Function (MF)	GO:0003887	DNA-directed DNA polymerase activity	26	8	2.79	0.00465	0.00465	0.00465
Molecular Function (MF)	GO:0030898	actin-dependent ATPase activity	26	8	2.79	0.00465	0.00465	1
Molecular Function (MF)	GO:1901505	carbohydrate derivative transmembrane transporter activity	49	12	5.27	0.00482	0.08493	0.64793
Molecular Function (MF)	GO:0015299	solute:proton antiporter activity	21	7	2.26	0.0049	0.0049	0.16816
Molecular Function (MF)	GO:0051371	muscle alpha-actinin binding	21	7	2.26	0.0049	0.0049	0.0049
Molecular Function (MF)	GO:0051393	alpha-actinin binding	21	7	2.26	0.0049	1	1
Molecular Function (MF)	GO:0099604	ligand-gated calcium channel activity	21	7	2.26	0.0049	1	1
Molecular Function (MF)	GO:0051213	dioxygenase activity	95	19	10.21	0.00549	0.00549	0.88203
Molecular Function (MF)	GO:0016884	carbon-nitrogen ligase activity, with glutamine as amido-N-donor	12	5	1.29	0.00591	0.00591	0.00591
Molecular Function (MF)	GO:0008234	cysteine-type peptidase activity	241	39	25.9	0.00616	1	0.95782
Molecular Function (MF)	GO:0008094	DNA-dependent ATPase activity	57	13	6.13	0.00652	0.00652	1
Molecular Function (MF)	GO:0042162	telomeric DNA binding	22	7	2.36	0.00652	0.00652	0.00652
Molecular Function (MF)	GO:0008757	S-adenosylmethionine-dependent methyltransferase activity	153	27	16.45	0.00664	0.00664	0.89969
Molecular Function (MF)	GO:0005338	nucleotide-sugar transmembrane transporter activity	17	6	1.83	0.00665	0.36505	1
Molecular Function (MF)	GO:0003777	microtubule motor activity	91	18	9.78	0.0076	0.0076	1
Molecular Function (MF)	GO:0046915	transition metal ion transmembrane transporter activity	28	8	3.01	0.00762	0.10761	0.59668
Molecular Function (MF)	GO:0016620	oxidoreductase activity, acting on the aldehyde or oxo group of donors, NAD or NADP as acceptor	34	9	3.65	0.00816	0.00816	0.01748
Molecular Function (MF)	GO:0004180	carboxypeptidase activity	46	11	4.94	0.00823	0.00823	0.00823
Molecular Function (MF)	GO:0032182	ubiquitin-like protein binding	46	11	4.94	0.00823	1	1
Molecular Function (MF)	GO:0004222	metalloendopeptidase activity	134	24	14.4	0.00841	0.00841	1
Molecular Function (MF)	GO:0003688	DNA replication origin binding	23	7	2.47	0.00852	0.00852	0.00852
Molecular Function (MF)	GO:0015165	pyrimidine nucleotide-sugar transmembrane transporter activity	13	5	1.4	0.00877	0.00877	0.00877
Molecular Function (MF)	GO:0034061	DNA polymerase activity	29	8	3.12	0.00955	1	1
Molecular Function (MF)	GO:0051082	unfolded protein binding	107	20	11.5	0.00963	0.00963	0.00963
Molecular Function (MF)	GO:0015631	tubulin binding	279	43	29.99	0.00989	1	0.84098
Molecular Function (MF)	GO:0016877	ligase activity, forming carbon-sulfur bonds	35	9	3.76	0.00996	0.00996	1
Molecular Function (MF)	GO:0070011	peptidase activity, acting on L-amino acid peptides	817	109	87.82	0.0102	1	1
Molecular Function (MF)	GO:0008509	anion transmembrane transporter activity	319	48	34.29	0.01043	0.01043	0.88645
Molecular Function (MF)	GO:0019199	transmembrane receptor protein kinase activity	122	22	13.11	0.01044	0.01044	0.04744
Molecular Function (MF)	GO:0005085	guanyl-nucleotide exchange factor activity	249	39	26.76	0.01049	0.01049	0.0397
Molecular Function (MF)	GO:0003909	DNA ligase activity	5	3	0.54	0.01049	0.01049	1
Molecular Function (MF)	GO:0003910	DNA ligase (ATP) activity	5	3	0.54	0.01049	0.01049	0.01049
Molecular Function (MF)	GO:0004774	succinate-CoA ligase activity	5	3	0.54	0.01049	0.01049	1
Molecular Function (MF)	GO:0004775	succinate-CoA ligase (ADP-forming) activity	5	3	0.54	0.01049	0.01049	0.01049
Molecular Function (MF)	GO:0005459	UDP-galactose transmembrane transporter activity	5	3	0.54	0.01049	0.01049	1
Molecular Function (MF)	GO:0005542	folic acid binding	5	3	0.54	0.01049	0.01049	0.01049
Molecular Function (MF)	GO:0070034	telomerase RNA binding	5	3	0.54	0.01049	0.01049	1
Molecular Function (MF)	GO:0016413	O-acetyltransferase activity	9	4	0.97	0.01075	0.01075	0.01075
Molecular Function (MF)	GO:0043021	ribonucleoprotein complex binding	67	14	7.2	0.0108	0.0108	1
Molecular Function (MF)	GO:0016772	transferase activity, transferring phosphorus-containing groups	1588	199	170.69	0.01092	0.16382	0.99312
Molecular Function (MF)	GO:0042805	actinin binding	24	7	2.58	0.01094	1	1
Molecular Function (MF)	GO:0004177	aminopeptidase activity	48	11	5.16	0.01142	0.01142	0.01142
Molecular Function (MF)	GO:0051539	4 iron, 4 sulfur cluster binding	48	11	5.16	0.01142	0.01142	0.01142
Molecular Function (MF)	GO:0019904	protein domain specific binding	123	22	13.22	0.01146	0.12093	1
Molecular Function (MF)	GO:0004348	glucosylceramidase activity	2	2	0.21	0.01155	0.01155	0.01155
Molecular Function (MF)	GO:0004817	cysteine-tRNA ligase activity	2	2	0.21	0.01155	0.01155	1
Molecular Function (MF)	GO:0004828	serine-tRNA ligase activity	2	2	0.21	0.01155	0.01155	1
Molecular Function (MF)	GO:0005047	signal recognition particle binding	2	2	0.21	0.01155	0.01155	1
Molecular Function (MF)	GO:0005527	macrolide binding	2	2	0.21	0.01155	0.01155	1
Molecular Function (MF)	GO:0005528	FK506 binding	2	2	0.21	0.01155	0.01155	0.01155
Molecular Function (MF)	GO:0008650	rRNA (uridine-2'-O-)-methyltransferase activity	2	2	0.21	0.01155	0.01155	0.01155
Molecular Function (MF)	GO:0016287	glycerone-phosphate O-acyltransferase activity	2	2	0.21	0.01155	0.01155	1
Molecular Function (MF)	GO:0030623	U5 snRNA binding	2	2	0.21	0.01155	0.01155	0.01155
Molecular Function (MF)	GO:0047757	chondroitin-glucuronate 5-epimerase activity	2	2	0.21	0.01155	0.01155	0.01155
Molecular Function (MF)	GO:0070097	delta-catenin binding	2	2	0.21	0.01155	0.01155	0.01155
Molecular Function (MF)	GO:0140030	modification-dependent protein binding	61	13	6.56	0.01168	0.01168	1
Molecular Function (MF)	GO:0003729	mRNA binding	190	31	20.42	0.01202	0.01202	1
Molecular Function (MF)	GO:0005048	signal sequence binding	36	9	3.87	0.01205	0.01205	0.02932
Molecular Function (MF)	GO:0042800	histone methyltransferase activity (H3-K4 specific)	14	5	1.5	0.01245	0.01245	0.01245
Molecular Function (MF)	GO:0015296	anion:cation symporter activity	25	7	2.69	0.01381	0.01381	0.36503
Molecular Function (MF)	GO:0008374	O-acyltransferase activity	43	10	4.62	0.01401	0.01401	0.88417
Molecular Function (MF)	GO:0004527	exonuclease activity	76	15	8.17	0.01432	0.01432	0.04262
Molecular Function (MF)	GO:0016706	oxidoreductase activity, acting on paired donors, with incorporation or reduction of molecular oxygen, 2-oxoglutarate as one donor, and incorporation of one atom each of oxygen into both donors	50	11	5.37	0.01548	0.01548	0.00833
Molecular Function (MF)	GO:0051184	cofactor transmembrane transporter activity	20	6	2.15	0.01573	0.01573	0.02927
Molecular Function (MF)	GO:0015294	solute:cation symporter activity	127	22	13.65	0.01636	0.01636	0.90995
Molecular Function (MF)	GO:0015386	potassium:proton antiporter activity	10	4	1.07	0.01641	0.01641	0.01641
Molecular Function (MF)	GO:0016303	1-phosphatidylinositol-3-kinase activity	10	4	1.07	0.01641	0.01641	0.01641
Molecular Function (MF)	GO:0035004	phosphatidylinositol 3-kinase activity	10	4	1.07	0.01641	0.01641	1
Molecular Function (MF)	GO:0008173	RNA methyltransferase activity	57	12	6.13	0.01655	0.01655	0.64812
Molecular Function (MF)	GO:0016859	cis-trans isomerase activity	64	13	6.88	0.01728	0.01728	0.01728
Molecular Function (MF)	GO:0016747	transferase activity, transferring acyl groups other than amino-acyl groups	258	39	27.73	0.01808	0.01808	1
Molecular Function (MF)	GO:0004197	cysteine-type endopeptidase activity	143	24	15.37	0.01812	0.01812	0.02554
Molecular Function (MF)	GO:0004095	carnitine O-palmitoyltransferase activity	6	3	0.64	0.01932	0.01932	0.01932
Molecular Function (MF)	GO:0016416	O-palmitoyltransferase activity	6	3	0.64	0.01932	0.01932	1
Molecular Function (MF)	GO:0034511	U3 snoRNA binding	6	3	0.64	0.01932	0.01932	1
Molecular Function (MF)	GO:0046912	transferase activity, transferring acyl groups, acyl groups converted into alkyl on transfer	6	3	0.64	0.01932	0.01932	0.09256
Molecular Function (MF)	GO:0008233	peptidase activity	846	110	90.93	0.01989	1	1
Molecular Function (MF)	GO:0005201	extracellular matrix structural constituent	86	16	9.24	0.02001	0.02001	0.02001
Molecular Function (MF)	GO:0016878	acid-thiol ligase activity	21	6	2.26	0.02007	0.02007	1
Molecular Function (MF)	GO:0042626	ATPase activity, coupled to transmembrane movement of substances	145	24	15.59	0.02117	0.02117	0.04334
Molecular Function (MF)	GO:0043492	ATPase activity, coupled to movement of substances	145	24	15.59	0.02117	0.02117	1
Molecular Function (MF)	GO:0019842	vitamin binding	123	21	13.22	0.0217	0.0217	0.69992
Molecular Function (MF)	GO:0008235	metalloexopeptidase activity	66	13	7.09	0.022	0.022	1
Molecular Function (MF)	GO:0051536	iron-sulfur cluster binding	80	15	8.6	0.0223	0.0223	0.3423
Molecular Function (MF)	GO:0051540	metal cluster binding	80	15	8.6	0.0223	0.0223	0.59646
Molecular Function (MF)	GO:0015379	potassium:chloride symporter activity	16	5	1.72	0.02264	0.02264	0.02264
Molecular Function (MF)	GO:0016854	racemase and epimerase activity	16	5	1.72	0.02264	0.02264	1
Molecular Function (MF)	GO:0052742	phosphatidylinositol kinase activity	16	5	1.72	0.02264	0.02264	0.36515
Molecular Function (MF)	GO:0004725	protein tyrosine phosphatase activity	154	25	16.55	0.02361	0.02361	0.02361
Molecular Function (MF)	GO:0003756	protein disulfide isomerase activity	11	4	1.18	0.02363	0.02363	0.02363
Molecular Function (MF)	GO:0016864	intramolecular oxidoreductase activity, transposing S-S bonds	11	4	1.18	0.02363	0.02363	1
Molecular Function (MF)	GO:0032454	histone demethylase activity (H3-K9 specific)	11	4	1.18	0.02363	0.02363	1
Molecular Function (MF)	GO:0052866	phosphatidylinositol phosphate phosphatase activity	40	9	4.3	0.0237	0.0237	0.45249
Molecular Function (MF)	GO:0015377	cation:chloride symporter activity	22	6	2.36	0.02514	0.02514	0.36511
Molecular Function (MF)	GO:0017056	structural constituent of nuclear pore	22	6	2.36	0.02514	0.02514	0.02514
Molecular Function (MF)	GO:0008514	organic anion transmembrane transporter activity	209	32	22.46	0.02546	0.02546	0.50077
Molecular Function (MF)	GO:0005319	lipid transporter activity	125	21	13.44	0.02554	0.02554	0.6185
Molecular Function (MF)	GO:0016866	intramolecular transferase activity	28	7	3.01	0.02559	0.02559	1
Molecular Function (MF)	GO:0003755	peptidyl-prolyl cis-trans isomerase activity	55	11	5.91	0.03025	0.03025	0.4939
Molecular Function (MF)	GO:0015405	P-P-bond-hydrolysis-driven transmembrane transporter activity	150	24	16.12	0.03053	0.03053	0.61932
Molecular Function (MF)	GO:0004709	MAP kinase kinase kinase activity	23	6	2.47	0.03101	0.03101	0.03101
Molecular Function (MF)	GO:0003873	6-phosphofructo-2-kinase activity	7	3	0.75	0.03113	0.03113	0.03113
Molecular Function (MF)	GO:0004176	ATP-dependent peptidase activity	7	3	0.75	0.03113	0.03113	1
Molecular Function (MF)	GO:0015137	citrate transmembrane transporter activity	7	3	0.75	0.03113	0.03113	0.03113
Molecular Function (MF)	GO:0015142	tricarboxylic acid transmembrane transporter activity	7	3	0.75	0.03113	0.03113	1
Molecular Function (MF)	GO:0017070	U6 snRNA binding	7	3	0.75	0.03113	0.03113	0.03113
Molecular Function (MF)	GO:0017153	sodium:dicarboxylate symporter activity	7	3	0.75	0.03113	0.03113	0.03113
Molecular Function (MF)	GO:0042895	antibiotic transmembrane transporter activity	7	3	0.75	0.03113	0.03113	1
Molecular Function (MF)	GO:0015293	symporter activity	158	25	16.98	0.03126	0.03126	0.82724
Molecular Function (MF)	GO:0003896	DNA primase activity	3	2	0.32	0.03217	0.03217	0.03217
Molecular Function (MF)	GO:0004379	glycylpeptide N-tetradecanoyltransferase activity	3	2	0.32	0.03217	0.03217	0.03217
Molecular Function (MF)	GO:0008517	folic acid transmembrane transporter activity	3	2	0.32	0.03217	0.03217	0.03217
Molecular Function (MF)	GO:0016155	formyltetrahydrofolate dehydrogenase activity	3	2	0.32	0.03217	0.03217	0.03217
Molecular Function (MF)	GO:0016316	phosphatidylinositol-3,4-bisphosphate 4-phosphatase activity	3	2	0.32	0.03217	0.03217	0.03217
Molecular Function (MF)	GO:0016436	rRNA (uridine) methyltransferase activity	3	2	0.32	0.03217	0.03217	1
Molecular Function (MF)	GO:0017160	Ral GTPase binding	3	2	0.32	0.03217	0.03217	0.03217
Molecular Function (MF)	GO:0019107	myristoyltransferase activity	3	2	0.32	0.03217	0.03217	1
Molecular Function (MF)	GO:0019948	SUMO activating enzyme activity	3	2	0.32	0.03217	0.03217	0.03217
Molecular Function (MF)	GO:0042975	peroxisome proliferator activated receptor binding	3	2	0.32	0.03217	0.03217	0.03217
Molecular Function (MF)	GO:0046404	ATP-dependent polydeoxyribonucleotide 5'-hydroxyl-kinase activity	3	2	0.32	0.03217	0.03217	0.03217
Molecular Function (MF)	GO:0051733	polydeoxyribonucleotide kinase activity	3	2	0.32	0.03217	0.03217	1
Molecular Function (MF)	GO:0051734	ATP-dependent polynucleotide kinase activity	3	2	0.32	0.03217	0.03217	1
Molecular Function (MF)	GO:0070182	DNA polymerase binding	3	2	0.32	0.03217	0.03217	0.03217
Molecular Function (MF)	GO:1990247	N6-methyladenosine-containing RNA binding	3	2	0.32	0.03217	0.03217	1
Molecular Function (MF)	GO:0004571	mannosyl-oligosaccharide 1,2-alpha-mannosidase activity	12	4	1.29	0.03249	0.03249	0.03249
Molecular Function (MF)	GO:0005451	monovalent cation:proton antiporter activity	12	4	1.29	0.03249	0.03249	1
Molecular Function (MF)	GO:0015385	sodium:proton antiporter activity	12	4	1.29	0.03249	0.03249	0.03249
Molecular Function (MF)	GO:0015924	mannosyl-oligosaccharide mannosidase activity	12	4	1.29	0.03249	0.03249	1
Molecular Function (MF)	GO:0016406	carnitine O-acyltransferase activity	12	4	1.29	0.03249	0.03249	1
Molecular Function (MF)	GO:0016832	aldehyde-lyase activity	12	4	1.29	0.03249	0.03249	0.10603
Molecular Function (MF)	GO:0015399	primary active transmembrane transporter activity	151	24	16.23	0.03272	0.03272	0.67814
Molecular Function (MF)	GO:0048037	cofactor binding	600	79	64.49	0.03341	0.03341	0.6771
Molecular Function (MF)	GO:0030234	enzyme regulator activity	787	101	84.59	0.03364	1	1
Molecular Function (MF)	GO:0042578	phosphoric ester hydrolase activity	492	66	52.88	0.03471	0.03471	0.99227
Molecular Function (MF)	GO:0016791	phosphatase activity	360	50	38.69	0.03542	0.03542	0.99025
Molecular Function (MF)	GO:0008308	voltage-gated anion channel activity	18	5	1.93	0.03708	0.03708	0.03708
Molecular Function (MF)	GO:0004714	transmembrane receptor protein tyrosine kinase activity	100	17	10.75	0.03753	0.03753	1
Molecular Function (MF)	GO:0000030	mannosyltransferase activity	24	6	2.58	0.0377	0.0377	0.16068
Molecular Function (MF)	GO:0090482	vitamin transmembrane transporter activity	24	6	2.58	0.0377	0.0377	0.74405
Molecular Function (MF)	GO:0042802	identical protein binding	162	25	17.41	0.04066	0.04066	0.35294
Molecular Function (MF)	GO:0016830	carbon-carbon lyase activity	51	10	5.48	0.04265	0.04265	0.87171
Molecular Function (MF)	GO:0005247	voltage-gated chloride channel activity	13	4	1.4	0.04304	0.04304	1
Molecular Function (MF)	GO:0009982	pseudouridine synthase activity	13	4	1.4	0.04304	0.04304	0.04304
Molecular Function (MF)	GO:0010340	carboxyl-O-methyltransferase activity	13	4	1.4	0.04304	0.04304	1
Molecular Function (MF)	GO:0016018	cyclosporin A binding	13	4	1.4	0.04304	0.04304	0.04304
Molecular Function (MF)	GO:0016857	racemase and epimerase activity, acting on carbohydrates and derivatives	13	4	1.4	0.04304	0.04304	1
Molecular Function (MF)	GO:0051998	protein carboxyl O-methyltransferase activity	13	4	1.4	0.04304	0.04304	0.04304
Molecular Function (MF)	GO:0070530	K63-linked polyubiquitin modification-dependent protein binding	13	4	1.4	0.04304	0.04304	0.04304
Molecular Function (MF)	GO:0015248	sterol transporter activity	25	6	2.69	0.04525	0.04525	0.04525
Molecular Function (MF)	GO:0017069	snRNA binding	25	6	2.69	0.04525	0.04525	1
Molecular Function (MF)	GO:0005310	dicarboxylic acid transmembrane transporter activity	38	8	4.08	0.04585	0.04585	1
Molecular Function (MF)	GO:0004331	fructose-2,6-bisphosphate 2-phosphatase activity	8	3	0.86	0.04589	0.04589	0.04589
Molecular Function (MF)	GO:0015232	heme transporter activity	8	3	0.86	0.04589	0.04589	1
Molecular Function (MF)	GO:0016175	superoxide-generating NADPH oxidase activity	8	3	0.86	0.04589	0.04589	0.04589
Molecular Function (MF)	GO:0016742	hydroxymethyl-, formyl- and related transferase activity	8	3	0.86	0.04589	0.04589	0.04589
Molecular Function (MF)	GO:0043325	phosphatidylinositol-3,4-bisphosphate binding	8	3	0.86	0.04589	0.04589	0.04589
Molecular Function (MF)	GO:0050664	oxidoreductase activity, acting on NAD(P)H, oxygen as acceptor	8	3	0.86	0.04589	0.04589	1
Molecular Function (MF)	GO:0001103	RNA polymerase II repressing transcription factor binding	19	5	2.04	0.04601	0.04601	0.04601
Molecular Function (MF)	GO:0035064	methylated histone binding	19	5	2.04	0.04601	0.04601	1
Molecular Function (MF)	GO:0140034	methylation-dependent protein binding	19	5	2.04	0.04601	0.04601	1
Molecular Function (MF)	GO:0031072	heat shock protein binding	52	10	5.59	0.04792	0.04792	0.59676
Molecular Function (MF)	GO:0015297	antiporter activity	81	14	8.71	0.04925	1	0.47866

## Sheet: Table S26
Table S26. GO enrichment of genes with convergent amino acid substitution between Malapterurus_electricus and Gymnotiformes.
Category	GO ID	Term	Annotated	Significant	Expected	classicFisher	elimFisher	weightFisher
Biological Process (BP)	GO:0071840	cellular component organization or biogenesis	4360	420	302.73	3.3e-14	0.0264	1
Biological Process (BP)	GO:0016043	cellular component organization	4186	397	290.65	2.5e-12	0.02638	1
Biological Process (BP)	GO:0048856	anatomical structure development	4683	427	325.16	8.6e-11	1	1
Biological Process (BP)	GO:0032502	developmental process	4869	440	338.08	1.4e-10	1	1
Biological Process (BP)	GO:0006996	organelle organization	2663	264	184.9	5.3e-10	0.03537	1
Biological Process (BP)	GO:0007275	multicellular organism development	4280	391	297.18	6.4e-10	1	1
Biological Process (BP)	GO:0048731	system development	3748	348	260.24	1.3e-09	0.00162	1
Biological Process (BP)	GO:0044237	cellular metabolic process	9994	801	693.93	6e-09	0.08938	1
Biological Process (BP)	GO:0008152	metabolic process	11349	892	788.01	1.4e-08	0.08314	1
Biological Process (BP)	GO:0044238	primary metabolic process	10171	809	706.22	2.3e-08	1	1
Biological Process (BP)	GO:0009653	anatomical structure morphogenesis	2273	224	157.82	2.4e-08	0.05911	1
Biological Process (BP)	GO:0071704	organic substance metabolic process	10622	836	737.53	8.2e-08	1	1
Biological Process (BP)	GO:0051276	chromosome organization	770	92	53.46	2.1e-07	1	0.52546
Biological Process (BP)	GO:0051649	establishment of localization in cell	1273	135	88.39	4.2e-07	1	1
Biological Process (BP)	GO:0034641	cellular nitrogen compound metabolic process	5290	448	367.31	5e-07	1	1
Biological Process (BP)	GO:0046483	heterocycle metabolic process	4715	405	327.38	5.3e-07	1	1
Biological Process (BP)	GO:1901575	organic substance catabolic process	1281	135	88.95	5.9e-07	0.01264	1
Biological Process (BP)	GO:0006139	nucleobase-containing compound metabolic process	4594	395	318.98	7e-07	1	1
Biological Process (BP)	GO:0006725	cellular aromatic compound metabolic process	4734	405	328.7	8.2e-07	1	1
Biological Process (BP)	GO:0048513	animal organ development	2660	246	184.69	9.2e-07	0.02187	1
Biological Process (BP)	GO:1901360	organic cyclic compound metabolic process	4844	411	336.34	1.6e-06	1	1
Biological Process (BP)	GO:0034660	ncRNA metabolic process	388	53	26.94	1.8e-06	1	1
Biological Process (BP)	GO:0006260	DNA replication	144	27	10	1.9e-06	0.00616	2.5e-05
Biological Process (BP)	GO:0034470	ncRNA processing	293	43	20.34	2.6e-06	0.02148	0.54132
Biological Process (BP)	GO:0046907	intracellular transport	1110	117	77.07	3.4e-06	0.00456	1
Biological Process (BP)	GO:0006396	RNA processing	812	91	56.38	3.9e-06	0.00271	0.11821
Biological Process (BP)	GO:0032989	cellular component morphogenesis	836	93	58.05	4.1e-06	0.02943	0.13115
Biological Process (BP)	GO:0090407	organophosphate biosynthetic process	465	59	32.29	5.2e-06	0.02158	1
Biological Process (BP)	GO:0043414	macromolecule methylation	215	34	14.93	5.5e-06	1	1
Biological Process (BP)	GO:0033554	cellular response to stress	913	99	63.39	6.1e-06	1	1
Biological Process (BP)	GO:0061061	muscle structure development	387	51	26.87	7.8e-06	0.10525	1
Biological Process (BP)	GO:0009888	tissue development	1589	155	110.33	7.8e-06	0.01288	1
Biological Process (BP)	GO:0000184	nuclear-transcribed mRNA catabolic process, nonsense-mediated decay	22	9	1.53	8e-06	8e-06	3.1e-05
Biological Process (BP)	GO:0043436	oxoacid metabolic process	669	77	46.45	8.3e-06	0.01135	1
Biological Process (BP)	GO:0006807	nitrogen compound metabolic process	9621	748	668.03	1e-05	1	1
Biological Process (BP)	GO:0032259	methylation	242	36	16.8	1.2e-05	1	1
Biological Process (BP)	GO:0051641	cellular localization	1591	154	110.47	1.3e-05	1	1
Biological Process (BP)	GO:0009056	catabolic process	1557	151	108.11	1.4e-05	0.04259	1
Biological Process (BP)	GO:0030203	glycosaminoglycan metabolic process	35	11	2.43	1.5e-05	0.09403	0.25157
Biological Process (BP)	GO:0055006	cardiac cell development	48	13	3.33	1.6e-05	0.01853	1.6e-05
Biological Process (BP)	GO:0090304	nucleic acid metabolic process	4041	343	280.58	1.6e-05	1	1
Biological Process (BP)	GO:0048738	cardiac muscle tissue development	109	21	7.57	1.7e-05	0.01463	0.12802
Biological Process (BP)	GO:0009058	biosynthetic process	4569	382	317.24	1.8e-05	0.10355	1
Biological Process (BP)	GO:0048869	cellular developmental process	2551	229	177.13	1.9e-05	0.02157	1
Biological Process (BP)	GO:1901576	organic substance biosynthetic process	4504	377	312.73	1.9e-05	1	1
Biological Process (BP)	GO:0072594	establishment of protein localization to organelle	190	30	13.19	2e-05	0.01355	0.07425
Biological Process (BP)	GO:0055013	cardiac muscle cell development	43	12	2.99	2.4e-05	0.0319	1
Biological Process (BP)	GO:0006259	DNA metabolic process	622	71	43.19	2.4e-05	1	1
Biological Process (BP)	GO:0006974	cellular response to DNA damage stimulus	479	58	33.26	2.5e-05	0.00666	0.21949
Biological Process (BP)	GO:0034655	nucleobase-containing compound catabolic process	241	35	16.73	2.7e-05	0.02194	1
Biological Process (BP)	GO:0006303	double-strand break repair via nonhomologous end joining	20	8	1.39	3.1e-05	3.1e-05	0.00012
Biological Process (BP)	GO:0019752	carboxylic acid metabolic process	650	73	45.13	3.2e-05	0.02294	1
Biological Process (BP)	GO:0048646	anatomical structure formation involved in morphogenesis	838	89	58.19	3.9e-05	0.00891	1
Biological Process (BP)	GO:0006325	chromatin organization	500	59	34.72	4.6e-05	0.00573	1
Biological Process (BP)	GO:0006605	protein targeting	161	26	11.18	4.7e-05	0.03488	0.05347
Biological Process (BP)	GO:1901566	organonitrogen compound biosynthetic process	1412	136	98.04	5.3e-05	0.01494	1
Biological Process (BP)	GO:1901135	carbohydrate derivative metabolic process	905	94	62.84	5.5e-05	0.01734	1
Biological Process (BP)	GO:0009451	RNA modification	145	24	10.07	6e-05	0.08245	1
Biological Process (BP)	GO:0060249	anatomical structure homeostasis	145	24	10.07	6e-05	0.00703	0.00109
Biological Process (BP)	GO:0044248	cellular catabolic process	1379	133	95.75	6e-05	0.02584	1
Biological Process (BP)	GO:0000956	nuclear-transcribed mRNA catabolic process	77	16	5.35	6.4e-05	0.08321	1
Biological Process (BP)	GO:0034968	histone lysine methylation	70	15	4.86	7.5e-05	7.5e-05	0.00286
Biological Process (BP)	GO:0016571	histone methylation	86	17	5.97	7.5e-05	1	0.4743
Biological Process (BP)	GO:1901137	carbohydrate derivative biosynthetic process	565	64	39.23	7.6e-05	0.01612	1
Biological Process (BP)	GO:0030705	cytoskeleton-dependent intracellular transport	129	22	8.96	7.6e-05	0.02084	0.06606
Biological Process (BP)	GO:0006261	DNA-dependent DNA replication	103	19	7.15	7.8e-05	0.00347	1
Biological Process (BP)	GO:0044249	cellular biosynthetic process	4392	363	304.96	8.7e-05	0.1021	1
Biological Process (BP)	GO:0030154	cell differentiation	2418	214	167.89	8.7e-05	0.0636	1
Biological Process (BP)	GO:0009057	macromolecule catabolic process	775	82	53.81	8.8e-05	0.03308	1
Biological Process (BP)	GO:0006302	double-strand break repair	140	23	9.72	9.6e-05	0.01847	1
Biological Process (BP)	GO:0046700	heterocycle catabolic process	287	38	19.93	9.7e-05	0.03503	1
Biological Process (BP)	GO:0072359	circulatory system development	991	100	68.81	9.8e-05	0.01709	0.42494
Biological Process (BP)	GO:0006082	organic acid metabolic process	720	77	49.99	0.0001	0.04717	1
Biological Process (BP)	GO:0032501	multicellular organismal process	5313	430	368.9	0.0001	1	1
Biological Process (BP)	GO:0006402	mRNA catabolic process	114	20	7.92	0.00011	0.05211	1
Biological Process (BP)	GO:0006281	DNA repair	363	45	25.2	0.00011	0.01136	0.39718
Biological Process (BP)	GO:0006091	generation of precursor metabolites and energy	269	36	18.68	0.00012	0.04735	0.48276
Biological Process (BP)	GO:0009790	embryo development	1178	115	81.79	0.00012	0.00394	1
Biological Process (BP)	GO:0036092	phosphatidylinositol-3-phosphate biosynthetic process	13	6	0.9	0.00012	0.00012	0.00012
Biological Process (BP)	GO:0007517	muscle organ development	200	29	13.89	0.00013	0.00892	0.1023
Biological Process (BP)	GO:0044270	cellular nitrogen compound catabolic process	281	37	19.51	0.00013	0.04464	1
Biological Process (BP)	GO:0015980	energy derivation by oxidation of organic compounds	153	24	10.62	0.00014	1	1
Biological Process (BP)	GO:0019637	organophosphate metabolic process	846	87	58.74	0.00015	1	1
Biological Process (BP)	GO:0061564	axon development	466	54	32.36	0.00015	0.04512	0.00114
Biological Process (BP)	GO:0006401	RNA catabolic process	135	22	9.37	0.00015	0.04807	1
Biological Process (BP)	GO:0006399	tRNA metabolic process	183	27	12.71	0.00016	0.00253	0.05451
Biological Process (BP)	GO:0006457	protein folding	145	23	10.07	0.00016	0.00016	6e-05
Biological Process (BP)	GO:0055007	cardiac muscle cell differentiation	59	13	4.1	0.00016	0.0824	1
Biological Process (BP)	GO:0044265	cellular macromolecule catabolic process	709	75	49.23	0.00018	0.05965	1
Biological Process (BP)	GO:0065002	intracellular protein transmembrane transport	52	12	3.61	0.00018	0.03132	0.00018
Biological Process (BP)	GO:0042592	homeostatic process	937	94	65.06	0.00019	1	1
Biological Process (BP)	GO:0000726	non-recombinational repair	25	8	1.74	0.0002	1	1
Biological Process (BP)	GO:0055001	muscle cell development	205	29	14.23	0.0002	0.02738	1
Biological Process (BP)	GO:0097435	supramolecular fiber organization	540	60	37.49	0.00021	0.0415	0.24678
Biological Process (BP)	GO:0008654	phospholipid biosynthetic process	111	19	7.71	0.00022	0.01745	0.22181
Biological Process (BP)	GO:0018193	peptidyl-amino acid modification	738	77	51.24	0.00022	0.0105	1
Biological Process (BP)	GO:0051209	release of sequestered calcium ion into cytosol	53	12	3.68	0.00022	0.00022	0.00036
Biological Process (BP)	GO:0044281	small molecule metabolic process	1408	132	97.76	0.00022	1	1
Biological Process (BP)	GO:0060401	cytosolic calcium ion transport	61	13	4.24	0.00023	1	1
Biological Process (BP)	GO:0046474	glycerophospholipid biosynthetic process	86	16	5.97	0.00025	0.02831	1
Biological Process (BP)	GO:0022411	cellular component disassembly	188	27	13.05	0.00026	0.06479	1
Biological Process (BP)	GO:0060536	cartilage morphogenesis	54	12	3.75	0.00027	0.01262	0.00027
Biological Process (BP)	GO:0048468	cell development	1453	135	100.89	0.00028	1	1
Biological Process (BP)	GO:0016570	histone modification	281	36	19.51	0.00028	0.05785	1
Biological Process (BP)	GO:0042692	muscle cell differentiation	250	33	17.36	0.00029	0.02577	0.04485
Biological Process (BP)	GO:0019439	aromatic compound catabolic process	303	38	21.04	0.0003	0.0637	1
Biological Process (BP)	GO:0051208	sequestering of calcium ion	55	12	3.82	0.00032	1	1
Biological Process (BP)	GO:0051282	regulation of sequestering of calcium ion	55	12	3.82	0.00032	1	1
Biological Process (BP)	GO:0051283	negative regulation of sequestering of calcium ion	55	12	3.82	0.00032	1	1
Biological Process (BP)	GO:0071806	protein transmembrane transport	55	12	3.82	0.00032	0.04475	1
Biological Process (BP)	GO:0014706	striated muscle tissue development	221	30	15.34	0.00033	0.03897	1
Biological Process (BP)	GO:0043170	macromolecule metabolic process	8840	677	613.8	0.00034	1	1
Biological Process (BP)	GO:0016072	rRNA metabolic process	172	25	11.94	0.00035	1	0.40494
Biological Process (BP)	GO:0006364	rRNA processing	153	23	10.62	0.00037	0.00037	0.01202
Biological Process (BP)	GO:0019725	cellular homeostasis	540	59	37.49	0.00037	1	1
Biological Process (BP)	GO:0006886	intracellular protein transport	680	71	47.22	0.00038	0.01339	0.36908
Biological Process (BP)	GO:0001501	skeletal system development	405	47	28.12	0.00038	0.06728	0.12028
Biological Process (BP)	GO:0016042	lipid catabolic process	173	25	12.01	0.00039	0.00773	0.04001
Biological Process (BP)	GO:0044085	cellular component biogenesis	1886	168	130.95	0.0004	0.05224	1
Biological Process (BP)	GO:0000902	cell morphogenesis	731	75	50.76	0.00044	1	1
Biological Process (BP)	GO:1901361	organic cyclic compound catabolic process	320	39	22.22	0.00044	0.07397	1
Biological Process (BP)	GO:0016569	covalent chromatin modification	288	36	20	0.00045	0.07593	1
Biological Process (BP)	GO:0060402	calcium ion transport into cytosol	57	12	3.96	0.00046	1	1
Biological Process (BP)	GO:0097553	calcium ion transmembrane import into cytosol	57	12	3.96	0.00046	1	1
Biological Process (BP)	GO:0051235	maintenance of location	127	20	8.82	0.00047	1	1
Biological Process (BP)	GO:0001946	lymphangiogenesis	42	10	2.92	0.00048	0.00048	0.00115
Biological Process (BP)	GO:0006024	glycosaminoglycan biosynthetic process	16	6	1.11	0.00048	0.00048	0.00048
Biological Process (BP)	GO:0030240	skeletal muscle thin filament assembly	16	6	1.11	0.00048	0.00048	0.00048
Biological Process (BP)	GO:0048666	neuron development	771	78	53.53	0.00052	1	1
Biological Process (BP)	GO:0055003	cardiac myofibril assembly	22	7	1.53	0.00052	0.00052	1
Biological Process (BP)	GO:0006400	tRNA modification	83	15	5.76	0.00054	0.0149	0.01645
Biological Process (BP)	GO:0018022	peptidyl-lysine methylation	83	15	5.76	0.00054	1	1
Biological Process (BP)	GO:0060537	muscle tissue development	228	30	15.83	0.00056	0.05389	1
Biological Process (BP)	GO:0006479	protein methylation	129	20	8.96	0.00058	1	1
Biological Process (BP)	GO:0008213	protein alkylation	129	20	8.96	0.00058	1	1
Biological Process (BP)	GO:0036303	lymph vessel morphogenesis	43	10	2.99	0.00058	1	0.30112
Biological Process (BP)	GO:0006661	phosphatidylinositol biosynthetic process	51	11	3.54	0.00063	1	0.1194
Biological Process (BP)	GO:0045017	glycerolipid biosynthetic process	102	17	7.08	0.00063	0.043	1
Biological Process (BP)	GO:0007409	axonogenesis	437	49	30.34	0.00063	0.00063	0.26237
Biological Process (BP)	GO:0006029	proteoglycan metabolic process	59	12	4.1	0.00063	0.01001	1
Biological Process (BP)	GO:0009123	nucleoside monophosphate metabolic process	231	30	16.04	0.00069	0.00964	1
Biological Process (BP)	GO:0009126	purine nucleoside monophosphate metabolic process	190	26	13.19	0.0007	0.01167	0.38008
Biological Process (BP)	GO:0009167	purine ribonucleoside monophosphate metabolic process	190	26	13.19	0.0007	0.01167	0.10863
Biological Process (BP)	GO:0016558	protein import into peroxisome matrix	17	6	1.18	0.0007	0.0007	1
Biological Process (BP)	GO:0009887	animal organ morphogenesis	831	82	57.7	0.0008	1	1
Biological Process (BP)	GO:0006022	aminoglycan metabolic process	61	12	4.24	0.00087	1	1
Biological Process (BP)	GO:0070727	cellular macromolecule localization	968	93	67.21	0.00087	0.03302	1
Biological Process (BP)	GO:0048729	tissue morphogenesis	618	64	42.91	0.00088	1	1
Biological Process (BP)	GO:0032787	monocarboxylic acid metabolic process	278	34	19.3	0.00094	1	1
Biological Process (BP)	GO:0045454	cell redox homeostasis	70	13	4.86	0.00095	0.00095	0.00095
Biological Process (BP)	GO:0008033	tRNA processing	115	18	7.98	0.00095	0.01756	1
Biological Process (BP)	GO:0006625	protein targeting to peroxisome	18	6	1.25	0.001	1	1
Biological Process (BP)	GO:0015919	peroxisomal membrane transport	18	6	1.25	0.001	1	1
Biological Process (BP)	GO:0043574	peroxisomal transport	18	6	1.25	0.001	1	1
Biological Process (BP)	GO:0072662	protein localization to peroxisome	18	6	1.25	0.001	1	1
Biological Process (BP)	GO:0072663	establishment of protein localization to peroxisome	18	6	1.25	0.001	1	1
Biological Process (BP)	GO:1903510	mucopolysaccharide metabolic process	18	6	1.25	0.001	0.0456	1
Biological Process (BP)	GO:0071897	DNA biosynthetic process	62	12	4.3	0.00101	0.00101	0.00375
Biological Process (BP)	GO:0071702	organic substance transport	1577	141	109.5	0.00101	0.03726	1
Biological Process (BP)	GO:0046916	cellular transition metal ion homeostasis	46	10	3.19	0.00103	0.09429	0.00103
Biological Process (BP)	GO:0006405	RNA export from nucleus	54	11	3.75	0.00104	0.01851	0.03561
Biological Process (BP)	GO:0032990	cell part morphogenesis	505	54	35.06	0.00105	1	1
Biological Process (BP)	GO:0009161	ribonucleoside monophosphate metabolic process	206	27	14.3	0.00109	0.01562	1
Biological Process (BP)	GO:0044255	cellular lipid metabolic process	648	66	44.99	0.00114	0.05482	1
Biological Process (BP)	GO:0055114	oxidation-reduction process	1088	102	75.54	0.00114	0.08407	0.21966
Biological Process (BP)	GO:0000904	cell morphogenesis involved in differentiation	554	58	38.47	0.00117	1	1
Biological Process (BP)	GO:0009205	purine ribonucleoside triphosphate metabolic process	166	23	11.53	0.00117	0.0203	0.05961
Biological Process (BP)	GO:0043062	extracellular structure organization	166	23	11.53	0.00117	1	0.52188
Biological Process (BP)	GO:0007031	peroxisome organization	25	7	1.74	0.00121	1	1
Biological Process (BP)	GO:0048644	muscle organ morphogenesis	32	8	2.22	0.00124	0.05961	0.00248
Biological Process (BP)	GO:0002520	immune system development	497	53	34.51	0.00124	0.04899	0.45709
Biological Process (BP)	GO:0051168	nuclear export	72	13	5	0.00125	0.01654	0.40665
Biological Process (BP)	GO:0034405	response to fluid shear stress	4	3	0.28	0.00127	0.00127	0.00481
Biological Process (BP)	GO:0035051	cardiocyte differentiation	81	14	5.62	0.00128	1	1
Biological Process (BP)	GO:0006085	acetyl-CoA biosynthetic process	13	5	0.9	0.00129	0.07985	0.00129
Biological Process (BP)	GO:0006268	DNA unwinding involved in DNA replication	13	5	0.9	0.00129	0.00129	1
Biological Process (BP)	GO:0009199	ribonucleoside triphosphate metabolic process	178	24	12.36	0.00135	0.02146	0.32932
Biological Process (BP)	GO:0050654	chondroitin sulfate proteoglycan metabolic process	19	6	1.32	0.00137	0.05631	0.00137
Biological Process (BP)	GO:0046034	ATP metabolic process	148	21	10.28	0.00138	0.02604	0.51061
Biological Process (BP)	GO:0051216	cartilage development	189	25	13.12	0.00143	0.0227	1
Biological Process (BP)	GO:0071103	DNA conformation change	189	25	13.12	0.00143	0.01984	0.49968
Biological Process (BP)	GO:0031175	neuron projection development	620	63	43.05	0.00154	1	0.46911
Biological Process (BP)	GO:0055002	striated muscle cell development	190	25	13.19	0.00154	1	1
Biological Process (BP)	GO:0010608	posttranscriptional regulation of gene expression	211	27	14.65	0.00155	1	1
Biological Process (BP)	GO:0010467	gene expression	4044	325	280.79	0.00158	1	1
Biological Process (BP)	GO:0034613	cellular protein localization	962	91	66.8	0.00158	0.05013	1
Biological Process (BP)	GO:0032508	DNA duplex unwinding	74	13	5.14	0.00162	0.05843	0.05843
Biological Process (BP)	GO:0030198	extracellular matrix organization	160	22	11.11	0.00163	0.00964	0.00964
Biological Process (BP)	GO:0044743	protein transmembrane import into intracellular organelle	41	9	2.85	0.00169	1	1
Biological Process (BP)	GO:0009144	purine nucleoside triphosphate metabolic process	171	23	11.87	0.00174	0.02735	1
Biological Process (BP)	GO:0006417	regulation of translation	161	22	11.18	0.00177	0.03556	0.46788
Biological Process (BP)	GO:0009141	nucleoside triphosphate metabolic process	192	25	13.33	0.00179	0.02507	1
Biological Process (BP)	GO:0032392	DNA geometric change	75	13	5.21	0.00183	0.0632	0.39424
Biological Process (BP)	GO:0034243	regulation of transcription elongation from RNA polymerase II promoter	20	6	1.39	0.00184	0.00184	0.00184
Biological Process (BP)	GO:0048705	skeletal system morphogenesis	235	29	16.32	0.00187	1	1
Biological Process (BP)	GO:0061448	connective tissue development	193	25	13.4	0.00192	0.02843	0.37639
Biological Process (BP)	GO:0033036	macromolecule localization	1488	132	103.32	0.00195	0.0571	1
Biological Process (BP)	GO:0014866	skeletal myofibril assembly	27	7	1.87	0.00198	1	1
Biological Process (BP)	GO:0000723	telomere maintenance	67	12	4.65	0.00203	0.00203	1
Biological Process (BP)	GO:0032200	telomere organization	67	12	4.65	0.00203	1	1
Biological Process (BP)	GO:0006629	lipid metabolic process	859	82	59.64	0.00206	1	1
Biological Process (BP)	GO:0022613	ribonucleoprotein complex biogenesis	347	39	24.09	0.00206	1	1
Biological Process (BP)	GO:0030239	myofibril assembly	104	16	7.22	0.00214	1	1
Biological Process (BP)	GO:0060429	epithelium development	898	85	62.35	0.00218	0.02587	1
Biological Process (BP)	GO:0033365	protein localization to organelle	293	34	20.34	0.00229	1	1
Biological Process (BP)	GO:0006368	transcription elongation from RNA polymerase II promoter	35	8	2.43	0.0023	1	0.27869
Biological Process (BP)	GO:0048598	embryonic morphogenesis	740	72	51.38	0.00233	0.07405	1
Biological Process (BP)	GO:0022008	neurogenesis	1114	102	77.35	0.00241	1	1
Biological Process (BP)	GO:0048534	hematopoietic or lymphoid organ development	489	51	33.95	0.00242	0.08215	0.53476
Biological Process (BP)	GO:0009059	macromolecule biosynthetic process	3609	291	250.59	0.00243	1	1
Biological Process (BP)	GO:0009259	ribonucleotide metabolic process	351	39	24.37	0.00252	0.059	1
Biological Process (BP)	GO:0007015	actin filament organization	363	40	25.2	0.0026	0.02585	1
Biological Process (BP)	GO:0034248	regulation of cellular amide metabolic process	166	22	11.53	0.00261	0.04776	1
Biological Process (BP)	GO:0055076	transition metal ion homeostasis	69	12	4.79	0.00263	1	0.43141
Biological Process (BP)	GO:0006753	nucleoside phosphate metabolic process	491	51	34.09	0.00263	1	1
Biological Process (BP)	GO:0006928	movement of cell or subcellular component	1270	114	88.18	0.00266	1	1
Biological Process (BP)	GO:0080135	regulation of cellular response to stress	146	20	10.14	0.00271	0.00271	1
Biological Process (BP)	GO:1901880	negative regulation of protein depolymerization	52	10	3.61	0.00273	0.00273	0.00273
Biological Process (BP)	GO:0044260	cellular macromolecule metabolic process	7431	566	515.97	0.00279	1	1
Biological Process (BP)	GO:0048667	cell morphogenesis involved in neuron differentiation	469	49	32.56	0.00281	1	1
Biological Process (BP)	GO:0010927	cellular component assembly involved in morphogenesis	107	16	7.43	0.00287	1	1
Biological Process (BP)	GO:0009150	purine ribonucleotide metabolic process	331	37	22.98	0.00289	0.06945	1
Biological Process (BP)	GO:0048015	phosphatidylinositol-mediated signaling	70	12	4.86	0.00298	0.00298	0.00298
Biological Process (BP)	GO:0006297	nucleotide-excision repair, DNA gap filling	5	3	0.35	0.003	0.003	0.003
Biological Process (BP)	GO:0032239	regulation of nucleobase-containing compound transport	5	3	0.35	0.003	1	1
Biological Process (BP)	GO:0035542	regulation of SNARE complex assembly	5	3	0.35	0.003	0.003	0.003
Biological Process (BP)	GO:0046831	regulation of RNA export from nucleus	5	3	0.35	0.003	0.003	0.003
Biological Process (BP)	GO:0098900	regulation of action potential	5	3	0.35	0.003	0.003	0.003
Biological Process (BP)	GO:0032784	regulation of DNA-templated transcription, elongation	29	7	2.01	0.00309	1	0.47572
Biological Process (BP)	GO:0016070	RNA metabolic process	3544	285	246.07	0.00314	1	1
Biological Process (BP)	GO:0030513	positive regulation of BMP signaling pathway	22	6	1.53	0.00315	0.00315	0.00315
Biological Process (BP)	GO:0072358	cardiovascular system development	531	54	36.87	0.00315	0.04398	0.46509
Biological Process (BP)	GO:0002011	morphogenesis of an epithelial sheet	108	16	7.5	0.00316	0.00316	0.00316
Biological Process (BP)	GO:0045333	cellular respiration	108	16	7.5	0.00316	1	1
Biological Process (BP)	GO:0034645	cellular macromolecule biosynthetic process	3558	286	247.05	0.00316	1	1
Biological Process (BP)	GO:0048747	muscle fiber development	89	14	6.18	0.0032	0.04248	0.0032
Biological Process (BP)	GO:0010970	transport along microtubule	80	13	5.55	0.00331	1	1
Biological Process (BP)	GO:0030030	cell projection organization	962	89	66.8	0.00333	1	1
Biological Process (BP)	GO:0048812	neuron projection morphogenesis	497	51	34.51	0.00337	1	1
Biological Process (BP)	GO:0048858	cell projection morphogenesis	497	51	34.51	0.00337	1	1
Biological Process (BP)	GO:0120039	plasma membrane bounded cell projection morphogenesis	497	51	34.51	0.00337	1	1
Biological Process (BP)	GO:0046822	regulation of nucleocytoplasmic transport	10	4	0.69	0.00346	1	1
Biological Process (BP)	GO:0046486	glycerolipid metabolic process	256	30	17.78	0.00346	0.05009	1
Biological Process (BP)	GO:0051052	regulation of DNA metabolic process	129	18	8.96	0.00353	0.00353	0.05821
Biological Process (BP)	GO:1901564	organonitrogen compound metabolic process	6273	482	435.56	0.00363	1	1
Biological Process (BP)	GO:0051128	regulation of cellular component organization	915	85	63.53	0.00364	1	1
Biological Process (BP)	GO:0015780	nucleotide-sugar transmembrane transport	16	5	1.11	0.00367	1	1
Biological Process (BP)	GO:0001944	vasculature development	523	53	36.31	0.00367	0.05012	0.53501
Biological Process (BP)	GO:0099111	microtubule-based transport	81	13	5.62	0.0037	1	1
Biological Process (BP)	GO:0017038	protein import	100	15	6.94	0.00371	1	0.11943
Biological Process (BP)	GO:0006879	cellular iron ion homeostasis	30	7	2.08	0.00379	0.00379	1
Biological Process (BP)	GO:0120036	plasma membrane bounded cell projection organization	942	87	65.41	0.00385	1	1
Biological Process (BP)	GO:0071705	nitrogen compound transport	1234	110	85.68	0.00389	1	1
Biological Process (BP)	GO:0007399	nervous system development	1726	148	119.84	0.0039	1	1
Biological Process (BP)	GO:0016071	mRNA metabolic process	561	56	38.95	0.00397	1	1
Biological Process (BP)	GO:0006101	citrate metabolic process	38	8	2.64	0.00397	0.00397	0.00397
Biological Process (BP)	GO:0019693	ribose phosphate metabolic process	372	40	25.83	0.00399	0.0764	1
Biological Process (BP)	GO:0015985	energy coupled proton transport, down electrochemical gradient	23	6	1.6	0.00401	1	1
Biological Process (BP)	GO:0015986	ATP synthesis coupled proton transport	23	6	1.6	0.00401	0.00401	0.00401
Biological Process (BP)	GO:0015931	nucleobase-containing compound transport	131	18	9.1	0.00416	1	1
Biological Process (BP)	GO:0033044	regulation of chromosome organization	131	18	9.1	0.00416	0.00416	0.40957
Biological Process (BP)	GO:0043242	negative regulation of protein complex disassembly	55	10	3.82	0.00418	1	1
Biological Process (BP)	GO:1902904	negative regulation of supramolecular fiber organization	73	12	5.07	0.00425	0.00425	0.00425
Biological Process (BP)	GO:1901293	nucleoside phosphate biosynthetic process	305	34	21.18	0.00435	0.10073	1
Biological Process (BP)	GO:0051179	localization	4663	365	323.77	0.00442	1	1
Biological Process (BP)	GO:0030097	hemopoiesis	481	49	33.4	0.0046	1	0.53583
Biological Process (BP)	GO:0060415	muscle tissue morphogenesis	31	7	2.15	0.0046	1	1
Biological Process (BP)	GO:0042254	ribosome biogenesis	239	28	16.59	0.00464	1	1
Biological Process (BP)	GO:0016441	posttranscriptional gene silencing	39	8	2.71	0.0047	1	1
Biological Process (BP)	GO:0035194	posttranscriptional gene silencing by RNA	39	8	2.71	0.0047	1	0.01443
Biological Process (BP)	GO:0072350	tricarboxylic acid metabolic process	39	8	2.71	0.0047	1	0.30141
Biological Process (BP)	GO:0010216	maintenance of DNA methylation	2	2	0.14	0.00482	0.00482	0.00482
Biological Process (BP)	GO:0030205	dermatan sulfate metabolic process	2	2	0.14	0.00482	0.00482	0.00482
Biological Process (BP)	GO:0034421	post-translational protein acetylation	2	2	0.14	0.00482	0.00482	0.00482
Biological Process (BP)	GO:0035977	protein deglycosylation involved in glycoprotein catabolic process	2	2	0.14	0.00482	1	1
Biological Process (BP)	GO:0036507	protein demannosylation	2	2	0.14	0.00482	1	1
Biological Process (BP)	GO:0036508	protein alpha-1,2-demannosylation	2	2	0.14	0.00482	1	1
Biological Process (BP)	GO:0042726	flavin-containing compound metabolic process	2	2	0.14	0.00482	1	1
Biological Process (BP)	GO:0042727	flavin-containing compound biosynthetic process	2	2	0.14	0.00482	0.00482	0.06939
Biological Process (BP)	GO:0097466	ubiquitin-dependent glycoprotein ERAD pathway	2	2	0.14	0.00482	1	1
Biological Process (BP)	GO:1904382	mannose trimming involved in glycoprotein ERAD pathway	2	2	0.14	0.00482	0.00482	0.00482
Biological Process (BP)	GO:1904587	response to glycoprotein	2	2	0.14	0.00482	1	1
Biological Process (BP)	GO:0002098	tRNA wobble uridine modification	17	5	1.18	0.0049	0.0049	0.0049
Biological Process (BP)	GO:0032959	inositol trisphosphate biosynthetic process	17	5	1.18	0.0049	0.0049	0.0049
Biological Process (BP)	GO:0048885	neuromast deposition	17	5	1.18	0.0049	0.0049	0.0049
Biological Process (BP)	GO:0022607	cellular component assembly	1698	145	117.9	0.00494	0.03831	1
Biological Process (BP)	GO:0048739	cardiac muscle fiber development	11	4	0.76	0.00514	0.00514	1
Biological Process (BP)	GO:0055072	iron ion homeostasis	48	9	3.33	0.00522	1	0.54562
Biological Process (BP)	GO:0048017	inositol lipid-mediated signaling	75	12	5.21	0.00531	1	0.54534
Biological Process (BP)	GO:0007507	heart development	545	54	37.84	0.00536	0.08464	1
Biological Process (BP)	GO:0008104	protein localization	1222	108	84.85	0.00544	0.08627	1
Biological Process (BP)	GO:0006023	aminoglycan biosynthetic process	32	7	2.22	0.00555	1	1
Biological Process (BP)	GO:0009117	nucleotide metabolic process	486	49	33.75	0.00559	0.0736	1
Biological Process (BP)	GO:0043603	cellular amide metabolic process	805	75	55.89	0.00566	0.05415	1
Biological Process (BP)	GO:0006086	acetyl-CoA biosynthetic process from pyruvate	6	3	0.42	0.0057	0.0057	1
Biological Process (BP)	GO:0006309	apoptotic DNA fragmentation	6	3	0.42	0.0057	0.0057	0.0057
Biological Process (BP)	GO:0006921	cellular component disassembly involved in execution phase of apoptosis	6	3	0.42	0.0057	1	1
Biological Process (BP)	GO:0007016	cytoskeletal anchoring at plasma membrane	6	3	0.42	0.0057	0.0057	0.0057
Biological Process (BP)	GO:0030204	chondroitin sulfate metabolic process	6	3	0.42	0.0057	0.0057	1
Biological Process (BP)	GO:0030262	apoptotic nuclear changes	6	3	0.42	0.0057	1	1
Biological Process (BP)	GO:0045638	negative regulation of myeloid cell differentiation	6	3	0.42	0.0057	0.0057	0.04179
Biological Process (BP)	GO:0055086	nucleobase-containing small molecule metabolic process	571	56	39.65	0.00571	1	1
Biological Process (BP)	GO:0002244	hematopoietic progenitor cell differentiation	125	17	8.68	0.00584	0.00584	0.01984
Biological Process (BP)	GO:0045184	establishment of protein localization	957	87	66.45	0.00585	0.0678	1
Biological Process (BP)	GO:1904888	cranial skeletal system development	222	26	15.41	0.00624	1	0.00624
Biological Process (BP)	GO:0045047	protein targeting to ER	25	6	1.74	0.00625	0.00625	0.01559
Biological Process (BP)	GO:0072599	establishment of protein localization to endoplasmic reticulum	25	6	1.74	0.00625	1	1
Biological Process (BP)	GO:0002097	tRNA wobble base modification	18	5	1.25	0.0064	1	1
Biological Process (BP)	GO:0044242	cellular lipid catabolic process	106	15	7.36	0.00645	1	1
Biological Process (BP)	GO:0030182	neuron differentiation	948	86	65.82	0.00645	1	1
Biological Process (BP)	GO:0034440	lipid oxidation	41	8	2.85	0.00646	1	0.00646
Biological Process (BP)	GO:0001667	ameboidal-type cell migration	245	28	17.01	0.00651	0.00651	0.08179
Biological Process (BP)	GO:0003422	growth plate cartilage morphogenesis	33	7	2.29	0.00663	0.00663	1
Biological Process (BP)	GO:0019395	fatty acid oxidation	33	7	2.29	0.00663	0.00663	0.30151
Biological Process (BP)	GO:0035195	gene silencing by miRNA	33	7	2.29	0.00663	0.00663	1
Biological Process (BP)	GO:0009260	ribonucleotide biosynthetic process	212	25	14.72	0.00663	1	1
Biological Process (BP)	GO:0022904	respiratory electron transport chain	68	11	4.72	0.00685	0.00685	0.04183
Biological Process (BP)	GO:0006354	DNA-templated transcription, elongation	50	9	3.47	0.00689	1	1
Biological Process (BP)	GO:0007018	microtubule-based movement	224	26	15.55	0.007	1	0.29467
Biological Process (BP)	GO:0006875	cellular metal ion homeostasis	350	37	24.3	0.00715	1	1
Biological Process (BP)	GO:0048701	embryonic cranial skeleton morphogenesis	170	21	11.8	0.00729	0.00729	0.50067
Biological Process (BP)	GO:0008089	anterograde axonal transport	12	4	0.83	0.00729	0.00729	0.00729
Biological Process (BP)	GO:0016203	muscle attachment	12	4	0.83	0.00729	0.00729	0.00729
Biological Process (BP)	GO:0016556	mRNA modification	12	4	0.83	0.00729	0.00729	0.00729
Biological Process (BP)	GO:0051494	negative regulation of cytoskeleton organization	78	12	5.42	0.0073	0.0073	1
Biological Process (BP)	GO:0010639	negative regulation of organelle organization	149	19	10.35	0.00745	1	1
Biological Process (BP)	GO:0005977	glycogen metabolic process	42	8	2.92	0.0075	0.0075	0.0075
Biological Process (BP)	GO:0006073	cellular glucan metabolic process	42	8	2.92	0.0075	1	1
Biological Process (BP)	GO:0007006	mitochondrial membrane organization	42	8	2.92	0.0075	0.0075	1
Biological Process (BP)	GO:0034250	positive regulation of cellular amide metabolic process	42	8	2.92	0.0075	1	1
Biological Process (BP)	GO:0044042	glucan metabolic process	42	8	2.92	0.0075	1	1
Biological Process (BP)	GO:0045727	positive regulation of translation	42	8	2.92	0.0075	0.0075	0.02148
Biological Process (BP)	GO:0006403	RNA localization	88	13	6.11	0.00756	0.06061	1
Biological Process (BP)	GO:0008088	axo-dendritic transport	26	6	1.81	0.00765	1	0.34998
Biological Process (BP)	GO:0055008	cardiac muscle tissue morphogenesis	26	6	1.81	0.00765	0.00765	1
Biological Process (BP)	GO:0007005	mitochondrion organization	237	27	16.46	0.00775	0.08276	1
Biological Process (BP)	GO:1901264	carbohydrate derivative transport	60	10	4.17	0.00787	0.10428	1
Biological Process (BP)	GO:0006820	anion transport	484	48	33.61	0.00816	0.00816	1
Biological Process (BP)	GO:0006515	protein quality control for misfolded or incompletely synthesized proteins	19	5	1.32	0.0082	0.0082	0.0082
Biological Process (BP)	GO:0032957	inositol trisphosphate metabolic process	19	5	1.32	0.0082	1	1
Biological Process (BP)	GO:0009127	purine nucleoside monophosphate biosynthetic process	109	15	7.57	0.00832	1	1
Biological Process (BP)	GO:0009168	purine ribonucleoside monophosphate biosynthetic process	109	15	7.57	0.00832	1	1
Biological Process (BP)	GO:0043604	amide biosynthetic process	607	58	42.15	0.00844	0.09395	1
Biological Process (BP)	GO:0040007	growth	425	43	29.51	0.00849	0.05082	1
Biological Process (BP)	GO:0001510	RNA methylation	70	11	4.86	0.00853	0.00853	0.02018
Biological Process (BP)	GO:0048589	developmental growth	402	41	27.91	0.00878	0.05428	1
Biological Process (BP)	GO:0046390	ribose phosphate biosynthetic process	217	25	15.07	0.00883	1	1
Biological Process (BP)	GO:0009152	purine ribonucleotide biosynthetic process	195	23	13.54	0.00892	1	1
Biological Process (BP)	GO:0003416	endochondral bone growth	35	7	2.43	0.00924	1	1
Biological Process (BP)	GO:0003417	growth plate cartilage development	35	7	2.43	0.00924	1	1
Biological Process (BP)	GO:0008630	intrinsic apoptotic signaling pathway in response to DNA damage	35	7	2.43	0.00924	0.00924	0.02782
Biological Process (BP)	GO:0007632	visual behavior	27	6	1.87	0.00927	0.00927	0.00927
Biological Process (BP)	GO:0042073	intraciliary transport	27	6	1.87	0.00927	0.00927	0.00927
Biological Process (BP)	GO:0031032	actomyosin structure organization	163	20	11.32	0.00933	1	1
Biological Process (BP)	GO:0006950	response to stress	1783	149	123.8	0.00936	1	1
Biological Process (BP)	GO:0015031	protein transport	937	84	65.06	0.00942	0.09692	1
Biological Process (BP)	GO:0018342	protein prenylation	7	3	0.49	0.00946	0.00946	0.00946
Biological Process (BP)	GO:0032467	positive regulation of cytokinesis	7	3	0.49	0.00946	0.00946	0.00946
Biological Process (BP)	GO:0061959	response to (R)-carnitine	7	3	0.49	0.00946	0.00946	0.00946
Biological Process (BP)	GO:0070586	cell-cell adhesion involved in gastrulation	7	3	0.49	0.00946	0.00946	0.00946
Biological Process (BP)	GO:0097354	prenylation	7	3	0.49	0.00946	1	1
Biological Process (BP)	GO:1903053	regulation of extracellular matrix organization	7	3	0.49	0.00946	0.00946	1
Biological Process (BP)	GO:0006163	purine nucleotide metabolic process	357	37	24.79	0.00969	1	1
Biological Process (BP)	GO:0001945	lymph vessel development	62	10	4.3	0.0099	1	1
Biological Process (BP)	GO:1901879	regulation of protein depolymerization	62	10	4.3	0.0099	1	1
Biological Process (BP)	GO:0030241	skeletal muscle myosin thick filament assembly	13	4	0.9	0.00996	0.00996	0.00996
Biological Process (BP)	GO:0090481	pyrimidine nucleotide-sugar transmembrane transport	13	4	0.9	0.00996	0.00996	0.00996
Biological Process (BP)	GO:0009062	fatty acid catabolic process	44	8	3.06	0.00997	0.00997	0.00997
Biological Process (BP)	GO:0048699	generation of neurons	1029	91	71.45	0.01003	1	1
Biological Process (BP)	GO:0031047	gene silencing by RNA	53	9	3.68	0.01012	1	1
Biological Process (BP)	GO:0009100	glycoprotein metabolic process	323	34	22.43	0.01023	0.07159	1
Biological Process (BP)	GO:0001966	thigmotaxis	20	5	1.39	0.01032	0.01032	0.01032
Biological Process (BP)	GO:0006536	glutamate metabolic process	20	5	1.39	0.01032	0.01032	0.01032
Biological Process (BP)	GO:0065008	regulation of biological quality	2175	178	151.02	0.01039	1	1
Biological Process (BP)	GO:0006099	tricarboxylic acid cycle	36	7	2.5	0.0108	0.0108	1
Biological Process (BP)	GO:0098868	bone growth	36	7	2.5	0.0108	1	1
Biological Process (BP)	GO:0000075	cell cycle checkpoint	82	12	5.69	0.0108	0.0108	0.05562
Biological Process (BP)	GO:0046834	lipid phosphorylation	82	12	5.69	0.0108	0.0108	0.0108
Biological Process (BP)	GO:0022616	DNA strand elongation	28	6	1.94	0.01112	0.01112	0.02648
Biological Process (BP)	GO:0051568	histone H3-K4 methylation	28	6	1.94	0.01112	0.01112	1
Biological Process (BP)	GO:0045786	negative regulation of cell cycle	155	19	10.76	0.01119	0.01119	1
Biological Process (BP)	GO:0009165	nucleotide biosynthetic process	302	32	20.97	0.01137	1	1
Biological Process (BP)	GO:0006112	energy reserve metabolic process	45	8	3.12	0.0114	1	1
Biological Process (BP)	GO:0042398	cellular modified amino acid biosynthetic process	45	8	3.12	0.0114	0.0114	1
Biological Process (BP)	GO:0055065	metal ion homeostasis	409	41	28.4	0.01157	1	1
Biological Process (BP)	GO:0006754	ATP biosynthetic process	73	11	5.07	0.01161	1	1
Biological Process (BP)	GO:0043244	regulation of protein complex disassembly	73	11	5.07	0.01161	1	1
Biological Process (BP)	GO:0034622	cellular protein-containing complex assembly	717	66	49.78	0.01162	0.06509	1
Biological Process (BP)	GO:0090287	regulation of cellular response to growth factor stimulus	145	18	10.07	0.01177	1	1
Biological Process (BP)	GO:0051129	negative regulation of cellular component organization	211	24	14.65	0.01178	1	1
Biological Process (BP)	GO:0051146	striated muscle cell differentiation	223	25	15.48	0.01224	1	1
Biological Process (BP)	GO:0070972	protein localization to endoplasmic reticulum	37	7	2.57	0.01254	1	1
Biological Process (BP)	GO:0048704	embryonic skeletal system morphogenesis	179	21	12.43	0.01278	1	1
Biological Process (BP)	GO:0000466	maturation of 5.8S rRNA from tricistronic rRNA transcript (SSU-rRNA, 5.8S rRNA, LSU-rRNA)	21	5	1.46	0.01278	0.01278	0.01278
Biological Process (BP)	GO:0006084	acetyl-CoA metabolic process	21	5	1.46	0.01278	1	1
Biological Process (BP)	GO:0001568	blood vessel development	448	44	31.11	0.01283	0.01283	0.53536
Biological Process (BP)	GO:0009156	ribonucleoside monophosphate biosynthetic process	125	16	8.68	0.01287	1	1
Biological Process (BP)	GO:0015849	organic acid transport	213	24	14.79	0.01312	0.01312	1
Biological Process (BP)	GO:0046942	carboxylic acid transport	213	24	14.79	0.01312	0.01312	1
Biological Process (BP)	GO:0033043	regulation of organelle organization	559	53	38.81	0.01314	1	1
Biological Process (BP)	GO:0032968	positive regulation of transcription elongation from RNA polymerase II promoter	14	4	0.97	0.01319	0.01319	1
Biological Process (BP)	GO:0030201	heparan sulfate proteoglycan metabolic process	29	6	2.01	0.01322	0.01322	0.01322
Biological Process (BP)	GO:0008610	lipid biosynthetic process	353	36	24.51	0.01342	0.10201	1
Biological Process (BP)	GO:1901342	regulation of vasculature development	105	14	7.29	0.01377	0.01377	0.26688
Biological Process (BP)	GO:0001514	selenocysteine incorporation	3	2	0.21	0.01379	0.01379	0.01379
Biological Process (BP)	GO:0006451	translational readthrough	3	2	0.21	0.01379	0.01379	1
Biological Process (BP)	GO:0008611	ether lipid biosynthetic process	3	2	0.21	0.01379	0.01379	0.01379
Biological Process (BP)	GO:0035513	oxidative RNA demethylation	3	2	0.21	0.01379	0.01379	1
Biological Process (BP)	GO:0035553	oxidative single-stranded RNA demethylation	3	2	0.21	0.01379	0.01379	0.01379
Biological Process (BP)	GO:0046485	ether lipid metabolic process	3	2	0.21	0.01379	0.01379	1
Biological Process (BP)	GO:0046504	glycerol ether biosynthetic process	3	2	0.21	0.01379	0.01379	1
Biological Process (BP)	GO:0050655	dermatan sulfate proteoglycan metabolic process	3	2	0.21	0.01379	1	1
Biological Process (BP)	GO:0051574	positive regulation of histone H3-K9 methylation	3	2	0.21	0.01379	0.01379	0.01379
Biological Process (BP)	GO:0061031	endodermal digestive tract morphogenesis	3	2	0.21	0.01379	0.01379	0.01379
Biological Process (BP)	GO:0061316	canonical Wnt signaling pathway involved in heart development	3	2	0.21	0.01379	0.01379	0.06939
Biological Process (BP)	GO:0070650	actin filament bundle distribution	3	2	0.21	0.01379	0.01379	0.01379
Biological Process (BP)	GO:0070914	UV-damage excision repair	3	2	0.21	0.01379	0.01379	0.01379
Biological Process (BP)	GO:0071498	cellular response to fluid shear stress	3	2	0.21	0.01379	0.01379	1
Biological Process (BP)	GO:0071691	cardiac muscle thin filament assembly	3	2	0.21	0.01379	0.01379	1
Biological Process (BP)	GO:0097039	protein linear polyubiquitination	3	2	0.21	0.01379	0.01379	0.01379
Biological Process (BP)	GO:0098957	anterograde axonal transport of mitochondrion	3	2	0.21	0.01379	0.01379	1
Biological Process (BP)	GO:1901503	ether biosynthetic process	3	2	0.21	0.01379	0.01379	1
Biological Process (BP)	GO:1902038	positive regulation of hematopoietic stem cell differentiation	3	2	0.21	0.01379	0.01379	0.01379
Biological Process (BP)	GO:0015833	peptide transport	953	84	66.17	0.01404	1	1
Biological Process (BP)	GO:0009124	nucleoside monophosphate biosynthetic process	137	17	9.51	0.01414	1	1
Biological Process (BP)	GO:0051261	protein depolymerization	85	12	5.9	0.01419	1	1
Biological Process (BP)	GO:0006882	cellular zinc ion homeostasis	8	3	0.56	0.01436	0.01436	1
Biological Process (BP)	GO:0032042	mitochondrial DNA metabolic process	8	3	0.56	0.01436	0.01436	0.01436
Biological Process (BP)	GO:0044030	regulation of DNA methylation	8	3	0.56	0.01436	0.01436	1
Biological Process (BP)	GO:0050908	detection of light stimulus involved in visual perception	8	3	0.56	0.01436	0.01436	0.01436
Biological Process (BP)	GO:0050962	detection of light stimulus involved in sensory perception	8	3	0.56	0.01436	0.01436	1
Biological Process (BP)	GO:0055069	zinc ion homeostasis	8	3	0.56	0.01436	0.01436	1
Biological Process (BP)	GO:0061055	myotome development	8	3	0.56	0.01436	0.01436	0.01436
Biological Process (BP)	GO:0070584	mitochondrion morphogenesis	8	3	0.56	0.01436	0.01436	0.01436
Biological Process (BP)	GO:0033866	nucleoside bisphosphate biosynthetic process	38	7	2.64	0.01448	1	1
Biological Process (BP)	GO:0034030	ribonucleoside bisphosphate biosynthetic process	38	7	2.64	0.01448	1	1
Biological Process (BP)	GO:0034033	purine nucleoside bisphosphate biosynthetic process	38	7	2.64	0.01448	1	1
Biological Process (BP)	GO:0040011	locomotion	1071	93	74.36	0.01467	1	1
Biological Process (BP)	GO:0051234	establishment of localization	3722	290	258.43	0.01475	1	1
Biological Process (BP)	GO:0022900	electron transport chain	127	16	8.82	0.01483	1	1
Biological Process (BP)	GO:0034976	response to endoplasmic reticulum stress	138	17	9.58	0.01512	0.05007	0.29383
Biological Process (BP)	GO:0046488	phosphatidylinositol metabolic process	160	19	11.11	0.01534	1	1
Biological Process (BP)	GO:0009145	purine nucleoside triphosphate biosynthetic process	86	12	5.97	0.01548	1	1
Biological Process (BP)	GO:0009206	purine ribonucleoside triphosphate biosynthetic process	86	12	5.97	0.01548	1	1
Biological Process (BP)	GO:0031100	animal organ regeneration	22	5	1.53	0.01562	0.01562	0.01562
Biological Process (BP)	GO:0051781	positive regulation of cell division	22	5	1.53	0.01562	1	1
Biological Process (BP)	GO:0090305	nucleic acid phosphodiester bond hydrolysis	228	25	15.83	0.01582	0.05778	0.38413
Biological Process (BP)	GO:0042886	amide transport	984	86	68.32	0.01589	1	1
Biological Process (BP)	GO:0060538	skeletal muscle organ development	139	17	9.65	0.01615	0.10167	1
Biological Process (BP)	GO:0006650	glycerophospholipid metabolic process	217	24	15.07	0.01617	1	1
Biological Process (BP)	GO:0006289	nucleotide-excision repair	48	8	3.33	0.01662	1	0.51209
Biological Process (BP)	GO:0030166	proteoglycan biosynthetic process	48	8	3.33	0.01662	0.01662	0.01662
Biological Process (BP)	GO:0000724	double-strand break repair via homologous recombination	77	11	5.35	0.01696	0.01696	0.01696
Biological Process (BP)	GO:0000725	recombinational repair	77	11	5.35	0.01696	0.01696	1
Biological Process (BP)	GO:0031033	myosin filament organization	15	4	1.04	0.01702	1	1
Biological Process (BP)	GO:0031034	myosin filament assembly	15	4	1.04	0.01702	1	1
Biological Process (BP)	GO:0050650	chondroitin sulfate proteoglycan biosynthetic process	15	4	1.04	0.01702	0.01702	1
Biological Process (BP)	GO:0061014	positive regulation of mRNA catabolic process	15	4	1.04	0.01702	0.01702	0.07996
Biological Process (BP)	GO:0071688	striated muscle myosin thick filament assembly	15	4	1.04	0.01702	1	1
Biological Process (BP)	GO:0030029	actin filament-based process	630	58	43.74	0.01712	1	1
Biological Process (BP)	GO:0032984	protein-containing complex disassembly	151	18	10.48	0.01732	1	1
Biological Process (BP)	GO:0030258	lipid modification	207	23	14.37	0.01738	1	1
Biological Process (BP)	GO:0048706	embryonic skeletal system development	207	23	14.37	0.01738	1	1
Biological Process (BP)	GO:0006810	transport	3668	285	254.68	0.01777	1	1
Biological Process (BP)	GO:0009201	ribonucleoside triphosphate biosynthetic process	98	13	6.8	0.0179	1	1
Biological Process (BP)	GO:0001508	action potential	31	6	2.15	0.01821	1	1
Biological Process (BP)	GO:0006631	fatty acid metabolic process	163	19	11.32	0.01836	1	1
Biological Process (BP)	GO:0006119	oxidative phosphorylation	68	10	4.72	0.01843	0.01843	0.54571
Biological Process (BP)	GO:1990542	mitochondrial transmembrane transport	68	10	4.72	0.01843	0.01843	0.01843
Biological Process (BP)	GO:0050657	nucleic acid transport	78	11	5.42	0.01854	1	1
Biological Process (BP)	GO:0050658	RNA transport	78	11	5.42	0.01854	1	1
Biological Process (BP)	GO:0051236	establishment of RNA localization	78	11	5.42	0.01854	1	1
Biological Process (BP)	GO:0043624	cellular protein complex disassembly	109	14	7.57	0.01864	1	1
Biological Process (BP)	GO:0010243	response to organonitrogen compound	290	30	20.14	0.01884	1	1
Biological Process (BP)	GO:0035845	photoreceptor cell outer segment organization	23	5	1.6	0.01884	0.01884	0.01884
Biological Process (BP)	GO:0060351	cartilage development involved in endochondral bone morphogenesis	40	7	2.78	0.01897	1	1
Biological Process (BP)	GO:0070988	demethylation	40	7	2.78	0.01897	0.01897	1
Biological Process (BP)	GO:0061053	somite development	153	18	10.62	0.01957	0.01957	0.12514
Biological Process (BP)	GO:0072329	monocarboxylic acid catabolic process	59	9	4.1	0.01981	1	1
Biological Process (BP)	GO:0010629	negative regulation of gene expression	750	67	52.08	0.02021	1	1
Biological Process (BP)	GO:0060218	hematopoietic stem cell differentiation	79	11	5.49	0.02024	0.02024	1
Biological Process (BP)	GO:0046854	phosphatidylinositol phosphorylation	69	10	4.79	0.02026	0.02026	0.39479
Biological Process (BP)	GO:0000478	endonucleolytic cleavage involved in rRNA processing	9	3	0.62	0.02044	0.02044	1
Biological Process (BP)	GO:0000479	endonucleolytic cleavage of tricistronic rRNA transcript (SSU-rRNA, 5.8S rRNA, LSU-rRNA)	9	3	0.62	0.02044	0.02044	0.02044
Biological Process (BP)	GO:0007026	negative regulation of microtubule depolymerization	9	3	0.62	0.02044	0.02044	1
Biological Process (BP)	GO:0018196	peptidyl-asparagine modification	9	3	0.62	0.02044	0.02044	0.02044
Biological Process (BP)	GO:0031111	negative regulation of microtubule polymerization or depolymerization	9	3	0.62	0.02044	0.02044	1
Biological Process (BP)	GO:0006913	nucleocytoplasmic transport	121	15	8.4	0.02049	1	1
Biological Process (BP)	GO:0051169	nuclear transport	121	15	8.4	0.02049	1	1
Biological Process (BP)	GO:0006793	phosphorus metabolic process	2829	223	196.43	0.02058	1	1
Biological Process (BP)	GO:0006518	peptide metabolic process	624	57	43.33	0.02065	0.08928	1
Biological Process (BP)	GO:0098656	anion transmembrane transport	257	27	17.84	0.02084	0.02084	1
Biological Process (BP)	GO:0007626	locomotory behavior	100	13	6.94	0.02086	0.02086	0.02086
Biological Process (BP)	GO:0030901	midbrain development	32	6	2.22	0.02113	0.02113	0.06024
Biological Process (BP)	GO:0006312	mitotic recombination	16	4	1.11	0.02147	0.02147	0.05648
Biological Process (BP)	GO:0010632	regulation of epithelial cell migration	16	4	1.11	0.02147	0.02147	0.13388
Biological Process (BP)	GO:0031060	regulation of histone methylation	16	4	1.11	0.02147	0.02147	1
Biological Process (BP)	GO:0035196	production of miRNAs involved in gene silencing by miRNA	16	4	1.11	0.02147	0.02147	1
Biological Process (BP)	GO:0035493	SNARE complex assembly	16	4	1.11	0.02147	1	0.54631
Biological Process (BP)	GO:0048538	thymus development	16	4	1.11	0.02147	0.02147	0.02147
Biological Process (BP)	GO:0043542	endothelial cell migration	41	7	2.85	0.02154	0.02154	0.09104
Biological Process (BP)	GO:0045185	maintenance of protein location	41	7	2.85	0.02154	1	1
Biological Process (BP)	GO:0090504	epiboly	90	12	6.25	0.02156	0.02156	1
Biological Process (BP)	GO:0043933	protein-containing complex subunit organization	1050	90	72.91	0.0218	1	1
Biological Process (BP)	GO:0009064	glutamine family amino acid metabolic process	60	9	4.17	0.02192	0.02192	1
Biological Process (BP)	GO:0006644	phospholipid metabolic process	294	30	20.41	0.02229	1	1
Biological Process (BP)	GO:0001525	angiogenesis	318	32	22.08	0.02239	0.02239	0.17712
Biological Process (BP)	GO:0000469	cleavage involved in rRNA processing	24	5	1.67	0.02247	0.02247	1
Biological Process (BP)	GO:0006275	regulation of DNA replication	24	5	1.67	0.02247	0.02247	1
Biological Process (BP)	GO:0035384	thioester biosynthetic process	24	5	1.67	0.02247	1	1
Biological Process (BP)	GO:0071616	acyl-CoA biosynthetic process	24	5	1.67	0.02247	1	1
Biological Process (BP)	GO:0000819	sister chromatid segregation	112	14	7.78	0.02308	0.02308	0.1198
Biological Process (BP)	GO:0007369	gastrulation	283	29	19.65	0.02312	0.06908	0.1547
Biological Process (BP)	GO:0009628	response to abiotic stimulus	404	39	28.05	0.02335	0.09819	1
Biological Process (BP)	GO:0017148	negative regulation of translation	51	8	3.54	0.02337	0.02337	0.15204
Biological Process (BP)	GO:0030042	actin filament depolymerization	51	8	3.54	0.02337	0.02337	0.43685
Biological Process (BP)	GO:0099518	vesicle cytoskeletal trafficking	51	8	3.54	0.02337	0.02337	0.04206
Biological Process (BP)	GO:0002521	leukocyte differentiation	102	13	7.08	0.02418	0.02418	0.13933
Biological Process (BP)	GO:0006839	mitochondrial transport	102	13	7.08	0.02418	0.02418	1
Biological Process (BP)	GO:0009142	nucleoside triphosphate biosynthetic process	102	13	7.08	0.02418	1	1
Biological Process (BP)	GO:0051783	regulation of nuclear division	61	9	4.24	0.02418	0.02418	1
Biological Process (BP)	GO:0060349	bone morphogenesis	61	9	4.24	0.02418	1	1
Biological Process (BP)	GO:0097193	intrinsic apoptotic signaling pathway	61	9	4.24	0.02418	1	1
Biological Process (BP)	GO:0043044	ATP-dependent chromatin remodeling	42	7	2.92	0.02435	0.02435	0.02435
Biological Process (BP)	GO:0032958	inositol phosphate biosynthetic process	33	6	2.29	0.02435	1	1
Biological Process (BP)	GO:0033047	regulation of mitotic sister chromatid segregation	33	6	2.29	0.02435	0.02435	1
Biological Process (BP)	GO:0060840	artery development	33	6	2.29	0.02435	0.02435	0.17506
Biological Process (BP)	GO:1903047	mitotic cell cycle process	333	33	23.12	0.02511	0.02511	1
Biological Process (BP)	GO:0016054	organic acid catabolic process	169	19	11.73	0.02574	1	1
Biological Process (BP)	GO:0046395	carboxylic acid catabolic process	169	19	11.73	0.02574	1	1
Biological Process (BP)	GO:0043648	dicarboxylic acid metabolic process	52	8	3.61	0.026	0.026	1
Biological Process (BP)	GO:0016049	cell growth	158	18	10.97	0.02615	0.02615	0.05288
Biological Process (BP)	GO:0000710	meiotic mismatch repair	4	2	0.28	0.02631	0.02631	0.02631
Biological Process (BP)	GO:0003382	epithelial cell morphogenesis	4	2	0.28	0.02631	0.02631	0.02631
Biological Process (BP)	GO:0003428	chondrocyte intercalation involved in growth plate cartilage morphogenesis	4	2	0.28	0.02631	0.02631	1
Biological Process (BP)	GO:0006750	glutathione biosynthetic process	4	2	0.28	0.02631	0.02631	0.02631
Biological Process (BP)	GO:0006848	pyruvate transport	4	2	0.28	0.02631	0.02631	1
Biological Process (BP)	GO:0010882	regulation of cardiac muscle contraction by calcium ion signaling	4	2	0.28	0.02631	0.02631	0.02631
Biological Process (BP)	GO:0032241	positive regulation of nucleobase-containing compound transport	4	2	0.28	0.02631	0.02631	1
Biological Process (BP)	GO:0034975	protein folding in endoplasmic reticulum	4	2	0.28	0.02631	0.02631	1
Biological Process (BP)	GO:0035124	embryonic caudal fin morphogenesis	4	2	0.28	0.02631	0.02631	0.02631
Biological Process (BP)	GO:0042776	mitochondrial ATP synthesis coupled proton transport	4	2	0.28	0.02631	0.02631	1
Biological Process (BP)	GO:0045053	protein retention in Golgi apparatus	4	2	0.28	0.02631	0.02631	0.02631
Biological Process (BP)	GO:0046824	positive regulation of nucleocytoplasmic transport	4	2	0.28	0.02631	0.02631	1
Biological Process (BP)	GO:0046833	positive regulation of RNA export from nucleus	4	2	0.28	0.02631	0.02631	1
Biological Process (BP)	GO:0051095	regulation of helicase activity	4	2	0.28	0.02631	0.02631	0.19407
Biological Process (BP)	GO:0060842	arterial endothelial cell differentiation	4	2	0.28	0.02631	0.02631	0.13398
Biological Process (BP)	GO:0071260	cellular response to mechanical stimulus	4	2	0.28	0.02631	0.02631	0.02631
Biological Process (BP)	GO:0071578	zinc ion import across plasma membrane	4	2	0.28	0.02631	0.02631	0.02631
Biological Process (BP)	GO:0090646	mitochondrial tRNA processing	4	2	0.28	0.02631	0.02631	0.19407
Biological Process (BP)	GO:0098501	polynucleotide dephosphorylation	4	2	0.28	0.02631	0.02631	0.13398
Biological Process (BP)	GO:1901475	pyruvate transmembrane transport	4	2	0.28	0.02631	0.02631	0.02631
Biological Process (BP)	GO:1990481	mRNA pseudouridine synthesis	4	2	0.28	0.02631	0.02631	1
Biological Process (BP)	GO:0031098	stress-activated protein kinase signaling cascade	114	14	7.92	0.02644	0.02644	0.14436
Biological Process (BP)	GO:0010557	positive regulation of macromolecule biosynthetic process	851	74	59.09	0.02648	0.0917	1
Biological Process (BP)	GO:0044272	sulfur compound biosynthetic process	72	10	5	0.02653	1	1
Biological Process (BP)	GO:0006271	DNA strand elongation involved in DNA replication	25	5	1.74	0.02653	0.02653	1
Biological Process (BP)	GO:0006305	DNA alkylation	25	5	1.74	0.02653	0.02653	1
Biological Process (BP)	GO:0006306	DNA methylation	25	5	1.74	0.02653	0.02653	1
Biological Process (BP)	GO:0006614	SRP-dependent cotranslational protein targeting to membrane	17	4	1.18	0.02657	0.02657	1
Biological Process (BP)	GO:0061386	closure of optic fissure	17	4	1.18	0.02657	0.02657	1
Biological Process (BP)	GO:0007093	mitotic cell cycle checkpoint	62	9	4.3	0.02661	0.02661	1
Biological Process (BP)	GO:0044271	cellular nitrogen compound biosynthetic process	3592	277	249.41	0.02689	1	1
Biological Process (BP)	GO:0006164	purine nucleotide biosynthetic process	216	23	15	0.02712	1	1
Biological Process (BP)	GO:0030834	regulation of actin filament depolymerization	43	7	2.99	0.0274	0.0274	1
Biological Process (BP)	GO:0030835	negative regulation of actin filament depolymerization	43	7	2.99	0.0274	0.0274	1
Biological Process (BP)	GO:0072657	protein localization to membrane	228	24	15.83	0.02752	0.02752	1
Biological Process (BP)	GO:0000002	mitochondrial genome maintenance	10	3	0.69	0.02771	0.02771	1
Biological Process (BP)	GO:0016445	somatic diversification of immunoglobulins	10	3	0.69	0.02771	0.02771	0.30193
Biological Process (BP)	GO:0016447	somatic recombination of immunoglobulin gene segments	10	3	0.69	0.02771	0.02771	1
Biological Process (BP)	GO:0034644	cellular response to UV	10	3	0.69	0.02771	0.02771	1
Biological Process (BP)	GO:0045022	early endosome to late endosome transport	10	3	0.69	0.02771	0.02771	0.02771
Biological Process (BP)	GO:0048311	mitochondrion distribution	10	3	0.69	0.02771	0.02771	0.02771
Biological Process (BP)	GO:0061383	trabecula morphogenesis	10	3	0.69	0.02771	0.02771	1
Biological Process (BP)	GO:0061384	heart trabecula morphogenesis	10	3	0.69	0.02771	0.02771	0.02771
Biological Process (BP)	GO:0098927	vesicle-mediated transport between endosomal compartments	10	3	0.69	0.02771	0.02771	1
Biological Process (BP)	GO:0031056	regulation of histone modification	34	6	2.36	0.02789	0.02789	1
Biological Process (BP)	GO:0030003	cellular cation homeostasis	397	38	27.57	0.02797	1	1
Biological Process (BP)	GO:0032868	response to insulin	83	11	5.76	0.02816	0.02816	0.05218
Biological Process (BP)	GO:0048568	embryonic organ development	585	53	40.62	0.02848	1	1
Biological Process (BP)	GO:0010631	epithelial cell migration	53	8	3.68	0.02882	0.02882	1
Biological Process (BP)	GO:0009060	aerobic respiration	63	9	4.37	0.0292	0.0292	1
Biological Process (BP)	GO:0044087	regulation of cellular component biogenesis	325	32	22.57	0.02929	0.08432	1
Biological Process (BP)	GO:0006796	phosphate-containing compound metabolic process	2803	219	194.62	0.03003	1	1
Biological Process (BP)	GO:0043043	peptide biosynthetic process	524	48	36.38	0.03022	1	1
Biological Process (BP)	GO:0048514	blood vessel morphogenesis	387	37	26.87	0.03024	0.03024	1
Biological Process (BP)	GO:0061013	regulation of mRNA catabolic process	44	7	3.06	0.0307	0.0307	1
Biological Process (BP)	GO:0090068	positive regulation of cell cycle process	44	7	3.06	0.0307	1	1
Biological Process (BP)	GO:0043412	macromolecule modification	3742	287	259.82	0.03076	1	1
Biological Process (BP)	GO:0048562	embryonic organ morphogenesis	400	38	27.77	0.03092	1	1
Biological Process (BP)	GO:0006635	fatty acid beta-oxidation	26	5	1.81	0.03103	0.03103	1
Biological Process (BP)	GO:0044262	cellular carbohydrate metabolic process	150	17	10.42	0.03138	1	1
Biological Process (BP)	GO:0030036	actin cytoskeleton organization	614	55	42.63	0.03139	1	1
Biological Process (BP)	GO:0008038	neuron recognition	35	6	2.43	0.03175	0.03175	0.03175
Biological Process (BP)	GO:0002009	morphogenesis of an epithelium	488	45	33.88	0.03175	1	1
Biological Process (BP)	GO:0043038	amino acid activation	54	8	3.75	0.03185	0.03185	1
Biological Process (BP)	GO:0043039	tRNA aminoacylation	54	8	3.75	0.03185	0.03185	0.54597
Biological Process (BP)	GO:0035265	organ growth	64	9	4.44	0.03196	1	1
Biological Process (BP)	GO:0016579	protein deubiquitination	117	14	8.12	0.03216	0.03216	0.05556
Biological Process (BP)	GO:0048882	lateral line development	117	14	8.12	0.03216	1	1
Biological Process (BP)	GO:0031329	regulation of cellular catabolic process	208	22	14.44	0.03219	0.03219	0.45155
Biological Process (BP)	GO:0006308	DNA catabolic process	18	4	1.25	0.03234	1	1
Biological Process (BP)	GO:0015740	C4-dicarboxylate transport	18	4	1.25	0.03234	0.03234	1
Biological Process (BP)	GO:0031050	dsRNA processing	18	4	1.25	0.03234	0.03234	1
Biological Process (BP)	GO:0060034	notochord cell differentiation	18	4	1.25	0.03234	0.03234	0.03234
Biological Process (BP)	GO:0070918	production of small RNA involved in gene silencing by RNA	18	4	1.25	0.03234	0.03234	1
Biological Process (BP)	GO:0071711	basement membrane organization	18	4	1.25	0.03234	0.03234	1
Biological Process (BP)	GO:0006873	cellular ion homeostasis	402	38	27.91	0.03302	1	1
Biological Process (BP)	GO:0007389	pattern specification process	578	52	40.13	0.03325	0.03325	0.45324
Biological Process (BP)	GO:0045765	regulation of angiogenesis	96	12	6.67	0.03373	0.03373	1
Biological Process (BP)	GO:1901698	response to nitrogen compound	317	31	22.01	0.03415	1	1
Biological Process (BP)	GO:0045214	sarcomere organization	45	7	3.12	0.03425	0.03425	0.03425
Biological Process (BP)	GO:0060350	endochondral bone morphogenesis	45	7	3.12	0.03425	1	1
Biological Process (BP)	GO:0009101	glycoprotein biosynthetic process	269	27	18.68	0.03463	0.03463	1
Biological Process (BP)	GO:0098771	inorganic ion homeostasis	466	43	32.36	0.0348	1	1
Biological Process (BP)	GO:0034249	negative regulation of cellular amide metabolic process	55	8	3.82	0.03509	0.03509	0.5122
Biological Process (BP)	GO:0042773	ATP synthesis coupled electron transport	55	8	3.82	0.03509	0.03509	1
Biological Process (BP)	GO:0070925	organelle assembly	606	54	42.08	0.03556	1	1
Biological Process (BP)	GO:0030488	tRNA methylation	36	6	2.5	0.03594	0.03594	1
Biological Process (BP)	GO:0036269	swimming behavior	27	5	1.87	0.03597	0.03597	1
Biological Process (BP)	GO:0042026	protein refolding	27	5	1.87	0.03597	0.03597	1
Biological Process (BP)	GO:0006544	glycine metabolic process	11	3	0.76	0.03618	0.03618	1
Biological Process (BP)	GO:0035278	miRNA mediated inhibition of translation	11	3	0.76	0.03618	0.03618	1
Biological Process (BP)	GO:0040033	negative regulation of translation, ncRNA-mediated	11	3	0.76	0.03618	0.03618	1
Biological Process (BP)	GO:0045974	regulation of translation, ncRNA-mediated	11	3	0.76	0.03618	0.03618	1
Biological Process (BP)	GO:0048859	formation of anatomical boundary	11	3	0.76	0.03618	0.03618	0.03618
Biological Process (BP)	GO:0060035	notochord cell development	11	3	0.76	0.03618	0.03618	1
Biological Process (BP)	GO:0060324	face development	11	3	0.76	0.03618	0.03618	0.03618
Biological Process (BP)	GO:0072521	purine-containing compound metabolic process	393	37	27.29	0.03686	1	1
Biological Process (BP)	GO:0043087	regulation of GTPase activity	344	33	23.89	0.03737	0.03737	0.03737
Biological Process (BP)	GO:0044264	cellular polysaccharide metabolic process	66	9	4.58	0.03802	1	1
Biological Process (BP)	GO:2001020	regulation of response to DNA damage stimulus	66	9	4.58	0.03802	0.03802	1
Biological Process (BP)	GO:0018212	peptidyl-tyrosine modification	200	21	13.89	0.0382	0.0382	0.0721
Biological Process (BP)	GO:0007088	regulation of mitotic nuclear division	56	8	3.89	0.03854	0.03854	1
Biological Process (BP)	GO:0045930	negative regulation of mitotic cell cycle	98	12	6.8	0.03871	0.03871	1
Biological Process (BP)	GO:0046530	photoreceptor cell differentiation	98	12	6.8	0.03871	0.03871	1
Biological Process (BP)	GO:0051345	positive regulation of hydrolase activity	407	38	28.26	0.03875	0.03875	0.32083
Biological Process (BP)	GO:0002072	optic cup morphogenesis involved in camera-type eye development	19	4	1.32	0.03877	0.03877	1
Biological Process (BP)	GO:0006613	cotranslational protein targeting to membrane	19	4	1.32	0.03877	0.03877	1
Biological Process (BP)	GO:0032786	positive regulation of DNA-templated transcription, elongation	19	4	1.32	0.03877	0.03877	1
Biological Process (BP)	GO:0048264	determination of ventral identity	19	4	1.32	0.03877	0.03877	0.03877
Biological Process (BP)	GO:0098930	axonal transport	19	4	1.32	0.03877	1	1
Biological Process (BP)	GO:0072522	purine-containing compound biosynthetic process	224	23	15.55	0.03886	1	1
Biological Process (BP)	GO:0007167	enzyme linked receptor protein signaling pathway	597	53	41.45	0.0392	1	1
Biological Process (BP)	GO:0009987	cellular process	17166	1219	1191.91	0.03937	1	1
Biological Process (BP)	GO:0007411	axon guidance	285	28	19.79	0.04031	0.04031	1
Biological Process (BP)	GO:0006304	DNA modification	37	6	2.57	0.04047	0.04047	1
Biological Process (BP)	GO:0031122	cytoplasmic microtubule organization	37	6	2.57	0.04047	0.04047	0.04047
Biological Process (BP)	GO:0044728	DNA methylation or demethylation	37	6	2.57	0.04047	0.04047	1
Biological Process (BP)	GO:0048483	autonomic nervous system development	37	6	2.57	0.04047	0.04047	1
Biological Process (BP)	GO:0032147	activation of protein kinase activity	132	15	9.17	0.04056	0.04056	0.19459
Biological Process (BP)	GO:0048925	lateral line system development	132	15	9.17	0.04056	1	1
Biological Process (BP)	GO:0007010	cytoskeleton organization	1068	89	74.16	0.04093	1	1
Biological Process (BP)	GO:0055080	cation homeostasis	459	42	31.87	0.04102	1	1
Biological Process (BP)	GO:0005976	polysaccharide metabolic process	67	9	4.65	0.04132	1	1
Biological Process (BP)	GO:0003170	heart valve development	28	5	1.94	0.04137	0.04137	0.14105
Biological Process (BP)	GO:0030071	regulation of mitotic metaphase/anaphase transition	28	5	1.94	0.04137	0.04137	1
Biological Process (BP)	GO:0048703	embryonic viscerocranium morphogenesis	110	13	7.64	0.04141	0.04141	1
Biological Process (BP)	GO:0050793	regulation of developmental process	911	77	63.25	0.04176	0.07739	1
Biological Process (BP)	GO:0010256	endomembrane system organization	202	21	14.03	0.04182	0.04182	1
Biological Process (BP)	GO:0001541	ovarian follicle development	5	2	0.35	0.04184	0.04184	0.04184
Biological Process (BP)	GO:0003188	heart valve formation	5	2	0.35	0.04184	0.04184	1
Biological Process (BP)	GO:0003190	atrioventricular valve formation	5	2	0.35	0.04184	0.04184	0.04184
Biological Process (BP)	GO:0006356	regulation of transcription by RNA polymerase I	5	2	0.35	0.04184	0.04184	0.04184
Biological Process (BP)	GO:0006498	N-terminal protein lipidation	5	2	0.35	0.04184	0.04184	1
Biological Process (BP)	GO:0018344	protein geranylgeranylation	5	2	0.35	0.04184	0.04184	1
Biological Process (BP)	GO:0019184	nonribosomal peptide biosynthetic process	5	2	0.35	0.04184	0.04184	1
Biological Process (BP)	GO:0030242	autophagy of peroxisome	5	2	0.35	0.04184	0.04184	0.04184
Biological Process (BP)	GO:0031062	positive regulation of histone methylation	5	2	0.35	0.04184	0.04184	1
Biological Process (BP)	GO:0031590	wybutosine metabolic process	5	2	0.35	0.04184	0.04184	1
Biological Process (BP)	GO:0031591	wybutosine biosynthetic process	5	2	0.35	0.04184	0.04184	1
Biological Process (BP)	GO:0031848	protection from non-homologous end joining at telomere	5	2	0.35	0.04184	0.04184	0.04184
Biological Process (BP)	GO:0032785	negative regulation of DNA-templated transcription, elongation	5	2	0.35	0.04184	0.04184	1
Biological Process (BP)	GO:0033292	T-tubule organization	5	2	0.35	0.04184	0.04184	0.04184
Biological Process (BP)	GO:0034244	negative regulation of transcription elongation from RNA polymerase II promoter	5	2	0.35	0.04184	0.04184	1
Biological Process (BP)	GO:0042116	macrophage activation	5	2	0.35	0.04184	0.04184	0.04184
Biological Process (BP)	GO:0043247	telomere maintenance in response to DNA damage	5	2	0.35	0.04184	0.04184	1
Biological Process (BP)	GO:0045475	locomotor rhythm	5	2	0.35	0.04184	0.04184	1
Biological Process (BP)	GO:0046825	regulation of protein export from nucleus	5	2	0.35	0.04184	0.04184	0.04184
Biological Process (BP)	GO:0060343	trabecula formation	5	2	0.35	0.04184	0.04184	1
Biological Process (BP)	GO:0060347	heart trabecula formation	5	2	0.35	0.04184	0.04184	1
Biological Process (BP)	GO:0070278	extracellular matrix constituent secretion	5	2	0.35	0.04184	0.04184	1
Biological Process (BP)	GO:0072334	UDP-galactose transmembrane transport	5	2	0.35	0.04184	0.04184	1
Biological Process (BP)	GO:0086009	membrane repolarization	5	2	0.35	0.04184	0.04184	0.0694
Biological Process (BP)	GO:0097384	cellular lipid biosynthetic process	5	2	0.35	0.04184	0.04184	1
Biological Process (BP)	GO:1901201	regulation of extracellular matrix assembly	5	2	0.35	0.04184	0.04184	0.04184
Biological Process (BP)	GO:2000738	positive regulation of stem cell differentiation	5	2	0.35	0.04184	0.04184	1
Biological Process (BP)	GO:0051302	regulation of cell division	57	8	3.96	0.04222	1	0.26424
Biological Process (BP)	GO:0140053	mitochondrial gene expression	57	8	3.96	0.04222	0.04222	0.40303
Biological Process (BP)	GO:0048863	stem cell differentiation	238	24	16.53	0.04237	0.04237	1
Biological Process (BP)	GO:0031101	fin regeneration	78	10	5.42	0.043	0.043	0.043
Biological Process (BP)	GO:0022402	cell cycle process	576	51	39.99	0.0441	0.09149	1
Biological Process (BP)	GO:0060485	mesenchyme development	227	23	15.76	0.04411	0.04411	0.29392
Biological Process (BP)	GO:0009792	embryo development ending in birth or egg hatching	525	47	36.45	0.0442	1	1
Biological Process (BP)	GO:0043547	positive regulation of GTPase activity	312	30	21.66	0.04425	0.04425	0.25638
Biological Process (BP)	GO:0090092	regulation of transmembrane receptor protein serine/threonine kinase signaling pathway	145	16	10.07	0.04434	1	1
Biological Process (BP)	GO:1901565	organonitrogen compound catabolic process	849	72	58.95	0.04493	1	1
Biological Process (BP)	GO:0035295	tube development	771	66	53.53	0.04529	0.04529	1
Biological Process (BP)	GO:0000288	nuclear-transcribed mRNA catabolic process, deadenylation-dependent decay	38	6	2.64	0.04534	0.04534	0.30668
Biological Process (BP)	GO:0032507	maintenance of protein location in cell	38	6	2.64	0.04534	1	1
Biological Process (BP)	GO:0055123	digestive system development	134	15	9.3	0.04534	0.04534	1
Biological Process (BP)	GO:0031328	positive regulation of cellular biosynthetic process	876	74	60.82	0.04567	1	1
Biological Process (BP)	GO:0000272	polysaccharide catabolic process	12	3	0.83	0.0458	0.0458	1
Biological Process (BP)	GO:0002200	somatic diversification of immune receptors	12	3	0.83	0.0458	0.0458	1
Biological Process (BP)	GO:0002562	somatic diversification of immune receptors via germline recombination within a single locus	12	3	0.83	0.0458	0.0458	1
Biological Process (BP)	GO:0005980	glycogen catabolic process	12	3	0.83	0.0458	0.0458	1
Biological Process (BP)	GO:0006122	mitochondrial electron transport, ubiquinol to cytochrome c	12	3	0.83	0.0458	0.0458	0.0458
Biological Process (BP)	GO:0009251	glucan catabolic process	12	3	0.83	0.0458	0.0458	1
Biological Process (BP)	GO:0031338	regulation of vesicle fusion	12	3	0.83	0.0458	1	1
Biological Process (BP)	GO:0034643	establishment of mitochondrion localization, microtubule-mediated	12	3	0.83	0.0458	0.0458	1
Biological Process (BP)	GO:0043687	post-translational protein modification	12	3	0.83	0.0458	1	1
Biological Process (BP)	GO:0044247	cellular polysaccharide catabolic process	12	3	0.83	0.0458	0.0458	1
Biological Process (BP)	GO:0047497	mitochondrion transport along microtubule	12	3	0.83	0.0458	0.0458	0.47638
Biological Process (BP)	GO:0048679	regulation of axon regeneration	12	3	0.83	0.0458	0.0458	0.0458
Biological Process (BP)	GO:0048922	posterior lateral line neuromast deposition	12	3	0.83	0.0458	0.0458	1
Biological Process (BP)	GO:0051654	establishment of mitochondrion localization	12	3	0.83	0.0458	0.0458	1
Biological Process (BP)	GO:0070570	regulation of neuron projection regeneration	12	3	0.83	0.0458	0.0458	1
Biological Process (BP)	GO:0070831	basement membrane assembly	12	3	0.83	0.0458	0.0458	1
Biological Process (BP)	GO:0007032	endosome organization	20	4	1.39	0.04588	0.04588	0.04588
Biological Process (BP)	GO:0007634	optokinetic behavior	20	4	1.39	0.04588	0.04588	1
Biological Process (BP)	GO:0009411	response to UV	20	4	1.39	0.04588	0.04588	0.33202
Biological Process (BP)	GO:0031365	N-terminal protein amino acid modification	20	4	1.39	0.04588	0.04588	1
Biological Process (BP)	GO:0090132	epithelium migration	58	8	4.03	0.04611	0.04611	1
Biological Process (BP)	GO:0036503	ERAD pathway	79	10	5.49	0.0463	1	1
Biological Process (BP)	GO:0097485	neuron projection guidance	289	28	20.07	0.04671	0.04671	0.03904
Biological Process (BP)	GO:0000460	maturation of 5.8S rRNA	29	5	2.01	0.04724	0.04724	1
Biological Process (BP)	GO:0003414	chondrocyte morphogenesis involved in endochondral bone morphogenesis	29	5	2.01	0.04724	0.04724	1
Biological Process (BP)	GO:0003429	growth plate cartilage chondrocyte morphogenesis	29	5	2.01	0.04724	0.04724	1
Biological Process (BP)	GO:0003433	chondrocyte development involved in endochondral bone morphogenesis	29	5	2.01	0.04724	0.04724	1
Biological Process (BP)	GO:0006270	DNA replication initiation	29	5	2.01	0.04724	0.04724	1
Biological Process (BP)	GO:0007091	metaphase/anaphase transition of mitotic cell cycle	29	5	2.01	0.04724	0.04724	1
Biological Process (BP)	GO:1903670	regulation of sprouting angiogenesis	29	5	2.01	0.04724	0.04724	0.08089
Biological Process (BP)	GO:0097190	apoptotic signaling pathway	135	15	9.37	0.04788	1	1
Biological Process (BP)	GO:0048884	neuromast development	80	10	5.55	0.04977	1	0.36068
Biological Process (BP)	GO:0007178	transmembrane receptor protein serine/threonine kinase signaling pathway	206	21	14.3	0.04981	1	1
Cellular Component (CC)	GO:0005622	intracellular	11979	964	782.43	4.8e-25	0.40964	0.9831
Cellular Component (CC)	GO:0044424	intracellular part	11979	964	782.43	4.8e-25	0.40964	0.98812
Cellular Component (CC)	GO:0043229	intracellular organelle	9628	808	628.87	1.7e-23	0.28516	6.3e-05
Cellular Component (CC)	GO:0043226	organelle	9861	816	644.09	9.1e-22	0.59482	0.91565
Cellular Component (CC)	GO:0044444	cytoplasmic part	4791	456	312.93	5.2e-20	0.04142	0.33504
Cellular Component (CC)	GO:0044446	intracellular organelle part	4509	432	294.52	2.7e-19	0.00011	1
Cellular Component (CC)	GO:0044422	organelle part	4733	445	309.15	2.1e-18	0.97355	0.99813
Cellular Component (CC)	GO:0005737	cytoplasm	7417	634	484.46	7.9e-18	0.00088	8.2e-08
Cellular Component (CC)	GO:0043227	membrane-bounded organelle	8471	701	553.3	7.9e-17	0.1626	0.0001
Cellular Component (CC)	GO:0043231	intracellular membrane-bounded organelle	8046	670	525.54	2.2e-16	0.0045	0.3933
Cellular Component (CC)	GO:0005623	cell	15099	1106	986.22	3.4e-14	0.54229	0.81346
Cellular Component (CC)	GO:0044464	cell part	14948	1089	976.36	1.6e-12	0.87572	0.96915
Cellular Component (CC)	GO:0043228	non-membrane-bounded organelle	2475	231	161.66	6.9e-09	0.86001	0.71871
Cellular Component (CC)	GO:0043232	intracellular non-membrane-bounded organelle	2475	231	161.66	6.9e-09	0.86001	1
Cellular Component (CC)	GO:0012505	endomembrane system	1983	187	129.52	1.2e-07	0.57514	0.95472
Cellular Component (CC)	GO:0044428	nuclear part	1617	157	105.62	2.4e-07	0.03676	0.95848
Cellular Component (CC)	GO:0031090	organelle membrane	1198	123	78.25	3.1e-07	0.74681	1
Cellular Component (CC)	GO:0061695	transferase complex, transferring phosphorus-containing groups	251	38	16.39	1.1e-06	0.00234	0.71822
Cellular Component (CC)	GO:0031974	membrane-enclosed lumen	1338	131	87.39	1.7e-06	0.15545	0.89699
Cellular Component (CC)	GO:0043233	organelle lumen	1338	131	87.39	1.7e-06	0.15545	0.93169
Cellular Component (CC)	GO:0070013	intracellular organelle lumen	1338	131	87.39	1.7e-06	0.15545	1
Cellular Component (CC)	GO:0098588	bounding membrane of organelle	798	86	52.12	3.1e-06	0.00575	0.00302
Cellular Component (CC)	GO:0005856	cytoskeleton	1226	120	80.08	4.8e-06	0.00055	0.02078
Cellular Component (CC)	GO:0005794	Golgi apparatus	730	79	47.68	6.6e-06	0.00058	1
Cellular Component (CC)	GO:0005783	endoplasmic reticulum	828	87	54.08	7.3e-06	0.00648	1
Cellular Component (CC)	GO:0031984	organelle subcompartment	817	86	53.36	7.7e-06	0.1216	1
Cellular Component (CC)	GO:0005739	mitochondrion	1059	105	69.17	1.1e-05	0.00152	1
Cellular Component (CC)	GO:0031981	nuclear lumen	1112	108	72.63	2e-05	0.00479	0.98549
Cellular Component (CC)	GO:0030427	site of polarized growth	27	9	1.76	3.4e-05	0.00581	0.00013
Cellular Component (CC)	GO:0032991	protein-containing complex	4529	355	295.82	4.8e-05	0.07362	1
Cellular Component (CC)	GO:0031674	I band	74	15	4.83	7.3e-05	0.28494	7.3e-05
Cellular Component (CC)	GO:1990234	transferase complex	713	73	46.57	9e-05	0.17754	0.97186
Cellular Component (CC)	GO:0042175	nuclear outer membrane-endoplasmic reticulum membrane network	462	52	30.18	9.1e-05	0.1102	0.00018
Cellular Component (CC)	GO:0005777	peroxisome	94	17	6.14	0.00011	0.00447	0.58162
Cellular Component (CC)	GO:0042579	microbody	94	17	6.14	0.00011	1	1
Cellular Component (CC)	GO:0030018	Z disc	69	14	4.51	0.00013	0.00013	1
Cellular Component (CC)	GO:0099512	supramolecular fiber	516	56	33.7	0.00013	0.01874	0.10126
Cellular Component (CC)	GO:0030017	sarcomere	133	21	8.69	0.00014	0.29647	1
Cellular Component (CC)	GO:0044438	microbody part	39	10	2.55	0.00015	0.01837	1
Cellular Component (CC)	GO:0044439	peroxisomal part	39	10	2.55	0.00015	0.01837	0.00011
Cellular Component (CC)	GO:0099080	supramolecular complex	519	56	33.9	0.00015	0.02068	0.50484
Cellular Component (CC)	GO:0099081	supramolecular polymer	519	56	33.9	0.00015	0.02068	0.37299
Cellular Component (CC)	GO:0000139	Golgi membrane	323	39	21.1	0.00016	0.02704	0.21424
Cellular Component (CC)	GO:0044449	contractile fiber part	134	21	8.75	0.00016	0.30937	1
Cellular Component (CC)	GO:0098827	endoplasmic reticulum subcompartment	461	51	30.11	0.00016	0.41264	0.00032
Cellular Component (CC)	GO:0044431	Golgi apparatus part	441	49	28.8	0.00019	0.01926	1
Cellular Component (CC)	GO:0005789	endoplasmic reticulum membrane	453	50	29.59	0.0002	0.0002	0.34836
Cellular Component (CC)	GO:0044432	endoplasmic reticulum part	501	54	32.72	0.00021	0.37314	1
Cellular Component (CC)	GO:0030016	myofibril	137	21	8.95	0.00022	0.34844	0.35126
Cellular Component (CC)	GO:0043292	contractile fiber	138	21	9.01	0.00024	0.36154	1
Cellular Component (CC)	GO:0005782	peroxisomal matrix	6	4	0.39	0.00024	0.00024	1
Cellular Component (CC)	GO:0031907	microbody lumen	6	4	0.39	0.00024	1	1
Cellular Component (CC)	GO:0042575	DNA polymerase complex	16	6	1.05	0.00035	0.01064	0.00035
Cellular Component (CC)	GO:1902494	catalytic complex	1251	112	81.71	0.00038	0.18555	0.99935
Cellular Component (CC)	GO:0044429	mitochondrial part	568	58	37.1	0.00049	0.09064	1
Cellular Component (CC)	GO:0044430	cytoskeletal part	896	84	58.52	0.00052	0.03472	1
Cellular Component (CC)	GO:0098791	Golgi subcompartment	405	44	26.45	0.00065	0.05289	0.91064
Cellular Component (CC)	GO:0031966	mitochondrial membrane	394	43	25.73	0.00068	0.08118	0.04628
Cellular Component (CC)	GO:0005694	chromosome	680	66	44.42	0.00082	0.0027	0.116
Cellular Component (CC)	GO:0000428	DNA-directed RNA polymerase complex	103	16	6.73	0.00102	0.01107	0.76613
Cellular Component (CC)	GO:0030864	cortical actin cytoskeleton	33	8	2.16	0.00104	0.00104	0.00104
Cellular Component (CC)	GO:0005720	nuclear heterochromatin	4	3	0.26	0.00106	0.00106	0.00106
Cellular Component (CC)	GO:0030880	RNA polymerase complex	104	16	6.79	0.00114	0.012	0.77148
Cellular Component (CC)	GO:0005634	nucleus	5264	392	343.83	0.00124	0.15975	1
Cellular Component (CC)	GO:0031672	A band	20	6	1.31	0.00134	0.28592	0.00134
Cellular Component (CC)	GO:0005765	lysosomal membrane	78	13	5.09	0.00153	0.00153	0.00153
Cellular Component (CC)	GO:0098852	lytic vacuole membrane	78	13	5.09	0.00153	1	1
Cellular Component (CC)	GO:0030426	growth cone	15	5	0.98	0.00204	0.00204	1
Cellular Component (CC)	GO:0031430	M band	15	5	0.98	0.00204	0.00204	1
Cellular Component (CC)	GO:0005743	mitochondrial inner membrane	288	32	18.81	0.00233	0.00233	0.7376
Cellular Component (CC)	GO:0016593	Cdc73/Paf1 complex	5	3	0.33	0.00252	0.00252	0.00252
Cellular Component (CC)	GO:0030897	HOPS complex	5	3	0.33	0.00252	0.00252	0.00252
Cellular Component (CC)	GO:0045261	proton-transporting ATP synthase complex, catalytic core F(1)	5	3	0.33	0.00252	0.00252	0.00252
Cellular Component (CC)	GO:0031012	extracellular matrix	313	34	20.44	0.00252	0.09351	0.00965
Cellular Component (CC)	GO:0055029	nuclear DNA-directed RNA polymerase complex	102	15	6.66	0.00253	0.02371	0.89085
Cellular Component (CC)	GO:0030688	preribosome, small subunit precursor	10	4	0.65	0.00277	0.00277	0.00277
Cellular Component (CC)	GO:0044454	nuclear chromosome part	339	36	22.14	0.00281	0.01193	0.74262
Cellular Component (CC)	GO:0005740	mitochondrial envelope	425	43	27.76	0.00294	0.27283	0.9394
Cellular Component (CC)	GO:0015629	actin cytoskeleton	354	37	23.12	0.00325	0.4262	1
Cellular Component (CC)	GO:0062023	collagen-containing extracellular matrix	128	17	8.36	0.00406	0.00406	1
Cellular Component (CC)	GO:0005760	gamma DNA polymerase complex	2	2	0.13	0.00426	0.00426	1
Cellular Component (CC)	GO:0044611	nuclear pore inner ring	2	2	0.13	0.00426	0.00426	0.00426
Cellular Component (CC)	GO:0000228	nuclear chromosome	348	36	22.73	0.00432	0.01706	1
Cellular Component (CC)	GO:1902554	serine/threonine protein kinase complex	68	11	4.44	0.00435	0.00435	0.00653
Cellular Component (CC)	GO:0019866	organelle inner membrane	324	34	21.16	0.00436	0.68605	0.47446
Cellular Component (CC)	GO:0030863	cortical cytoskeleton	41	8	2.68	0.00448	1	1
Cellular Component (CC)	GO:0045254	pyruvate dehydrogenase complex	6	3	0.39	0.00479	0.00479	1
Cellular Component (CC)	GO:0005730	nucleolus	243	27	15.87	0.00489	0.00489	0.01983
Cellular Component (CC)	GO:0008023	transcription elongation factor complex	42	8	2.74	0.00522	0.09035	0.77248
Cellular Component (CC)	GO:0016459	myosin complex	90	13	5.88	0.00555	0.00555	0.00555
Cellular Component (CC)	GO:0031967	organelle envelope	593	55	38.73	0.00555	0.40152	1
Cellular Component (CC)	GO:0031975	envelope	593	55	38.73	0.00555	0.40152	0.8839
Cellular Component (CC)	GO:0120114	Sm-like protein family complex	73	11	4.77	0.00751	0.45415	0.30442
Cellular Component (CC)	GO:0097525	spliceosomal snRNP complex	64	10	4.18	0.0082	0.0082	0.02275
Cellular Component (CC)	GO:0044451	nucleoplasm part	464	44	30.31	0.00842	0.02547	0.99134
Cellular Component (CC)	GO:0030173	integral component of Golgi membrane	55	9	3.59	0.0088	0.0088	0.0088
Cellular Component (CC)	GO:0031228	intrinsic component of Golgi membrane	55	9	3.59	0.0088	1	1
Cellular Component (CC)	GO:0032580	Golgi cisterna membrane	37	7	2.42	0.00913	0.00913	1
Cellular Component (CC)	GO:0005829	cytosol	1117	93	72.96	0.00913	0.00913	1
Cellular Component (CC)	GO:0005795	Golgi stack	65	10	4.25	0.00914	0.27372	0.29183
Cellular Component (CC)	GO:0030532	small nuclear ribonucleoprotein complex	65	10	4.25	0.00914	1	1
Cellular Component (CC)	GO:0098805	whole membrane	531	49	34.68	0.00931	0.12227	0.93536
Cellular Component (CC)	GO:0044433	cytoplasmic vesicle part	305	31	19.92	0.00979	0.00979	1
Cellular Component (CC)	GO:0099568	cytoplasmic region	269	28	17.57	0.01006	0.13642	1
Cellular Component (CC)	GO:0005871	kinesin complex	66	10	4.31	0.01016	0.01016	0.01016
Cellular Component (CC)	GO:0030894	replisome	14	4	0.91	0.01069	0.01069	1
Cellular Component (CC)	GO:0043601	nuclear replisome	14	4	0.91	0.01069	0.01069	0.01069
Cellular Component (CC)	GO:0033588	Elongator holoenzyme complex	8	3	0.52	0.01214	0.01214	0.01214
Cellular Component (CC)	GO:0000407	phagophore assembly site	22	5	1.44	0.01221	0.01221	1
Cellular Component (CC)	GO:0005791	rough endoplasmic reticulum	22	5	1.44	0.01221	0.01221	1
Cellular Component (CC)	GO:0000275	mitochondrial proton-transporting ATP synthase complex, catalytic core F(1)	3	2	0.2	0.01223	0.01223	1
Cellular Component (CC)	GO:0008091	spectrin	3	2	0.2	0.01223	0.01223	1
Cellular Component (CC)	GO:0033263	CORVET complex	3	2	0.2	0.01223	0.01223	0.01223
Cellular Component (CC)	GO:1990415	Pex17p-Pex14p docking complex	3	2	0.2	0.01223	0.01223	1
Cellular Component (CC)	GO:1990429	peroxisomal importomer complex	3	2	0.2	0.01223	0.01223	0.01223
Cellular Component (CC)	GO:0000790	nuclear chromatin	225	24	14.7	0.01235	0.05338	0.30482
Cellular Component (CC)	GO:0015630	microtubule cytoskeleton	556	50	36.32	0.01369	0.01369	1
Cellular Component (CC)	GO:0033267	axon part	69	10	4.51	0.01374	0.27441	1
Cellular Component (CC)	GO:0016528	sarcoplasm	31	6	2.02	0.0138	0.0138	1
Cellular Component (CC)	GO:0005654	nucleoplasm	650	57	42.46	0.01441	0.03534	0.90537
Cellular Component (CC)	GO:1902911	protein kinase complex	80	11	5.23	0.01464	1	1
Cellular Component (CC)	GO:0034708	methyltransferase complex	81	11	5.29	0.01597	0.01597	0.05143
Cellular Component (CC)	GO:0031410	cytoplasmic vesicle	710	61	46.38	0.01728	0.24812	1
Cellular Component (CC)	GO:0097708	intracellular vesicle	710	61	46.38	0.01728	0.24812	1
Cellular Component (CC)	GO:0031968	organelle outer membrane	82	11	5.36	0.01739	0.01739	1
Cellular Component (CC)	GO:1904949	ATPase complex	93	12	6.07	0.01778	0.01778	0.80095
Cellular Component (CC)	GO:0031982	vesicle	766	65	50.03	0.01829	0.23929	1
Cellular Component (CC)	GO:0005778	peroxisomal membrane	33	6	2.16	0.01858	0.01858	1
Cellular Component (CC)	GO:0031903	microbody membrane	33	6	2.16	0.01858	0.01858	1
Cellular Component (CC)	GO:0005925	focal adhesion	62	9	4.05	0.01871	0.01871	0.01871
Cellular Component (CC)	GO:0005657	replication fork	43	7	2.81	0.02036	0.02036	0.74
Cellular Component (CC)	GO:0005912	adherens junction	175	19	11.43	0.02038	0.02038	0.18408
Cellular Component (CC)	GO:0019867	outer membrane	84	11	5.49	0.02051	0.02051	0.35345
Cellular Component (CC)	GO:0005924	cell-substrate adherens junction	63	9	4.11	0.0206	0.0206	1
Cellular Component (CC)	GO:0030055	cell-substrate junction	63	9	4.11	0.0206	0.0206	1
Cellular Component (CC)	GO:0016323	basolateral plasma membrane	53	8	3.46	0.02087	0.02087	0.02087
Cellular Component (CC)	GO:1990904	ribonucleoprotein complex	677	58	44.22	0.0209	0.22836	0.9159
Cellular Component (CC)	GO:0120111	neuron projection cytoplasm	25	5	1.63	0.02095	0.02095	0.02095
Cellular Component (CC)	GO:0030027	lamellipodium	34	6	2.22	0.02136	0.02136	0.02136
Cellular Component (CC)	GO:0016591	RNA polymerase II, holoenzyme	74	10	4.83	0.02169	0.16179	1
Cellular Component (CC)	GO:1904115	axon cytoplasm	17	4	1.11	0.02173	0.02173	1
Cellular Component (CC)	GO:0031301	integral component of organelle membrane	165	18	10.78	0.02253	0.28738	0.96744
Cellular Component (CC)	GO:0070161	anchoring junction	177	19	11.56	0.02266	0.02266	0.33545
Cellular Component (CC)	GO:0010008	endosome membrane	119	14	7.77	0.02323	0.02323	1
Cellular Component (CC)	GO:0030991	intraciliary transport particle A	4	2	0.26	0.02341	0.02341	0.02341
Cellular Component (CC)	GO:0031313	extrinsic component of endosome membrane	4	2	0.26	0.02341	0.02341	1
Cellular Component (CC)	GO:0043625	delta DNA polymerase complex	4	2	0.26	0.02341	0.02341	1
Cellular Component (CC)	GO:0070724	BMP receptor complex	4	2	0.26	0.02341	0.02341	0.02341
Cellular Component (CC)	GO:0000792	heterochromatin	10	3	0.65	0.02358	1	1
Cellular Component (CC)	GO:0017119	Golgi transport complex	10	3	0.65	0.02358	0.02358	0.02358
Cellular Component (CC)	GO:0071797	LUBAC complex	10	3	0.65	0.02358	0.02358	0.02358
Cellular Component (CC)	GO:0016529	sarcoplasmic reticulum	26	5	1.7	0.02458	0.02458	1
Cellular Component (CC)	GO:0005813	centrosome	169	18	11.04	0.02787	0.02787	0.02787
Cellular Component (CC)	GO:0031300	intrinsic component of organelle membrane	169	18	11.04	0.02787	0.32367	1
Cellular Component (CC)	GO:0043596	nuclear replication fork	27	5	1.76	0.0286	0.0286	1
Cellular Component (CC)	GO:0044440	endosomal part	134	15	8.75	0.02874	0.02874	1
Cellular Component (CC)	GO:0005938	cell cortex	183	19	11.95	0.03069	0.38529	0.48165
Cellular Component (CC)	GO:0005753	mitochondrial proton-transporting ATP synthase complex	19	4	1.24	0.03192	0.03192	0.63633
Cellular Component (CC)	GO:0099023	tethering complex	58	8	3.79	0.03397	0.26239	0.91141
Cellular Component (CC)	GO:0044427	chromosomal part	629	53	41.08	0.03429	0.07794	1
Cellular Component (CC)	GO:0000791	euchromatin	5	2	0.33	0.03734	0.03734	0.03734
Cellular Component (CC)	GO:0005673	transcription factor TFIIE complex	5	2	0.33	0.03734	0.03734	0.03734
Cellular Component (CC)	GO:0005967	mitochondrial pyruvate dehydrogenase complex	5	2	0.33	0.03734	0.03734	1
Cellular Component (CC)	GO:0032021	NELF complex	5	2	0.33	0.03734	0.03734	0.03734
Cellular Component (CC)	GO:0033596	TSC1-TSC2 complex	5	2	0.33	0.03734	0.03734	0.03734
Cellular Component (CC)	GO:0035097	histone methyltransferase complex	70	9	4.57	0.03787	0.03787	0.52332
Cellular Component (CC)	GO:0045259	proton-transporting ATP synthase complex	20	4	1.31	0.03789	0.63635	1
Cellular Component (CC)	GO:0031305	integral component of mitochondrial inner membrane	49	7	3.2	0.03879	0.03879	0.03879
Cellular Component (CC)	GO:0150034	distal axon	49	7	3.2	0.03879	0.65902	0.75703
Cellular Component (CC)	GO:0005874	microtubule	213	21	13.91	0.03914	0.03914	0.33816
Cellular Component (CC)	GO:0070603	SWI/SNF superfamily-type complex	82	10	5.36	0.04063	0.04063	1
Cellular Component (CC)	GO:0031304	intrinsic component of mitochondrial inner membrane	50	7	3.27	0.04267	0.04267	1
Cellular Component (CC)	GO:0032592	integral component of mitochondrial membrane	61	8	3.98	0.04405	0.04405	0.42468
Cellular Component (CC)	GO:0005669	transcription factor TFIID complex	21	4	1.37	0.04447	0.04447	0.04447
Cellular Component (CC)	GO:0005759	mitochondrial matrix	155	16	10.12	0.0466	0.12586	0.21555
Cellular Component (CC)	GO:0031985	Golgi cisterna	51	7	3.33	0.04678	1	1
Cellular Component (CC)	GO:0099513	polymeric cytoskeletal fiber	386	34	25.21	0.04703	0.04703	0.27738
Cellular Component (CC)	GO:0048471	perinuclear region of cytoplasm	73	9	4.77	0.04763	0.04763	1
Cellular Component (CC)	GO:0031902	late endosome membrane	41	6	2.68	0.04865	0.04865	1
Molecular Function (MF)	GO:0003824	catalytic activity	8022	690	526.61	4.8e-19	2.6e-05	0.99973
Molecular Function (MF)	GO:0003723	RNA binding	1068	120	70.11	4.4e-09	1.3e-08	9.6e-07
Molecular Function (MF)	GO:0008144	drug binding	2669	240	175.21	1.6e-07	0.28994	4.8e-07
Molecular Function (MF)	GO:0140098	catalytic activity, acting on RNA	340	49	22.32	1.8e-07	0.00081	0.64074
Molecular Function (MF)	GO:0004386	helicase activity	146	28	9.58	2.6e-07	0.0433	9.8e-05
Molecular Function (MF)	GO:0140097	catalytic activity, acting on DNA	201	34	13.19	3.3e-07	0.00777	0.78315
Molecular Function (MF)	GO:0016787	hydrolase activity	3235	280	212.36	3.8e-07	0.14123	0.99995
Molecular Function (MF)	GO:0005515	protein binding	8518	650	559.17	5.3e-07	0.00083	0.34168
Molecular Function (MF)	GO:0032559	adenyl ribonucleotide binding	2517	225	165.23	6.6e-07	0.10452	6.6e-07
Molecular Function (MF)	GO:0030554	adenyl nucleotide binding	2522	225	165.56	7.6e-07	0.15124	0.22297
Molecular Function (MF)	GO:0016817	hydrolase activity, acting on acid anhydrides	1151	117	75.56	1.4e-06	0.18866	0.91628
Molecular Function (MF)	GO:0005524	ATP binding	2477	220	162.6	1.4e-06	1.4e-06	0.45907
Molecular Function (MF)	GO:0042623	ATPase activity, coupled	308	43	20.22	2.4e-06	0.00489	0.73753
Molecular Function (MF)	GO:0043168	anion binding	3929	324	257.92	3.5e-06	1	0.99895
Molecular Function (MF)	GO:0050662	coenzyme binding	306	42	20.09	4.8e-06	0.14782	4.8e-06
Molecular Function (MF)	GO:0016874	ligase activity	159	27	10.44	4.9e-06	0.00195	0.38032
Molecular Function (MF)	GO:0016462	pyrophosphatase activity	1144	114	75.1	4.9e-06	0.30344	0.97916
Molecular Function (MF)	GO:0016818	hydrolase activity, acting on acid anhydrides, in phosphorus-containing anhydrides	1146	114	75.23	5.3e-06	0.31027	0.96212
Molecular Function (MF)	GO:0016740	transferase activity	3388	283	222.41	6.3e-06	0.0179	0.99719
Molecular Function (MF)	GO:0008092	cytoskeletal protein binding	868	91	56.98	6.4e-06	0.02081	0.00095
Molecular Function (MF)	GO:0016887	ATPase activity	417	52	27.37	6.6e-06	0.27286	0.34348
Molecular Function (MF)	GO:0035091	phosphatidylinositol binding	169	27	11.09	1.5e-05	1.5e-05	1.5e-05
Molecular Function (MF)	GO:0017111	nucleoside-triphosphatase activity	1090	107	71.55	1.8e-05	1	0.96566
Molecular Function (MF)	GO:0043167	ion binding	7173	544	470.88	2.2e-05	1	0.9974
Molecular Function (MF)	GO:0036094	small molecule binding	3795	308	249.13	2.4e-05	1	0.91948
Molecular Function (MF)	GO:0000166	nucleotide binding	3464	284	227.4	2.6e-05	1	0.98945
Molecular Function (MF)	GO:1901265	nucleoside phosphate binding	3464	284	227.4	2.6e-05	1	0.96818
Molecular Function (MF)	GO:0005488	binding	16995	1185	1115.65	2.9e-05	1	0.99976
Molecular Function (MF)	GO:0052742	phosphatidylinositol kinase activity	16	7	1.05	3.5e-05	0.05384	3.5e-05
Molecular Function (MF)	GO:0016779	nucleotidyltransferase activity	141	22	9.26	0.00013	0.00336	0.39216
Molecular Function (MF)	GO:0044877	protein-containing complex binding	561	60	36.83	0.00014	0.04753	0.00037
Molecular Function (MF)	GO:0003724	RNA helicase activity	54	12	3.54	0.00016	0.00016	1
Molecular Function (MF)	GO:0043138	3'-5' DNA helicase activity	20	7	1.31	0.00019	0.00019	0.00036
Molecular Function (MF)	GO:0051539	4 iron, 4 sulfur cluster binding	48	11	3.15	0.00022	0.00022	0.00022
Molecular Function (MF)	GO:0016303	1-phosphatidylinositol-3-kinase activity	10	5	0.66	0.00023	0.00023	1
Molecular Function (MF)	GO:0035004	phosphatidylinositol 3-kinase activity	10	5	0.66	0.00023	1	1
Molecular Function (MF)	GO:0016853	isomerase activity	167	24	10.96	0.00024	0.01205	0.90867
Molecular Function (MF)	GO:0008574	ATP-dependent microtubule motor activity, plus-end-directed	21	7	1.38	0.00027	0.00027	0.00027
Molecular Function (MF)	GO:0003682	chromatin binding	263	33	17.26	0.00027	0.00027	0.00027
Molecular Function (MF)	GO:0050660	flavin adenine dinucleotide binding	92	16	6.04	0.0003	0.0003	1
Molecular Function (MF)	GO:0003774	motor activity	190	26	12.47	0.0003	0.01482	0.01482
Molecular Function (MF)	GO:0016772	transferase activity, transferring phosphorus-containing groups	1588	138	104.25	0.00039	0.13517	0.93089
Molecular Function (MF)	GO:0008757	S-adenosylmethionine-dependent methyltransferase activity	153	22	10.04	0.00043	0.03448	0.9856
Molecular Function (MF)	GO:0042054	histone methyltransferase activity	60	12	3.94	0.00045	0.02893	0.03213
Molecular Function (MF)	GO:0048037	cofactor binding	600	61	39.39	0.00046	1	0.9973
Molecular Function (MF)	GO:0003678	DNA helicase activity	69	13	4.53	0.00049	0.09874	1
Molecular Function (MF)	GO:0097367	carbohydrate derivative binding	3406	269	223.59	0.00051	1	0.97101
Molecular Function (MF)	GO:0003713	transcription coactivator activity	145	21	9.52	0.00052	0.01684	0.00052
Molecular Function (MF)	GO:0051082	unfolded protein binding	107	17	7.02	0.00059	0.00059	0.00059
Molecular Function (MF)	GO:0016884	carbon-nitrogen ligase activity, with glutamine as amido-N-donor	12	5	0.79	0.00065	0.00065	0.00065
Molecular Function (MF)	GO:0016741	transferase activity, transferring one-carbon groups	258	31	16.94	0.00084	0.02774	0.96538
Molecular Function (MF)	GO:0022804	active transmembrane transporter activity	420	45	27.57	0.00085	0.00416	0.52249
Molecular Function (MF)	GO:0032553	ribonucleotide binding	3238	255	212.56	0.00087	1	0.99688
Molecular Function (MF)	GO:0008168	methyltransferase activity	248	30	16.28	0.00091	0.03079	0.92426
Molecular Function (MF)	GO:0051015	actin filament binding	250	30	16.41	0.00104	0.00104	0.4899
Molecular Function (MF)	GO:0060589	nucleoside-triphosphatase regulator activity	284	33	18.64	0.00105	0.23283	0.28688
Molecular Function (MF)	GO:0003994	aconitate hydratase activity	4	3	0.26	0.00107	0.00107	0.00107
[truncated: 187 more rows]
