# Supplementary material for: Genomic Evidence for Convergent Molecular Adaptation in Electric Fishes
Source: Genome Biol Evol. 2021 Feb 26;13(3):evab038. doi: 10.1093/gbe/evab038 (PMC7952227; doi:10.1093/gbe/evab038)
Supplement: evab038_Supplementary_Data [file evab038_supplementary_data.zip › Table S27-S30 - topGO_tables_Convergent_Non-Electric_fish.xlsx]

## Sheet: Table S27
Table S27. GO enrichment of genes with convergent amino acid substitution among three lineages of non-electric fishes.
Category	GO ID	Term	Annotated	Significant	Expected	classicFisher	elimFisher	weightFisher
Biological Process (BP)	GO:0022613	ribonucleoprotein complex biogenesis	347	9	1.77	7.4e-05	0.01603	1
Biological Process (BP)	GO:0048568	embryonic organ development	585	11	2.99	0.00021	0.14538	1
Biological Process (BP)	GO:1902254	negative regulation of intrinsic apoptotic signaling pathway by p53 class mediator	7	2	0.04	0.00054	0.00054	0.00054
Biological Process (BP)	GO:2001234	negative regulation of apoptotic signaling pathway	34	3	0.17	0.00069	0.12721	1
Biological Process (BP)	GO:1902253	regulation of intrinsic apoptotic signaling pathway by p53 class mediator	8	2	0.04	0.00071	1	1
Biological Process (BP)	GO:0006575	cellular modified amino acid metabolic process	157	5	0.8	0.00129	0.00823	0.46231
Biological Process (BP)	GO:1901797	negative regulation of signal transduction by p53 class mediator	11	2	0.06	0.00138	1	1
Biological Process (BP)	GO:0042254	ribosome biogenesis	239	6	1.22	0.00145	0.00145	0.00511
Biological Process (BP)	GO:0048513	animal organ development	2660	25	13.6	0.00174	0.17455	0.77477
Biological Process (BP)	GO:2001233	regulation of apoptotic signaling pathway	48	3	0.25	0.0019	0.18672	1
Biological Process (BP)	GO:0009154	purine ribonucleotide catabolic process	14	2	0.07	0.00227	0.06394	0.00227
Biological Process (BP)	GO:0009261	ribonucleotide catabolic process	14	2	0.07	0.00227	0.06394	1
Biological Process (BP)	GO:0009790	embryo development	1178	14	6.02	0.00273	0.27587	1
Biological Process (BP)	GO:0019693	ribose phosphate metabolic process	372	7	1.9	0.00304	0.01161	1
Biological Process (BP)	GO:0002098	tRNA wobble uridine modification	17	2	0.09	0.00335	0.07811	0.00335
Biological Process (BP)	GO:0002097	tRNA wobble base modification	18	2	0.09	0.00376	0.08279	1
Biological Process (BP)	GO:0034470	ncRNA processing	293	6	1.5	0.00399	0.0166	0.08534
Biological Process (BP)	GO:0006195	purine nucleotide catabolic process	19	2	0.1	0.00419	0.08744	1
Biological Process (BP)	GO:1901796	regulation of signal transduction by p53 class mediator	19	2	0.1	0.00419	1	1
Biological Process (BP)	GO:0048562	embryonic organ morphogenesis	400	7	2.05	0.00452	0.00452	0.59751
Biological Process (BP)	GO:0046033	AMP metabolic process	20	2	0.1	0.00464	0.09207	1
Biological Process (BP)	GO:2001243	negative regulation of intrinsic apoptotic signaling pathway	20	2	0.1	0.00464	1	1
Biological Process (BP)	GO:0006196	AMP catabolic process	1	1	0.01	0.00511	0.00511	1
Biological Process (BP)	GO:0018400	peptidyl-proline hydroxylation to 3-hydroxy-L-proline	1	1	0.01	0.00511	0.00511	0.00511
Biological Process (BP)	GO:0051490	negative regulation of filopodium assembly	1	1	0.01	0.00511	0.00511	0.00511
Biological Process (BP)	GO:0051977	lysophospholipid transport	1	1	0.01	0.00511	0.00511	0.00511
Biological Process (BP)	GO:0070899	mitochondrial tRNA wobble uridine modification	1	1	0.01	0.00511	0.00511	1
Biological Process (BP)	GO:0097496	blood vessel lumen ensheathment	1	1	0.01	0.00511	1	1
Biological Process (BP)	GO:0097497	blood vessel endothelial cell delamination	1	1	0.01	0.00511	1	1
Biological Process (BP)	GO:0097498	endothelial tube lumen extension	1	1	0.01	0.00511	1	1
Biological Process (BP)	GO:0098908	regulation of neuronal action potential	1	1	0.01	0.00511	0.00511	0.00511
Biological Process (BP)	GO:0120033	negative regulation of plasma membrane bounded cell projection assembly	1	1	0.01	0.00511	1	1
Biological Process (BP)	GO:1902354	blood vessel endothelial cell delamination involved in blood vessel lumen ensheathment	1	1	0.01	0.00511	0.00511	0.00511
Biological Process (BP)	GO:1902355	endothelial tube lumen extension involved in blood vessel lumen ensheathment	1	1	0.01	0.00511	0.00511	0.00511
Biological Process (BP)	GO:1990379	lipid transport across blood brain barrier	1	1	0.01	0.00511	0.00511	0.00511
Biological Process (BP)	GO:0032502	developmental process	4869	37	24.9	0.00545	0.18728	0.96091
Biological Process (BP)	GO:0072332	intrinsic apoptotic signaling pathway by p53 class mediator	22	2	0.11	0.0056	1	1
Biological Process (BP)	GO:0030903	notochord development	73	3	0.37	0.00624	0.00624	0.00624
Biological Process (BP)	GO:0006457	protein folding	145	4	0.74	0.00659	0.00659	0.11087
Biological Process (BP)	GO:0048731	system development	3748	30	19.17	0.00663	0.31047	0.92501
Biological Process (BP)	GO:0051016	barbed-end actin filament capping	24	2	0.12	0.00665	0.00665	0.00665
Biological Process (BP)	GO:0009150	purine ribonucleotide metabolic process	331	6	1.69	0.00714	0.02646	1
Biological Process (BP)	GO:0044085	cellular component biogenesis	1886	18	9.65	0.00716	0.58811	1
Biological Process (BP)	GO:0009166	nucleotide catabolic process	77	3	0.39	0.00724	0.05693	1
Biological Process (BP)	GO:2001242	regulation of intrinsic apoptotic signaling pathway	26	2	0.13	0.00778	1	1
Biological Process (BP)	GO:0007423	sensory organ development	677	9	3.46	0.00797	0.00797	0.34068
Biological Process (BP)	GO:1901292	nucleoside phosphate catabolic process	80	3	0.41	0.00804	0.06095	1
Biological Process (BP)	GO:0034329	cell junction assembly	83	3	0.42	0.00889	0.00889	1
Biological Process (BP)	GO:1901360	organic cyclic compound metabolic process	4844	36	24.77	0.00898	0.01986	1
Biological Process (BP)	GO:0045103	intermediate filament-based process	28	2	0.14	0.00898	1	1
Biological Process (BP)	GO:0045104	intermediate filament cytoskeleton organization	28	2	0.14	0.00898	0.00898	0.00898
Biological Process (BP)	GO:0048856	anatomical structure development	4683	35	23.95	0.0093	0.27005	0.96269
Biological Process (BP)	GO:0009259	ribonucleotide metabolic process	351	6	1.8	0.00939	0.0329	1
Biological Process (BP)	GO:0006891	intra-Golgi vesicle-mediated transport	29	2	0.15	0.00962	0.00962	0.00962
Biological Process (BP)	GO:0055114	oxidation-reduction process	1088	12	5.56	0.00973	0.00973	0.29158
Biological Process (BP)	GO:0006163	purine nucleotide metabolic process	357	6	1.83	0.01015	0.03501	1
Biological Process (BP)	GO:0000448	cleavage in ITS2 between 5.8S rRNA and LSU-rRNA of tricistronic rRNA transcript (SSU-rRNA, 5.8S rRNA, LSU-rRNA)	2	1	0.01	0.0102	0.0102	0.0102
Biological Process (BP)	GO:0046321	positive regulation of fatty acid oxidation	2	1	0.01	0.0102	0.0102	0.0102
Biological Process (BP)	GO:0120077	angiogenic sprout fusion	2	1	0.01	0.0102	0.0102	1
Biological Process (BP)	GO:0120078	cell adhesion involved in sprouting angiogenesis	2	1	0.01	0.0102	0.0102	0.0102
Biological Process (BP)	GO:2001293	malonyl-CoA metabolic process	2	1	0.01	0.0102	0.0102	1
Biological Process (BP)	GO:2001294	malonyl-CoA catabolic process	2	1	0.01	0.0102	0.0102	1
Biological Process (BP)	GO:0009887	animal organ morphogenesis	831	10	4.25	0.01021	0.35179	1
Biological Process (BP)	GO:0072523	purine-containing compound catabolic process	30	2	0.15	0.01027	0.1371	1
Biological Process (BP)	GO:0016052	carbohydrate catabolic process	88	3	0.45	0.01043	0.01043	1
Biological Process (BP)	GO:0019318	hexose metabolic process	88	3	0.45	0.01043	0.01043	1
Biological Process (BP)	GO:0051084	'de novo' posttranslational protein folding	32	2	0.16	0.01163	0.01163	1
Biological Process (BP)	GO:0051085	chaperone cofactor-dependent protein refolding	32	2	0.16	0.01163	0.01163	0.01163
Biological Process (BP)	GO:0048593	camera-type eye morphogenesis	173	4	0.88	0.01207	0.01207	1
Biological Process (BP)	GO:0034641	cellular nitrogen compound metabolic process	5290	38	27.05	0.01228	0.02544	1
Biological Process (BP)	GO:0006458	'de novo' protein folding	33	2	0.17	0.01234	0.01234	1
Biological Process (BP)	GO:0048880	sensory system development	604	8	3.09	0.01241	0.01241	1
Biological Process (BP)	GO:0009117	nucleotide metabolic process	486	7	2.49	0.01249	0.03705	1
Biological Process (BP)	GO:0006753	nucleoside phosphate metabolic process	491	7	2.51	0.01315	0.03864	1
Biological Process (BP)	GO:0007275	multicellular organism development	4280	32	21.89	0.01337	0.36926	0.96767
Biological Process (BP)	GO:0001654	eye development	498	7	2.55	0.01412	0.01412	1
Biological Process (BP)	GO:0150063	visual system development	498	7	2.55	0.01412	0.01412	1
Biological Process (BP)	GO:0048596	embryonic camera-type eye morphogenesis	36	2	0.18	0.01458	0.01458	0.09674
Biological Process (BP)	GO:0072331	signal transduction by p53 class mediator	36	2	0.18	0.01458	1	1
Biological Process (BP)	GO:0005996	monosaccharide metabolic process	100	3	0.51	0.0147	0.0147	1
Biological Process (BP)	GO:0034660	ncRNA metabolic process	388	6	1.98	0.0148	0.04721	1
Biological Process (BP)	GO:0000012	single strand break repair	3	1	0.02	0.01527	0.01527	0.01527
Biological Process (BP)	GO:0030091	protein repair	3	1	0.02	0.01527	0.01527	0.01527
Biological Process (BP)	GO:0033869	nucleoside bisphosphate catabolic process	3	1	0.02	0.01527	0.01527	1
Biological Process (BP)	GO:0034031	ribonucleoside bisphosphate catabolic process	3	1	0.02	0.01527	0.01527	1
Biological Process (BP)	GO:0034034	purine nucleoside bisphosphate catabolic process	3	1	0.02	0.01527	0.01527	1
Biological Process (BP)	GO:0045056	transcytosis	3	1	0.02	0.01527	0.01527	0.01527
Biological Process (BP)	GO:0051969	regulation of transmission of nerve impulse	3	1	0.02	0.01527	1	1
Biological Process (BP)	GO:0070900	mitochondrial tRNA modification	3	1	0.02	0.01527	1	1
Biological Process (BP)	GO:1900864	mitochondrial RNA modification	3	1	0.02	0.01527	1	1
Biological Process (BP)	GO:0072521	purine-containing compound metabolic process	393	6	2.01	0.01567	0.04939	1
Biological Process (BP)	GO:0034330	cell junction organization	103	3	0.53	0.01591	1	1
Biological Process (BP)	GO:0009126	purine nucleoside monophosphate metabolic process	190	4	0.97	0.01649	0.07146	1
Biological Process (BP)	GO:0009167	purine ribonucleoside monophosphate metabolic process	190	4	0.97	0.01649	0.07146	1
Biological Process (BP)	GO:0090596	sensory organ morphogenesis	291	5	1.49	0.01696	0.01696	1
Biological Process (BP)	GO:0046483	heterocycle metabolic process	4715	34	24.11	0.01785	0.03747	1
Biological Process (BP)	GO:0009152	purine ribonucleotide biosynthetic process	195	4	1	0.01797	0.01797	1
Biological Process (BP)	GO:0009127	purine nucleoside monophosphate biosynthetic process	109	3	0.56	0.01847	0.01847	1
Biological Process (BP)	GO:0009168	purine ribonucleoside monophosphate biosynthetic process	109	3	0.56	0.01847	0.01847	1
Biological Process (BP)	GO:0006282	regulation of DNA repair	41	2	0.21	0.01867	0.01867	1
Biological Process (BP)	GO:0006725	cellular aromatic compound metabolic process	4734	34	24.21	0.0189	0.0394	1
Biological Process (BP)	GO:0051693	actin filament capping	42	2	0.21	0.01954	1	1
Biological Process (BP)	GO:0000492	box C/D snoRNP assembly	4	1	0.02	0.0203	0.0203	0.0203
Biological Process (BP)	GO:0001955	blood vessel maturation	4	1	0.02	0.0203	0.0203	0.0203
Biological Process (BP)	GO:0042776	mitochondrial ATP synthesis coupled proton transport	4	1	0.02	0.0203	0.0203	0.0203
Biological Process (BP)	GO:0045943	positive regulation of transcription by RNA polymerase I	4	1	0.02	0.0203	0.0203	0.0203
Biological Process (BP)	GO:0060420	regulation of heart growth	4	1	0.02	0.0203	0.0203	0.0203
Biological Process (BP)	GO:0090646	mitochondrial tRNA processing	4	1	0.02	0.0203	1	1
Biological Process (BP)	GO:0043010	camera-type eye development	417	6	2.13	0.02033	0.02033	1
Biological Process (BP)	GO:0030834	regulation of actin filament depolymerization	43	2	0.22	0.02042	1	1
Biological Process (BP)	GO:0030835	negative regulation of actin filament depolymerization	43	2	0.22	0.02042	1	1
Biological Process (BP)	GO:0061077	chaperone-mediated protein folding	43	2	0.22	0.02042	0.02042	1
Biological Process (BP)	GO:0006139	nucleobase-containing compound metabolic process	4594	33	23.49	0.0209	0.04367	1
Biological Process (BP)	GO:0009311	oligosaccharide metabolic process	44	2	0.23	0.02132	0.02132	0.02132
Biological Process (BP)	GO:0009161	ribonucleoside monophosphate metabolic process	206	4	1.05	0.02149	0.08627	1
Biological Process (BP)	GO:0042398	cellular modified amino acid biosynthetic process	45	2	0.23	0.02224	0.02224	1
Biological Process (BP)	GO:0048048	embryonic eye morphogenesis	45	2	0.23	0.02224	0.02224	1
Biological Process (BP)	GO:0008152	metabolic process	11349	69	58.04	0.02268	0.20561	0.90722
Biological Process (BP)	GO:0009260	ribonucleotide biosynthetic process	212	4	1.08	0.02357	0.02357	1
Biological Process (BP)	GO:0044237	cellular metabolic process	9994	62	51.11	0.02384	0.08306	0.89675
Biological Process (BP)	GO:0034404	nucleobase-containing small molecule biosynthetic process	121	3	0.62	0.02426	0.12392	1
Biological Process (BP)	GO:0060042	retina morphogenesis in camera-type eye	122	3	0.62	0.02478	0.02478	0.02478
Biological Process (BP)	GO:0006164	purine nucleotide biosynthetic process	216	4	1.1	0.02503	0.02503	1
Biological Process (BP)	GO:0051262	protein tetramerization	48	2	0.25	0.02509	0.02509	0.02509
Biological Process (BP)	GO:0006104	succinyl-CoA metabolic process	5	1	0.03	0.02531	0.02531	0.02531
Biological Process (BP)	GO:0006356	regulation of transcription by RNA polymerase I	5	1	0.03	0.02531	0.02531	1
Biological Process (BP)	GO:0006561	proline biosynthetic process	5	1	0.03	0.02531	0.02531	1
Biological Process (BP)	GO:0010591	regulation of lamellipodium assembly	5	1	0.03	0.02531	0.02531	0.02531
Biological Process (BP)	GO:0032785	negative regulation of DNA-templated transcription, elongation	5	1	0.03	0.02531	0.02531	1
Biological Process (BP)	GO:0034244	negative regulation of transcription elongation from RNA polymerase II promoter	5	1	0.03	0.02531	0.02531	0.02531
Biological Process (BP)	GO:0034633	retinol transport	5	1	0.03	0.02531	0.02531	0.02531
Biological Process (BP)	GO:0046864	isoprenoid transport	5	1	0.03	0.02531	0.02531	1
Biological Process (BP)	GO:0046865	terpenoid transport	5	1	0.03	0.02531	0.02531	1
Biological Process (BP)	GO:0055129	L-proline biosynthetic process	5	1	0.03	0.02531	0.02531	0.02531
Biological Process (BP)	GO:0060856	establishment of blood-brain barrier	5	1	0.03	0.02531	0.02531	0.02531
Biological Process (BP)	GO:0098900	regulation of action potential	5	1	0.03	0.02531	1	1
Biological Process (BP)	GO:0046390	ribose phosphate biosynthetic process	217	4	1.11	0.0254	0.0254	1
Biological Process (BP)	GO:0071704	organic substance metabolic process	10622	65	54.32	0.02623	0.08446	0.97579
Biological Process (BP)	GO:0009156	ribonucleoside monophosphate biosynthetic process	125	3	0.64	0.02638	0.02638	1
Biological Process (BP)	GO:0048592	eye morphogenesis	221	4	1.13	0.02692	0.02692	1
Biological Process (BP)	GO:0031076	embryonic camera-type eye development	50	2	0.26	0.02707	0.02707	1
Biological Process (BP)	GO:1904888	cranial skeletal system development	222	4	1.14	0.02731	0.02731	0.02731
Biological Process (BP)	GO:0055086	nucleobase-containing small molecule metabolic process	571	7	2.92	0.02741	0.07002	1
Biological Process (BP)	GO:0044281	small molecule metabolic process	1408	13	7.2	0.02762	0.09523	1
Biological Process (BP)	GO:0046434	organophosphate catabolic process	128	3	0.65	0.02803	0.13582	1
Biological Process (BP)	GO:0030042	actin filament depolymerization	51	2	0.26	0.02808	1	1
Biological Process (BP)	GO:0072522	purine-containing compound biosynthetic process	224	4	1.15	0.0281	0.0281	1
Biological Process (BP)	GO:0017144	drug metabolic process	452	6	2.31	0.02871	0.07951	1
Biological Process (BP)	GO:1901880	negative regulation of protein depolymerization	52	2	0.27	0.02911	1	1
Biological Process (BP)	GO:0019637	organophosphate metabolic process	846	9	4.33	0.02951	0.06539	1
Biological Process (BP)	GO:0000963	mitochondrial RNA processing	6	1	0.03	0.0303	1	1
Biological Process (BP)	GO:0009128	purine nucleoside monophosphate catabolic process	6	1	0.03	0.0303	1	1
Biological Process (BP)	GO:0009158	ribonucleoside monophosphate catabolic process	6	1	0.03	0.0303	1	1
Biological Process (BP)	GO:0009169	purine ribonucleoside monophosphate catabolic process	6	1	0.03	0.0303	1	1
Biological Process (BP)	GO:0009826	unidimensional cell growth	6	1	0.03	0.0303	0.0303	0.0303
Biological Process (BP)	GO:0016576	histone dephosphorylation	6	1	0.03	0.0303	0.0303	0.0303
Biological Process (BP)	GO:0031581	hemidesmosome assembly	6	1	0.03	0.0303	0.0303	0.0303
Biological Process (BP)	GO:0044208	'de novo' AMP biosynthetic process	6	1	0.03	0.0303	0.0303	0.0303
Biological Process (BP)	GO:1901099	negative regulation of signal transduction in absence of ligand	6	1	0.03	0.0303	0.0303	1
Biological Process (BP)	GO:1902743	regulation of lamellipodium organization	6	1	0.03	0.0303	0.0303	1
Biological Process (BP)	GO:2001239	regulation of extrinsic apoptotic signaling pathway in absence of ligand	6	1	0.03	0.0303	0.0303	1
Biological Process (BP)	GO:2001240	negative regulation of extrinsic apoptotic signaling pathway in absence of ligand	6	1	0.03	0.0303	0.0303	0.0303
Biological Process (BP)	GO:0009123	nucleoside monophosphate metabolic process	231	4	1.18	0.03097	0.11177	1
Biological Process (BP)	GO:0060041	retina development in camera-type eye	232	4	1.19	0.03139	0.03139	1
Biological Process (BP)	GO:0097190	apoptotic signaling pathway	135	3	0.69	0.0321	0.47615	1
Biological Process (BP)	GO:0043242	negative regulation of protein complex disassembly	55	2	0.28	0.03228	1	1
Biological Process (BP)	GO:0090407	organophosphate biosynthetic process	465	6	2.38	0.03233	0.03233	1
Biological Process (BP)	GO:0009124	nucleoside monophosphate biosynthetic process	137	3	0.7	0.03332	0.03332	1
Biological Process (BP)	GO:0006672	ceramide metabolic process	57	2	0.29	0.03447	0.03447	0.03447
Biological Process (BP)	GO:0000491	small nucleolar ribonucleoprotein complex assembly	7	1	0.04	0.03526	0.03526	1
Biological Process (BP)	GO:0006659	phosphatidylserine biosynthetic process	7	1	0.04	0.03526	0.03526	0.03526
Biological Process (BP)	GO:0009125	nucleoside monophosphate catabolic process	7	1	0.04	0.03526	1	1
Biological Process (BP)	GO:0019254	carnitine metabolic process, CoA-linked	7	1	0.04	0.03526	0.03526	0.03526
Biological Process (BP)	GO:0046320	regulation of fatty acid oxidation	7	1	0.04	0.03526	0.03526	1
Biological Process (BP)	GO:0070525	tRNA threonylcarbamoyladenosine metabolic process	7	1	0.04	0.03526	1	1
Biological Process (BP)	GO:0034655	nucleobase-containing compound catabolic process	241	4	1.23	0.03536	0.12269	1
Biological Process (BP)	GO:0044238	primary metabolic process	10171	62	52.02	0.03539	0.06358	0.97326
Biological Process (BP)	GO:0120032	regulation of plasma membrane bounded cell projection assembly	58	2	0.3	0.03558	0.25174	1
Biological Process (BP)	GO:0048598	embryonic morphogenesis	740	8	3.78	0.03616	0.81311	1
Biological Process (BP)	GO:0006974	cellular response to DNA damage stimulus	479	6	2.45	0.03654	0.03654	0.49563
Biological Process (BP)	GO:0060491	regulation of cell projection assembly	59	2	0.3	0.03671	0.25555	1
Biological Process (BP)	GO:0030837	negative regulation of actin filament polymerization	60	2	0.31	0.03785	1	1
Biological Process (BP)	GO:0032272	negative regulation of protein polymerization	60	2	0.31	0.03785	1	1
Biological Process (BP)	GO:1901264	carbohydrate derivative transport	60	2	0.31	0.03785	0.25933	1
Biological Process (BP)	GO:0006807	nitrogen compound metabolic process	9621	59	49.2	0.03789	0.12447	0.97466
Biological Process (BP)	GO:1902532	negative regulation of intracellular signal transduction	145	3	0.74	0.03842	0.50204	1
Biological Process (BP)	GO:0006281	DNA repair	363	5	1.86	0.03882	0.03882	1
Biological Process (BP)	GO:0060215	primitive hemopoiesis	61	2	0.31	0.03901	0.03901	0.03901
Biological Process (BP)	GO:0097193	intrinsic apoptotic signaling pathway	61	2	0.31	0.03901	1	1
Biological Process (BP)	GO:0009653	anatomical structure morphogenesis	2273	18	11.62	0.03995	0.41954	0.61201
Biological Process (BP)	GO:0006006	glucose metabolic process	62	2	0.32	0.04018	0.04018	0.23642
Biological Process (BP)	GO:1901879	regulation of protein depolymerization	62	2	0.32	0.04018	1	1
Biological Process (BP)	GO:0006013	mannose metabolic process	8	1	0.04	0.0402	0.0402	0.0402
Biological Process (BP)	GO:0006189	'de novo' IMP biosynthetic process	8	1	0.04	0.0402	0.0402	0.0402
Biological Process (BP)	GO:0007096	regulation of exit from mitosis	8	1	0.04	0.0402	0.0402	0.0402
Biological Process (BP)	GO:0044458	motile cilium assembly	8	1	0.04	0.0402	0.0402	0.0402
Biological Process (BP)	GO:0050908	detection of light stimulus involved in visual perception	8	1	0.04	0.0402	0.0402	0.0402
Biological Process (BP)	GO:0050962	detection of light stimulus involved in sensory perception	8	1	0.04	0.0402	0.0402	1
Biological Process (BP)	GO:1900029	positive regulation of ruffle assembly	8	1	0.04	0.0402	0.0402	0.0402
Biological Process (BP)	GO:0051259	protein complex oligomerization	148	3	0.76	0.04043	0.04043	1
Biological Process (BP)	GO:0007043	cell-cell junction assembly	63	2	0.32	0.04136	0.04136	0.04136
Biological Process (BP)	GO:0006637	acyl-CoA metabolic process	64	2	0.33	0.04255	0.04255	1
Biological Process (BP)	GO:0035383	thioester metabolic process	64	2	0.33	0.04255	0.04255	1
Biological Process (BP)	GO:0090100	positive regulation of transmembrane receptor protein serine/threonine kinase signaling pathway	65	2	0.33	0.04376	0.04376	0.04376
Biological Process (BP)	GO:0006364	rRNA processing	153	3	0.78	0.0439	0.0439	1
Biological Process (BP)	GO:0015980	energy derivation by oxidation of organic compounds	153	3	0.78	0.0439	0.0439	1
Biological Process (BP)	GO:0061053	somite development	153	3	0.78	0.0439	0.0439	0.0439
Biological Process (BP)	GO:0033554	cellular response to stress	913	9	4.67	0.04447	0.04447	0.68507
Biological Process (BP)	GO:2001020	regulation of response to DNA damage stimulus	66	2	0.34	0.04498	0.04498	1
Biological Process (BP)	GO:0000478	endonucleolytic cleavage involved in rRNA processing	9	1	0.05	0.04511	0.04511	1
Biological Process (BP)	GO:0000479	endonucleolytic cleavage of tricistronic rRNA transcript (SSU-rRNA, 5.8S rRNA, LSU-rRNA)	9	1	0.05	0.04511	0.04511	1
Biological Process (BP)	GO:0006007	glucose catabolic process	9	1	0.05	0.04511	0.04511	1
Biological Process (BP)	GO:0006167	AMP biosynthetic process	9	1	0.05	0.04511	0.04511	1
Biological Process (BP)	GO:0006735	NADH regeneration	9	1	0.05	0.04511	0.04511	1
Biological Process (BP)	GO:0018057	peptidyl-lysine oxidation	9	1	0.05	0.04511	0.04511	0.04511
Biological Process (BP)	GO:0046620	regulation of organ growth	9	1	0.05	0.04511	0.04511	1
Biological Process (BP)	GO:0061620	glycolytic process through glucose-6-phosphate	9	1	0.05	0.04511	0.04511	1
Biological Process (BP)	GO:0061621	canonical glycolysis	9	1	0.05	0.04511	0.04511	0.04511
Biological Process (BP)	GO:0061718	glucose catabolic process to pyruvate	9	1	0.05	0.04511	0.04511	1
Biological Process (BP)	GO:0097052	L-kynurenine metabolic process	9	1	0.05	0.04511	0.04511	0.04511
Biological Process (BP)	GO:1900027	regulation of ruffle assembly	9	1	0.05	0.04511	0.04511	1
Biological Process (BP)	GO:0031333	negative regulation of protein complex assembly	67	2	0.34	0.04621	1	1
Biological Process (BP)	GO:0009968	negative regulation of signal transduction	383	5	1.96	0.04699	0.29293	1
Biological Process (BP)	GO:0061008	hepaticobiliary system development	159	3	0.81	0.04825	0.04825	0.04825
Biological Process (BP)	GO:0019752	carboxylic acid metabolic process	650	7	3.32	0.0494	0.1122	1
Biological Process (BP)	GO:0006091	generation of precursor metabolites and energy	269	4	1.38	0.04946	0.04946	1
Biological Process (BP)	GO:0045216	cell-cell junction organization	70	2	0.36	0.04998	0.04998	1
Biological Process (BP)	GO:0045454	cell redox homeostasis	70	2	0.36	0.04998	0.04998	0.04998
Biological Process (BP)	GO:0061615	glycolytic process through fructose-6-phosphate	10	1	0.05	0.04999	0.04999	1
Cellular Component (CC)	GO:0005730	nucleolus	243	7	1.18	0.00019	0.00019	0.0011
Cellular Component (CC)	GO:0031011	Ino80 complex	14	2	0.07	0.00206	0.00206	0.0021
Cellular Component (CC)	GO:0033202	DNA helicase complex	14	2	0.07	0.00206	1	1
Cellular Component (CC)	GO:0097346	INO80-type complex	21	2	0.1	0.00465	1	1
Cellular Component (CC)	GO:0043231	intracellular membrane-bounded organelle	8046	52	39.21	0.00691	0.05859	0.6075
Cellular Component (CC)	GO:0043227	membrane-bounded organelle	8471	54	41.28	0.00752	0.05815	0.5451
Cellular Component (CC)	GO:0042709	succinate-CoA ligase complex	2	1	0.01	0.00972	0.00972	0.0097
Cellular Component (CC)	GO:0043229	intracellular organelle	9628	59	46.92	0.01124	0.06641	0.5151
Cellular Component (CC)	GO:0005622	intracellular	11979	70	58.37	0.01297	0.06499	0.7764
Cellular Component (CC)	GO:0044424	intracellular part	11979	70	58.37	0.01297	0.06499	0.6915
Cellular Component (CC)	GO:0035517	PR-DUB complex	3	1	0.01	0.01455	0.01455	0.0145
Cellular Component (CC)	GO:0097255	R2TP complex	3	1	0.01	0.01455	0.01455	0.0145
Cellular Component (CC)	GO:0032040	small-subunit processome	38	2	0.19	0.01475	0.01475	0.0148
Cellular Component (CC)	GO:1990130	GATOR1 complex	4	1	0.02	0.01935	0.01935	0.0194
Cellular Component (CC)	GO:0031981	nuclear lumen	1112	11	5.42	0.01958	0.90225	1
Cellular Component (CC)	GO:0043226	organelle	9861	59	48.05	0.01984	0.09943	0.3415
Cellular Component (CC)	GO:0008290	F-actin capping protein complex	5	1	0.02	0.02413	0.02413	0.0241
Cellular Component (CC)	GO:0031428	box C/D snoRNP complex	5	1	0.02	0.02413	0.02413	0.0241
Cellular Component (CC)	GO:0032021	NELF complex	5	1	0.02	0.02413	0.02413	0.0241
Cellular Component (CC)	GO:0005782	peroxisomal matrix	6	1	0.03	0.02889	0.02889	0.0289
Cellular Component (CC)	GO:0031907	microbody lumen	6	1	0.03	0.02889	0.02889	1
Cellular Component (CC)	GO:0031974	membrane-enclosed lumen	1338	12	6.52	0.02949	0.87137	1
Cellular Component (CC)	GO:0043233	organelle lumen	1338	12	6.52	0.02949	0.87137	1
Cellular Component (CC)	GO:0070013	intracellular organelle lumen	1338	12	6.52	0.02949	0.87137	1
Cellular Component (CC)	GO:0071007	U2-type catalytic step 2 spliceosome	7	1	0.03	0.03362	0.03362	0.0336
Cellular Component (CC)	GO:0005739	mitochondrion	1059	10	5.16	0.03373	0.03373	0.0587
Cellular Component (CC)	GO:0000812	Swr1 complex	8	1	0.04	0.03833	0.03833	0.0383
Cellular Component (CC)	GO:0033588	Elongator holoenzyme complex	8	1	0.04	0.03833	0.03833	0.0383
Cellular Component (CC)	GO:0044446	intracellular organelle part	4509	30	21.97	0.03846	0.35717	1
Cellular Component (CC)	GO:0000974	Prp19 complex	9	1	0.04	0.04302	0.04302	0.043
Cellular Component (CC)	GO:0005750	mitochondrial respiratory chain complex III	9	1	0.04	0.04302	0.04302	0.043
Cellular Component (CC)	GO:0005945	6-phosphofructokinase complex	9	1	0.04	0.04302	0.04302	0.043
Cellular Component (CC)	GO:0014704	intercalated disc	9	1	0.04	0.04302	0.04302	0.043
Cellular Component (CC)	GO:0045275	respiratory chain complex III	9	1	0.04	0.04302	0.04302	1
Cellular Component (CC)	GO:0071014	post-mRNA release spliceosomal complex	9	1	0.04	0.04302	0.04302	0.043
Cellular Component (CC)	GO:0017119	Golgi transport complex	10	1	0.05	0.04769	0.04769	0.0477
Cellular Component (CC)	GO:0044291	cell-cell contact zone	10	1	0.05	0.04769	0.04769	1
Cellular Component (CC)	GO:0071797	LUBAC complex	10	1	0.05	0.04769	0.04769	0.0477
Cellular Component (CC)	GO:0044444	cytoplasmic part	4791	31	23.35	0.04926	0.06833	0.9695
Molecular Function (MF)	GO:0050839	cell adhesion molecule binding	129	5	0.61	0.00037	0.00037	0.00037
Molecular Function (MF)	GO:0044183	protein binding involved in protein folding	15	2	0.07	0.00223	0.00223	0.00223
Molecular Function (MF)	GO:0004559	alpha-mannosidase activity	20	2	0.09	0.00398	0.00398	0.00398
Molecular Function (MF)	GO:0015923	mannosidase activity	21	2	0.1	0.00439	1	1
Molecular Function (MF)	GO:0016878	acid-thiol ligase activity	21	2	0.1	0.00439	0.0897	1
Molecular Function (MF)	GO:0000247	C-8 sterol isomerase activity	1	1	0	0.00473	0.00473	0.00473
Molecular Function (MF)	GO:0003847	1-alkyl-2-acetylglycerophosphocholine esterase activity	1	1	0	0.00473	0.00473	0.00473
Molecular Function (MF)	GO:0004349	glutamate 5-kinase activity	1	1	0	0.00473	0.00473	0.00473
Molecular Function (MF)	GO:0004350	glutamate-5-semialdehyde dehydrogenase activity	1	1	0	0.00473	0.00473	0.00473
Molecular Function (MF)	GO:0004769	steroid delta-isomerase activity	1	1	0	0.00473	0.00473	0.00473
Molecular Function (MF)	GO:0015019	heparan-alpha-glucosaminide N-acetyltransferase activity	1	1	0	0.00473	0.00473	0.00473
Molecular Function (MF)	GO:0017005	3'-tyrosyl-DNA phosphodiesterase activity	1	1	0	0.00473	0.00473	0.00473
Molecular Function (MF)	GO:0017065	single-strand selective uracil DNA N-glycosylase activity	1	1	0	0.00473	0.00473	0.00473
Molecular Function (MF)	GO:0030729	acetoacetate-CoA ligase activity	1	1	0	0.00473	0.00473	0.00473
Molecular Function (MF)	GO:0045153	electron transporter, transferring electrons within CoQH2-cytochrome c reductase complex activity	1	1	0	0.00473	0.00473	0.00473
Molecular Function (MF)	GO:0047804	cysteine-S-conjugate beta-lyase activity	1	1	0	0.00473	0.00473	0.00473
Molecular Function (MF)	GO:0051978	lysophospholipid transporter activity	1	1	0	0.00473	0.00473	0.00473
Molecular Function (MF)	GO:0052597	diamine oxidase activity	1	1	0	0.00473	0.00473	0.00473
Molecular Function (MF)	GO:0016641	oxidoreductase activity, acting on the CH-NH2 group of donors, oxygen as acceptor	22	2	0.1	0.00481	0.09397	1
Molecular Function (MF)	GO:0043167	ion binding	7173	47	33.91	0.00574	0.00574	0.57579
Molecular Function (MF)	GO:0003824	catalytic activity	8022	51	37.93	0.00684	0.27787	0.98716
Molecular Function (MF)	GO:0016638	oxidoreductase activity, acting on the CH-NH2 group of donors	28	2	0.13	0.00773	0.11917	1
Molecular Function (MF)	GO:0000703	oxidized pyrimidine nucleobase lesion DNA N-glycosylase activity	2	1	0.01	0.00943	0.00943	0.00943
Molecular Function (MF)	GO:0008455	alpha-1,6-mannosylglycoprotein 2-beta-N-acetylglucosaminyltransferase activity	2	1	0.01	0.00943	0.00943	0.00943
Molecular Function (MF)	GO:0016774	phosphotransferase activity, carboxyl group as acceptor	2	1	0.01	0.00943	1	1
Molecular Function (MF)	GO:0019202	amino acid kinase activity	2	1	0.01	0.00943	1	1
Molecular Function (MF)	GO:0042284	sphingolipid delta-4 desaturase activity	2	1	0.01	0.00943	0.00943	0.00943
Molecular Function (MF)	GO:0047750	cholestenol delta-isomerase activity	2	1	0.01	0.00943	0.00943	0.00943
Molecular Function (MF)	GO:0050080	malonyl-CoA decarboxylase activity	2	1	0.01	0.00943	0.00943	0.00943
Molecular Function (MF)	GO:0070259	tyrosyl-DNA phosphodiesterase activity	2	1	0.01	0.00943	1	1
Molecular Function (MF)	GO:0051087	chaperone binding	34	2	0.16	0.01126	0.01126	0.01126
Molecular Function (MF)	GO:0016877	ligase activity, forming carbon-sulfur bonds	35	2	0.17	0.01191	0.1477	1
Molecular Function (MF)	GO:0000702	oxidized base lesion DNA N-glycosylase activity	3	1	0.01	0.01412	1	1
Molecular Function (MF)	GO:0004018	N6-(1,2-dicarboxyethyl)AMP AMP-lyase (fumarate-forming) activity	3	1	0.01	0.01412	0.01412	0.01412
Molecular Function (MF)	GO:0042975	peroxisome proliferator activated receptor binding	3	1	0.01	0.01412	0.01412	0.01412
Molecular Function (MF)	GO:0070548	L-glutamine aminotransferase activity	3	1	0.01	0.01412	0.01412	0.01412
Molecular Function (MF)	GO:0070626	(S)-2-(5-amino-1-(5-phospho-D-ribosyl)imidazole-4-carboxamido)succinate AMP-lyase (fumarate-forming) activity	3	1	0.01	0.01412	0.01412	0.01412
Molecular Function (MF)	GO:0051082	unfolded protein binding	107	3	0.51	0.01431	0.01431	0.01431
Molecular Function (MF)	GO:0050662	coenzyme binding	306	5	1.45	0.01523	0.01523	0.01523
Molecular Function (MF)	GO:0016860	intramolecular oxidoreductase activity	42	2	0.2	0.01687	0.17143	1
Molecular Function (MF)	GO:0036094	small molecule binding	3795	27	17.94	0.01713	0.01713	1
Molecular Function (MF)	GO:0004776	succinate-CoA ligase (GDP-forming) activity	4	1	0.02	0.01878	0.01878	0.01878
Molecular Function (MF)	GO:0008131	primary amine oxidase activity	4	1	0.02	0.01878	0.01878	0.01878
Molecular Function (MF)	GO:0015665	alcohol transmembrane transporter activity	4	1	0.02	0.01878	0.01878	1
Molecular Function (MF)	GO:0019841	retinol binding	4	1	0.02	0.01878	0.01878	0.01878
Molecular Function (MF)	GO:0034632	retinol transmembrane transporter activity	4	1	0.02	0.01878	0.01878	0.01878
Molecular Function (MF)	GO:0043139	5'-3' DNA helicase activity	4	1	0.02	0.01878	0.01878	0.01878
Molecular Function (MF)	GO:0046872	metal ion binding	3668	26	17.34	0.02027	0.02027	0.04773
Molecular Function (MF)	GO:0019842	vitamin binding	123	3	0.58	0.02067	0.02067	1
Molecular Function (MF)	GO:0005178	integrin binding	47	2	0.22	0.02085	0.02085	1
Molecular Function (MF)	GO:0004092	carnitine O-acetyltransferase activity	5	1	0.02	0.02342	0.02342	0.02342
Molecular Function (MF)	GO:0004345	glucose-6-phosphate dehydrogenase activity	5	1	0.02	0.02342	0.02342	0.02342
Molecular Function (MF)	GO:0004774	succinate-CoA ligase activity	5	1	0.02	0.02342	0.02342	1
Molecular Function (MF)	GO:0004775	succinate-CoA ligase (ADP-forming) activity	5	1	0.02	0.02342	0.02342	0.02342
Molecular Function (MF)	GO:0008184	glycogen phosphorylase activity	5	1	0.02	0.02342	0.02342	0.02342
Molecular Function (MF)	GO:0102250	linear malto-oligosaccharide phosphorylase activity	5	1	0.02	0.02342	0.02342	0.02342
Molecular Function (MF)	GO:0102499	SHG alpha-glucan phosphorylase activity	5	1	0.02	0.02342	0.02342	0.02342
Molecular Function (MF)	GO:0048037	cofactor binding	600	7	2.84	0.02394	0.02394	1
Molecular Function (MF)	GO:0005507	copper ion binding	51	2	0.24	0.0243	0.0243	0.0243
Molecular Function (MF)	GO:0008144	drug binding	2669	20	12.62	0.02487	0.02487	0.48282
Molecular Function (MF)	GO:0005488	binding	16995	90	80.35	0.02561	0.28529	0.65148
Molecular Function (MF)	GO:0032559	adenyl ribonucleotide binding	2517	19	11.9	0.02681	0.02681	0.02681
Molecular Function (MF)	GO:0003724	RNA helicase activity	54	2	0.26	0.02702	0.02702	0.02702
Molecular Function (MF)	GO:0030554	adenyl nucleotide binding	2522	19	11.92	0.0273	0.0273	0.22336
Molecular Function (MF)	GO:0045296	cadherin binding	55	2	0.26	0.02796	0.02796	1
Molecular Function (MF)	GO:0004844	uracil DNA N-glycosylase activity	6	1	0.03	0.02804	1	1
Molecular Function (MF)	GO:0016212	kynurenine-oxoglutarate transaminase activity	6	1	0.03	0.02804	0.02804	0.02804
Molecular Function (MF)	GO:0033743	peptide-methionine (R)-S-oxide reductase activity	6	1	0.03	0.02804	0.02804	0.02804
Molecular Function (MF)	GO:0097506	deaminated base DNA N-glycosylase activity	6	1	0.03	0.02804	1	1
Molecular Function (MF)	GO:0043169	cation binding	3778	26	17.86	0.02838	0.02838	0.39986
Molecular Function (MF)	GO:0030170	pyridoxal phosphate binding	56	2	0.26	0.02891	0.02891	1
Molecular Function (MF)	GO:0070279	vitamin B6 binding	56	2	0.26	0.02891	0.02891	1
Molecular Function (MF)	GO:0004386	helicase activity	146	3	0.69	0.03212	0.03212	1
Molecular Function (MF)	GO:0008568	microtubule-severing ATPase activity	7	1	0.03	0.03263	0.03263	0.03263
Molecular Function (MF)	GO:0016863	intramolecular oxidoreductase activity, transposing C=C bonds	7	1	0.03	0.03263	1	1
Molecular Function (MF)	GO:0036137	kynurenine aminotransferase activity	7	1	0.03	0.03263	0.03263	1
Molecular Function (MF)	GO:0000166	nucleotide binding	3464	24	16.38	0.03285	0.03285	1
Molecular Function (MF)	GO:1901265	nucleoside phosphate binding	3464	24	16.38	0.03285	0.03285	0.15062
Molecular Function (MF)	GO:0016798	hydrolase activity, acting on glycosyl bonds	152	3	0.72	0.03555	1	1
Molecular Function (MF)	GO:0004645	phosphorylase activity	8	1	0.04	0.03721	0.03721	1
Molecular Function (MF)	GO:0034338	short-chain carboxylesterase activity	8	1	0.04	0.03721	0.03721	0.03721
Molecular Function (MF)	GO:0004720	protein-lysine 6-oxidase activity	9	1	0.04	0.04176	0.04176	0.04176
Molecular Function (MF)	GO:0016413	O-acetyltransferase activity	9	1	0.04	0.04176	0.04176	1
Molecular Function (MF)	GO:0005524	ATP binding	2477	18	11.71	0.04268	0.04268	0.46947
Molecular Function (MF)	GO:0043168	anion binding	3929	26	18.58	0.04339	0.04339	0.88155
Molecular Function (MF)	GO:0003872	6-phosphofructokinase activity	10	1	0.05	0.04629	0.04629	0.04629
Molecular Function (MF)	GO:0015386	potassium:proton antiporter activity	10	1	0.05	0.04629	0.04629	0.04629
Molecular Function (MF)	GO:0016671	oxidoreductase activity, acting on a sulfur group of donors, disulfide as acceptor	10	1	0.05	0.04629	0.04629	1
Molecular Function (MF)	GO:0070095	fructose-6-phosphate binding	10	1	0.05	0.04629	0.04629	0.04629

## Sheet: Table S28
Table S28. GO enrichment of genes with convergent amino acid substitution between Asian arowana and Channel catfish.
Category	GO ID	Term	Annotated	Significant	Expected	classicFisher	elimFisher	weightFisher
Biological Process (BP)	GO:0044238	primary metabolic process	10171	566	465.34	3.6e-11	0.00935	1
Biological Process (BP)	GO:0008152	metabolic process	11349	619	519.24	4.1e-11	1	1
Biological Process (BP)	GO:0044237	cellular metabolic process	9994	557	457.24	5.3e-11	0.00868	1
Biological Process (BP)	GO:0071704	organic substance metabolic process	10622	585	485.98	7.1e-11	0.08225	1
Biological Process (BP)	GO:0006807	nitrogen compound metabolic process	9621	528	440.18	6.4e-09	0.09211	1
Biological Process (BP)	GO:0034641	cellular nitrogen compound metabolic process	5290	319	242.03	9.4e-09	0.03763	1
Biological Process (BP)	GO:0006725	cellular aromatic compound metabolic process	4734	290	216.59	1.4e-08	0.08377	1
Biological Process (BP)	GO:1901360	organic cyclic compound metabolic process	4844	295	221.62	1.8e-08	0.08153	1
Biological Process (BP)	GO:0046483	heterocycle metabolic process	4715	288	215.72	2.2e-08	0.07942	1
Biological Process (BP)	GO:0034660	ncRNA metabolic process	388	44	17.75	3e-08	1	1
Biological Process (BP)	GO:0006139	nucleobase-containing compound metabolic process	4594	281	210.18	3.1e-08	0.10315	1
Biological Process (BP)	GO:0090304	nucleic acid metabolic process	4041	250	184.88	9.9e-08	1	1
Biological Process (BP)	GO:0006974	cellular response to DNA damage stimulus	479	49	21.92	1.3e-07	0.06616	0.00984
Biological Process (BP)	GO:0006396	RNA processing	812	70	37.15	2.7e-07	0.01446	1
Biological Process (BP)	GO:0071840	cellular component organization or biogenesis	4360	262	199.48	5.5e-07	0.07864	1
Biological Process (BP)	GO:0034470	ncRNA processing	293	34	13.41	6.5e-07	0.0509	0.66743
Biological Process (BP)	GO:0006281	DNA repair	363	39	16.61	7.4e-07	0.00744	0.49665
Biological Process (BP)	GO:0007275	multicellular organism development	4280	257	195.82	7.9e-07	0.07487	1
Biological Process (BP)	GO:0048513	animal organ development	2660	172	121.7	1.2e-06	0.01709	1
Biological Process (BP)	GO:0043170	macromolecule metabolic process	8840	476	404.45	1.5e-06	1	1
Biological Process (BP)	GO:0048731	system development	3748	228	171.48	1.7e-06	0.11755	1
Biological Process (BP)	GO:0009056	catabolic process	1557	111	71.24	1.8e-06	0.12217	1
Biological Process (BP)	GO:0048856	anatomical structure development	4683	275	214.26	1.8e-06	0.0927	1
Biological Process (BP)	GO:1901575	organic substance catabolic process	1281	94	58.61	3.7e-06	0.10109	1
Biological Process (BP)	GO:0032502	developmental process	4869	282	222.77	4.1e-06	0.11676	1
Biological Process (BP)	GO:0044248	cellular catabolic process	1379	99	63.09	5.1e-06	0.09538	1
Biological Process (BP)	GO:0019752	carboxylic acid metabolic process	650	55	29.74	9e-06	0.02035	1
Biological Process (BP)	GO:1901566	organonitrogen compound biosynthetic process	1412	99	64.6	1.4e-05	0.00118	1
Biological Process (BP)	GO:0009057	macromolecule catabolic process	775	62	35.46	1.4e-05	0.04638	1
Biological Process (BP)	GO:0033554	cellular response to stress	913	70	41.77	1.7e-05	1	1
Biological Process (BP)	GO:0043436	oxoacid metabolic process	669	55	30.61	2e-05	0.03171	1
Biological Process (BP)	GO:0006364	rRNA processing	153	20	7	2.3e-05	0.00127	0.34041
Biological Process (BP)	GO:0072359	circulatory system development	991	74	45.34	2.3e-05	0.00273	0.05173
Biological Process (BP)	GO:0022613	ribonucleoprotein complex biogenesis	347	34	15.88	2.7e-05	0.05713	1
Biological Process (BP)	GO:0043631	RNA polyadenylation	21	7	0.96	2.7e-05	0.08896	0.00015
Biological Process (BP)	GO:0044265	cellular macromolecule catabolic process	709	57	32.44	2.7e-05	0.10136	0.70581
Biological Process (BP)	GO:1901576	organic substance biosynthetic process	4504	258	206.07	2.9e-05	0.08939	1
Biological Process (BP)	GO:0009653	anatomical structure morphogenesis	2273	144	103.99	3e-05	0.07662	0.66367
Biological Process (BP)	GO:0044249	cellular biosynthetic process	4392	252	200.94	3.4e-05	0.01057	1
Biological Process (BP)	GO:0044085	cellular component biogenesis	1886	123	86.29	3.5e-05	0.00664	1
Biological Process (BP)	GO:0060249	anatomical structure homeostasis	145	19	6.63	3.5e-05	0.06327	0.01755
Biological Process (BP)	GO:0042254	ribosome biogenesis	239	26	10.93	4.1e-05	1	0.00031
Biological Process (BP)	GO:0000724	double-strand break repair via homologous recombination	77	13	3.52	4.3e-05	4.3e-05	4.3e-05
Biological Process (BP)	GO:0000725	recombinational repair	77	13	3.52	4.3e-05	1	1
Biological Process (BP)	GO:0009058	biosynthetic process	4569	260	209.04	4.3e-05	0.10467	1
Biological Process (BP)	GO:0006259	DNA metabolic process	622	51	28.46	4.4e-05	1	1
Biological Process (BP)	GO:0000723	telomere maintenance	67	12	3.07	4.6e-05	0.00306	1
Biological Process (BP)	GO:0032200	telomere organization	67	12	3.07	4.6e-05	1	1
Biological Process (BP)	GO:0046940	nucleoside monophosphate phosphorylation	16	6	0.73	4.9e-05	4.9e-05	4.9e-05
Biological Process (BP)	GO:0044260	cellular macromolecule metabolic process	7431	397	339.98	6.4e-05	1	1
Biological Process (BP)	GO:0006302	double-strand break repair	140	18	6.41	7.2e-05	1	1
Biological Process (BP)	GO:0048739	cardiac muscle fiber development	11	5	0.5	7.3e-05	7.3e-05	7.3e-05
Biological Process (BP)	GO:0006082	organic acid metabolic process	720	56	32.94	7.9e-05	0.06056	1
Biological Process (BP)	GO:0016043	cellular component organization	4186	239	191.52	8.1e-05	0.01317	1
Biological Process (BP)	GO:0031123	RNA 3'-end processing	72	12	3.29	9.6e-05	0.0326	1
Biological Process (BP)	GO:0016070	RNA metabolic process	3544	206	162.14	0.00011	1	1
Biological Process (BP)	GO:0009451	RNA modification	145	18	6.63	0.00011	1	1
Biological Process (BP)	GO:0016072	rRNA metabolic process	172	20	7.87	0.00012	1	1
Biological Process (BP)	GO:0006378	mRNA polyadenylation	19	6	0.87	0.00015	0.00506	1
Biological Process (BP)	GO:0043038	amino acid activation	54	10	2.47	0.00015	1	1
Biological Process (BP)	GO:0043039	tRNA aminoacylation	54	10	2.47	0.00015	1	0.00045
Biological Process (BP)	GO:0010467	gene expression	4044	230	185.02	0.00015	0.11668	1
Biological Process (BP)	GO:0033036	macromolecule localization	1488	98	68.08	0.00016	0.06595	1
Biological Process (BP)	GO:0016071	mRNA metabolic process	561	45	25.67	0.0002	1	1
Biological Process (BP)	GO:0006402	mRNA catabolic process	114	15	5.22	0.00022	0.02505	1
Biological Process (BP)	GO:0006996	organelle organization	2663	159	121.84	0.00023	0.03783	1
Biological Process (BP)	GO:0035295	tube development	771	57	35.27	0.00026	0.0122	0.46622
Biological Process (BP)	GO:0072329	monocarboxylic acid catabolic process	59	10	2.7	0.00031	0.00031	0.00296
Biological Process (BP)	GO:0032259	methylation	242	24	11.07	0.00032	1	0.41932
Biological Process (BP)	GO:0031124	mRNA 3'-end processing	30	7	1.37	0.00033	1	1
Biological Process (BP)	GO:0043414	macromolecule methylation	215	22	9.84	0.00037	0.00886	1
Biological Process (BP)	GO:0006418	tRNA aminoacylation for protein translation	50	9	2.29	0.00039	0.00039	1
Biological Process (BP)	GO:0048646	anatomical structure formation involved in morphogenesis	838	60	38.34	0.00041	0.00198	0.52141
Biological Process (BP)	GO:0090407	organophosphate biosynthetic process	465	38	21.27	0.00042	0.10121	1
Biological Process (BP)	GO:0071103	DNA conformation change	189	20	8.65	0.00043	0.00681	0.62204
Biological Process (BP)	GO:0051276	chromosome organization	770	56	35.23	0.00044	1	1
Biological Process (BP)	GO:0006401	RNA catabolic process	135	16	6.18	0.00046	0.04735	0.63952
Biological Process (BP)	GO:0000154	rRNA modification	23	6	1.05	0.00047	1	1
Biological Process (BP)	GO:0071897	DNA biosynthetic process	62	10	2.84	0.00047	0.02808	0.33236
Biological Process (BP)	GO:0005975	carbohydrate metabolic process	421	35	19.26	0.00051	0.00259	0.11446
Biological Process (BP)	GO:0071702	organic substance transport	1577	100	72.15	0.00053	0.04333	1
Biological Process (BP)	GO:0043123	positive regulation of I-kappaB kinase/NF-kappaB signaling	33	7	1.51	0.00062	0.00062	0.00062
Biological Process (BP)	GO:0055013	cardiac muscle cell development	43	8	1.97	0.00065	1	0.19658
Biological Process (BP)	GO:0034655	nucleobase-containing compound catabolic process	241	23	11.03	0.00073	0.03673	1
Biological Process (BP)	GO:0043603	cellular amide metabolic process	805	57	36.83	0.00075	0.05912	1
Biological Process (BP)	GO:0006399	tRNA metabolic process	183	19	8.37	0.00075	1	1
Biological Process (BP)	GO:0030203	glycosaminoglycan metabolic process	35	7	1.6	0.0009	0.0009	0.00488
Biological Process (BP)	GO:0009887	animal organ morphogenesis	831	58	38.02	0.00095	0.00476	0.53278
Biological Process (BP)	GO:0015931	nucleobase-containing compound transport	131	15	5.99	0.00097	0.06071	1
Biological Process (BP)	GO:0009132	nucleoside diphosphate metabolic process	68	10	3.11	0.001	0.13032	1
Biological Process (BP)	GO:0009790	embryo development	1178	77	53.9	0.00102	0.06464	0.52585
Biological Process (BP)	GO:1901564	organonitrogen compound metabolic process	6273	331	287	0.00103	1	1
Biological Process (BP)	GO:0031167	rRNA methylation	18	5	0.82	0.00103	0.00103	1
Biological Process (BP)	GO:0032787	monocarboxylic acid metabolic process	278	25	12.72	0.00104	0.07485	1
Biological Process (BP)	GO:0051649	establishment of localization in cell	1273	82	58.24	0.00108	0.02269	1
Biological Process (BP)	GO:0046907	intracellular transport	1110	73	50.78	0.00116	0.01534	1
Biological Process (BP)	GO:0044281	small molecule metabolic process	1408	89	64.42	0.00118	1	1
Biological Process (BP)	GO:0008104	protein localization	1222	79	55.91	0.0012	0.05556	0.22239
Biological Process (BP)	GO:0055001	muscle cell development	205	20	9.38	0.00121	0.02477	0.15319
Biological Process (BP)	GO:0044270	cellular nitrogen compound catabolic process	281	25	12.86	0.00121	0.04609	1
Biological Process (BP)	GO:0060348	bone development	82	11	3.75	0.00124	0.00124	0.22394
Biological Process (BP)	GO:0001510	RNA methylation	70	10	3.2	0.00126	0.08708	1
Biological Process (BP)	GO:0006520	cellular amino acid metabolic process	282	25	12.9	0.00128	1	1
Biological Process (BP)	GO:0006913	nucleocytoplasmic transport	121	14	5.54	0.00128	1	1
Biological Process (BP)	GO:0051169	nuclear transport	121	14	5.54	0.00128	1	1
Biological Process (BP)	GO:0007507	heart development	545	41	24.93	0.00131	0.01405	0.49937
Biological Process (BP)	GO:0055006	cardiac cell development	48	8	2.2	0.00138	1	1
Biological Process (BP)	GO:0051168	nuclear export	72	10	3.29	0.00157	1	0.23025
Biological Process (BP)	GO:0016556	mRNA modification	12	4	0.55	0.0016	0.0016	0.0016
Biological Process (BP)	GO:0048762	mesenchymal cell differentiation	166	17	7.59	0.00162	0.00162	0.00573
Biological Process (BP)	GO:0046700	heterocycle catabolic process	287	25	13.13	0.00163	0.0566	1
Biological Process (BP)	GO:0019439	aromatic compound catabolic process	303	26	13.86	0.00164	1	1
Biological Process (BP)	GO:0009059	macromolecule biosynthetic process	3609	200	165.12	0.00166	0.04209	1
Biological Process (BP)	GO:0007095	mitotic G2 DNA damage checkpoint	6	3	0.27	0.00172	0.00172	0.00172
Biological Process (BP)	GO:0009133	nucleoside diphosphate biosynthetic process	6	3	0.27	0.00172	0.00172	1
Biological Process (BP)	GO:0031440	regulation of mRNA 3'-end processing	6	3	0.27	0.00172	0.13084	1
Biological Process (BP)	GO:1900363	regulation of mRNA polyadenylation	6	3	0.27	0.00172	0.13084	1
Biological Process (BP)	GO:1901361	organic cyclic compound catabolic process	320	27	14.64	0.00173	1	1
Biological Process (BP)	GO:0034613	cellular protein localization	962	64	44.01	0.00174	0.10174	0.62204
Biological Process (BP)	GO:0043604	amide biosynthetic process	607	44	27.77	0.00184	1	1
Biological Process (BP)	GO:0034645	cellular macromolecule biosynthetic process	3558	197	162.79	0.00189	0.04697	1
Biological Process (BP)	GO:0070727	cellular macromolecule localization	968	64	44.29	0.00202	0.11143	0.55079
Biological Process (BP)	GO:0017038	protein import	100	12	4.58	0.00203	1	1
Biological Process (BP)	GO:0035964	COPI-coated vesicle budding	2	2	0.09	0.00209	1	1
Biological Process (BP)	GO:0044806	G-quadruplex DNA unwinding	2	2	0.09	0.00209	0.00209	0.00209
Biological Process (BP)	GO:0048200	Golgi transport vesicle coating	2	2	0.09	0.00209	1	1
Biological Process (BP)	GO:0048205	COPI coating of Golgi vesicle	2	2	0.09	0.00209	0.00209	0.00209
Biological Process (BP)	GO:0060031	mediolateral intercalation	2	2	0.09	0.00209	0.00209	0.00209
Biological Process (BP)	GO:0030163	protein catabolic process	594	43	27.18	0.00211	1	1
Biological Process (BP)	GO:0009888	tissue development	1589	97	72.7	0.00213	1	1
Biological Process (BP)	GO:0051641	cellular localization	1591	97	72.79	0.00221	1	1
Biological Process (BP)	GO:0006268	DNA unwinding involved in DNA replication	13	4	0.59	0.00223	0.00223	0.00223
Biological Process (BP)	GO:0030241	skeletal muscle myosin thick filament assembly	13	4	0.59	0.00223	0.00223	0.00223
Biological Process (BP)	GO:0032836	glomerular basement membrane development	13	4	0.59	0.00223	0.00223	0.00223
Biological Process (BP)	GO:0044271	cellular nitrogen compound biosynthetic process	3592	198	164.34	0.00226	0.06839	1
Biological Process (BP)	GO:0071705	nitrogen compound transport	1234	78	56.46	0.00235	0.05106	1
Biological Process (BP)	GO:0048747	muscle fiber development	89	11	4.07	0.00243	1	0.14442
Biological Process (BP)	GO:0060415	muscle tissue morphogenesis	31	6	1.42	0.00249	1	0.00249
Biological Process (BP)	GO:0000956	nuclear-transcribed mRNA catabolic process	77	10	3.52	0.00261	0.00261	0.05291
Biological Process (BP)	GO:0042692	muscle cell differentiation	250	22	11.44	0.00265	0.03878	0.41282
Biological Process (BP)	GO:0046939	nucleotide phosphorylation	65	9	2.97	0.00271	0.08896	0.02888
Biological Process (BP)	GO:0055003	cardiac myofibril assembly	22	5	1.01	0.00273	0.00273	0.00273
Biological Process (BP)	GO:0072594	establishment of protein localization to organelle	190	18	8.69	0.00285	0.08524	1
Biological Process (BP)	GO:0048644	muscle organ morphogenesis	32	6	1.46	0.00295	1	1
Biological Process (BP)	GO:0006405	RNA export from nucleus	54	8	2.47	0.00299	0.00299	0.01082
Biological Process (BP)	GO:0009135	purine nucleoside diphosphate metabolic process	54	8	2.47	0.00299	0.13049	1
Biological Process (BP)	GO:0009179	purine ribonucleoside diphosphate metabolic process	54	8	2.47	0.00299	0.13049	1
Biological Process (BP)	GO:0009185	ribonucleoside diphosphate metabolic process	54	8	2.47	0.00299	0.13049	1
Biological Process (BP)	GO:0044257	cellular protein catabolic process	553	40	25.3	0.00301	1	0.59667
Biological Process (BP)	GO:1901342	regulation of vasculature development	105	12	4.8	0.00307	0.00307	0.00832
Biological Process (BP)	GO:1904888	cranial skeletal system development	222	20	10.16	0.0031	0.0031	0.0031
Biological Process (BP)	GO:0006310	DNA recombination	207	19	9.47	0.00316	1	1
Biological Process (BP)	GO:0031032	actomyosin structure organization	163	16	7.46	0.00336	0.03903	0.65789
Biological Process (BP)	GO:0097190	apoptotic signaling pathway	135	14	6.18	0.00359	1	0.49383
Biological Process (BP)	GO:0019637	organophosphate metabolic process	846	56	38.71	0.00366	1	1
Biological Process (BP)	GO:0001501	skeletal system development	405	31	18.53	0.00373	1	1
Biological Process (BP)	GO:0035239	tube morphogenesis	613	43	28.05	0.00375	0.00375	1
Biological Process (BP)	GO:0006606	protein import into nucleus	56	8	2.56	0.00377	0.00377	0.00377
Biological Process (BP)	GO:0031033	myosin filament organization	15	4	0.69	0.00397	1	1
Biological Process (BP)	GO:0031034	myosin filament assembly	15	4	0.69	0.00397	1	1
Biological Process (BP)	GO:0071688	striated muscle myosin thick filament assembly	15	4	0.69	0.00397	1	1
Biological Process (BP)	GO:0060485	mesenchyme development	227	20	10.39	0.00399	1	1
Biological Process (BP)	GO:2001234	negative regulation of apoptotic signaling pathway	34	6	1.56	0.00405	0.00405	1
Biological Process (BP)	GO:0006278	RNA-dependent DNA biosynthetic process	24	5	1.1	0.00408	1	1
Biological Process (BP)	GO:0007004	telomere maintenance via telomerase	24	5	1.1	0.00408	0.00408	0.00408
Biological Process (BP)	GO:0051170	import into nucleus	57	8	2.61	0.00422	1	0.31125
Biological Process (BP)	GO:0048729	tissue morphogenesis	618	43	28.27	0.00433	0.04589	1
Biological Process (BP)	GO:0033365	protein localization to organelle	293	24	13.41	0.00439	0.07558	1
Biological Process (BP)	GO:0006013	mannose metabolic process	8	3	0.37	0.0045	0.0045	0.0045
Biological Process (BP)	GO:0032048	cardiolipin metabolic process	8	3	0.37	0.0045	0.0045	0.0045
Biological Process (BP)	GO:0046471	phosphatidylglycerol metabolic process	8	3	0.37	0.0045	1	1
Biological Process (BP)	GO:1902253	regulation of intrinsic apoptotic signaling pathway by p53 class mediator	8	3	0.37	0.0045	0.0045	0.0045
Biological Process (BP)	GO:0051603	proteolysis involved in cellular protein catabolic process	549	39	25.12	0.00455	1	0.64187
Biological Process (BP)	GO:0006397	mRNA processing	462	34	21.14	0.00456	0.0507	1
Biological Process (BP)	GO:0015918	sterol transport	46	7	2.1	0.00462	0.00462	0.02553
Biological Process (BP)	GO:0046916	cellular transition metal ion homeostasis	46	7	2.1	0.00462	0.00462	0.00462
Biological Process (BP)	GO:0006511	ubiquitin-dependent protein catabolic process	463	34	21.18	0.00472	0.00472	0.03171
Biological Process (BP)	GO:0007169	transmembrane receptor protein tyrosine kinase signaling pathway	378	29	17.29	0.00477	0.00477	0.3254
Biological Process (BP)	GO:0008654	phospholipid biosynthetic process	111	12	5.08	0.00484	1	0.5877
Biological Process (BP)	GO:0006629	lipid metabolic process	859	56	39.3	0.005	0.0524	0.57121
Biological Process (BP)	GO:0030240	skeletal muscle thin filament assembly	16	4	0.73	0.0051	0.0051	0.0051
Biological Process (BP)	GO:0055007	cardiac muscle cell differentiation	59	8	2.7	0.00522	1	1
Biological Process (BP)	GO:0042592	homeostatic process	937	60	42.87	0.00548	1	1
Biological Process (BP)	GO:0045184	establishment of protein localization	957	61	43.78	0.00565	0.03375	0.35217
Biological Process (BP)	GO:0034504	protein localization to nucleus	60	8	2.75	0.00579	1	1
Biological Process (BP)	GO:0046474	glycerophospholipid biosynthetic process	86	10	3.93	0.00584	0.00584	1
Biological Process (BP)	GO:0055008	cardiac muscle tissue morphogenesis	26	5	1.19	0.00585	0.00585	1
Biological Process (BP)	GO:2001233	regulation of apoptotic signaling pathway	48	7	2.2	0.00587	1	1
Biological Process (BP)	GO:0048468	cell development	1453	87	66.48	0.00593	0.02078	1
Biological Process (BP)	GO:0043009	chordate embryonic development	523	37	23.93	0.006	0.006	0.07913
Biological Process (BP)	GO:0006572	tyrosine catabolic process	3	2	0.14	0.00608	0.00608	0.00608
Biological Process (BP)	GO:0031441	negative regulation of mRNA 3'-end processing	3	2	0.14	0.00608	1	1
Biological Process (BP)	GO:0097039	protein linear polyubiquitination	3	2	0.14	0.00608	0.00608	0.00608
Biological Process (BP)	GO:1900364	negative regulation of mRNA polyadenylation	3	2	0.14	0.00608	0.00608	1
Biological Process (BP)	GO:0051216	cartilage development	189	17	8.65	0.00619	0.00619	0.11775
Biological Process (BP)	GO:0009792	embryo development ending in birth or egg hatching	525	37	24.02	0.00636	1	0.35739
Biological Process (BP)	GO:0006022	aminoglycan metabolic process	61	8	2.79	0.0064	1	1
Biological Process (BP)	GO:0002098	tRNA wobble uridine modification	17	4	0.78	0.00643	0.00643	0.00643
Biological Process (BP)	GO:0032508	DNA duplex unwinding	74	9	3.39	0.0065	1	0.14468
Biological Process (BP)	GO:0055002	striated muscle cell development	190	17	8.69	0.00651	0.10037	1
Biological Process (BP)	GO:0015886	heme transport	9	3	0.41	0.00652	0.00652	0.00652
Biological Process (BP)	GO:0031572	G2 DNA damage checkpoint	9	3	0.41	0.00652	1	1
Biological Process (BP)	GO:1901678	iron coordination entity transport	9	3	0.41	0.00652	1	1
Biological Process (BP)	GO:0007167	enzyme linked receptor protein signaling pathway	597	41	27.31	0.00653	1	0.66777
Biological Process (BP)	GO:0061061	muscle structure development	387	29	17.71	0.00657	0.05533	1
Biological Process (BP)	GO:0032989	cellular component morphogenesis	836	54	38.25	0.00691	0.02458	0.35406
Biological Process (BP)	GO:0010833	telomere maintenance via telomere lengthening	27	5	1.24	0.00692	1	1
Biological Process (BP)	GO:0014866	skeletal myofibril assembly	27	5	1.24	0.00692	1	1
Biological Process (BP)	GO:0045017	glycerolipid biosynthetic process	102	11	4.67	0.00695	1	0.60584
Biological Process (BP)	GO:0009894	regulation of catabolic process	239	20	10.93	0.00701	0.00701	0.54698
Biological Process (BP)	GO:0032392	DNA geometric change	75	9	3.43	0.0071	1	0.47916
Biological Process (BP)	GO:0016073	snRNA metabolic process	38	6	1.74	0.00711	0.00711	0.34293
Biological Process (BP)	GO:0006417	regulation of translation	161	15	7.37	0.00714	0.12886	1
Biological Process (BP)	GO:0022607	cellular component assembly	1698	99	77.69	0.00725	0.01834	1
Biological Process (BP)	GO:0016579	protein deubiquitination	117	12	5.35	0.00734	0.00734	0.0306
Biological Process (BP)	GO:0043122	regulation of I-kappaB kinase/NF-kappaB signaling	50	7	2.29	0.00736	1	1
Biological Process (BP)	GO:0061448	connective tissue development	193	17	8.83	0.00758	1	0.61184
Biological Process (BP)	GO:0032501	multicellular organismal process	5313	276	243.08	0.00771	1	1
Biological Process (BP)	GO:0006165	nucleoside diphosphate phosphorylation	63	8	2.88	0.00778	0.00778	1
Biological Process (BP)	GO:0019941	modification-dependent protein catabolic process	479	34	21.92	0.00781	1	0.66667
Biological Process (BP)	GO:0002097	tRNA wobble base modification	18	4	0.82	0.00797	1	1
Biological Process (BP)	GO:0030239	myofibril assembly	104	11	4.76	0.00802	0.11533	0.04491
Biological Process (BP)	GO:0017148	negative regulation of translation	51	7	2.33	0.0082	0.0082	0.01156
Biological Process (BP)	GO:0046031	ADP metabolic process	51	7	2.33	0.0082	0.0082	1
Biological Process (BP)	GO:0006518	peptide metabolic process	624	42	28.55	0.00831	1	1
Biological Process (BP)	GO:0006886	intracellular protein transport	680	45	31.11	0.00864	0.06121	0.59412
Biological Process (BP)	GO:0072657	protein localization to membrane	228	19	10.43	0.00881	0.00881	0.64673
Biological Process (BP)	GO:0006901	vesicle coating	10	3	0.46	0.009	1	0.31201
Biological Process (BP)	GO:0046822	regulation of nucleocytoplasmic transport	10	3	0.46	0.009	0.009	1
Biological Process (BP)	GO:0050657	nucleic acid transport	78	9	3.57	0.00913	1	1
Biological Process (BP)	GO:0050658	RNA transport	78	9	3.57	0.00913	1	1
Biological Process (BP)	GO:0051236	establishment of RNA localization	78	9	3.57	0.00913	1	1
Biological Process (BP)	GO:1901565	organonitrogen compound catabolic process	849	54	38.84	0.00925	1	1
Biological Process (BP)	GO:0018193	peptidyl-amino acid modification	738	48	33.76	0.00929	0.00929	1
Biological Process (BP)	GO:0034248	regulation of cellular amide metabolic process	166	15	7.59	0.00936	1	1
Biological Process (BP)	GO:0006891	intra-Golgi vesicle-mediated transport	29	5	1.33	0.00944	0.00944	0.00944
Biological Process (BP)	GO:0036297	interstrand cross-link repair	29	5	1.33	0.00944	0.00944	0.00944
Biological Process (BP)	GO:0006515	protein quality control for misfolded or incompletely synthesized proteins	19	4	0.87	0.00973	0.00973	0.00973
Biological Process (BP)	GO:0006903	vesicle targeting	19	4	0.87	0.00973	1	1
Biological Process (BP)	GO:0010927	cellular component assembly involved in morphogenesis	107	11	4.9	0.00985	1	1
Biological Process (BP)	GO:0001944	vasculature development	523	36	23.93	0.01001	1	1
Biological Process (BP)	GO:0043632	modification-dependent macromolecule catabolic process	488	34	22.33	0.01019	1	1
Biological Process (BP)	GO:0043043	peptide biosynthetic process	524	36	23.97	0.01029	1	1
Biological Process (BP)	GO:0006879	cellular iron ion homeostasis	30	5	1.37	0.01091	0.01091	1
Biological Process (BP)	GO:0060216	definitive hemopoiesis	54	7	2.47	0.01116	0.01116	0.01116
Biological Process (BP)	GO:0048738	cardiac muscle tissue development	109	11	4.99	0.01124	1	1
Biological Process (BP)	GO:0000375	RNA splicing, via transesterification reactions	234	19	10.71	0.01143	0.01143	1
Biological Process (BP)	GO:0000377	RNA splicing, via transesterification reactions with bulged adenosine as nucleophile	234	19	10.71	0.01143	0.01143	0.60507
Biological Process (BP)	GO:0000398	mRNA splicing, via spliceosome	234	19	10.71	0.01143	0.01143	0.01713
Biological Process (BP)	GO:0035051	cardiocyte differentiation	81	9	3.71	0.01158	1	1
Biological Process (BP)	GO:0034250	positive regulation of cellular amide metabolic process	42	6	1.92	0.01159	0.01159	1
Biological Process (BP)	GO:0045727	positive regulation of translation	42	6	1.92	0.01159	0.01159	0.01159
Biological Process (BP)	GO:0001525	angiogenesis	318	24	14.55	0.01163	0.01163	0.12347
Biological Process (BP)	GO:0048514	blood vessel morphogenesis	387	28	17.71	0.01168	0.01168	0.6745
Biological Process (BP)	GO:0007634	optokinetic behavior	20	4	0.92	0.01174	0.01174	0.01174
Biological Process (BP)	GO:0032231	regulation of actin filament bundle assembly	20	4	0.92	0.01174	0.01174	0.01174
Biological Process (BP)	GO:0046033	AMP metabolic process	20	4	0.92	0.01174	0.01174	0.02871
Biological Process (BP)	GO:0006172	ADP biosynthetic process	4	2	0.18	0.0118	0.0118	0.0118
Biological Process (BP)	GO:0006481	C-terminal protein methylation	4	2	0.18	0.0118	0.0118	0.0118
Biological Process (BP)	GO:0009136	purine nucleoside diphosphate biosynthetic process	4	2	0.18	0.0118	0.0118	1
Biological Process (BP)	GO:0009180	purine ribonucleoside diphosphate biosynthetic process	4	2	0.18	0.0118	0.0118	1
Biological Process (BP)	GO:0009188	ribonucleoside diphosphate biosynthetic process	4	2	0.18	0.0118	0.0118	1
Biological Process (BP)	GO:0032241	positive regulation of nucleobase-containing compound transport	4	2	0.18	0.0118	0.0118	1
Biological Process (BP)	GO:0046824	positive regulation of nucleocytoplasmic transport	4	2	0.18	0.0118	0.0118	1
Biological Process (BP)	GO:0046833	positive regulation of RNA export from nucleus	4	2	0.18	0.0118	0.0118	1
Biological Process (BP)	GO:0098501	polynucleotide dephosphorylation	4	2	0.18	0.0118	0.0118	0.08933
Biological Process (BP)	GO:0009165	nucleotide biosynthetic process	302	23	13.82	0.01205	1	1
Biological Process (BP)	GO:1903311	regulation of mRNA metabolic process	140	13	6.41	0.01207	0.04936	1
Biological Process (BP)	GO:0015031	protein transport	937	58	42.87	0.01212	0.06359	0.44366
Biological Process (BP)	GO:0034249	negative regulation of cellular amide metabolic process	55	7	2.52	0.01229	1	1
Biological Process (BP)	GO:0045765	regulation of angiogenesis	96	10	4.39	0.01238	0.01238	0.40103
Biological Process (BP)	GO:0072358	cardiovascular system development	531	36	24.29	0.01246	1	1
Biological Process (BP)	GO:1902749	regulation of cell cycle G2/M phase transition	31	5	1.42	0.01252	1	0.13192
Biological Process (BP)	GO:0043412	macromolecule modification	3742	198	171.2	0.01291	1	1
Biological Process (BP)	GO:1901293	nucleoside phosphate biosynthetic process	305	23	13.95	0.01342	1	1
Biological Process (BP)	GO:1901135	carbohydrate derivative metabolic process	905	56	41.41	0.01362	1	1
Biological Process (BP)	GO:0006412	translation	517	35	23.65	0.01388	1	1
Biological Process (BP)	GO:0046486	glycerolipid metabolic process	256	20	11.71	0.01426	1	0.70106
Biological Process (BP)	GO:0043487	regulation of RNA stability	32	5	1.46	0.0143	0.0143	1
Biological Process (BP)	GO:0043488	regulation of mRNA stability	32	5	1.46	0.0143	0.0143	0.0143
Biological Process (BP)	GO:0051146	striated muscle cell differentiation	223	18	10.2	0.01434	1	1
Biological Process (BP)	GO:0061013	regulation of mRNA catabolic process	44	6	2.01	0.01444	0.01444	1
Biological Process (BP)	GO:0061572	actin filament bundle organization	84	9	3.84	0.01449	0.01449	0.67322
Biological Process (BP)	GO:0006260	DNA replication	144	13	6.59	0.015	1	0.4564
Biological Process (BP)	GO:0014033	neural crest cell differentiation	144	13	6.59	0.015	0.015	1
Biological Process (BP)	GO:0044255	cellular lipid metabolic process	648	42	29.65	0.01507	1	1
Biological Process (BP)	GO:0015711	organic anion transport	343	25	15.69	0.0152	0.0152	0.57028
Biological Process (BP)	GO:0031329	regulation of cellular catabolic process	208	17	9.52	0.01521	0.01521	0.71495
Biological Process (BP)	GO:0051052	regulation of DNA metabolic process	129	12	5.9	0.0153	0.0153	1
Biological Process (BP)	GO:0006206	pyrimidine nucleobase metabolic process	12	3	0.55	0.0154	0.0154	1
Biological Process (BP)	GO:0006656	phosphatidylcholine biosynthetic process	12	3	0.55	0.0154	0.0154	0.0154
Biological Process (BP)	GO:0016203	muscle attachment	12	3	0.55	0.0154	0.0154	0.0154
Biological Process (BP)	GO:0044818	mitotic G2/M transition checkpoint	12	3	0.55	0.0154	1	1
Biological Process (BP)	GO:0097428	protein maturation by iron-sulfur cluster transfer	12	3	0.55	0.0154	0.0154	0.0154
Biological Process (BP)	GO:0097435	supramolecular fiber organization	540	36	24.71	0.01578	0.06291	1
Biological Process (BP)	GO:0042398	cellular modified amino acid biosynthetic process	45	6	2.06	0.01604	0.01604	1
Biological Process (BP)	GO:0003422	growth plate cartilage morphogenesis	33	5	1.51	0.01623	0.01623	0.01623
Biological Process (BP)	GO:0039022	pronephric duct development	22	4	1.01	0.01648	0.01648	0.01648
Biological Process (BP)	GO:0072332	intrinsic apoptotic signaling pathway by p53 class mediator	22	4	1.01	0.01648	1	1
Biological Process (BP)	GO:0007015	actin filament organization	363	26	16.61	0.01651	0.07543	1
Biological Process (BP)	GO:0015833	peptide transport	953	58	43.6	0.01657	0.0806	0.2591
Biological Process (BP)	GO:0006631	fatty acid metabolic process	163	14	7.46	0.01772	0.01772	0.50616
Biological Process (BP)	GO:0070646	protein modification by small protein removal	132	12	6.04	0.01805	1	1
Biological Process (BP)	GO:0009142	nucleoside triphosphate biosynthetic process	102	10	4.67	0.01835	0.01835	0.47924
Biological Process (BP)	GO:0006733	oxidoreduction coenzyme metabolic process	117	11	5.35	0.01835	0.01835	1
Biological Process (BP)	GO:0060562	epithelial tube morphogenesis	246	19	11.25	0.0185	0.0185	0.25375
Biological Process (BP)	GO:1901137	carbohydrate derivative biosynthetic process	565	37	25.85	0.01868	0.01868	1
Biological Process (BP)	GO:0000972	transcription-dependent tethering of RNA polymerase II gene DNA at nuclear periphery	5	2	0.23	0.01907	0.01907	0.01907
Biological Process (BP)	GO:0001541	ovarian follicle development	5	2	0.23	0.01907	0.01907	0.01907
Biological Process (BP)	GO:0006530	asparagine catabolic process	5	2	0.23	0.01907	0.01907	1
Biological Process (BP)	GO:0031848	protection from non-homologous end joining at telomere	5	2	0.23	0.01907	0.01907	0.01907
Biological Process (BP)	GO:0032239	regulation of nucleobase-containing compound transport	5	2	0.23	0.01907	0.01907	1
Biological Process (BP)	GO:0043247	telomere maintenance in response to DNA damage	5	2	0.23	0.01907	0.01907	1
Biological Process (BP)	GO:0046831	regulation of RNA export from nucleus	5	2	0.23	0.01907	0.01907	1
Biological Process (BP)	GO:0050779	RNA destabilization	5	2	0.23	0.01907	0.01907	1
Biological Process (BP)	GO:0061157	mRNA destabilization	5	2	0.23	0.01907	0.01907	1
Biological Process (BP)	GO:0098900	regulation of action potential	5	2	0.23	0.01907	0.01907	0.01907
Biological Process (BP)	GO:0006403	RNA localization	88	9	4.03	0.01916	1	1
Biological Process (BP)	GO:0016052	carbohydrate catabolic process	88	9	4.03	0.01916	0.01916	1
Biological Process (BP)	GO:0016570	histone modification	281	21	12.86	0.01923	0.01923	0.50311
Biological Process (BP)	GO:0038084	vascular endothelial growth factor signaling pathway	23	4	1.05	0.01925	0.01925	0.01925
Biological Process (BP)	GO:0072176	nephric duct development	23	4	1.05	0.01925	0.01925	1
Biological Process (BP)	GO:1901264	carbohydrate derivative transport	60	7	2.75	0.01925	0.01925	0.70262
Biological Process (BP)	GO:1903047	mitotic cell cycle process	333	24	15.24	0.01932	0.07332	1
Biological Process (BP)	GO:0006085	acetyl-CoA biosynthetic process	13	3	0.59	0.01935	0.01935	0.01935
Biological Process (BP)	GO:0014812	muscle cell migration	13	3	0.59	0.01935	0.01935	0.37344
Biological Process (BP)	GO:0061300	cerebellum vasculature development	13	3	0.59	0.01935	0.01935	0.01935
Biological Process (BP)	GO:0043062	extracellular structure organization	166	14	7.59	0.02043	1	0.4896
Biological Process (BP)	GO:0003416	endochondral bone growth	35	5	1.6	0.02061	0.02061	1
Biological Process (BP)	GO:0003417	growth plate cartilage development	35	5	1.6	0.02061	0.02061	1
Biological Process (BP)	GO:0008630	intrinsic apoptotic signaling pathway in response to DNA damage	35	5	1.6	0.02061	0.02061	1
Biological Process (BP)	GO:0097193	intrinsic apoptotic signaling pathway	61	7	2.79	0.02092	1	1
Biological Process (BP)	GO:0002520	immune system development	497	33	22.74	0.02123	0.02123	1
Biological Process (BP)	GO:0010389	regulation of G2/M transition of mitotic cell cycle	24	4	1.1	0.02228	1	1
Biological Process (BP)	GO:0035384	thioester biosynthetic process	24	4	1.1	0.02228	0.02228	1
Biological Process (BP)	GO:0048599	oocyte development	24	4	1.1	0.02228	0.02228	0.06862
Biological Process (BP)	GO:0071616	acyl-CoA biosynthetic process	24	4	1.1	0.02228	0.02228	1
Biological Process (BP)	GO:0030097	hemopoiesis	481	32	22.01	0.02246	0.02246	0.46378
Biological Process (BP)	GO:0008380	RNA splicing	286	21	13.09	0.02286	0.02286	1
Biological Process (BP)	GO:0006325	chromatin organization	500	33	22.88	0.0229	0.0229	1
Biological Process (BP)	GO:0006091	generation of precursor metabolites and energy	269	20	12.31	0.02303	0.02303	0.48526
Biological Process (BP)	GO:0098868	bone growth	36	5	1.65	0.02306	0.02306	1
Biological Process (BP)	GO:0048705	skeletal system morphogenesis	235	18	10.75	0.0231	0.0231	1
Biological Process (BP)	GO:0071363	cellular response to growth factor stimulus	304	22	13.91	0.02336	0.02336	0.61138
Biological Process (BP)	GO:0034654	nucleobase-containing compound biosynthetic process	2955	157	135.2	0.02339	0.08863	1
Biological Process (BP)	GO:0016054	organic acid catabolic process	169	14	7.73	0.02343	1	1
Biological Process (BP)	GO:0046395	carboxylic acid catabolic process	169	14	7.73	0.02343	1	1
Biological Process (BP)	GO:0000463	maturation of LSU-rRNA from tricistronic rRNA transcript (SSU-rRNA, 5.8S rRNA, LSU-rRNA)	14	3	0.64	0.02381	0.02381	0.02381
Biological Process (BP)	GO:0001556	oocyte maturation	14	3	0.64	0.02381	0.02381	1
Biological Process (BP)	GO:0019985	translesion synthesis	14	3	0.64	0.02381	0.02381	0.02381
Biological Process (BP)	GO:0031126	snoRNA 3'-end processing	14	3	0.64	0.02381	0.02381	0.02381
Biological Process (BP)	GO:0035701	hematopoietic stem cell migration	14	3	0.64	0.02381	0.02381	0.02381
Biological Process (BP)	GO:0051492	regulation of stress fiber assembly	14	3	0.64	0.02381	0.02381	1
Biological Process (BP)	GO:0106074	aminoacyl-tRNA metabolism involved in translational fidelity	14	3	0.64	0.02381	0.02381	0.02381
Biological Process (BP)	GO:0070848	response to growth factor	305	22	13.95	0.02413	0.02413	0.6565
Biological Process (BP)	GO:0016569	covalent chromatin modification	288	21	13.18	0.02445	0.02445	0.57028
Biological Process (BP)	GO:0001568	blood vessel development	448	30	20.5	0.02449	0.02449	1
Biological Process (BP)	GO:0009100	glycoprotein metabolic process	323	23	14.78	0.02452	0.02452	1
Biological Process (BP)	GO:0050684	regulation of mRNA processing	107	10	4.9	0.02475	0.10306	0.19863
Biological Process (BP)	GO:0048869	cellular developmental process	2551	137	116.71	0.02478	1	1
Biological Process (BP)	GO:0006914	autophagy	187	15	8.56	0.02515	0.02515	0.22275
Biological Process (BP)	GO:0061919	process utilizing autophagic mechanism	187	15	8.56	0.02515	0.02515	0.68759
Biological Process (BP)	GO:0044267	cellular protein metabolic process	4520	232	206.8	0.02518	1	1
Biological Process (BP)	GO:0030301	cholesterol transport	25	4	1.14	0.02559	0.02559	1
Biological Process (BP)	GO:0032401	establishment of melanosome localization	37	5	1.69	0.02569	0.02569	0.02569
Biological Process (BP)	GO:0019538	protein metabolic process	5322	270	243.49	0.02569	1	1
Biological Process (BP)	GO:0009987	cellular process	17166	810	785.38	0.02574	1	1
Biological Process (BP)	GO:0048863	stem cell differentiation	238	18	10.89	0.02582	0.02582	1
Biological Process (BP)	GO:0051017	actin filament bundle assembly	78	8	3.57	0.02599	0.02599	0.24165
Biological Process (BP)	GO:0002009	morphogenesis of an epithelium	488	32	22.33	0.02681	0.05894	0.66619
Biological Process (BP)	GO:0048534	hematopoietic or lymphoid organ development	489	32	22.37	0.02748	0.02748	1
Biological Process (BP)	GO:0030154	cell differentiation	2418	130	110.63	0.0276	1	1
Biological Process (BP)	GO:0051188	cofactor biosynthetic process	206	16	9.42	0.02766	0.02766	1
Biological Process (BP)	GO:0009127	purine nucleoside monophosphate biosynthetic process	109	10	4.99	0.02771	0.02771	1
Biological Process (BP)	GO:0009168	purine ribonucleoside monophosphate biosynthetic process	109	10	4.99	0.02771	0.02771	1
Biological Process (BP)	GO:0006207	'de novo' pyrimidine nucleobase biosynthetic process	6	2	0.27	0.02774	0.02774	0.02774
Biological Process (BP)	GO:0016576	histone dephosphorylation	6	2	0.27	0.02774	0.02774	0.02774
Biological Process (BP)	GO:0045176	apical protein localization	6	2	0.27	0.02774	0.02774	0.02774
Biological Process (BP)	GO:0071679	commissural neuron axon guidance	6	2	0.27	0.02774	0.02774	0.02774
Biological Process (BP)	GO:0080009	mRNA methylation	6	2	0.27	0.02774	0.02774	1
Biological Process (BP)	GO:1901099	negative regulation of signal transduction in absence of ligand	6	2	0.27	0.02774	0.02774	1
Biological Process (BP)	GO:2001239	regulation of extrinsic apoptotic signaling pathway in absence of ligand	6	2	0.27	0.02774	0.02774	1
Biological Process (BP)	GO:2001240	negative regulation of extrinsic apoptotic signaling pathway in absence of ligand	6	2	0.27	0.02774	0.02774	0.02774
Biological Process (BP)	GO:0016042	lipid catabolic process	173	14	7.92	0.02793	0.02793	0.35261
Biological Process (BP)	GO:0006661	phosphatidylinositol biosynthetic process	51	6	2.33	0.0282	0.0282	0.0282
Biological Process (BP)	GO:0000288	nuclear-transcribed mRNA catabolic process, deadenylation-dependent decay	38	5	1.74	0.0285	0.0285	1
Biological Process (BP)	GO:0006101	citrate metabolic process	38	5	1.74	0.0285	0.0285	0.0285
Biological Process (BP)	GO:0043628	ncRNA 3'-end processing	38	5	1.74	0.0285	0.0285	1
Biological Process (BP)	GO:0043144	snoRNA processing	15	3	0.69	0.02877	0.02877	1
Biological Process (BP)	GO:0046470	phosphatidylcholine metabolic process	15	3	0.69	0.02877	0.02877	1
Biological Process (BP)	GO:0048199	vesicle targeting, to, from or within Golgi	15	3	0.69	0.02877	1	1
Biological Process (BP)	GO:0060232	delamination	15	3	0.69	0.02877	0.02877	1
Biological Process (BP)	GO:0061014	positive regulation of mRNA catabolic process	15	3	0.69	0.02877	0.02877	1
Biological Process (BP)	GO:1990126	retrograde transport, endosome to plasma membrane	15	3	0.69	0.02877	0.02877	0.04867
Biological Process (BP)	GO:0042886	amide transport	984	58	45.02	0.02898	0.12212	0.55572
Biological Process (BP)	GO:0009994	oocyte differentiation	26	4	1.19	0.02918	0.02918	1
Biological Process (BP)	GO:0016180	snRNA processing	26	4	1.19	0.02918	0.02918	0.02918
Biological Process (BP)	GO:0043113	receptor clustering	26	4	1.19	0.02918	0.02918	0.02918
Biological Process (BP)	GO:2001242	regulation of intrinsic apoptotic signaling pathway	26	4	1.19	0.02918	1	1
Biological Process (BP)	GO:0018130	heterocycle biosynthetic process	3040	160	139.09	0.02967	0.1048	1
Biological Process (BP)	GO:0006644	phospholipid metabolic process	294	21	13.45	0.02972	1	1
Biological Process (BP)	GO:0002040	sprouting angiogenesis	126	11	5.76	0.02984	0.02984	0.5256
Biological Process (BP)	GO:0031017	exocrine pancreas development	52	6	2.38	0.03069	0.03069	0.03069
Biological Process (BP)	GO:0035272	exocrine system development	52	6	2.38	0.03069	0.03069	1
Biological Process (BP)	GO:2001020	regulation of response to DNA damage stimulus	66	7	3.02	0.03075	0.03075	1
Biological Process (BP)	GO:0001837	epithelial to mesenchymal transition	39	5	1.78	0.0315	0.0315	1
Biological Process (BP)	GO:0032400	melanosome localization	39	5	1.78	0.0315	0.0315	1
Biological Process (BP)	GO:0072350	tricarboxylic acid metabolic process	39	5	1.78	0.0315	0.0315	0.31183
Biological Process (BP)	GO:0009108	coenzyme biosynthetic process	176	14	8.05	0.0317	0.0317	1
Biological Process (BP)	GO:0048598	embryonic morphogenesis	740	45	33.86	0.0323	0.06105	0.21313
Biological Process (BP)	GO:0030198	extracellular matrix organization	160	13	7.32	0.03239	1	1
Biological Process (BP)	GO:0022603	regulation of anatomical structure morphogenesis	441	29	20.18	0.0327	0.0327	1
Biological Process (BP)	GO:0019438	aromatic compound biosynthetic process	3030	159	138.63	0.03295	0.11392	1
Biological Process (BP)	GO:0001878	response to yeast	27	4	1.24	0.03305	0.03305	0.03305
Biological Process (BP)	GO:0007632	visual behavior	27	4	1.24	0.03305	0.03305	1
Biological Process (BP)	GO:0035924	cellular response to vascular endothelial growth factor stimulus	27	4	1.24	0.03305	0.03305	1
Biological Process (BP)	GO:0042073	intraciliary transport	27	4	1.24	0.03305	0.03305	0.03305
Biological Process (BP)	GO:0060537	muscle tissue development	228	17	10.43	0.03336	1	1
Biological Process (BP)	GO:0010608	posttranscriptional regulation of gene expression	211	16	9.65	0.03347	1	1
Biological Process (BP)	GO:0019362	pyridine nucleotide metabolic process	97	9	4.44	0.03349	0.03349	1
Biological Process (BP)	GO:0046496	nicotinamide nucleotide metabolic process	97	9	4.44	0.03349	0.03349	1
Biological Process (BP)	GO:0006605	protein targeting	161	13	7.37	0.03382	0.03382	1
Biological Process (BP)	GO:0006024	glycosaminoglycan biosynthetic process	16	3	0.73	0.03424	0.03424	1
Biological Process (BP)	GO:0007076	mitotic chromosome condensation	16	3	0.73	0.03424	0.03424	0.03424
Biological Process (BP)	GO:0016074	snoRNA metabolic process	16	3	0.73	0.03424	0.03424	1
Biological Process (BP)	GO:0032388	positive regulation of intracellular transport	16	3	0.73	0.03424	0.03424	1
Biological Process (BP)	GO:0009152	purine ribonucleotide biosynthetic process	195	15	8.92	0.03469	0.03469	1
Biological Process (BP)	GO:0000281	mitotic cytokinesis	40	5	1.83	0.03469	0.03469	0.03469
Biological Process (BP)	GO:0032543	mitochondrial translation	40	5	1.83	0.03469	0.03469	0.08712
Biological Process (BP)	GO:0060351	cartilage development involved in endochondral bone morphogenesis	40	5	1.83	0.03469	0.03469	1
Biological Process (BP)	GO:0009260	ribonucleotide biosynthetic process	212	16	9.7	0.03473	0.03473	1
Biological Process (BP)	GO:0060429	epithelium development	898	53	41.09	0.03491	0.06207	1
Biological Process (BP)	GO:0008610	lipid biosynthetic process	353	24	16.15	0.0352	1	1
Biological Process (BP)	GO:0006869	lipid transport	230	17	10.52	0.0358	1	1
Biological Process (BP)	GO:0006400	tRNA modification	83	8	3.8	0.03593	1	1
Biological Process (BP)	GO:0032868	response to insulin	83	8	3.8	0.03593	0.03593	0.14841
Biological Process (BP)	GO:0080135	regulation of cellular response to stress	146	12	6.68	0.03597	0.03597	1
Biological Process (BP)	GO:0060536	cartilage morphogenesis	54	6	2.47	0.03609	0.03609	1
Biological Process (BP)	GO:0051186	cofactor metabolic process	409	27	18.71	0.03673	0.03673	1
Biological Process (BP)	GO:0022402	cell cycle process	576	36	26.35	0.03678	0.09635	0.62949
Biological Process (BP)	GO:0022616	DNA strand elongation	28	4	1.28	0.03721	0.03721	1
Biological Process (BP)	GO:0006528	asparagine metabolic process	7	2	0.32	0.03767	0.03767	1
Biological Process (BP)	GO:0006655	phosphatidylglycerol biosynthetic process	7	2	0.32	0.03767	0.03767	1
Biological Process (BP)	GO:0006657	CDP-choline pathway	7	2	0.32	0.03767	0.03767	1
Biological Process (BP)	GO:0006659	phosphatidylserine biosynthetic process	7	2	0.32	0.03767	0.03767	0.03767
Biological Process (BP)	GO:0021592	fourth ventricle development	7	2	0.32	0.03767	0.03767	0.03767
Biological Process (BP)	GO:0032049	cardiolipin biosynthetic process	7	2	0.32	0.03767	0.03767	1
Biological Process (BP)	GO:0032368	regulation of lipid transport	7	2	0.32	0.03767	0.03767	1
Biological Process (BP)	GO:0032776	DNA methylation on cytosine	7	2	0.32	0.03767	0.03767	0.03767
Biological Process (BP)	GO:0036003	positive regulation of transcription from RNA polymerase II promoter in response to stress	7	2	0.32	0.03767	0.03767	0.03767
Biological Process (BP)	GO:0051354	negative regulation of oxidoreductase activity	7	2	0.32	0.03767	0.03767	1
Biological Process (BP)	GO:0070475	rRNA base methylation	7	2	0.32	0.03767	0.03767	1
Biological Process (BP)	GO:1902254	negative regulation of intrinsic apoptotic signaling pathway by p53 class mediator	7	2	0.32	0.03767	0.03767	1
Biological Process (BP)	GO:1904183	negative regulation of pyruvate dehydrogenase activity	7	2	0.32	0.03767	0.03767	0.03767
Biological Process (BP)	GO:0055076	transition metal ion homeostasis	69	7	3.16	0.03794	1	1
Biological Process (BP)	GO:0006282	regulation of DNA repair	41	5	1.88	0.03808	0.03808	1
Biological Process (BP)	GO:0034440	lipid oxidation	41	5	1.88	0.03808	0.03808	0.3172
Biological Process (BP)	GO:0008033	tRNA processing	115	10	5.26	0.0381	1	1
Biological Process (BP)	GO:0048193	Golgi vesicle transport	198	15	9.06	0.03887	1	1
Biological Process (BP)	GO:0009117	nucleotide metabolic process	486	31	22.24	0.03974	1	1
Biological Process (BP)	GO:0000731	DNA synthesis involved in DNA repair	17	3	0.78	0.04019	0.04019	1
Biological Process (BP)	GO:0010972	negative regulation of G2/M transition of mitotic cell cycle	17	3	0.78	0.04019	1	1
Biological Process (BP)	GO:0016558	protein import into peroxisome matrix	17	3	0.78	0.04019	0.04019	0.04019
Biological Process (BP)	GO:0007249	I-kappaB kinase/NF-kappaB signaling	70	7	3.2	0.04056	1	1
Biological Process (BP)	GO:0016482	cytosolic transport	70	7	3.2	0.04056	0.04056	0.04056
Biological Process (BP)	GO:0045454	cell redox homeostasis	70	7	3.2	0.04056	0.04056	0.04056
Biological Process (BP)	GO:0006650	glycerophospholipid metabolic process	217	16	9.93	0.04156	1	1
Biological Process (BP)	GO:0046390	ribose phosphate biosynthetic process	217	16	9.93	0.04156	0.04156	1
Biological Process (BP)	GO:0003414	chondrocyte morphogenesis involved in endochondral bone morphogenesis	29	4	1.33	0.04165	0.04165	1
Biological Process (BP)	GO:0003429	growth plate cartilage chondrocyte morphogenesis	29	4	1.33	0.04165	0.04165	1
Biological Process (BP)	GO:0003433	chondrocyte development involved in endochondral bone morphogenesis	29	4	1.33	0.04165	0.04165	1
Biological Process (BP)	GO:0030201	heparan sulfate proteoglycan metabolic process	29	4	1.33	0.04165	0.04165	0.04165
Biological Process (BP)	GO:0046835	carbohydrate phosphorylation	29	4	1.33	0.04165	0.04165	0.04165
Biological Process (BP)	GO:1903313	positive regulation of mRNA metabolic process	29	4	1.33	0.04165	0.04165	1
Biological Process (BP)	GO:1903670	regulation of sprouting angiogenesis	29	4	1.33	0.04165	0.04165	1
Biological Process (BP)	GO:0002063	chondrocyte development	42	5	1.92	0.04166	0.04166	0.45518
Biological Process (BP)	GO:0043044	ATP-dependent chromatin remodeling	42	5	1.92	0.04166	0.04166	0.04166
Biological Process (BP)	GO:0044839	cell cycle G2/M phase transition	42	5	1.92	0.04166	1	1
Biological Process (BP)	GO:0051905	establishment of pigment granule localization	42	5	1.92	0.04166	0.04166	1
Biological Process (BP)	GO:0001822	kidney development	183	14	8.37	0.04192	1	0.35438
Biological Process (BP)	GO:0072001	renal system development	183	14	8.37	0.04192	1	0.62402
Biological Process (BP)	GO:0090150	establishment of protein localization to membrane	117	10	5.35	0.04209	0.04209	1
Biological Process (BP)	GO:0046394	carboxylic acid biosynthetic process	235	17	10.75	0.04248	0.04248	1
Biological Process (BP)	GO:0050793	regulation of developmental process	911	53	41.68	0.04345	1	1
Biological Process (BP)	GO:0055123	digestive system development	134	11	6.13	0.04372	0.04372	1
Biological Process (BP)	GO:0072524	pyridine-containing compound metabolic process	102	9	4.67	0.04404	0.04404	1
Biological Process (BP)	GO:0010468	regulation of gene expression	2833	148	129.62	0.04411	1	0.52392
Biological Process (BP)	GO:0048568	embryonic organ development	585	36	26.76	0.04441	0.04441	1
Biological Process (BP)	GO:0006753	nucleoside phosphate metabolic process	491	31	22.46	0.04453	1	1
Biological Process (BP)	GO:0140053	mitochondrial gene expression	57	6	2.61	0.04526	0.04526	1
Biological Process (BP)	GO:1901362	organic cyclic compound biosynthetic process	3126	162	143.02	0.04534	1	1
Biological Process (BP)	GO:0016053	organic acid biosynthetic process	237	17	10.84	0.04539	0.04539	1
Biological Process (BP)	GO:0009066	aspartate family amino acid metabolic process	43	5	1.97	0.04544	0.04544	1
Biological Process (BP)	GO:0018345	protein palmitoylation	43	5	1.97	0.04544	0.04544	1
Biological Process (BP)	GO:0000378	RNA exon ligation	1	1	0.05	0.04575	0.04575	1
Biological Process (BP)	GO:0000451	rRNA 2'-O-methylation	1	1	0.05	0.04575	0.04575	1
Biological Process (BP)	GO:0000453	enzyme-directed rRNA 2'-O-methylation	1	1	0.05	0.04575	0.04575	0.04575
Biological Process (BP)	GO:0000481	maturation of 5S rRNA	1	1	0.05	0.04575	0.04575	1
Biological Process (BP)	GO:0000495	box H/ACA snoRNA 3'-end processing	1	1	0.05	0.04575	0.04575	1
Biological Process (BP)	GO:0000968	tRNA exon ligation	1	1	0.05	0.04575	0.04575	1
Biological Process (BP)	GO:0000971	tRNA exon ligation utilizing 2',3' cyclic phosphate of 5'-exon as source of linkage phosphate	1	1	0.05	0.04575	0.04575	0.04575
Biological Process (BP)	GO:0002276	basophil activation involved in immune response	1	1	0.05	0.04575	0.04575	0.04575
Biological Process (BP)	GO:0002566	somatic diversification of immune receptors via somatic mutation	1	1	0.05	0.04575	0.04575	1
Biological Process (BP)	GO:0002633	positive regulation of granuloma formation	1	1	0.05	0.04575	0.04575	0.04575
Biological Process (BP)	GO:0002678	positive regulation of chronic inflammatory response	1	1	0.05	0.04575	0.04575	1
Biological Process (BP)	GO:0003383	apical constriction	1	1	0.05	0.04575	0.04575	0.04575
Biological Process (BP)	GO:0006196	AMP catabolic process	1	1	0.05	0.04575	0.04575	1
Biological Process (BP)	GO:0006427	histidyl-tRNA aminoacylation	1	1	0.05	0.04575	0.04575	1
Biological Process (BP)	GO:0006430	lysyl-tRNA aminoacylation	1	1	0.05	0.04575	0.04575	1
Biological Process (BP)	GO:0006671	phytosphingosine metabolic process	1	1	0.05	0.04575	0.04575	1
Biological Process (BP)	GO:0007039	protein catabolic process in the vacuole	1	1	0.05	0.04575	0.04575	0.04575
Biological Process (BP)	GO:0008594	photoreceptor cell morphogenesis	1	1	0.05	0.04575	0.04575	0.04575
Biological Process (BP)	GO:0010825	positive regulation of centrosome duplication	1	1	0.05	0.04575	0.04575	0.04575
Biological Process (BP)	GO:0014021	secondary neural tube formation	1	1	0.05	0.04575	0.04575	0.04575
Biological Process (BP)	GO:0014910	regulation of smooth muscle cell migration	1	1	0.05	0.04575	0.04575	1
Biological Process (BP)	GO:0014911	positive regulation of smooth muscle cell migration	1	1	0.05	0.04575	0.04575	0.04575
Biological Process (BP)	GO:0015960	diadenosine polyphosphate biosynthetic process	1	1	0.05	0.04575	0.04575	1
Biological Process (BP)	GO:0015965	diadenosine tetraphosphate metabolic process	1	1	0.05	0.04575	0.04575	1
Biological Process (BP)	GO:0015966	diadenosine tetraphosphate biosynthetic process	1	1	0.05	0.04575	0.04575	0.04575
Biological Process (BP)	GO:0016264	gap junction assembly	1	1	0.05	0.04575	0.04575	0.04575
Biological Process (BP)	GO:0016446	somatic hypermutation of immunoglobulin genes	1	1	0.05	0.04575	0.04575	0.04575
Biological Process (BP)	GO:0018400	peptidyl-proline hydroxylation to 3-hydroxy-L-proline	1	1	0.05	0.04575	0.04575	0.04575
Biological Process (BP)	GO:0019285	glycine betaine biosynthetic process from choline	1	1	0.05	0.04575	0.04575	0.04575
Biological Process (BP)	GO:0019695	choline metabolic process	1	1	0.05	0.04575	0.04575	1
Biological Process (BP)	GO:0021615	glossopharyngeal nerve morphogenesis	1	1	0.05	0.04575	0.04575	0.04575
Biological Process (BP)	GO:0021636	trigeminal nerve morphogenesis	1	1	0.05	0.04575	0.04575	0.04575
Biological Process (BP)	GO:0021644	vagus nerve morphogenesis	1	1	0.05	0.04575	0.04575	0.04575
Biological Process (BP)	GO:0021670	lateral ventricle development	1	1	0.05	0.04575	0.04575	0.04575
Biological Process (BP)	GO:0021678	third ventricle development	1	1	0.05	0.04575	0.04575	0.04575
Biological Process (BP)	GO:0021798	forebrain dorsal/ventral pattern formation	1	1	0.05	0.04575	0.04575	0.04575
Biological Process (BP)	GO:0021905	forebrain-midbrain boundary formation	1	1	0.05	0.04575	0.04575	0.04575
Biological Process (BP)	GO:0021990	neural plate formation	1	1	0.05	0.04575	0.04575	1
Biological Process (BP)	GO:0030167	proteoglycan catabolic process	1	1	0.05	0.04575	0.04575	1
Biological Process (BP)	GO:0030200	heparan sulfate proteoglycan catabolic process	1	1	0.05	0.04575	0.04575	1
Biological Process (BP)	GO:0030853	negative regulation of granulocyte differentiation	1	1	0.05	0.04575	0.04575	1
Biological Process (BP)	GO:0031455	glycine betaine metabolic process	1	1	0.05	0.04575	0.04575	1
Biological Process (BP)	GO:0031456	glycine betaine biosynthetic process	1	1	0.05	0.04575	0.04575	1
Biological Process (BP)	GO:0031547	brain-derived neurotrophic factor receptor signaling pathway	1	1	0.05	0.04575	0.04575	1
Biological Process (BP)	GO:0031548	regulation of brain-derived neurotrophic factor receptor signaling pathway	1	1	0.05	0.04575	0.04575	1
Biological Process (BP)	GO:0031550	positive regulation of brain-derived neurotrophic factor receptor signaling pathway	1	1	0.05	0.04575	0.04575	0.04575
Biological Process (BP)	GO:0031860	telomeric 3' overhang formation	1	1	0.05	0.04575	0.04575	0.04575
Biological Process (BP)	GO:0033488	cholesterol biosynthetic process via 24,25-dihydrolanosterol	1	1	0.05	0.04575	0.04575	0.04575
Biological Process (BP)	GO:0033979	box H/ACA snoRNA metabolic process	1	1	0.05	0.04575	0.04575	1
Biological Process (BP)	GO:0034381	plasma lipoprotein particle clearance	1	1	0.05	0.04575	0.04575	1
Biological Process (BP)	GO:0034382	chylomicron remnant clearance	1	1	0.05	0.04575	0.04575	0.04575
Biological Process (BP)	GO:0034447	very-low-density lipoprotein particle clearance	1	1	0.05	0.04575	0.04575	0.04575
Biological Process (BP)	GO:0034964	box H/ACA snoRNA processing	1	1	0.05	0.04575	0.04575	1
Biological Process (BP)	GO:0035022	positive regulation of Rac protein signal transduction	1	1	0.05	0.04575	0.04575	0.04575
Biological Process (BP)	GO:0035187	hatching behavior	1	1	0.05	0.04575	0.04575	0.04575
Biological Process (BP)	GO:0035720	intraciliary anterograde transport	1	1	0.05	0.04575	0.04575	1
Biological Process (BP)	GO:0035855	megakaryocyte development	1	1	0.05	0.04575	0.04575	0.04575
Biological Process (BP)	GO:0035965	cardiolipin acyl-chain remodeling	1	1	0.05	0.04575	0.04575	1
Biological Process (BP)	GO:0036119	response to platelet-derived growth factor	1	1	0.05	0.04575	0.04575	1
Biological Process (BP)	GO:0036120	cellular response to platelet-derived growth factor stimulus	1	1	0.05	0.04575	0.04575	0.04575
Biological Process (BP)	GO:0036228	protein localization to nuclear inner membrane	1	1	0.05	0.04575	0.04575	0.04575
Biological Process (BP)	GO:0036337	Fas signaling pathway	1	1	0.05	0.04575	0.04575	0.04575
Biological Process (BP)	GO:0043032	positive regulation of macrophage activation	1	1	0.05	0.04575	0.04575	0.04575
Biological Process (BP)	GO:0043485	endosome to pigment granule transport	1	1	0.05	0.04575	0.04575	0.04575
Biological Process (BP)	GO:0045234	protein palmitoleylation	1	1	0.05	0.04575	0.04575	0.04575
Biological Process (BP)	GO:0045575	basophil activation	1	1	0.05	0.04575	0.04575	1
Biological Process (BP)	GO:0045659	negative regulation of neutrophil differentiation	1	1	0.05	0.04575	0.04575	0.04575
Biological Process (BP)	GO:0045717	negative regulation of fatty acid biosynthetic process	1	1	0.05	0.04575	0.04575	0.04575
Biological Process (BP)	GO:0045876	positive regulation of sister chromatid cohesion	1	1	0.05	0.04575	0.04575	1
Biological Process (BP)	GO:0045922	negative regulation of fatty acid metabolic process	1	1	0.05	0.04575	0.04575	1
Biological Process (BP)	GO:0046041	ITP metabolic process	1	1	0.05	0.04575	0.04575	0.04575
Biological Process (BP)	GO:0048014	Tie signaling pathway	1	1	0.05	0.04575	0.04575	0.04575
Biological Process (BP)	GO:0048755	branching morphogenesis of a nerve	1	1	0.05	0.04575	0.04575	0.04575
Biological Process (BP)	GO:0050858	negative regulation of antigen receptor-mediated signaling pathway	1	1	0.05	0.04575	0.04575	1
Biological Process (BP)	GO:0050859	negative regulation of B cell receptor signaling pathway	1	1	0.05	0.04575	0.04575	0.04575
Biological Process (BP)	GO:0051490	negative regulation of filopodium assembly	1	1	0.05	0.04575	0.04575	0.04575
Biological Process (BP)	GO:0051977	lysophospholipid transport	1	1	0.05	0.04575	0.04575	0.04575
Biological Process (BP)	GO:0060775	planar cell polarity pathway involved in gastrula mediolateral intercalation	1	1	0.05	0.04575	0.04575	1
Biological Process (BP)	GO:0060830	ciliary receptor clustering involved in smoothened signaling pathway	1	1	0.05	0.04575	0.04575	1
Biological Process (BP)	GO:0061684	chaperone-mediated autophagy	1	1	0.05	0.04575	0.04575	1
Biological Process (BP)	GO:0061723	glycophagy	1	1	0.05	0.04575	0.04575	0.04575
Biological Process (BP)	GO:0061740	protein targeting to lysosome involved in chaperone-mediated autophagy	1	1	0.05	0.04575	0.04575	0.04575
Biological Process (BP)	GO:0061780	mitotic cohesin loading	1	1	0.05	0.04575	0.04575	1
Biological Process (BP)	GO:0061857	endoplasmic reticulum stress-induced pre-emptive quality control	1	1	0.05	0.04575	0.04575	0.04575
Biological Process (BP)	GO:0070478	nuclear-transcribed mRNA catabolic process, 3'-5' exonucleolytic nonsense-mediated decay	1	1	0.05	0.04575	0.04575	0.04575
Biological Process (BP)	GO:0070550	rDNA condensation	1	1	0.05	0.04575	0.04575	0.04575
Biological Process (BP)	GO:0070899	mitochondrial tRNA wobble uridine modification	1	1	0.05	0.04575	0.04575	1
Biological Process (BP)	GO:0071211	protein targeting to vacuole involved in autophagy	1	1	0.05	0.04575	0.04575	1
Biological Process (BP)	GO:0071602	phytosphingosine biosynthetic process	1	1	0.05	0.04575	0.04575	0.04575
Biological Process (BP)	GO:0071630	nuclear protein quality control by the ubiquitin-proteasome system	1	1	0.05	0.04575	0.04575	1
Biological Process (BP)	GO:0071733	transcriptional activation by promoter-enhancer looping	1	1	0.05	0.04575	0.04575	0.04575
Biological Process (BP)	GO:0071787	endoplasmic reticulum tubular network formation	1	1	0.05	0.04575	0.04575	0.04575
Biological Process (BP)	GO:0071830	triglyceride-rich lipoprotein particle clearance	1	1	0.05	0.04575	0.04575	1
Biological Process (BP)	GO:0071831	intermediate-density lipoprotein particle clearance	1	1	0.05	0.04575	0.04575	0.04575
Biological Process (BP)	GO:0072671	mitochondria-associated ubiquitin-dependent protein catabolic process	1	1	0.05	0.04575	0.04575	0.04575
Biological Process (BP)	GO:0090017	anterior neural plate formation	1	1	0.05	0.04575	0.04575	0.04575
Biological Process (BP)	GO:0090116	C-5 methylation of cytosine	1	1	0.05	0.04575	0.04575	1
Biological Process (BP)	GO:0090166	Golgi disassembly	1	1	0.05	0.04575	0.04575	0.04575
Biological Process (BP)	GO:0090202	gene looping	1	1	0.05	0.04575	0.04575	1
Biological Process (BP)	GO:0090435	protein localization to nuclear envelope	1	1	0.05	0.04575	0.04575	1
Biological Process (BP)	GO:0090579	dsDNA loop formation	1	1	0.05	0.04575	0.04575	1
Biological Process (BP)	GO:0097496	blood vessel lumen ensheathment	1	1	0.05	0.04575	0.04575	1
Biological Process (BP)	GO:0097497	blood vessel endothelial cell delamination	1	1	0.05	0.04575	0.04575	1
Biological Process (BP)	GO:0097498	endothelial tube lumen extension	1	1	0.05	0.04575	0.04575	1
Biological Process (BP)	GO:0097551	mitochondrial double-strand break repair	1	1	0.05	0.04575	0.04575	1
Biological Process (BP)	GO:0097552	mitochondrial double-strand break repair via homologous recombination	1	1	0.05	0.04575	0.04575	0.04575
Biological Process (BP)	GO:0097742	de novo centriole assembly	1	1	0.05	0.04575	0.04575	1
Biological Process (BP)	GO:0098535	de novo centriole assembly involved in multi-ciliated epithelial cell differentiation	1	1	0.05	0.04575	0.04575	0.04575
Biological Process (BP)	GO:0098751	bone cell development	1	1	0.05	0.04575	0.04575	1
Biological Process (BP)	GO:0098908	regulation of neuronal action potential	1	1	0.05	0.04575	0.04575	1
Biological Process (BP)	GO:0099093	calcium export from the mitochondrion	1	1	0.05	0.04575	0.04575	0.04575
Biological Process (BP)	GO:0120033	negative regulation of plasma membrane bounded cell projection assembly	1	1	0.05	0.04575	0.04575	1
Biological Process (BP)	GO:0120187	positive regulation of protein localization to chromatin	1	1	0.05	0.04575	0.04575	1
Biological Process (BP)	GO:1900402	regulation of carbohydrate metabolic process by regulation of transcription from RNA polymerase II promoter	1	1	0.05	0.04575	0.04575	0.04575
Biological Process (BP)	GO:1901203	positive regulation of extracellular matrix assembly	1	1	0.05	0.04575	0.04575	0.04575
Biological Process (BP)	GO:1901660	calcium ion export	1	1	0.05	0.04575	0.04575	1
Biological Process (BP)	GO:1901999	homogentisate metabolic process	1	1	0.05	0.04575	0.04575	1
Biological Process (BP)	GO:1902000	homogentisate catabolic process	1	1	0.05	0.04575	0.04575	1
Biological Process (BP)	GO:1902165	regulation of intrinsic apoptotic signaling pathway in response to DNA damage by p53 class mediator	1	1	0.05	0.04575	0.04575	1
Biological Process (BP)	GO:1902354	blood vessel endothelial cell delamination involved in blood vessel lumen ensheathment	1	1	0.05	0.04575	0.04575	0.04575
Biological Process (BP)	GO:1902355	endothelial tube lumen extension involved in blood vessel lumen ensheathment	1	1	0.05	0.04575	0.04575	0.04575
Biological Process (BP)	GO:1903012	positive regulation of bone development	1	1	0.05	0.04575	0.04575	0.04575
Biological Process (BP)	GO:1903584	regulation of histone deubiquitination	1	1	0.05	0.04575	0.04575	1
Biological Process (BP)	GO:1903586	positive regulation of histone deubiquitination	1	1	0.05	0.04575	0.04575	0.04575
Biological Process (BP)	GO:1904478	regulation of intestinal absorption	1	1	0.05	0.04575	0.04575	1
Biological Process (BP)	GO:1904729	regulation of intestinal lipid absorption	1	1	0.05	0.04575	0.04575	0.04575
Biological Process (BP)	GO:1905309	positive regulation of cohesin loading	1	1	0.05	0.04575	0.04575	1
Biological Process (BP)	GO:1905405	regulation of mitotic cohesin loading	1	1	0.05	0.04575	0.04575	1
Biological Process (BP)	GO:1905406	positive regulation of mitotic cohesin loading	1	1	0.05	0.04575	0.04575	0.04575
Biological Process (BP)	GO:1990379	lipid transport across blood brain barrier	1	1	0.05	0.04575	0.04575	0.04575
Biological Process (BP)	GO:1990428	miRNA transport	1	1	0.05	0.04575	0.04575	0.04575
Biological Process (BP)	GO:2000290	regulation of myotome development	1	1	0.05	0.04575	0.04575	0.04575
Biological Process (BP)	GO:2000773	negative regulation of cellular senescence	1	1	0.05	0.04575	0.04575	0.04575
Biological Process (BP)	GO:0019359	nicotinamide nucleotide biosynthetic process	72	7	3.29	0.04615	0.04615	0.16007
Biological Process (BP)	GO:0019363	pyridine nucleotide biosynthetic process	72	7	3.29	0.04615	0.04615	1
Biological Process (BP)	GO:0044272	sulfur compound biosynthetic process	72	7	3.29	0.04615	0.04615	1
Biological Process (BP)	GO:0006732	coenzyme metabolic process	273	19	12.49	0.04637	0.04637	1
Biological Process (BP)	GO:0001676	long-chain fatty acid metabolic process	30	4	1.37	0.04638	0.04638	0.08555
Biological Process (BP)	GO:0003413	chondrocyte differentiation involved in endochondral bone morphogenesis	30	4	1.37	0.04638	0.04638	1
Biological Process (BP)	GO:0003418	growth plate cartilage chondrocyte differentiation	30	4	1.37	0.04638	0.04638	1
Biological Process (BP)	GO:0035088	establishment or maintenance of apical/basal cell polarity	30	4	1.37	0.04638	0.04638	1
Biological Process (BP)	GO:0045197	establishment or maintenance of epithelial cell apical/basal polarity	30	4	1.37	0.04638	0.04638	0.04638
Biological Process (BP)	GO:0061245	establishment or maintenance of bipolar cell polarity	30	4	1.37	0.04638	0.04638	1
Biological Process (BP)	GO:0006261	DNA-dependent DNA replication	103	9	4.71	0.04639	1	1
Biological Process (BP)	GO:0006625	protein targeting to peroxisome	18	3	0.82	0.04664	0.04664	1
Biological Process (BP)	GO:0009068	aspartate family amino acid catabolic process	18	3	0.82	0.04664	0.04664	1
Biological Process (BP)	GO:0015919	peroxisomal membrane transport	18	3	0.82	0.04664	0.04664	1
Biological Process (BP)	GO:0030388	fructose 1,6-bisphosphate metabolic process	18	3	0.82	0.04664	0.04664	0.04664
Biological Process (BP)	GO:0032210	regulation of telomere maintenance via telomerase	18	3	0.82	0.04664	0.04664	1
Biological Process (BP)	GO:0032233	positive regulation of actin filament bundle assembly	18	3	0.82	0.04664	0.04664	1
Biological Process (BP)	GO:0043574	peroxisomal transport	18	3	0.82	0.04664	0.04664	1
Biological Process (BP)	GO:0071218	cellular response to misfolded protein	18	3	0.82	0.04664	0.04664	1
Biological Process (BP)	GO:0072662	protein localization to peroxisome	18	3	0.82	0.04664	0.04664	1
Biological Process (BP)	GO:0072663	establishment of protein localization to peroxisome	18	3	0.82	0.04664	0.04664	1
Biological Process (BP)	GO:0014706	striated muscle tissue development	221	16	10.11	0.04768	1	1
Biological Process (BP)	GO:0019318	hexose metabolic process	88	8	4.03	0.04815	1	1
Biological Process (BP)	GO:0042158	lipoprotein biosynthetic process	88	8	4.03	0.04815	0.04815	0.50775
Biological Process (BP)	GO:0015850	organic hydroxy compound transport	120	10	5.49	0.04859	1	1
Biological Process (BP)	GO:0001839	neural plate morphogenesis	8	2	0.37	0.04873	0.04873	0.27931
Biological Process (BP)	GO:0003306	Wnt signaling pathway involved in heart development	8	2	0.37	0.04873	0.04873	1
Biological Process (BP)	GO:0007096	regulation of exit from mitosis	8	2	0.37	0.04873	0.04873	0.04873
Biological Process (BP)	GO:0018279	protein N-linked glycosylation via asparagine	8	2	0.37	0.04873	0.04873	0.04873
Biological Process (BP)	GO:0018410	C-terminal protein amino acid modification	8	2	0.37	0.04873	0.04873	1
Biological Process (BP)	GO:0019856	pyrimidine nucleobase biosynthetic process	8	2	0.37	0.04873	0.04873	1
Biological Process (BP)	GO:0042276	error-prone translesion synthesis	8	2	0.37	0.04873	0.04873	1
Biological Process (BP)	GO:0044030	regulation of DNA methylation	8	2	0.37	0.04873	0.04873	0.04873
Biological Process (BP)	GO:0051560	mitochondrial calcium ion homeostasis	8	2	0.37	0.04873	0.04873	0.04873
Biological Process (BP)	GO:0061912	selective autophagy	8	2	0.37	0.04873	0.04873	1
Biological Process (BP)	GO:0070584	mitochondrion morphogenesis	8	2	0.37	0.04873	0.04873	0.04873
Biological Process (BP)	GO:1900746	regulation of vascular endothelial growth factor signaling pathway	8	2	0.37	0.04873	0.04873	1
Biological Process (BP)	GO:1902547	regulation of cellular response to vascular endothelial growth factor stimulus	8	2	0.37	0.04873	0.04873	1
Biological Process (BP)	GO:0048701	embryonic cranial skeleton morphogenesis	170	13	7.78	0.04881	0.04881	1
Biological Process (BP)	GO:0006323	DNA packaging	104	9	4.76	0.04881	0.04881	1
Biological Process (BP)	GO:0006754	ATP biosynthetic process	73	7	3.34	0.04912	0.04912	0.49331
Biological Process (BP)	GO:0009062	fatty acid catabolic process	44	5	2.01	0.04941	0.04941	1
Cellular Component (CC)	GO:0005622	intracellular	11979	657	526.49	2.6e-19	0.46179	0.92082
Cellular Component (CC)	GO:0044424	intracellular part	11979	657	526.49	2.6e-19	0.46179	0.93986
Cellular Component (CC)	GO:0043229	intracellular organelle	9628	552	423.16	4.3e-18	0.12105	0.74769
Cellular Component (CC)	GO:0043226	organelle	9861	559	433.4	2.8e-17	0.19802	0.74945
Cellular Component (CC)	GO:0043231	intracellular membrane-bounded organelle	8046	474	353.63	2e-16	1.2e-05	1.5e-06
Cellular Component (CC)	GO:0043227	membrane-bounded organelle	8471	489	372.31	2.2e-15	0.6131	0.75847
Cellular Component (CC)	GO:0044446	intracellular organelle part	4509	293	198.17	8.2e-14	0.0011	0.98076
Cellular Component (CC)	GO:0044422	organelle part	4733	301	208.02	4.9e-13	0.59511	0.98988
Cellular Component (CC)	GO:0044444	cytoplasmic part	4791	295	210.57	4.9e-11	0.01475	0.37247
Cellular Component (CC)	GO:0005623	cell	15099	749	663.61	5.8e-11	0.58149	0.8624
Cellular Component (CC)	GO:0005737	cytoplasm	7417	419	325.98	8.8e-11	0.0007	8.4e-07
Cellular Component (CC)	GO:0044464	cell part	14948	738	656.98	7.3e-10	0.84683	0.97327
Cellular Component (CC)	GO:0044428	nuclear part	1617	119	71.07	1.5e-08	0.00498	1
Cellular Component (CC)	GO:0005730	nucleolus	243	30	10.68	3.4e-07	1.2e-05	0.00028
Cellular Component (CC)	GO:0032040	small-subunit processome	38	11	1.67	4.5e-07	4.5e-07	4.5e-07
Cellular Component (CC)	GO:0005634	nucleus	5264	291	231.36	3.8e-06	0.03395	1
Cellular Component (CC)	GO:0031974	membrane-enclosed lumen	1338	94	58.81	4.1e-06	0.05907	0.92201
Cellular Component (CC)	GO:0043233	organelle lumen	1338	94	58.81	4.1e-06	0.05907	0.89778
Cellular Component (CC)	GO:0070013	intracellular organelle lumen	1338	94	58.81	4.1e-06	0.05907	0.92126
Cellular Component (CC)	GO:0030684	preribosome	81	14	3.56	1.1e-05	0.2876	1
Cellular Component (CC)	GO:0031981	nuclear lumen	1112	79	48.87	1.7e-05	0.09844	0.95841
Cellular Component (CC)	GO:0005794	Golgi apparatus	730	57	32.08	2e-05	0.01522	1
Cellular Component (CC)	GO:0012505	endomembrane system	1983	123	87.15	5.3e-05	0.32096	0.9998
Cellular Component (CC)	GO:0032991	protein-containing complex	4529	248	199.05	5.6e-05	0.02257	1
Cellular Component (CC)	GO:0044431	Golgi apparatus part	441	38	19.38	6.4e-05	0.10777	1
Cellular Component (CC)	GO:0031984	organelle subcompartment	817	59	35.91	0.00013	0.02536	0.41158
Cellular Component (CC)	GO:0005783	endoplasmic reticulum	828	59	36.39	0.00019	0.00019	1
Cellular Component (CC)	GO:0098588	bounding membrane of organelle	798	57	35.07	0.00022	0.04033	0.86904
Cellular Component (CC)	GO:0000812	Swr1 complex	8	4	0.35	0.00023	0.00023	0.00023
Cellular Component (CC)	GO:0043228	non-membrane-bounded organelle	2475	144	108.78	0.00024	0.24075	0.96435
Cellular Component (CC)	GO:0043232	intracellular non-membrane-bounded organelle	2475	144	108.78	0.00024	0.24075	0.98447
Cellular Component (CC)	GO:0098791	Golgi subcompartment	405	34	17.8	0.00025	0.1443	1
Cellular Component (CC)	GO:0031090	organelle membrane	1198	78	52.65	0.00033	0.07596	0.80076
Cellular Component (CC)	GO:0030990	intraciliary transport particle	15	5	0.66	0.00034	0.16398	0.00034
Cellular Component (CC)	GO:0000139	Golgi membrane	323	28	14.2	0.00052	0.00052	1
Cellular Component (CC)	GO:0034388	Pwp2p-containing subcomplex of 90S preribosome	10	4	0.44	0.00063	0.00063	0.00063
Cellular Component (CC)	GO:0044452	nucleolar part	56	9	2.46	0.00069	0.04967	1
Cellular Component (CC)	GO:1990904	ribonucleoprotein complex	677	48	29.75	0.0008	0.23212	0.99632
Cellular Component (CC)	GO:0030992	intraciliary transport particle B	11	4	0.48	0.00095	0.00095	1
Cellular Component (CC)	GO:0005782	peroxisomal matrix	6	3	0.26	0.00153	0.00153	0.00153
Cellular Component (CC)	GO:0031907	microbody lumen	6	3	0.26	0.00153	1	1
Cellular Component (CC)	GO:0005829	cytosol	1117	70	49.09	0.00178	0.00178	1
Cellular Component (CC)	GO:0097346	INO80-type complex	21	5	0.92	0.00183	0.4413	1
Cellular Component (CC)	GO:0055087	Ski complex	2	2	0.09	0.00193	0.00193	1
Cellular Component (CC)	GO:0005777	peroxisome	94	11	4.13	0.00276	0.039	0.039
Cellular Component (CC)	GO:0042579	microbody	94	11	4.13	0.00276	0.039	1
Cellular Component (CC)	GO:0030686	90S preribosome	34	6	1.49	0.00332	0.28329	0.60928
Cellular Component (CC)	GO:0031430	M band	15	4	0.66	0.00343	0.00343	0.00343
Cellular Component (CC)	GO:0036064	ciliary basal body	58	8	2.55	0.00369	0.00369	0.00369
Cellular Component (CC)	GO:1990234	transferase complex	713	47	31.34	0.00383	0.01152	0.96671
Cellular Component (CC)	GO:0005697	telomerase holoenzyme complex	8	3	0.35	0.00401	0.00401	0.00401
Cellular Component (CC)	GO:0030870	Mre11 complex	3	2	0.13	0.00562	0.00562	0.00562
Cellular Component (CC)	GO:0071014	post-mRNA release spliceosomal complex	9	3	0.4	0.00582	0.00582	0.00582
Cellular Component (CC)	GO:0044438	microbody part	39	6	1.71	0.00669	0.1745	1
Cellular Component (CC)	GO:0044439	peroxisomal part	39	6	1.71	0.00669	0.1745	1
Cellular Component (CC)	GO:0031312	extrinsic component of organelle membrane	18	4	0.79	0.00692	0.00692	0.00692
Cellular Component (CC)	GO:0017119	Golgi transport complex	10	3	0.44	0.00805	0.00805	1
Cellular Component (CC)	GO:0071797	LUBAC complex	10	3	0.44	0.00805	0.00805	0.00805
Cellular Component (CC)	GO:0005773	vacuole	290	22	12.75	0.0094	0.0094	1
Cellular Component (CC)	GO:0005643	nuclear pore	55	7	2.42	0.01	0.01	0.01
Cellular Component (CC)	GO:0031672	A band	20	4	0.88	0.01023	1	1
Cellular Component (CC)	GO:0030018	Z disc	69	8	3.03	0.01056	0.01056	0.01056
Cellular Component (CC)	GO:0031313	extrinsic component of endosome membrane	4	2	0.18	0.01091	0.01091	1
Cellular Component (CC)	GO:0005776	autophagosome	44	6	1.93	0.01203	0.01203	0.03916
Cellular Component (CC)	GO:0005739	mitochondrion	1059	62	46.54	0.01316	0.01316	1
Cellular Component (CC)	GO:0042175	nuclear outer membrane-endoplasmic reticulum membrane network	462	31	20.31	0.01327	0.01327	0.25468
Cellular Component (CC)	GO:0035267	NuA4 histone acetyltransferase complex	22	4	0.97	0.0144	0.0144	0.0144
Cellular Component (CC)	GO:0043189	H4/H2A histone acetyltransferase complex	22	4	0.97	0.0144	0.0144	1
Cellular Component (CC)	GO:0120114	Sm-like protein family complex	73	8	3.21	0.01458	0.01458	0.36435
Cellular Component (CC)	GO:0000784	nuclear chromosome, telomeric region	34	5	1.49	0.01566	0.01566	0.01566
Cellular Component (CC)	GO:0031674	I band	74	8	3.25	0.01574	0.01574	0.44106
Cellular Component (CC)	GO:1902494	catalytic complex	1251	71	54.98	0.01614	0.085	0.99749
Cellular Component (CC)	GO:0031428	box C/D snoRNP complex	5	2	0.22	0.01766	0.01766	0.01766
Cellular Component (CC)	GO:0005815	microtubule organizing center	273	20	12	0.01813	0.23214	0.78113
Cellular Component (CC)	GO:0098827	endoplasmic reticulum subcompartment	461	30	20.26	0.02138	0.02138	0.08779
Cellular Component (CC)	GO:0005849	mRNA cleavage factor complex	14	3	0.62	0.02142	0.02142	0.02142
Cellular Component (CC)	GO:0032039	integrator complex	14	3	0.62	0.02142	0.02142	0.02142
Cellular Component (CC)	GO:0062023	collagen-containing extracellular matrix	128	11	5.63	0.0256	0.0256	0.03861
Cellular Component (CC)	GO:0005681	spliceosomal complex	129	11	5.67	0.02692	0.15673	0.18166
Cellular Component (CC)	GO:0000781	chromosome, telomeric region	39	5	1.71	0.0271	0.0271	1
Cellular Component (CC)	GO:0005789	endoplasmic reticulum membrane	453	29	19.91	0.0282	0.0282	0.35531
Cellular Component (CC)	GO:0036464	cytoplasmic ribonucleoprotein granule	98	9	4.31	0.02844	0.02844	1
Cellular Component (CC)	GO:0030427	site of polarized growth	27	4	1.19	0.02908	0.02908	0.09485
Cellular Component (CC)	GO:0035770	ribonucleoprotein granule	100	9	4.4	0.03185	0.03185	0.60923
Cellular Component (CC)	GO:0000932	P-body	55	6	2.42	0.03301	0.03301	0.36114
Cellular Component (CC)	GO:0005640	nuclear outer membrane	7	2	0.31	0.03498	0.03498	0.03498
Cellular Component (CC)	GO:0044432	endoplasmic reticulum part	501	31	22.02	0.03563	0.03563	1
Cellular Component (CC)	GO:0005774	vacuolar membrane	135	11	5.93	0.03589	0.03589	0.65931
Cellular Component (CC)	GO:0005813	centrosome	169	13	7.43	0.03593	0.03593	0.03593
Cellular Component (CC)	GO:0044437	vacuolar part	136	11	5.98	0.03757	0.03757	1
Cellular Component (CC)	GO:0000790	nuclear chromatin	225	16	9.89	0.04043	0.24355	0.58457
Cellular Component (CC)	GO:0000306	extrinsic component of vacuolar membrane	1	1	0.04	0.04395	0.04395	1
Cellular Component (CC)	GO:0000417	HIR complex	1	1	0.04	0.04395	0.04395	0.04395
Cellular Component (CC)	GO:0002144	cytosolic tRNA wobble base thiouridylase complex	1	1	0.04	0.04395	0.04395	0.04395
Cellular Component (CC)	GO:0005691	U6atac snRNP	1	1	0.04	0.04395	0.04395	0.04395
Cellular Component (CC)	GO:0005726	perichromatin fibrils	1	1	0.04	0.04395	0.04395	0.04395
Cellular Component (CC)	GO:0030124	AP-4 adaptor complex	1	1	0.04	0.04395	0.04395	0.04395
Cellular Component (CC)	GO:0031074	nucleocytoplasmic transport complex	1	1	0.04	0.04395	0.04395	1
Cellular Component (CC)	GO:0031166	integral component of vacuolar membrane	1	1	0.04	0.04395	0.04395	1
Cellular Component (CC)	GO:0031310	intrinsic component of vacuolar membrane	1	1	0.04	0.04395	0.04395	1
Cellular Component (CC)	GO:0031465	Cul4B-RING E3 ubiquitin ligase complex	1	1	0.04	0.04395	0.04395	0.04395
Cellular Component (CC)	GO:0033268	node of Ranvier	1	1	0.04	0.04395	0.04395	0.04395
Cellular Component (CC)	GO:0034362	low-density lipoprotein particle	1	1	0.04	0.04395	0.04395	0.04395
Cellular Component (CC)	GO:0034363	intermediate-density lipoprotein particle	1	1	0.04	0.04395	0.04395	0.04395
Cellular Component (CC)	GO:0035061	interchromatin granule	1	1	0.04	0.04395	0.04395	0.04395
Cellular Component (CC)	GO:0036266	Cdc48p-Npl4p-Vms1p AAA ATPase complex	1	1	0.04	0.04395	0.04395	0.04395
Cellular Component (CC)	GO:0042565	RNA nuclear export complex	1	1	0.04	0.04395	0.04395	0.04395
Cellular Component (CC)	GO:0044599	AP-5 adaptor complex	1	1	0.04	0.04395	0.04395	0.04395
Cellular Component (CC)	GO:0044614	nuclear pore cytoplasmic filaments	1	1	0.04	0.04395	0.04395	1
Cellular Component (CC)	GO:0070772	PAS complex	1	1	0.04	0.04395	0.04395	0.04395
Cellular Component (CC)	GO:0071001	U4/U6 snRNP	1	1	0.04	0.04395	0.04395	0.04395
Cellular Component (CC)	GO:0090694	Scc2-Scc4 cohesin loading complex	1	1	0.04	0.04395	0.04395	0.04395
Cellular Component (CC)	GO:0097636	intrinsic component of autophagosome membrane	1	1	0.04	0.04395	0.04395	1
Cellular Component (CC)	GO:0097637	integral component of autophagosome membrane	1	1	0.04	0.04395	0.04395	0.04395
Cellular Component (CC)	GO:0098536	deuterosome	1	1	0.04	0.04395	0.04395	0.04395
Cellular Component (CC)	GO:0044454	nuclear chromosome part	339	22	14.9	0.04494	0.20356	0.9494
Cellular Component (CC)	GO:0008250	oligosaccharyltransferase complex	8	2	0.35	0.0453	0.0453	0.0453
Cellular Component (CC)	GO:0033588	Elongator holoenzyme complex	8	2	0.35	0.0453	0.0453	0.0453
Cellular Component (CC)	GO:0005654	nucleoplasm	650	38	28.57	0.04571	0.04571	0.84825
Cellular Component (CC)	GO:0044430	cytoskeletal part	896	50	39.38	0.0497	0.19781	0.98795
Molecular Function (MF)	GO:0003824	catalytic activity	8022	455	350.74	4.5e-12	0.02144	0.99991
Molecular Function (MF)	GO:0003723	RNA binding	1068	89	46.7	3.8e-09	1.7e-05	7.5e-08
Molecular Function (MF)	GO:0005488	binding	16995	805	743.06	6e-06	0.23502	0.68037
Molecular Function (MF)	GO:0050145	nucleoside monophosphate kinase activity	19	7	0.83	9.5e-06	0.00046	9.5e-06
Molecular Function (MF)	GO:0043167	ion binding	7173	377	313.62	9.6e-06	0.67605	0.99115
Molecular Function (MF)	GO:0016740	transferase activity	3388	197	148.13	1.2e-05	0.00442	0.98763
Molecular Function (MF)	GO:0004386	helicase activity	146	19	6.38	2.1e-05	2.1e-05	2.1e-05
Molecular Function (MF)	GO:0046872	metal ion binding	3668	209	160.37	2.2e-05	2.2e-05	2.4e-05
Molecular Function (MF)	GO:0043169	cation binding	3778	214	165.18	2.5e-05	0.47886	0.29575
Molecular Function (MF)	GO:0032559	adenyl ribonucleotide binding	2517	150	110.05	4.8e-05	0.23464	4.8e-05
Molecular Function (MF)	GO:0030554	adenyl nucleotide binding	2522	150	110.27	5.3e-05	0.2918	0.1907
Molecular Function (MF)	GO:0008144	drug binding	2669	157	116.69	6.1e-05	0.28616	0.19679
Molecular Function (MF)	GO:0005524	ATP binding	2477	147	108.3	7.1e-05	7.1e-05	0.21076
Molecular Function (MF)	GO:0016787	hydrolase activity	3235	183	141.44	0.00012	0.63959	0.99994
Molecular Function (MF)	GO:0140097	catalytic activity, acting on DNA	201	21	8.79	0.00021	0.0135	0.94073
Molecular Function (MF)	GO:0016874	ligase activity	159	18	6.95	0.00021	0.04333	1
Molecular Function (MF)	GO:0140098	catalytic activity, acting on RNA	340	30	14.87	0.00023	0.29674	0.99305
Molecular Function (MF)	GO:0008649	rRNA methyltransferase activity	14	5	0.61	0.00023	0.01356	0.00135
Molecular Function (MF)	GO:0140102	catalytic activity, acting on a rRNA	14	5	0.61	0.00023	0.01356	1
Molecular Function (MF)	GO:0030515	snoRNA binding	22	6	0.96	0.00028	0.00028	1
Molecular Function (MF)	GO:0004812	aminoacyl-tRNA ligase activity	52	9	2.27	0.00038	0.00038	0.00038
Molecular Function (MF)	GO:0016875	ligase activity, forming carbon-oxygen bonds	52	9	2.27	0.00038	1	1
Molecular Function (MF)	GO:0008757	S-adenosylmethionine-dependent methyltransferase activity	153	17	6.69	0.00039	0.00256	0.76306
Molecular Function (MF)	GO:0004527	exonuclease activity	76	11	3.32	0.00045	0.09334	0.00771
Molecular Function (MF)	GO:0008139	nuclear localization sequence binding	17	5	0.74	0.00063	0.00063	0.00063
Molecular Function (MF)	GO:0008173	RNA methyltransferase activity	57	9	2.49	0.00077	0.00965	1
Molecular Function (MF)	GO:0016772	transferase activity, transferring phosphorus-containing groups	1588	96	69.43	0.00077	0.01041	0.77625
Molecular Function (MF)	GO:0070034	telomerase RNA binding	5	3	0.22	0.00078	0.00078	1
Molecular Function (MF)	GO:0000166	nucleotide binding	3464	188	151.45	0.0008	0.5475	0.96411
Molecular Function (MF)	GO:1901265	nucleoside phosphate binding	3464	188	151.45	0.0008	0.5475	0.97341
Molecular Function (MF)	GO:0016776	phosphotransferase activity, phosphate group as acceptor	36	7	1.57	0.00082	1	1
Molecular Function (MF)	GO:0044877	protein-containing complex binding	561	41	24.53	0.00098	0.00098	0.00158
Molecular Function (MF)	GO:0016741	transferase activity, transferring one-carbon groups	258	23	11.28	0.00102	0.3157	0.86689
Molecular Function (MF)	GO:0008168	methyltransferase activity	248	22	10.84	0.00138	0.41879	0.80839
Molecular Function (MF)	GO:0003684	damaged DNA binding	40	7	1.75	0.00158	0.00158	0.00499
Molecular Function (MF)	GO:0051371	muscle alpha-actinin binding	21	5	0.92	0.00179	0.00179	0.00179
Molecular Function (MF)	GO:0051393	alpha-actinin binding	21	5	0.92	0.00179	1	1
Molecular Function (MF)	GO:0140101	catalytic activity, acting on a tRNA	117	13	5.12	0.00183	0.31233	0.85156
Molecular Function (MF)	GO:0016435	rRNA (guanine) methyltransferase activity	2	2	0.09	0.00191	0.00191	1
Molecular Function (MF)	GO:0030158	protein xylosyltransferase activity	2	2	0.09	0.00191	0.00191	0.00191
Molecular Function (MF)	GO:0036094	small molecule binding	3795	200	165.93	0.00222	0.64548	0.90918
Molecular Function (MF)	GO:0042162	telomeric DNA binding	22	5	0.96	0.00224	0.00224	0.00224
Molecular Function (MF)	GO:0008307	structural constituent of muscle	14	4	0.61	0.00256	0.00256	0.00256
Molecular Function (MF)	GO:0016798	hydrolase activity, acting on glycosyl bonds	152	15	6.65	0.00277	0.62316	0.88388
Molecular Function (MF)	GO:0048037	cofactor binding	600	41	26.23	0.00334	0.08943	0.64368
Molecular Function (MF)	GO:0008484	sulfuric ester hydrolase activity	24	5	1.05	0.00336	0.15254	0.00336
Molecular Function (MF)	GO:0042805	actinin binding	24	5	1.05	0.00336	1	1
Molecular Function (MF)	GO:0008449	N-acetylglucosamine-6-sulfatase activity	8	3	0.35	0.00396	0.00396	1
Molecular Function (MF)	GO:0004714	transmembrane receptor protein tyrosine kinase activity	100	11	4.37	0.0043	0.02583	0.04268
Molecular Function (MF)	GO:0004529	exodeoxyribonuclease activity	16	4	0.7	0.00434	1	1
Molecular Function (MF)	GO:0008252	nucleotidase activity	16	4	0.7	0.00434	0.00434	0.00434
Molecular Function (MF)	GO:0016895	exodeoxyribonuclease activity, producing 5'-phosphomonoesters	16	4	0.7	0.00434	0.00434	0.02109
Molecular Function (MF)	GO:0031369	translation initiation factor binding	16	4	0.7	0.00434	0.00434	0.00434
Molecular Function (MF)	GO:0000049	tRNA binding	36	6	1.57	0.00435	0.00435	1
Molecular Function (MF)	GO:0005048	signal sequence binding	36	6	1.57	0.00435	0.57096	1
Molecular Function (MF)	GO:0042802	identical protein binding	162	15	7.08	0.00505	0.00505	0.00505
Molecular Function (MF)	GO:0016887	ATPase activity	417	30	18.23	0.00549	0.19399	0.03371
Molecular Function (MF)	GO:0140096	catalytic activity, acting on a protein	3172	167	138.69	0.00556	0.03305	0.98826
Molecular Function (MF)	GO:0000702	oxidized base lesion DNA N-glycosylase activity	3	2	0.13	0.00556	0.00556	0.08546
Molecular Function (MF)	GO:0005017	platelet-derived growth factor-activated receptor activity	3	2	0.13	0.00556	0.00556	0.00556
Molecular Function (MF)	GO:0009041	uridylate kinase activity	3	2	0.13	0.00556	0.00556	1
Molecular Function (MF)	GO:1990247	N6-methyladenosine-containing RNA binding	3	2	0.13	0.00556	0.00556	1
Molecular Function (MF)	GO:0016413	O-acetyltransferase activity	9	3	0.39	0.00574	0.00574	0.00574
Molecular Function (MF)	GO:0004843	thiol-dependent ubiquitin-specific protease activity	78	9	3.41	0.00689	0.00689	0.00689
Molecular Function (MF)	GO:0016811	hydrolase activity, acting on carbon-nitrogen (but not peptide) bonds, in linear amides	78	9	3.41	0.00689	0.00689	0.40752
Molecular Function (MF)	GO:0036459	thiol-dependent ubiquitinyl hydrolase activity	107	11	4.68	0.00715	0.36144	0.26364
Molecular Function (MF)	GO:0097367	carbohydrate derivative binding	3406	177	148.92	0.00717	1	0.96477
Molecular Function (MF)	GO:0019199	transmembrane receptor protein kinase activity	122	12	5.33	0.00721	0.0355	0.68501
Molecular Function (MF)	GO:0032553	ribonucleotide binding	3238	169	141.57	0.00734	1	0.99446
Molecular Function (MF)	GO:0016810	hydrolase activity, acting on carbon-nitrogen (but not peptide) bonds	138	13	6.03	0.00756	0.26393	0.92711
Molecular Function (MF)	GO:0101005	ubiquitinyl hydrolase activity	108	11	4.72	0.00766	0.37725	0.55077
Molecular Function (MF)	GO:0043168	anion binding	3929	201	171.78	0.00796	1	0.99976
Molecular Function (MF)	GO:0032555	purine ribonucleotide binding	3224	168	140.96	0.00797	1	0.99471
Molecular Function (MF)	GO:0019205	nucleobase-containing compound kinase activity	53	7	2.32	0.00798	1	1
Molecular Function (MF)	GO:0050662	coenzyme binding	306	23	13.38	0.00848	0.00848	0.00848
Molecular Function (MF)	GO:0035639	purine ribonucleoside triphosphate binding	3167	165	138.47	0.00861	1	0.98938
Molecular Function (MF)	GO:0017076	purine nucleotide binding	3232	168	141.31	0.00873	1	0.99282
Molecular Function (MF)	GO:0042623	ATPase activity, coupled	308	23	13.47	0.00913	0.00913	0.58777
Molecular Function (MF)	GO:0008408	3'-5' exonuclease activity	55	7	2.4	0.00975	0.00975	1
Molecular Function (MF)	GO:0004553	hydrolase activity, hydrolyzing O-glycosyl compounds	127	12	5.55	0.00981	0.00981	0.77429
Molecular Function (MF)	GO:0004559	alpha-mannosidase activity	20	4	0.87	0.01005	0.01005	0.01005
Molecular Function (MF)	GO:0003678	DNA helicase activity	69	8	3.02	0.01027	0.01027	1
Molecular Function (MF)	GO:0004017	adenylate kinase activity	11	3	0.48	0.01056	0.01056	1
Molecular Function (MF)	GO:0005515	protein binding	8518	408	372.42	0.01058	0.04645	0.77987
Molecular Function (MF)	GO:0003880	protein C-terminal carboxyl O-methyltransferase activity	4	2	0.17	0.0108	0.0108	0.0108
Molecular Function (MF)	GO:0004576	oligosaccharyl transferase activity	4	2	0.17	0.0108	0.0108	1
Molecular Function (MF)	GO:0004579	dolichyl-diphosphooligosaccharide-protein glycotransferase activity	4	2	0.17	0.0108	0.0108	0.0108
Molecular Function (MF)	GO:0016422	mRNA (2'-O-methyladenosine-N6-)-methyltransferase activity	4	2	0.17	0.0108	0.0108	0.0108
Molecular Function (MF)	GO:0098518	polynucleotide phosphatase activity	4	2	0.17	0.0108	0.0108	0.0108
Molecular Function (MF)	GO:0015923	mannosidase activity	21	4	0.92	0.01199	0.01199	1
Molecular Function (MF)	GO:0019783	ubiquitin-like protein-specific protease activity	116	11	5.07	0.01277	0.49662	0.62405
Molecular Function (MF)	GO:0005158	insulin receptor binding	12	3	0.52	0.01363	0.01363	1
Molecular Function (MF)	GO:0051015	actin filament binding	250	19	10.93	0.01412	0.01412	1
Molecular Function (MF)	GO:0005227	calcium activated cation channel activity	22	4	0.96	0.01416	0.01416	0.01416
Molecular Function (MF)	GO:0017056	structural constituent of nuclear pore	22	4	0.96	0.01416	0.01416	0.01416
Molecular Function (MF)	GO:0030971	receptor tyrosine kinase binding	22	4	0.96	0.01416	0.01416	0.01416
Molecular Function (MF)	GO:0008013	beta-catenin binding	34	5	1.49	0.01535	0.01535	0.01535
Molecular Function (MF)	GO:0016301	kinase activity	1416	79	61.91	0.01538	0.11232	0.83127
Molecular Function (MF)	GO:0004652	polynucleotide adenylyltransferase activity	13	3	0.57	0.01715	0.01715	0.01715
Molecular Function (MF)	GO:0070530	K63-linked polyubiquitin modification-dependent protein binding	13	3	0.57	0.01715	0.01715	0.01715
Molecular Function (MF)	GO:0031593	polyubiquitin modification-dependent protein binding	35	5	1.53	0.01728	0.01728	0.28178
Molecular Function (MF)	GO:0004713	protein tyrosine kinase activity	170	14	7.43	0.01739	0.06245	0.47049
Molecular Function (MF)	GO:0004067	asparaginase activity	5	2	0.22	0.01749	0.01749	0.01749
Molecular Function (MF)	GO:0072518	Rho-dependent protein serine/threonine kinase activity	5	2	0.22	0.01749	0.01749	0.01749
Molecular Function (MF)	GO:0051539	4 iron, 4 sulfur cluster binding	48	6	2.1	0.01765	0.01765	0.01765
Molecular Function (MF)	GO:0097159	organic cyclic compound binding	7949	379	347.55	0.01933	1	0.97505
Molecular Function (MF)	GO:1901505	carbohydrate derivative transmembrane transporter activity	49	6	2.14	0.01939	0.01939	1
Molecular Function (MF)	GO:0016779	nucleotidyltransferase activity	141	12	6.16	0.02102	0.02102	0.79415
Molecular Function (MF)	GO:0002161	aminoacyl-tRNA editing activity	14	3	0.61	0.02114	0.02114	0.02114
Molecular Function (MF)	GO:0008253	5'-nucleotidase activity	14	3	0.61	0.02114	0.02114	1
Molecular Function (MF)	GO:0008409	5'-3' exonuclease activity	14	3	0.61	0.02114	0.02114	1
Molecular Function (MF)	GO:0016796	exonuclease activity, active with either ribo- or deoxyribonucleic acids and producing 5'-phosphomonoesters	50	6	2.19	0.02124	0.4398	1
Molecular Function (MF)	GO:0043130	ubiquitin binding	37	5	1.62	0.02161	0.02161	0.02161
Molecular Function (MF)	GO:0008514	organic anion transmembrane transporter activity	209	16	9.14	0.02162	0.02162	0.07911
Molecular Function (MF)	GO:0004197	cysteine-type endopeptidase activity	143	12	6.25	0.02318	0.02318	0.02318
Molecular Function (MF)	GO:0016830	carbon-carbon lyase activity	51	6	2.23	0.02321	0.02321	0.83167
Molecular Function (MF)	GO:0051536	iron-sulfur cluster binding	80	8	3.5	0.02349	0.02349	0.53098
Molecular Function (MF)	GO:0051540	metal cluster binding	80	8	3.5	0.02349	0.02349	1
Molecular Function (MF)	GO:0140142	nucleocytoplasmic carrier activity	26	4	1.14	0.02522	0.02522	0.02522
Molecular Function (MF)	GO:0004565	beta-galactosidase activity	6	2	0.26	0.02547	0.02547	0.02547
Molecular Function (MF)	GO:0008174	mRNA methyltransferase activity	6	2	0.26	0.02547	0.02547	1
Molecular Function (MF)	GO:0009378	four-way junction helicase activity	6	2	0.26	0.02547	0.02547	1
Molecular Function (MF)	GO:0017169	CDP-alcohol phosphatidyltransferase activity	6	2	0.26	0.02547	0.02547	0.02547
Molecular Function (MF)	GO:0043047	single-stranded telomeric DNA binding	6	2	0.26	0.02547	0.02547	1
Molecular Function (MF)	GO:0046912	transferase activity, transferring acyl groups, acyl groups converted into alkyl on transfer	6	2	0.26	0.02547	0.02547	0.02547
Molecular Function (MF)	GO:0050700	CARD domain binding	6	2	0.26	0.02547	0.02547	0.02547
Molecular Function (MF)	GO:0098847	sequence-specific single stranded DNA binding	6	2	0.26	0.02547	0.02547	1
Molecular Function (MF)	GO:0005089	Rho guanyl-nucleotide exchange factor activity	39	5	1.71	0.02659	0.02659	0.02659
Molecular Function (MF)	GO:1901363	heterocyclic compound binding	7887	374	344.84	0.02746	1	0.97314
Molecular Function (MF)	GO:1901681	sulfur compound binding	114	10	4.98	0.02779	0.02779	0.02779
Molecular Function (MF)	GO:0070566	adenylyltransferase activity	27	4	1.18	0.02861	0.02861	1
Molecular Function (MF)	GO:0003724	RNA helicase activity	54	6	2.36	0.02985	0.02985	1
Molecular Function (MF)	GO:0015932	nucleobase-containing compound transmembrane transporter activity	54	6	2.36	0.02985	0.02985	1
Molecular Function (MF)	GO:0004550	nucleoside diphosphate kinase activity	16	3	0.7	0.03048	0.03048	0.03048
Molecular Function (MF)	GO:0008536	Ran GTPase binding	28	4	1.22	0.03226	0.03226	0.03226
Molecular Function (MF)	GO:0004222	metalloendopeptidase activity	134	11	5.86	0.03323	0.03323	0.03323
Molecular Function (MF)	GO:0000014	single-stranded DNA endodeoxyribonuclease activity	7	2	0.31	0.03464	0.03464	0.03464
Molecular Function (MF)	GO:0008190	eukaryotic initiation factor 4E binding	7	2	0.31	0.03464	0.03464	1
Molecular Function (MF)	GO:0008296	3'-5'-exodeoxyribonuclease activity	7	2	0.31	0.03464	0.03464	1
Molecular Function (MF)	GO:0016433	rRNA (adenine) methyltransferase activity	7	2	0.31	0.03464	0.03464	1
Molecular Function (MF)	GO:0016886	ligase activity, forming phosphoric ester bonds	7	2	0.31	0.03464	0.03464	1
Molecular Function (MF)	GO:0017070	U6 snRNA binding	7	2	0.31	0.03464	0.03464	0.03464
Molecular Function (MF)	GO:0035091	phosphatidylinositol binding	169	13	7.39	0.03475	0.03475	0.08317
Molecular Function (MF)	GO:0016462	pyrophosphatase activity	1144	63	50.02	0.03547	1	0.99497
Molecular Function (MF)	GO:0008443	phosphofructokinase activity	17	3	0.74	0.03584	0.03584	0.03584
Molecular Function (MF)	GO:0016818	hydrolase activity, acting on acid anhydrides, in phosphorus-containing anhydrides	1146	63	50.11	0.03653	1	0.99486
Molecular Function (MF)	GO:0008374	O-acyltransferase activity	43	5	1.88	0.03859	0.44014	0.44014
Molecular Function (MF)	GO:0003676	nucleic acid binding	4429	216	193.64	0.03891	1	0.89316
Molecular Function (MF)	GO:0016817	hydrolase activity, acting on acid anhydrides	1151	63	50.32	0.03931	1	0.99511
Molecular Function (MF)	GO:0017111	nucleoside-triphosphatase activity	1090	60	47.66	0.03967	1	0.9897
Molecular Function (MF)	GO:0016773	phosphotransferase activity, alcohol group as acceptor	1297	70	56.71	0.04012	0.06437	0.79564
Molecular Function (MF)	GO:0005096	GTPase activator activity	246	17	10.76	0.04282	0.04282	0.04282
Molecular Function (MF)	GO:0000247	C-8 sterol isomerase activity	1	1	0.04	0.04372	0.04372	0.04372
Molecular Function (MF)	GO:0001004	RNA polymerase III transcription regulator recruiting activity	1	1	0.04	0.04372	0.04372	0.04372
Molecular Function (MF)	GO:0001134	transcription regulator recruiting activity	1	1	0.04	0.04372	0.04372	1
Molecular Function (MF)	GO:0001537	N-acetylgalactosamine 4-O-sulfotransferase activity	1	1	0.04	0.04372	0.04372	0.04372
Molecular Function (MF)	GO:0001729	ceramide kinase activity	1	1	0.04	0.04372	0.04372	0.04372
Molecular Function (MF)	GO:0003847	1-alkyl-2-acetylglycerophosphocholine esterase activity	1	1	0.04	0.04372	0.04372	0.04372
Molecular Function (MF)	GO:0003877	ATP adenylyltransferase activity	1	1	0.04	0.04372	0.04372	0.04372
Molecular Function (MF)	GO:0003886	DNA (cytosine-5-)-methyltransferase activity	1	1	0.04	0.04372	0.04372	0.04372
Molecular Function (MF)	GO:0003972	RNA ligase (ATP) activity	1	1	0.04	0.04372	0.04372	0.04372
Molecular Function (MF)	GO:0003977	UDP-N-acetylglucosamine diphosphorylase activity	1	1	0.04	0.04372	0.04372	0.04372
Molecular Function (MF)	GO:0004052	arachidonate 12-lipoxygenase activity	1	1	0.04	0.04372	0.04372	0.04372
Molecular Function (MF)	GO:0004070	aspartate carbamoyltransferase activity	1	1	0.04	0.04372	0.04372	0.04372
Molecular Function (MF)	GO:0004074	biliverdin reductase activity	1	1	0.04	0.04372	0.04372	0.04372
Molecular Function (MF)	GO:0004151	dihydroorotase activity	1	1	0.04	0.04372	0.04372	0.04372
Molecular Function (MF)	GO:0004334	fumarylacetoacetase activity	1	1	0.04	0.04372	0.04372	0.04372
Molecular Function (MF)	GO:0004349	glutamate 5-kinase activity	1	1	0.04	0.04372	0.04372	0.04372
Molecular Function (MF)	GO:0004350	glutamate-5-semialdehyde dehydrogenase activity	1	1	0.04	0.04372	0.04372	0.04372
Molecular Function (MF)	GO:0004423	iduronate-2-sulfatase activity	1	1	0.04	0.04372	0.04372	1
Molecular Function (MF)	GO:0004484	mRNA guanylyltransferase activity	1	1	0.04	0.04372	0.04372	0.04372
Molecular Function (MF)	GO:0004489	methylenetetrahydrofolate reductase (NAD(P)H) activity	1	1	0.04	0.04372	0.04372	0.04372
Molecular Function (MF)	GO:0004491	methylmalonate-semialdehyde dehydrogenase (acylating) activity	1	1	0.04	0.04372	0.04372	0.04372
Molecular Function (MF)	GO:0004617	phosphoglycerate dehydrogenase activity	1	1	0.04	0.04372	0.04372	0.04372
Molecular Function (MF)	GO:0004769	steroid delta-isomerase activity	1	1	0.04	0.04372	0.04372	0.04372
Molecular Function (MF)	GO:0004793	threonine aldolase activity	1	1	0.04	0.04372	0.04372	1
Molecular Function (MF)	GO:0004821	histidine-tRNA ligase activity	1	1	0.04	0.04372	0.04372	1
Molecular Function (MF)	GO:0004824	lysine-tRNA ligase activity	1	1	0.04	0.04372	0.04372	1
Molecular Function (MF)	GO:0005019	platelet-derived growth factor beta-receptor activity	1	1	0.04	0.04372	0.04372	1
Molecular Function (MF)	GO:0008240	tripeptidyl-peptidase activity	1	1	0.04	0.04372	0.04372	0.04372
Molecular Function (MF)	GO:0008254	3'-nucleotidase activity	1	1	0.04	0.04372	0.04372	1
Molecular Function (MF)	GO:0008398	sterol 14-demethylase activity	1	1	0.04	0.04372	0.04372	0.04372
Molecular Function (MF)	GO:0008444	CDP-diacylglycerol-glycerol-3-phosphate 3-phosphatidyltransferase activity	1	1	0.04	0.04372	0.04372	1
Molecular Function (MF)	GO:0008452	RNA ligase activity	1	1	0.04	0.04372	0.04372	1
Molecular Function (MF)	GO:0008488	gamma-glutamyl carboxylase activity	1	1	0.04	0.04372	0.04372	0.04372
Molecular Function (MF)	GO:0008534	oxidized purine nucleobase lesion DNA N-glycosylase activity	1	1	0.04	0.04372	0.04372	1
Molecular Function (MF)	GO:0008705	methionine synthase activity	1	1	0.04	0.04372	0.04372	0.04372
Molecular Function (MF)	GO:0008732	L-allo-threonine aldolase activity	1	1	0.04	0.04372	0.04372	0.04372
Molecular Function (MF)	GO:0008812	choline dehydrogenase activity	1	1	0.04	0.04372	0.04372	0.04372
Molecular Function (MF)	GO:0015019	heparan-alpha-glucosaminide N-acetyltransferase activity	1	1	0.04	0.04372	0.04372	0.04372
Molecular Function (MF)	GO:0015039	NADPH-adrenodoxin reductase activity	1	1	0.04	0.04372	0.04372	0.04372
Molecular Function (MF)	GO:0015252	proton channel activity	1	1	0.04	0.04372	0.04372	1
Molecular Function (MF)	GO:0016250	N-sulfoglucosamine sulfohydrolase activity	1	1	0.04	0.04372	0.04372	0.04372
Molecular Function (MF)	GO:0016402	pristanoyl-CoA oxidase activity	1	1	0.04	0.04372	0.04372	0.04372
Molecular Function (MF)	GO:0016826	hydrolase activity, acting on acid sulfur-nitrogen bonds	1	1	0.04	0.04372	0.04372	1
Molecular Function (MF)	GO:0017005	3'-tyrosyl-DNA phosphodiesterase activity	1	1	0.04	0.04372	0.04372	0.04372
Molecular Function (MF)	GO:0017065	single-strand selective uracil DNA N-glycosylase activity	1	1	0.04	0.04372	0.04372	0.04372
Molecular Function (MF)	GO:0017168	5-oxoprolinase (ATP-hydrolyzing) activity	1	1	0.04	0.04372	0.04372	0.04372
Molecular Function (MF)	GO:0018478	malonate-semialdehyde dehydrogenase (acetylating) activity	1	1	0.04	0.04372	0.04372	0.04372
Molecular Function (MF)	GO:0030171	voltage-gated proton channel activity	1	1	0.04	0.04372	0.04372	0.04372
Molecular Function (MF)	GO:0030229	very-low-density lipoprotein particle receptor activity	1	1	0.04	0.04372	0.04372	0.04372
Molecular Function (MF)	GO:0030729	acetoacetate-CoA ligase activity	1	1	0.04	0.04372	0.04372	0.04372
Molecular Function (MF)	GO:0030735	carnosine N-methyltransferase activity	1	1	0.04	0.04372	0.04372	0.04372
Molecular Function (MF)	GO:0033925	mannosyl-glycoprotein endo-beta-N-acetylglucosaminidase activity	1	1	0.04	0.04372	0.04372	0.04372
Molecular Function (MF)	GO:0034039	8-oxo-7,8-dihydroguanine DNA N-glycosylase activity	1	1	0.04	0.04372	0.04372	0.04372
Molecular Function (MF)	GO:0035299	inositol pentakisphosphate 2-kinase activity	1	1	0.04	0.04372	0.04372	0.04372
Molecular Function (MF)	GO:0042084	5-methyltetrahydrofolate-dependent methyltransferase activity	1	1	0.04	0.04372	0.04372	1
Molecular Function (MF)	GO:0043395	heparan sulfate proteoglycan binding	1	1	0.04	0.04372	0.04372	1
Molecular Function (MF)	GO:0043783	oxidoreductase activity, oxidizing metal ions with flavin as acceptor	1	1	0.04	0.04372	0.04372	0.04372
Molecular Function (MF)	GO:0045153	electron transporter, transferring electrons within CoQH2-cytochrome c reductase complex activity	1	1	0.04	0.04372	0.04372	0.04372
Molecular Function (MF)	GO:0046922	peptide-O-fucosyltransferase activity	1	1	0.04	0.04372	0.04372	0.04372
Molecular Function (MF)	GO:0047184	1-acylglycerophosphocholine O-acyltransferase activity	1	1	0.04	0.04372	0.04372	0.04372
Molecular Function (MF)	GO:0047192	1-alkylglycerophosphocholine O-acetyltransferase activity	1	1	0.04	0.04372	0.04372	1
Molecular Function (MF)	GO:0047620	acylglycerol kinase activity	1	1	0.04	0.04372	0.04372	0.04372
Molecular Function (MF)	GO:0047804	cysteine-S-conjugate beta-lyase activity	1	1	0.04	0.04372	0.04372	0.04372
Molecular Function (MF)	GO:0048407	platelet-derived growth factor binding	1	1	0.04	0.04372	0.04372	0.04372
Molecular Function (MF)	GO:0050355	triphosphatase activity	1	1	0.04	0.04372	0.04372	0.04372
Molecular Function (MF)	GO:0050473	arachidonate 15-lipoxygenase activity	1	1	0.04	0.04372	0.04372	0.04372
Molecular Function (MF)	GO:0051880	G-quadruplex DNA binding	1	1	0.04	0.04372	0.04372	0.04372
Molecular Function (MF)	GO:0051978	lysophospholipid transporter activity	1	1	0.04	0.04372	0.04372	0.04372
Molecular Function (MF)	GO:0052597	diamine oxidase activity	1	1	0.04	0.04372	0.04372	0.04372
Molecular Function (MF)	GO:0061632	RNA lariat debranching enzyme activator activity	1	1	0.04	0.04372	0.04372	0.04372
Molecular Function (MF)	GO:0070037	rRNA (pseudouridine) methyltransferase activity	1	1	0.04	0.04372	0.04372	1
Molecular Function (MF)	GO:0070774	phytoceramidase activity	1	1	0.04	0.04372	0.04372	0.04372
Molecular Function (MF)	GO:0070976	TIR domain binding	1	1	0.04	0.04372	0.04372	0.04372
Molecular Function (MF)	GO:0102773	dihydroceramide kinase activity	1	1	0.04	0.04372	0.04372	0.04372
Molecular Function (MF)	GO:0003917	DNA topoisomerase type I activity	8	2	0.35	0.04487	0.04487	0.04487
Molecular Function (MF)	GO:0005007	fibroblast growth factor-activated receptor activity	8	2	0.35	0.04487	0.04487	1
Molecular Function (MF)	GO:0005021	vascular endothelial growth factor-activated receptor activity	8	2	0.35	0.04487	0.04487	1
Molecular Function (MF)	GO:0015232	heme transporter activity	8	2	0.35	0.04487	0.04487	0.04487
Molecular Function (MF)	GO:0016175	superoxide-generating NADPH oxidase activity	8	2	0.35	0.04487	0.04487	0.04487
Molecular Function (MF)	GO:0034338	short-chain carboxylesterase activity	8	2	0.35	0.04487	0.04487	0.23511
Molecular Function (MF)	GO:0035312	5'-3' exodeoxyribonuclease activity	8	2	0.35	0.04487	0.04487	1
Molecular Function (MF)	GO:0050664	oxidoreductase activity, acting on NAD(P)H, oxygen as acceptor	8	2	0.35	0.04487	0.04487	1
Molecular Function (MF)	GO:0005085	guanyl-nucleotide exchange factor activity	249	17	10.89	0.04705	0.04705	0.29777
Molecular Function (MF)	GO:0052689	carboxylic ester hydrolase activity	108	9	4.72	0.04709	0.04709	0.94928
Molecular Function (MF)	GO:0016746	transferase activity, transferring acyl groups	305	20	13.34	0.04745	0.15181	0.96157
Molecular Function (MF)	GO:0005319	lipid transporter activity	125	10	5.47	0.04757	0.04757	0.70598
Molecular Function (MF)	GO:0016799	hydrolase activity, hydrolyzing N-glycosyl compounds	19	3	0.83	0.04789	0.51043	1
Molecular Function (MF)	GO:0050660	flavin adenine dinucleotide binding	92	8	4.02	0.04814	0.04814	1
Molecular Function (MF)	GO:0042393	histone binding	109	9	4.77	0.04943	0.04943	0.04943
Molecular Function (MF)	GO:0032182	ubiquitin-like protein binding	46	5	2.01	0.04944	0.04944	1
Molecular Function (MF)	GO:0005088	Ras guanyl-nucleotide exchange factor activity	61	6	2.67	0.04983	0.04983	1

## Sheet: Table S29
Table S29. GO enrichment of genes with convergent amino acid substitution between Asian arowana and Cave fish.
Category	GO ID	Term	Annotated	Significant	Expected	classicFisher	elimFisher	weightFisher
Biological Process (BP)	GO:0044237	cellular metabolic process	9994	951	786.94	7.6e-17	0.02123	1
Biological Process (BP)	GO:0008152	metabolic process	11349	1054	893.63	2.5e-16	0.03172	1
Biological Process (BP)	GO:0044238	primary metabolic process	10171	959	800.88	9.1e-16	0.04562	1
Biological Process (BP)	GO:0071704	organic substance metabolic process	10622	993	836.39	1.6e-15	0.0817	1
Biological Process (BP)	GO:0034660	ncRNA metabolic process	388	77	30.55	3e-14	1	1
Biological Process (BP)	GO:0034641	cellular nitrogen compound metabolic process	5290	542	416.54	4.6e-13	1	1
Biological Process (BP)	GO:0006139	nucleobase-containing compound metabolic process	4594	475	361.74	7.3e-12	1	1
Biological Process (BP)	GO:0006807	nitrogen compound metabolic process	9621	891	757.57	9.1e-12	1	1
Biological Process (BP)	GO:0006725	cellular aromatic compound metabolic process	4734	486	372.76	1.1e-11	1	1
Biological Process (BP)	GO:0046483	heterocycle metabolic process	4715	484	371.26	1.3e-11	1	1
Biological Process (BP)	GO:0090304	nucleic acid metabolic process	4041	423	318.19	3.2e-11	0.0206	1
Biological Process (BP)	GO:0034470	ncRNA processing	293	58	23.07	5e-11	0.02069	0.17194
Biological Process (BP)	GO:1901360	organic cyclic compound metabolic process	4844	491	381.42	6.5e-11	1	1
Biological Process (BP)	GO:1901575	organic substance catabolic process	1281	164	100.87	2.2e-10	0.02207	1
Biological Process (BP)	GO:0009056	catabolic process	1557	190	122.6	4.3e-10	0.0315	1
Biological Process (BP)	GO:0043170	macromolecule metabolic process	8840	815	696.07	7.9e-10	0.07988	1
Biological Process (BP)	GO:0009058	biosynthetic process	4569	457	359.77	2.8e-09	0.0549	1
Biological Process (BP)	GO:0071840	cellular component organization or biogenesis	4360	438	343.31	4.1e-09	1	1
Biological Process (BP)	GO:0033554	cellular response to stress	913	122	71.89	4.4e-09	0.01569	1
Biological Process (BP)	GO:0006396	RNA processing	812	111	63.94	6.4e-09	1	1
Biological Process (BP)	GO:1901576	organic substance biosynthetic process	4504	448	354.65	9.3e-09	0.00737	1
Biological Process (BP)	GO:0043038	amino acid activation	54	19	4.25	1.2e-08	1	1
Biological Process (BP)	GO:0043039	tRNA aminoacylation	54	19	4.25	1.2e-08	1	1.7e-07
Biological Process (BP)	GO:0006974	cellular response to DNA damage stimulus	479	74	37.72	1.6e-08	0.00024	0.00136
Biological Process (BP)	GO:0006418	tRNA aminoacylation for protein translation	50	18	3.94	1.9e-08	4.8e-05	1
Biological Process (BP)	GO:0032543	mitochondrial translation	40	16	3.15	2.1e-08	1.9e-05	3e-08
Biological Process (BP)	GO:0006399	tRNA metabolic process	183	38	14.41	2.7e-08	1	1
Biological Process (BP)	GO:0140053	mitochondrial gene expression	57	19	4.49	3.4e-08	1	1
Biological Process (BP)	GO:0010467	gene expression	4044	404	318.43	4.2e-08	0.08018	1
Biological Process (BP)	GO:0009888	tissue development	1589	184	125.12	4.4e-08	0.02879	1
Biological Process (BP)	GO:0044248	cellular catabolic process	1379	164	108.58	4.4e-08	0.02189	1
Biological Process (BP)	GO:0044260	cellular macromolecule metabolic process	7431	686	585.13	6.7e-08	1	1
Biological Process (BP)	GO:0048856	anatomical structure development	4683	457	368.75	7.4e-08	1	1
Biological Process (BP)	GO:0044249	cellular biosynthetic process	4392	432	345.83	7.9e-08	0.00731	1
Biological Process (BP)	GO:0022613	ribonucleoprotein complex biogenesis	347	57	27.32	8.8e-08	0.00462	1
Biological Process (BP)	GO:0043436	oxoacid metabolic process	669	92	52.68	9.8e-08	0.0125	1
Biological Process (BP)	GO:0019752	carboxylic acid metabolic process	650	90	51.18	9.9e-08	0.01102	1
Biological Process (BP)	GO:0016070	RNA metabolic process	3544	357	279.06	1.5e-07	0.0487	1
Biological Process (BP)	GO:0044281	small molecule metabolic process	1408	164	110.87	1.8e-07	1	1
Biological Process (BP)	GO:0048731	system development	3748	374	295.12	1.9e-07	1	1
Biological Process (BP)	GO:0048513	animal organ development	2660	278	209.45	2.3e-07	1	1
Biological Process (BP)	GO:0032502	developmental process	4869	469	383.39	2.4e-07	1	1
Biological Process (BP)	GO:0006996	organelle organization	2663	277	209.69	3.7e-07	0.0115	1
Biological Process (BP)	GO:0042254	ribosome biogenesis	239	42	18.82	6.9e-07	0.06974	0.06086
Biological Process (BP)	GO:0006082	organic acid metabolic process	720	94	56.69	7.8e-07	0.03009	1
Biological Process (BP)	GO:0006364	rRNA processing	153	31	12.05	8.9e-07	0.00072	0.00025
Biological Process (BP)	GO:0006281	DNA repair	363	56	28.58	9.3e-07	0.01193	1
Biological Process (BP)	GO:0007275	multicellular organism development	4280	414	337.01	1.1e-06	1	1
Biological Process (BP)	GO:0051276	chromosome organization	770	98	60.63	1.4e-06	0.01541	1
Biological Process (BP)	GO:0016072	rRNA metabolic process	172	33	13.54	1.5e-06	1	1
Biological Process (BP)	GO:0016043	cellular component organization	4186	404	329.61	2e-06	1	1
Biological Process (BP)	GO:0043414	macromolecule methylation	215	38	16.93	2e-06	1	1
Biological Process (BP)	GO:0009653	anatomical structure morphogenesis	2273	237	178.98	2.5e-06	1	1
Biological Process (BP)	GO:0032508	DNA duplex unwinding	74	19	5.83	3.1e-06	0.00076	3.1e-06
Biological Process (BP)	GO:0009059	macromolecule biosynthetic process	3609	353	284.18	3.3e-06	0.02474	1
Biological Process (BP)	GO:0009057	macromolecule catabolic process	775	97	61.02	3.4e-06	0.06511	1
Biological Process (BP)	GO:0032392	DNA geometric change	75	19	5.91	3.8e-06	1	1
Biological Process (BP)	GO:0034645	cellular macromolecule biosynthetic process	3558	348	280.16	3.9e-06	0.0287	1
Biological Process (BP)	GO:0044265	cellular macromolecule catabolic process	709	90	55.83	4.3e-06	1	1
Biological Process (BP)	GO:0006259	DNA metabolic process	622	81	48.98	4.9e-06	1	1
Biological Process (BP)	GO:0034655	nucleobase-containing compound catabolic process	241	40	18.98	5.5e-06	0.03871	1
Biological Process (BP)	GO:0006518	peptide metabolic process	624	81	49.13	5.6e-06	1	1
Biological Process (BP)	GO:0032259	methylation	242	40	19.06	6.1e-06	1	1
Biological Process (BP)	GO:1901566	organonitrogen compound biosynthetic process	1412	156	111.18	7.8e-06	1	1
Biological Process (BP)	GO:0009451	RNA modification	145	28	11.42	7.8e-06	1	1
Biological Process (BP)	GO:0043043	peptide biosynthetic process	524	70	41.26	9.1e-06	1	1
Biological Process (BP)	GO:0072359	circulatory system development	991	116	78.03	9.6e-06	0.00702	0.15323
Biological Process (BP)	GO:0043603	cellular amide metabolic process	805	98	63.39	9.7e-06	1	1
Biological Process (BP)	GO:0005975	carbohydrate metabolic process	421	59	33.15	1.1e-05	1	0.21317
Biological Process (BP)	GO:0055001	muscle cell development	205	35	16.14	1.1e-05	0.01043	0.0247
Biological Process (BP)	GO:0043604	amide biosynthetic process	607	78	47.8	1.2e-05	1	1
Biological Process (BP)	GO:0009790	embryo development	1178	133	92.76	1.3e-05	0.00937	0.49456
Biological Process (BP)	GO:0061061	muscle structure development	387	55	30.47	1.4e-05	1	1
Biological Process (BP)	GO:0044271	cellular nitrogen compound biosynthetic process	3592	346	282.84	1.7e-05	1	1
Biological Process (BP)	GO:0044270	cellular nitrogen compound catabolic process	281	43	22.13	2e-05	0.06433	1
Biological Process (BP)	GO:0006412	translation	517	68	40.71	2e-05	1	1
Biological Process (BP)	GO:0060249	anatomical structure homeostasis	145	27	11.42	2.2e-05	0.00275	0.00414
Biological Process (BP)	GO:0019439	aromatic compound catabolic process	303	45	23.86	2.8e-05	0.06624	1
Biological Process (BP)	GO:0006302	double-strand break repair	140	26	11.02	3.3e-05	0.0092	7e-05
Biological Process (BP)	GO:0046700	heterocycle catabolic process	287	43	22.6	3.4e-05	1	1
Biological Process (BP)	GO:0032787	monocarboxylic acid metabolic process	278	42	21.89	3.4e-05	0.01246	1
Biological Process (BP)	GO:0043647	inositol phosphate metabolic process	59	15	4.65	3.8e-05	1	1
Biological Process (BP)	GO:0007517	muscle organ development	200	33	15.75	3.9e-05	0.00714	0.00029
Biological Process (BP)	GO:0006261	DNA-dependent DNA replication	103	21	8.11	4.5e-05	0.01941	1
Biological Process (BP)	GO:0006260	DNA replication	144	26	11.34	5.4e-05	0.01197	0.47753
Biological Process (BP)	GO:0090407	organophosphate biosynthetic process	465	61	36.61	5.7e-05	0.05088	1
Biological Process (BP)	GO:0042592	homeostatic process	937	107	73.78	5.9e-05	1	1
Biological Process (BP)	GO:0042692	muscle cell differentiation	250	38	19.69	6.9e-05	1	1
Biological Process (BP)	GO:0006090	pyruvate metabolic process	62	15	4.88	7e-05	1	0.51994
Biological Process (BP)	GO:0071897	DNA biosynthetic process	62	15	4.88	7e-05	7e-05	0.0074
Biological Process (BP)	GO:0072594	establishment of protein localization to organelle	190	31	14.96	8.3e-05	0.00104	1
Biological Process (BP)	GO:0019751	polyol metabolic process	92	19	7.24	8.4e-05	0.0692	1
Biological Process (BP)	GO:1901361	organic cyclic compound catabolic process	320	45	25.2	0.00011	1	1
Biological Process (BP)	GO:0048729	tissue morphogenesis	618	75	48.66	0.00012	1	1
Biological Process (BP)	GO:0048646	anatomical structure formation involved in morphogenesis	838	96	65.99	0.00012	0.00509	1
Biological Process (BP)	GO:1904888	cranial skeletal system development	222	34	17.48	0.00014	0.01373	0.02013
Biological Process (BP)	GO:0016071	mRNA metabolic process	561	69	44.17	0.00014	1	1
Biological Process (BP)	GO:0046907	intracellular transport	1110	121	87.4	0.00015	1	1
Biological Process (BP)	GO:0006511	ubiquitin-dependent protein catabolic process	463	59	36.46	0.00017	0.00069	0.00278
Biological Process (BP)	GO:0019637	organophosphate metabolic process	846	96	66.62	0.00018	1	1
Biological Process (BP)	GO:0071103	DNA conformation change	189	30	14.88	0.00018	1	1
Biological Process (BP)	GO:0006913	nucleocytoplasmic transport	121	22	9.53	0.00018	0.07679	0.49685
Biological Process (BP)	GO:0051169	nuclear transport	121	22	9.53	0.00018	0.07679	1
Biological Process (BP)	GO:0006297	nucleotide-excision repair, DNA gap filling	5	4	0.39	0.00018	0.00018	0.00018
Biological Process (BP)	GO:0032239	regulation of nucleobase-containing compound transport	5	4	0.39	0.00018	0.07862	1
Biological Process (BP)	GO:0046831	regulation of RNA export from nucleus	5	4	0.39	0.00018	0.07862	0.00018
Biological Process (BP)	GO:0006950	response to stress	1783	181	140.4	0.00018	1	1
Biological Process (BP)	GO:0006096	glycolytic process	47	12	3.7	0.00021	0.00021	0.00015
Biological Process (BP)	GO:0006757	ATP generation from ADP	47	12	3.7	0.00021	1	1
Biological Process (BP)	GO:0042866	pyruvate biosynthetic process	47	12	3.7	0.00021	1	1
Biological Process (BP)	GO:0015931	nucleobase-containing compound transport	131	23	10.32	0.00022	0.07731	1
Biological Process (BP)	GO:0043632	modification-dependent macromolecule catabolic process	488	61	38.43	0.00022	1	1
Biological Process (BP)	GO:0006405	RNA export from nucleus	54	13	4.25	0.00022	0.00494	0.12801
Biological Process (BP)	GO:0048468	cell development	1453	151	114.41	0.00023	1	1
Biological Process (BP)	GO:0009887	animal organ morphogenesis	831	94	65.43	0.00023	1	0.42898
Biological Process (BP)	GO:0031290	retinal ganglion cell axon guidance	41	11	3.23	0.00024	0.00024	0.00024
Biological Process (BP)	GO:0006268	DNA unwinding involved in DNA replication	13	6	1.02	0.00025	0.00025	1
Biological Process (BP)	GO:0048863	stem cell differentiation	238	35	18.74	0.00025	0.06238	1
Biological Process (BP)	GO:0006289	nucleotide-excision repair	48	12	3.78	0.00026	0.01743	1
Biological Process (BP)	GO:1903047	mitotic cell cycle process	333	45	26.22	0.00026	0.01795	1
Biological Process (BP)	GO:0035295	tube development	771	88	60.71	0.00027	0.07835	1
Biological Process (BP)	GO:0044262	cellular carbohydrate metabolic process	150	25	11.81	0.00028	0.00677	1
Biological Process (BP)	GO:0001944	vasculature development	523	64	41.18	0.00028	0.03363	0.08245
Biological Process (BP)	GO:0016579	protein deubiquitination	117	21	9.21	0.0003	0.00587	0.00126
Biological Process (BP)	GO:0001510	RNA methylation	70	15	5.51	0.0003	0.0038	1
Biological Process (BP)	GO:0051649	establishment of localization in cell	1273	134	100.24	0.0003	1	1
Biological Process (BP)	GO:0016569	covalent chromatin modification	288	40	22.68	0.00032	0.01213	1
Biological Process (BP)	GO:0006401	RNA catabolic process	135	23	10.63	0.00034	0.01396	1
Biological Process (BP)	GO:0006605	protein targeting	161	26	12.68	0.00035	0.00431	0.09373
Biological Process (BP)	GO:0022411	cellular component disassembly	188	29	14.8	0.00037	0.00957	1
Biological Process (BP)	GO:0016570	histone modification	281	39	22.13	0.00038	0.0145	1
Biological Process (BP)	GO:0019725	cellular homeostasis	540	65	42.52	0.0004	0.01454	1
Biological Process (BP)	GO:0046434	organophosphate catabolic process	128	22	10.08	0.0004	1	1
Biological Process (BP)	GO:0019941	modification-dependent protein catabolic process	479	59	37.72	0.00041	1	1
Biological Process (BP)	GO:0009892	negative regulation of metabolic process	1172	124	92.28	0.00041	0.01742	1
Biological Process (BP)	GO:0031123	RNA 3'-end processing	72	15	5.67	0.00041	0.03568	1
Biological Process (BP)	GO:0051168	nuclear export	72	15	5.67	0.00041	1	1
Biological Process (BP)	GO:1901564	organonitrogen compound metabolic process	6273	555	493.94	0.00043	1	1
Biological Process (BP)	GO:0072358	cardiovascular system development	531	64	41.81	0.00043	0.05341	1
Biological Process (BP)	GO:0048598	embryonic morphogenesis	740	84	58.27	0.00043	0.02948	0.28623
Biological Process (BP)	GO:0055002	striated muscle cell development	190	29	14.96	0.00044	1	1
Biological Process (BP)	GO:0046939	nucleotide phosphorylation	65	14	5.12	0.00045	1	0.47198
Biological Process (BP)	GO:0016052	carbohydrate catabolic process	88	17	6.93	0.00045	1	1
Biological Process (BP)	GO:0030163	protein catabolic process	594	70	46.77	0.00045	1	1
Biological Process (BP)	GO:0060485	mesenchyme development	227	33	17.87	0.00046	1	1
Biological Process (BP)	GO:0044257	cellular protein catabolic process	553	66	43.54	0.00046	1	1
Biological Process (BP)	GO:0046031	ADP metabolic process	51	12	4.02	0.00048	1	1
Biological Process (BP)	GO:1902904	negative regulation of supramolecular fiber organization	73	15	5.75	0.00048	0.06201	0.00048
Biological Process (BP)	GO:0019222	regulation of metabolic process	4167	381	328.11	0.00048	1	1
Biological Process (BP)	GO:0050655	dermatan sulfate proteoglycan metabolic process	3	3	0.24	0.00049	0.07866	0.00049
Biological Process (BP)	GO:0051128	regulation of cellular component organization	915	100	72.05	0.0005	0.00498	1
Biological Process (BP)	GO:0046822	regulation of nucleocytoplasmic transport	10	5	0.79	0.00054	0.0749	1
Biological Process (BP)	GO:0016073	snRNA metabolic process	38	10	2.99	0.00054	1	1
Biological Process (BP)	GO:0048762	mesenchymal cell differentiation	166	26	13.07	0.00057	1	1
Biological Process (BP)	GO:0061448	connective tissue development	193	29	15.2	0.00057	0.02417	0.06311
Biological Process (BP)	GO:1901880	negative regulation of protein depolymerization	52	12	4.09	0.00058	0.0283	0.00058
Biological Process (BP)	GO:0000075	cell cycle checkpoint	82	16	6.46	0.00058	0.06644	0.00047
Biological Process (BP)	GO:0001501	skeletal system development	405	51	31.89	0.00059	1	0.40285
Biological Process (BP)	GO:0060429	epithelium development	898	98	70.71	0.00059	1	1
Biological Process (BP)	GO:0070646	protein modification by small protein removal	132	22	10.39	0.00063	1	1
Biological Process (BP)	GO:0016180	snRNA processing	26	8	2.05	0.00063	1	0.00063
Biological Process (BP)	GO:0051603	proteolysis involved in cellular protein catabolic process	549	65	43.23	0.00063	1	1
Biological Process (BP)	GO:0035239	tube morphogenesis	613	71	48.27	0.00067	1	0.51883
Biological Process (BP)	GO:0051641	cellular localization	1591	160	125.28	0.00067	1	1
Biological Process (BP)	GO:0017038	protein import	100	18	7.87	0.00075	0.01244	1
Biological Process (BP)	GO:0032958	inositol phosphate biosynthetic process	33	9	2.6	0.00077	0.03219	0.00077
Biological Process (BP)	GO:0006520	cellular amino acid metabolic process	282	38	22.21	0.0008	1	1
Biological Process (BP)	GO:0009135	purine nucleoside diphosphate metabolic process	54	12	4.25	0.00083	1	1
Biological Process (BP)	GO:0009179	purine ribonucleoside diphosphate metabolic process	54	12	4.25	0.00083	1	1
Biological Process (BP)	GO:0009185	ribonucleoside diphosphate metabolic process	54	12	4.25	0.00083	1	1
Biological Process (BP)	GO:0000724	double-strand break repair via homologous recombination	77	15	6.06	0.00087	0.00087	1
Biological Process (BP)	GO:0000725	recombinational repair	77	15	6.06	0.00087	1	1
Biological Process (BP)	GO:0009166	nucleotide catabolic process	77	15	6.06	0.00087	1	1
Biological Process (BP)	GO:0072525	pyridine-containing compound biosynthetic process	77	15	6.06	0.00087	1	1
Biological Process (BP)	GO:0014033	neural crest cell differentiation	144	23	11.34	0.00088	0.00088	0.00126
Biological Process (BP)	GO:0051216	cartilage development	189	28	14.88	0.00088	0.03528	0.33236
Biological Process (BP)	GO:0061053	somite development	153	24	12.05	0.00089	0.00553	0.00362
Biological Process (BP)	GO:0039023	pronephric duct morphogenesis	11	5	0.87	0.00093	0.00093	0.00093
Biological Process (BP)	GO:0072524	pyridine-containing compound metabolic process	102	18	8.03	0.00096	1	1
Biological Process (BP)	GO:0032989	cellular component morphogenesis	836	91	65.83	0.00099	0.06987	0.25449
Biological Process (BP)	GO:0043242	negative regulation of protein complex disassembly	55	12	4.33	0.00099	0.06215	1
Biological Process (BP)	GO:0051494	negative regulation of cytoskeleton organization	78	15	6.14	0.001	1	1
Biological Process (BP)	GO:0033043	regulation of organelle organization	559	65	44.02	0.001	0.01433	1
Biological Process (BP)	GO:0006629	lipid metabolic process	859	93	67.64	0.00104	1	1
Biological Process (BP)	GO:1901565	organonitrogen compound catabolic process	849	92	66.85	0.00107	1	1
Biological Process (BP)	GO:0045786	negative regulation of cell cycle	155	24	12.2	0.00107	1	0.5067
Biological Process (BP)	GO:0006165	nucleoside diphosphate phosphorylation	63	13	4.96	0.00108	1	1
Biological Process (BP)	GO:0051052	regulation of DNA metabolic process	129	21	10.16	0.00112	0.04591	1
Biological Process (BP)	GO:0010605	negative regulation of macromolecule metabolic process	1127	117	88.74	0.00118	0.03934	1
Biological Process (BP)	GO:0006091	generation of precursor metabolites and energy	269	36	21.18	0.00123	0.06757	1
Biological Process (BP)	GO:0060538	skeletal muscle organ development	139	22	10.95	0.00127	0.00127	1
Biological Process (BP)	GO:0034250	positive regulation of cellular amide metabolic process	42	10	3.31	0.00127	1	1
Biological Process (BP)	GO:0045727	positive regulation of translation	42	10	3.31	0.00127	0.00127	0.00396
Biological Process (BP)	GO:0019359	nicotinamide nucleotide biosynthetic process	72	14	5.67	0.0013	1	1
Biological Process (BP)	GO:0019363	pyridine nucleotide biosynthetic process	72	14	5.67	0.0013	1	1
Biological Process (BP)	GO:1901292	nucleoside phosphate catabolic process	80	15	6.3	0.00131	1	1
Biological Process (BP)	GO:0006270	DNA replication initiation	29	8	2.28	0.00139	0.01653	0.00147
Biological Process (BP)	GO:0051146	striated muscle cell differentiation	223	31	17.56	0.00141	1	1
Biological Process (BP)	GO:0019362	pyridine nucleotide metabolic process	97	17	7.64	0.00141	1	1
Biological Process (BP)	GO:0046496	nicotinamide nucleotide metabolic process	97	17	7.64	0.00141	1	1
Biological Process (BP)	GO:0006402	mRNA catabolic process	114	19	8.98	0.00142	0.06605	1
Biological Process (BP)	GO:0048747	muscle fiber development	89	16	7.01	0.00146	0.00146	0.00146
Biological Process (BP)	GO:0034472	snRNA 3'-end processing	23	7	1.81	0.00147	0.00147	1
Biological Process (BP)	GO:0016556	mRNA modification	12	5	0.94	0.00149	1	0.00149
Biological Process (BP)	GO:0072178	nephric duct morphogenesis	12	5	0.94	0.00149	1	1
Biological Process (BP)	GO:0043244	regulation of protein complex disassembly	73	14	5.75	0.0015	0.08181	1
Biological Process (BP)	GO:0010629	negative regulation of gene expression	750	82	59.06	0.00152	0.0404	0.08948
Biological Process (BP)	GO:0033365	protein localization to organelle	293	38	23.07	0.00163	1	1
Biological Process (BP)	GO:0048519	negative regulation of biological process	2404	227	189.29	0.00173	1	1
Biological Process (BP)	GO:0032241	positive regulation of nucleobase-containing compound transport	4	3	0.31	0.00183	1	1
Biological Process (BP)	GO:0032435	negative regulation of proteasomal ubiquitin-dependent protein catabolic process	4	3	0.31	0.00183	0.00183	0.00183
Biological Process (BP)	GO:0046824	positive regulation of nucleocytoplasmic transport	4	3	0.31	0.00183	1	1
Biological Process (BP)	GO:0046833	positive regulation of RNA export from nucleus	4	3	0.31	0.00183	0.00183	1
Biological Process (BP)	GO:0060842	arterial endothelial cell differentiation	4	3	0.31	0.00183	0.00183	0.00183
Biological Process (BP)	GO:1901799	negative regulation of proteasomal protein catabolic process	4	3	0.31	0.00183	1	1
Biological Process (BP)	GO:1903051	negative regulation of proteolysis involved in cellular protein catabolic process	4	3	0.31	0.00183	1	1
Biological Process (BP)	GO:2000059	negative regulation of ubiquitin-dependent protein catabolic process	4	3	0.31	0.00183	1	1
Biological Process (BP)	GO:0042274	ribosomal small subunit biogenesis	59	12	4.65	0.00189	1	1
Biological Process (BP)	GO:0006625	protein targeting to peroxisome	18	6	1.42	0.00192	0.07857	0.00192
Biological Process (BP)	GO:0015919	peroxisomal membrane transport	18	6	1.42	0.00192	0.07857	0.00192
Biological Process (BP)	GO:0043574	peroxisomal transport	18	6	1.42	0.00192	0.07857	1
Biological Process (BP)	GO:0072662	protein localization to peroxisome	18	6	1.42	0.00192	0.07857	1
Biological Process (BP)	GO:0072663	establishment of protein localization to peroxisome	18	6	1.42	0.00192	0.07857	1
Biological Process (BP)	GO:0006325	chromatin organization	500	58	39.37	0.00192	0.02898	1
Biological Process (BP)	GO:1901990	regulation of mitotic cell cycle phase transition	83	15	6.54	0.00192	0.03188	1
Biological Process (BP)	GO:0000469	cleavage involved in rRNA processing	24	7	1.89	0.00194	1	1
Biological Process (BP)	GO:0006733	oxidoreduction coenzyme metabolic process	117	19	9.21	0.00194	1	1
Biological Process (BP)	GO:0000723	telomere maintenance	67	13	5.28	0.00195	0.00195	1
Biological Process (BP)	GO:0032200	telomere organization	67	13	5.28	0.00195	1	1
Biological Process (BP)	GO:0031323	regulation of cellular metabolic process	3910	353	307.88	0.00196	1	1
Biological Process (BP)	GO:0050793	regulation of developmental process	911	96	71.73	0.00202	1	1
Biological Process (BP)	GO:0006013	mannose metabolic process	8	4	0.63	0.00207	0.00207	0.00207
Biological Process (BP)	GO:0006189	'de novo' IMP biosynthetic process	8	4	0.63	0.00207	0.00207	0.00207
Biological Process (BP)	GO:0044030	regulation of DNA methylation	8	4	0.63	0.00207	0.00207	0.01338
Biological Process (BP)	GO:0061912	selective autophagy	8	4	0.63	0.00207	0.07496	0.00207
Biological Process (BP)	GO:1902807	negative regulation of cell cycle G1/S phase transition	8	4	0.63	0.00207	1	1
Biological Process (BP)	GO:2000134	negative regulation of G1/S transition of mitotic cell cycle	8	4	0.63	0.00207	0.00207	0.00207
Biological Process (BP)	GO:0016331	morphogenesis of embryonic epithelium	60	12	4.72	0.00219	0.00219	0.30165
Biological Process (BP)	GO:0046173	polyol biosynthetic process	60	12	4.72	0.00219	0.04867	1
Biological Process (BP)	GO:0090092	regulation of transmembrane receptor protein serine/threonine kinase signaling pathway	145	22	11.42	0.0022	1	1
Biological Process (BP)	GO:0001666	response to hypoxia	68	13	5.35	0.00224	0.00224	0.00224
Biological Process (BP)	GO:0009132	nucleoside diphosphate metabolic process	68	13	5.35	0.00224	1	1
Biological Process (BP)	GO:0036293	response to decreased oxygen levels	68	13	5.35	0.00224	1	0.33525
Biological Process (BP)	GO:0043628	ncRNA 3'-end processing	38	9	2.99	0.00229	1	1
Biological Process (BP)	GO:0048703	embryonic viscerocranium morphogenesis	110	18	8.66	0.00231	0.00231	0.00231
Biological Process (BP)	GO:0051129	negative regulation of cellular component organization	211	29	16.61	0.00234	0.07952	1
Biological Process (BP)	GO:0010468	regulation of gene expression	2833	262	223.07	0.00238	0.03227	1
Biological Process (BP)	GO:0048589	developmental growth	402	48	31.65	0.00255	0.00255	1
Biological Process (BP)	GO:0016311	dephosphorylation	454	53	35.75	0.00256	1	1
Biological Process (BP)	GO:0055076	transition metal ion homeostasis	69	13	5.43	0.00257	1	0.44554
Biological Process (BP)	GO:0044085	cellular component biogenesis	1886	181	148.51	0.0026	1	1
Biological Process (BP)	GO:0046838	phosphorylated carbohydrate dephosphorylation	19	6	1.5	0.00262	1	1
Biological Process (BP)	GO:0046855	inositol phosphate dephosphorylation	19	6	1.5	0.00262	0.00262	0.00262
Biological Process (BP)	GO:0050654	chondroitin sulfate proteoglycan metabolic process	19	6	1.5	0.00262	0.07657	0.00262
Biological Process (BP)	GO:0071545	inositol phosphate catabolic process	19	6	1.5	0.00262	1	1
Biological Process (BP)	GO:0019219	regulation of nucleobase-containing compound metabolic process	2696	250	212.29	0.00263	0.00951	1
Biological Process (BP)	GO:0006479	protein methylation	129	20	10.16	0.00264	1	1
Biological Process (BP)	GO:0008213	protein alkylation	129	20	10.16	0.00264	1	1
Biological Process (BP)	GO:2000026	regulation of multicellular organismal development	722	78	56.85	0.00268	0.00268	1
Biological Process (BP)	GO:0016441	posttranscriptional gene silencing	39	9	3.07	0.00277	1	1
Biological Process (BP)	GO:0035194	posttranscriptional gene silencing by RNA	39	9	3.07	0.00277	1	0.3612
Biological Process (BP)	GO:0071702	organic substance transport	1577	154	124.17	0.00278	1	1
Biological Process (BP)	GO:0010564	regulation of cell cycle process	185	26	14.57	0.00281	0.02167	1
Biological Process (BP)	GO:0060536	cartilage morphogenesis	54	11	4.25	0.00284	0.00284	0.00284
Biological Process (BP)	GO:0090101	negative regulation of transmembrane receptor protein serine/threonine kinase signaling pathway	54	11	4.25	0.00284	0.00284	0.00664
Biological Process (BP)	GO:0050657	nucleic acid transport	78	14	6.14	0.00286	1	1
Biological Process (BP)	GO:0050658	RNA transport	78	14	6.14	0.00286	1	1
Biological Process (BP)	GO:0051236	establishment of RNA localization	78	14	6.14	0.00286	1	1
Biological Process (BP)	GO:0002009	morphogenesis of an epithelium	488	56	38.43	0.00288	1	1
Biological Process (BP)	GO:0006066	alcohol metabolic process	195	27	15.35	0.00292	1	1
Biological Process (BP)	GO:0034968	histone lysine methylation	70	13	5.51	0.00293	0.00293	0.02205
Biological Process (BP)	GO:0070482	response to oxygen levels	70	13	5.51	0.00293	1	1
Biological Process (BP)	GO:0007093	mitotic cell cycle checkpoint	62	12	4.88	0.00293	0.00293	1
Biological Process (BP)	GO:1901879	regulation of protein depolymerization	62	12	4.88	0.00293	1	1
Biological Process (BP)	GO:0048568	embryonic organ development	585	65	46.06	0.00305	0.05767	0.32461
Biological Process (BP)	GO:0048869	cellular developmental process	2551	237	200.87	0.00311	1	1
Biological Process (BP)	GO:0044267	cellular protein metabolic process	4520	401	355.91	0.00311	1	1
Biological Process (BP)	GO:0001568	blood vessel development	448	52	35.28	0.00315	1	1
Biological Process (BP)	GO:0060255	regulation of macromolecule metabolic process	3905	350	307.48	0.00326	1	1
Biological Process (BP)	GO:1901987	regulation of cell cycle phase transition	96	16	7.56	0.00326	0.04226	1
Biological Process (BP)	GO:0022402	cell cycle process	576	64	45.35	0.00327	0.05909	1
Biological Process (BP)	GO:0043009	chordate embryonic development	523	59	41.18	0.00332	0.06928	0.19566
Biological Process (BP)	GO:0048514	blood vessel morphogenesis	387	46	30.47	0.00337	0.00337	0.03507
Biological Process (BP)	GO:0072330	monocarboxylic acid biosynthetic process	141	21	11.1	0.00344	1	1
Biological Process (BP)	GO:0006403	RNA localization	88	15	6.93	0.00347	1	1
Biological Process (BP)	GO:0072114	pronephros morphogenesis	20	6	1.57	0.00349	1	1
Biological Process (BP)	GO:0000478	endonucleolytic cleavage involved in rRNA processing	9	4	0.71	0.0035	1	1
Biological Process (BP)	GO:0000479	endonucleolytic cleavage of tricistronic rRNA transcript (SSU-rRNA, 5.8S rRNA, LSU-rRNA)	9	4	0.71	0.0035	0.0035	0.0035
Biological Process (BP)	GO:0030198	extracellular matrix organization	160	23	12.6	0.00359	0.00359	0.01082
Biological Process (BP)	GO:0009792	embryo development ending in birth or egg hatching	525	59	41.34	0.0036	0.0734	0.46789
Biological Process (BP)	GO:0055006	cardiac cell development	48	10	3.78	0.00367	1	0.00367
Biological Process (BP)	GO:0030154	cell differentiation	2418	225	190.4	0.00369	1	1
Biological Process (BP)	GO:0071705	nitrogen compound transport	1234	123	97.17	0.00371	1	1
Biological Process (BP)	GO:0008033	tRNA processing	115	18	9.06	0.00379	1	1
Biological Process (BP)	GO:0034654	nucleobase-containing compound biosynthetic process	2955	270	232.68	0.00389	1	1
Biological Process (BP)	GO:0045930	negative regulation of mitotic cell cycle	98	16	7.72	0.00403	1	1
Biological Process (BP)	GO:0007632	visual behavior	27	7	2.13	0.00404	0.00404	0.00404
Biological Process (BP)	GO:0006754	ATP biosynthetic process	73	13	5.75	0.00427	1	1
Biological Process (BP)	GO:0044255	cellular lipid metabolic process	648	70	51.02	0.00431	1	1
Biological Process (BP)	GO:0030242	autophagy of peroxisome	5	3	0.39	0.00432	0.00432	0.00432
Biological Process (BP)	GO:0033292	T-tubule organization	5	3	0.39	0.00432	0.00432	0.00432
Biological Process (BP)	GO:0035089	establishment of apical/basal cell polarity	5	3	0.39	0.00432	0.00432	0.00432
Biological Process (BP)	GO:0061162	establishment of monopolar cell polarity	5	3	0.39	0.00432	1	1
Biological Process (BP)	GO:0061339	establishment or maintenance of monopolar cell polarity	5	3	0.39	0.00432	1	1
Biological Process (BP)	GO:0098900	regulation of action potential	5	3	0.39	0.00432	1	0.03336
Biological Process (BP)	GO:1903363	negative regulation of cellular protein catabolic process	5	3	0.39	0.00432	1	1
Biological Process (BP)	GO:0044772	mitotic cell cycle phase transition	126	19	9.92	0.00455	0.04347	1
Biological Process (BP)	GO:0043631	RNA polyadenylation	21	6	1.65	0.00457	0.00457	0.03969
Biological Process (BP)	GO:0014706	striated muscle tissue development	221	29	17.4	0.00461	0.06626	1
Biological Process (BP)	GO:0071108	protein K48-linked deubiquitination	15	5	1.18	0.00462	0.00462	1
Biological Process (BP)	GO:0040007	growth	425	49	33.47	0.00463	1	1
Biological Process (BP)	GO:0035335	peptidyl-tyrosine dephosphorylation	154	22	12.13	0.00467	0.00467	0.00467
Biological Process (BP)	GO:0030490	maturation of SSU-rRNA	42	9	3.31	0.00471	0.00471	1
Biological Process (BP)	GO:0048593	camera-type eye morphogenesis	173	24	13.62	0.00471	0.00471	0.49027
Biological Process (BP)	GO:0001822	kidney development	183	25	14.41	0.00487	0.05008	0.07272
Biological Process (BP)	GO:0072001	renal system development	183	25	14.41	0.00487	0.05008	1
Biological Process (BP)	GO:0048709	oligodendrocyte differentiation	50	10	3.94	0.00499	1	0.47287
Biological Process (BP)	GO:0009127	purine nucleoside monophosphate biosynthetic process	109	17	8.58	0.005	1	1
Biological Process (BP)	GO:0009168	purine ribonucleoside monophosphate biosynthetic process	109	17	8.58	0.005	1	1
Biological Process (BP)	GO:0043624	cellular protein complex disassembly	109	17	8.58	0.005	1	1
Biological Process (BP)	GO:0002183	cytoplasmic translational initiation	28	7	2.2	0.00503	0.00503	0.01657
Biological Process (BP)	GO:0006400	tRNA modification	83	14	6.54	0.00513	0.00513	1
Biological Process (BP)	GO:0018022	peptidyl-lysine methylation	83	14	6.54	0.00513	1	1
Biological Process (BP)	GO:0033036	macromolecule localization	1488	144	117.17	0.00521	1	1
Biological Process (BP)	GO:0055117	regulation of cardiac muscle contraction	10	4	0.79	0.00547	0.00547	0.02851
Biological Process (BP)	GO:0030834	regulation of actin filament depolymerization	43	9	3.39	0.00555	1	1
Biological Process (BP)	GO:0030835	negative regulation of actin filament depolymerization	43	9	3.39	0.00555	0.00555	1
Biological Process (BP)	GO:0055013	cardiac muscle cell development	43	9	3.39	0.00555	0.00555	1
Biological Process (BP)	GO:0043062	extracellular structure organization	166	23	13.07	0.00567	1	1
Biological Process (BP)	GO:0030042	actin filament depolymerization	51	10	4.02	0.00578	1	0.48002
Biological Process (BP)	GO:0019538	protein metabolic process	5322	463	419.06	0.00582	1	1
Biological Process (BP)	GO:0009108	coenzyme biosynthetic process	176	24	13.86	0.00585	1	1
Biological Process (BP)	GO:0031100	animal organ regeneration	22	6	1.73	0.00587	0.00587	0.00587
Biological Process (BP)	GO:0039022	pronephric duct development	22	6	1.73	0.00587	1	1
Biological Process (BP)	GO:0046174	polyol catabolic process	22	6	1.73	0.00587	1	1
Biological Process (BP)	GO:0072332	intrinsic apoptotic signaling pathway by p53 class mediator	22	6	1.73	0.00587	0.00587	0.03232
Biological Process (BP)	GO:0030705	cytoskeleton-dependent intracellular transport	129	19	10.16	0.00589	0.00589	1
Biological Process (BP)	GO:0000460	maturation of 5.8S rRNA	29	7	2.28	0.00619	0.00619	1
Biological Process (BP)	GO:0006423	cysteinyl-tRNA aminoacylation	2	2	0.16	0.0062	0.0062	1
Biological Process (BP)	GO:0006434	seryl-tRNA aminoacylation	2	2	0.16	0.0062	0.0062	1
Biological Process (BP)	GO:0010216	maintenance of DNA methylation	2	2	0.16	0.0062	0.0062	0.0062
Biological Process (BP)	GO:0030174	regulation of DNA-dependent DNA replication initiation	2	2	0.16	0.0062	0.0062	1
Biological Process (BP)	GO:0030205	dermatan sulfate metabolic process	2	2	0.16	0.0062	0.0062	1
Biological Process (BP)	GO:0030951	establishment or maintenance of microtubule cytoskeleton polarity	2	2	0.16	0.0062	0.0062	0.0062
Biological Process (BP)	GO:0035973	aggrephagy	2	2	0.16	0.0062	0.0062	1
Biological Process (BP)	GO:0048308	organelle inheritance	2	2	0.16	0.0062	1	1
Biological Process (BP)	GO:0048313	Golgi inheritance	2	2	0.16	0.0062	0.0062	0.0062
Biological Process (BP)	GO:0060339	negative regulation of type I interferon-mediated signaling pathway	2	2	0.16	0.0062	0.0062	0.0062
Biological Process (BP)	GO:0070125	mitochondrial translational elongation	2	2	0.16	0.0062	0.0062	1
Biological Process (BP)	GO:0090365	regulation of mRNA modification	2	2	0.16	0.0062	0.0062	1
Biological Process (BP)	GO:0097702	response to oscillatory fluid shear stress	2	2	0.16	0.0062	1	1
Biological Process (BP)	GO:0097704	cellular response to oscillatory fluid shear stress	2	2	0.16	0.0062	0.0062	0.0062
Biological Process (BP)	GO:0098901	regulation of cardiac muscle cell action potential	2	2	0.16	0.0062	0.0062	1
Biological Process (BP)	GO:1905048	regulation of metallopeptidase activity	2	2	0.16	0.0062	0.0062	0.0787
Biological Process (BP)	GO:0051188	cofactor biosynthetic process	206	27	16.22	0.0062	1	1
Biological Process (BP)	GO:0048562	embryonic organ morphogenesis	400	46	31.5	0.00621	1	1
Biological Process (BP)	GO:0032388	positive regulation of intracellular transport	16	5	1.26	0.0063	1	1
Biological Process (BP)	GO:0035196	production of miRNAs involved in gene silencing by miRNA	16	5	1.26	0.0063	0.0063	0.02584
Biological Process (BP)	GO:0046486	glycerolipid metabolic process	256	32	20.16	0.00631	0.00631	1
Biological Process (BP)	GO:0046165	alcohol biosynthetic process	85	14	6.69	0.00636	1	1
Biological Process (BP)	GO:0051261	protein depolymerization	85	14	6.69	0.00636	1	1
Biological Process (BP)	GO:0010639	negative regulation of organelle organization	149	21	11.73	0.00656	1	1
Biological Process (BP)	GO:0030837	negative regulation of actin filament polymerization	60	11	4.72	0.0066	0.0066	1
Biological Process (BP)	GO:0032272	negative regulation of protein polymerization	60	11	4.72	0.0066	1	1
Biological Process (BP)	GO:0048706	embryonic skeletal system development	207	27	16.3	0.00661	1	0.49741
Biological Process (BP)	GO:0044770	cell cycle phase transition	140	20	11.02	0.00677	0.05467	1
Biological Process (BP)	GO:1903311	regulation of mRNA metabolic process	140	20	11.02	0.00677	0.02323	1
Biological Process (BP)	GO:0000956	nuclear-transcribed mRNA catabolic process	77	13	6.06	0.0068	0.0068	1
Biological Process (BP)	GO:0016571	histone methylation	86	14	6.77	0.00706	1	1
Biological Process (BP)	GO:0051239	regulation of multicellular organismal process	997	100	78.51	0.00707	1	1
Biological Process (BP)	GO:0060537	muscle tissue development	228	29	17.95	0.00712	1	1
Biological Process (BP)	GO:0048704	embryonic skeletal system morphogenesis	179	24	14.09	0.0072	1	1
Biological Process (BP)	GO:0030239	myofibril assembly	104	16	8.19	0.00724	0.00724	0.05403
Biological Process (BP)	GO:0018130	heterocycle biosynthetic process	3040	274	239.37	0.00728	1	1
Biological Process (BP)	GO:0072176	nephric duct development	23	6	1.81	0.00742	1	1
Biological Process (BP)	GO:0009628	response to abiotic stimulus	404	46	31.81	0.00742	1	1
Biological Process (BP)	GO:0097193	intrinsic apoptotic signaling pathway	61	11	4.8	0.00749	1	1
Biological Process (BP)	GO:0019438	aromatic compound biosynthetic process	3030	273	238.59	0.00753	1	1
Biological Process (BP)	GO:0035088	establishment or maintenance of apical/basal cell polarity	30	7	2.36	0.00753	1	1
Biological Process (BP)	GO:0045197	establishment or maintenance of epithelial cell apical/basal polarity	30	7	2.36	0.00753	0.00753	0.00753
Biological Process (BP)	GO:0061245	establishment or maintenance of bipolar cell polarity	30	7	2.36	0.00753	1	1
Biological Process (BP)	GO:0048701	embryonic cranial skeleton morphogenesis	170	23	13.39	0.00755	1	1
Biological Process (BP)	GO:0042398	cellular modified amino acid biosynthetic process	45	9	3.54	0.00756	0.00756	1
Biological Process (BP)	GO:0032984	protein-containing complex disassembly	151	21	11.89	0.00763	1	1
Biological Process (BP)	GO:0031047	gene silencing by RNA	53	10	4.17	0.00764	1	1
Biological Process (BP)	GO:0000902	cell morphogenesis	731	76	57.56	0.00772	0.06966	1
Biological Process (BP)	GO:0007507	heart development	545	59	42.91	0.00791	0.04853	0.40798
Biological Process (BP)	GO:0065008	regulation of biological quality	2175	201	171.26	0.00797	1	1
Biological Process (BP)	GO:0016553	base conversion or substitution editing	11	4	0.87	0.00806	0.00806	0.00806
Biological Process (BP)	GO:0042177	negative regulation of protein catabolic process	11	4	0.87	0.00806	1	1
Biological Process (BP)	GO:0048859	formation of anatomical boundary	11	4	0.87	0.00806	0.00806	0.00806
Biological Process (BP)	GO:0009889	regulation of biosynthetic process	2675	243	210.63	0.00807	0.03099	1
Biological Process (BP)	GO:0006011	UDP-glucose metabolic process	6	3	0.47	0.00813	0.00813	0.00813
Biological Process (BP)	GO:0030204	chondroitin sulfate metabolic process	6	3	0.47	0.00813	0.00813	1
Biological Process (BP)	GO:0061056	sclerotome development	6	3	0.47	0.00813	0.00813	1
Biological Process (BP)	GO:0070127	tRNA aminoacylation for mitochondrial protein translation	6	3	0.47	0.00813	0.00813	1
Biological Process (BP)	GO:0080009	mRNA methylation	6	3	0.47	0.00813	0.00813	1
Biological Process (BP)	GO:0045184	establishment of protein localization	957	96	75.36	0.00817	1	1
Biological Process (BP)	GO:0006884	cell volume homeostasis	17	5	1.34	0.00835	0.00835	0.00835
Biological Process (BP)	GO:0016558	protein import into peroxisome matrix	17	5	1.34	0.00835	0.00835	1
Biological Process (BP)	GO:0032959	inositol trisphosphate biosynthetic process	17	5	1.34	0.00835	0.00835	1
Biological Process (BP)	GO:0055064	chloride ion homeostasis	17	5	1.34	0.00835	0.00835	0.00835
Biological Process (BP)	GO:0032501	multicellular organismal process	5313	460	418.35	0.00836	1	1
Biological Process (BP)	GO:0032963	collagen metabolic process	38	8	2.99	0.00842	0.00842	0.01761
Biological Process (BP)	GO:0010608	posttranscriptional regulation of gene expression	211	27	16.61	0.00848	1	1
Biological Process (BP)	GO:0048592	eye morphogenesis	221	28	17.4	0.0085	1	0.25652
Biological Process (BP)	GO:0060216	definitive hemopoiesis	54	10	4.25	0.00874	0.00874	0.00874
Biological Process (BP)	GO:0046916	cellular transition metal ion homeostasis	46	9	3.62	0.00876	0.00876	0.00841
Biological Process (BP)	GO:0006886	intracellular protein transport	680	71	53.54	0.0089	1	1
Biological Process (BP)	GO:0043412	macromolecule modification	3742	331	294.65	0.00902	1	1
Biological Process (BP)	GO:0006397	mRNA processing	462	51	36.38	0.00903	0.00903	1
Biological Process (BP)	GO:0006732	coenzyme metabolic process	273	33	21.5	0.00918	1	1
Biological Process (BP)	GO:0000959	mitochondrial RNA metabolic process	24	6	1.89	0.00924	1	1
Biological Process (BP)	GO:0014003	oligodendrocyte development	24	6	1.89	0.00924	0.00924	0.00924
Biological Process (BP)	GO:0016042	lipid catabolic process	173	23	13.62	0.00927	0.00927	0.09003
Biological Process (BP)	GO:0006644	phospholipid metabolic process	294	35	23.15	0.00939	0.00939	0.44416
Biological Process (BP)	GO:0010927	cellular component assembly involved in morphogenesis	107	16	8.43	0.00948	1	1
Biological Process (BP)	GO:0001655	urogenital system development	193	25	15.2	0.0095	0.07973	1
Biological Process (BP)	GO:0018205	peptidyl-lysine modification	223	28	17.56	0.00956	1	1
Biological Process (BP)	GO:0018193	peptidyl-amino acid modification	738	76	58.11	0.00962	0.07201	1
Biological Process (BP)	GO:0010557	positive regulation of macromolecule biosynthetic process	851	86	67.01	0.0099	0.05692	0.48328
Biological Process (BP)	GO:0090287	regulation of cellular response to growth factor stimulus	145	20	11.42	0.00991	0.00991	1
Biological Process (BP)	GO:0030510	regulation of BMP signaling pathway	81	13	6.38	0.01038	0.01038	0.01038
Biological Process (BP)	GO:0035051	cardiocyte differentiation	81	13	6.38	0.01038	1	1
Biological Process (BP)	GO:0031326	regulation of cellular biosynthetic process	2655	240	209.06	0.01052	0.03885	1
Biological Process (BP)	GO:0008380	RNA splicing	286	34	22.52	0.01055	0.01055	0.47237
Biological Process (BP)	GO:0048705	skeletal system morphogenesis	235	29	18.5	0.01066	1	1
Biological Process (BP)	GO:0002097	tRNA wobble base modification	18	5	1.42	0.01082	0.01082	0.01082
Biological Process (BP)	GO:0031050	dsRNA processing	18	5	1.42	0.01082	1	1
Biological Process (BP)	GO:0070918	production of small RNA involved in gene silencing by RNA	18	5	1.42	0.01082	1	1
Biological Process (BP)	GO:0071711	basement membrane organization	18	5	1.42	0.01082	0.01082	1
Biological Process (BP)	GO:0048523	negative regulation of cellular process	2216	203	174.49	0.01092	1	1
Biological Process (BP)	GO:0009124	nucleoside monophosphate biosynthetic process	137	19	10.79	0.0111	1	1
Biological Process (BP)	GO:0060562	epithelial tube morphogenesis	246	30	19.37	0.01116	0.07488	1
Biological Process (BP)	GO:0006606	protein import into nucleus	56	10	4.41	0.01127	0.01127	0.01127
Biological Process (BP)	GO:0031324	negative regulation of cellular metabolic process	1049	103	82.6	0.01134	0.02273	1
Biological Process (BP)	GO:0016203	muscle attachment	12	4	0.94	0.01134	0.01134	1
Biological Process (BP)	GO:0033336	caudal fin development	12	4	0.94	0.01134	0.01134	0.01134
Biological Process (BP)	GO:0048679	regulation of axon regeneration	12	4	0.94	0.01134	0.01134	0.01134
Biological Process (BP)	GO:0070570	regulation of neuron projection regeneration	12	4	0.94	0.01134	0.01134	1
Biological Process (BP)	GO:0006271	DNA strand elongation involved in DNA replication	25	6	1.97	0.01137	0.01137	0.01374
Biological Process (BP)	GO:0007031	peroxisome organization	25	6	1.97	0.01137	1	1
Biological Process (BP)	GO:0010556	regulation of macromolecule biosynthetic process	2612	236	205.67	0.01139	0.04195	1
Biological Process (BP)	GO:0031099	regeneration	196	25	15.43	0.01144	1	1
Biological Process (BP)	GO:0031327	negative regulation of cellular biosynthetic process	688	71	54.17	0.01149	0.01149	1
Biological Process (BP)	GO:0070988	demethylation	40	8	3.15	0.01152	0.01152	0.16385
Biological Process (BP)	GO:0008104	protein localization	1222	118	96.22	0.01154	1	1
Biological Process (BP)	GO:0009968	negative regulation of signal transduction	383	43	30.16	0.01183	1	1
Biological Process (BP)	GO:0015031	protein transport	937	93	73.78	0.01194	1	1
Biological Process (BP)	GO:0006650	glycerophospholipid metabolic process	217	27	17.09	0.01209	0.01209	1
Biological Process (BP)	GO:0006914	autophagy	187	24	14.72	0.01212	1	0.30802
Biological Process (BP)	GO:0061919	process utilizing autophagic mechanism	187	24	14.72	0.01212	1	1
Biological Process (BP)	GO:0009890	negative regulation of biosynthetic process	690	71	54.33	0.01223	0.01223	1
Biological Process (BP)	GO:0032535	regulation of cellular component size	258	31	20.32	0.01225	1	1
Biological Process (BP)	GO:2000113	negative regulation of cellular macromolecule biosynthetic process	624	65	49.13	0.0125	0.0125	0.10391
Biological Process (BP)	GO:0044283	small molecule biosynthetic process	438	48	34.49	0.01252	1	1
Biological Process (BP)	GO:1901135	carbohydrate derivative metabolic process	905	90	71.26	0.01263	1	1
Biological Process (BP)	GO:0021915	neural tube development	92	14	7.24	0.01265	0.01265	1
Biological Process (BP)	GO:0051170	import into nucleus	57	10	4.49	0.01273	0.01273	1
Biological Process (BP)	GO:0033047	regulation of mitotic sister chromatid segregation	33	7	2.6	0.01286	0.01286	1
Biological Process (BP)	GO:0035195	gene silencing by miRNA	33	7	2.6	0.01286	1	1
Biological Process (BP)	GO:1901991	negative regulation of mitotic cell cycle phase transition	41	8	3.23	0.01335	1	1
Biological Process (BP)	GO:0006264	mitochondrial DNA replication	7	3	0.55	0.0134	0.0134	0.0134
Biological Process (BP)	GO:0006655	phosphatidylglycerol biosynthetic process	7	3	0.55	0.0134	0.0134	1
Biological Process (BP)	GO:0032049	cardiolipin biosynthetic process	7	3	0.55	0.0134	0.0134	0.0134
Biological Process (BP)	GO:0032368	regulation of lipid transport	7	3	0.55	0.0134	0.0134	1
Biological Process (BP)	GO:0034340	response to type I interferon	7	3	0.55	0.0134	1	1
Biological Process (BP)	GO:0036268	swimming	7	3	0.55	0.0134	0.0134	0.0134
Biological Process (BP)	GO:0060337	type I interferon signaling pathway	7	3	0.55	0.0134	1	0.33612
Biological Process (BP)	GO:0071357	cellular response to type I interferon	7	3	0.55	0.0134	1	1
Biological Process (BP)	GO:0009142	nucleoside triphosphate biosynthetic process	102	15	8.03	0.01362	1	1
Biological Process (BP)	GO:0006378	mRNA polyadenylation	19	5	1.5	0.01375	0.01375	1
Biological Process (BP)	GO:0006577	amino-acid betaine metabolic process	19	5	1.5	0.01375	0.01375	0.04802
Biological Process (BP)	GO:0032957	inositol trisphosphate metabolic process	19	5	1.5	0.01375	1	1
Biological Process (BP)	GO:0060993	kidney morphogenesis	26	6	2.05	0.01382	1	1
Biological Process (BP)	GO:0080090	regulation of primary metabolic process	3813	334	300.24	0.0146	1	1
Biological Process (BP)	GO:0031333	negative regulation of protein complex assembly	67	11	5.28	0.01497	1	1
Biological Process (BP)	GO:0048871	multicellular organismal homeostasis	67	11	5.28	0.01497	0.01497	0.50555
Biological Process (BP)	GO:0006284	base-excision repair	34	7	2.68	0.01512	0.01512	0.01512
Biological Process (BP)	GO:0055075	potassium ion homeostasis	34	7	2.68	0.01512	0.01512	0.01512
Biological Process (BP)	GO:0006085	acetyl-CoA biosynthetic process	13	4	1.02	0.01538	0.01538	0.01538
Biological Process (BP)	GO:0019369	arachidonic acid metabolic process	13	4	1.02	0.01538	0.01538	0.01538
Biological Process (BP)	GO:0030241	skeletal muscle myosin thick filament assembly	13	4	1.02	0.01538	0.01538	0.01538
Biological Process (BP)	GO:0034427	nuclear-transcribed mRNA catabolic process, exonucleolytic, 3'-5'	13	4	1.02	0.01538	0.01538	0.01538
Biological Process (BP)	GO:0035907	dorsal aorta development	13	4	1.02	0.01538	0.01538	0.01538
Biological Process (BP)	GO:0051445	regulation of meiotic cell cycle	13	4	1.02	0.01538	0.01538	0.48065
Biological Process (BP)	GO:0062033	positive regulation of mitotic sister chromatid segregation	13	4	1.02	0.01538	0.01538	1
Biological Process (BP)	GO:0071027	nuclear RNA surveillance	13	4	1.02	0.01538	0.01538	1
Biological Process (BP)	GO:0071028	nuclear mRNA surveillance	13	4	1.02	0.01538	0.01538	0.04977
Biological Process (BP)	GO:0051693	actin filament capping	42	8	3.31	0.01539	0.01539	1
Biological Process (BP)	GO:1901362	organic cyclic compound biosynthetic process	3126	277	246.15	0.01564	1	1
Biological Process (BP)	GO:1901293	nucleoside phosphate biosynthetic process	305	35	24.02	0.0159	1	1
Biological Process (BP)	GO:0045935	positive regulation of nucleobase-containing compound metabolic process	880	87	69.29	0.01608	0.01608	1
Biological Process (BP)	GO:2000112	regulation of cellular macromolecule biosynthetic process	2562	230	201.74	0.01619	0.05673	1
Biological Process (BP)	GO:0071826	ribonucleoprotein complex subunit organization	172	22	13.54	0.01639	0.01639	1
Biological Process (BP)	GO:0014866	skeletal myofibril assembly	27	6	2.13	0.01661	0.01661	1
Biological Process (BP)	GO:0048484	enteric nervous system development	27	6	2.13	0.01661	0.01661	0.01661
Biological Process (BP)	GO:0051156	glucose 6-phosphate metabolic process	27	6	2.13	0.01661	0.01661	0.08958
Biological Process (BP)	GO:0009145	purine nucleoside triphosphate biosynthetic process	86	13	6.77	0.01675	1	1
Biological Process (BP)	GO:0009206	purine ribonucleoside triphosphate biosynthetic process	86	13	6.77	0.01675	1	1
Biological Process (BP)	GO:0010498	proteasomal protein catabolic process	317	36	24.96	0.01696	0.05198	0.20096
Biological Process (BP)	GO:0030048	actin filament-based movement	51	9	4.02	0.01702	0.01702	0.04386
Biological Process (BP)	GO:0001966	thigmotaxis	20	5	1.57	0.01717	0.01717	0.01717
Biological Process (BP)	GO:0006303	double-strand break repair via nonhomologous end joining	20	5	1.57	0.01717	0.01717	1
Biological Process (BP)	GO:0007634	optokinetic behavior	20	5	1.57	0.01717	0.01717	1
Biological Process (BP)	GO:0009411	response to UV	20	5	1.57	0.01717	0.01717	0.05716
Biological Process (BP)	GO:0016075	rRNA catabolic process	20	5	1.57	0.01717	0.01717	0.01717
Biological Process (BP)	GO:0033619	membrane protein proteolysis	20	5	1.57	0.01717	0.01717	0.03237
Biological Process (BP)	GO:1990798	pancreas regeneration	20	5	1.57	0.01717	0.01717	1
Biological Process (BP)	GO:2000779	regulation of double-strand break repair	20	5	1.57	0.01717	0.01717	1
Biological Process (BP)	GO:0031032	actomyosin structure organization	163	21	12.83	0.01737	1	1
Biological Process (BP)	GO:0051171	regulation of nitrogen compound metabolic process	3741	327	294.57	0.01743	1	1
Biological Process (BP)	GO:0000375	RNA splicing, via transesterification reactions	234	28	18.43	0.0175	0.0175	1
Biological Process (BP)	GO:0000377	RNA splicing, via transesterification reactions with bulged adenosine as nucleophile	234	28	18.43	0.0175	0.0175	0.33356
Biological Process (BP)	GO:0000398	mRNA splicing, via spliceosome	234	28	18.43	0.0175	0.0175	0.04035
Biological Process (BP)	GO:0000733	DNA strand renaturation	3	2	0.24	0.01762	0.01762	0.01762
Biological Process (BP)	GO:0006287	base-excision repair, gap-filling	3	2	0.24	0.01762	0.01762	1
Biological Process (BP)	GO:0006296	nucleotide-excision repair, DNA incision, 5'-to lesion	3	2	0.24	0.01762	0.01762	0.01762
Biological Process (BP)	GO:0006370	7-methylguanosine mRNA capping	3	2	0.24	0.01762	0.01762	0.01762
Biological Process (BP)	GO:0006432	phenylalanyl-tRNA aminoacylation	3	2	0.24	0.01762	0.01762	1
Biological Process (BP)	GO:0006564	L-serine biosynthetic process	3	2	0.24	0.01762	0.01762	0.01762
Biological Process (BP)	GO:0010457	centriole-centriole cohesion	3	2	0.24	0.01762	0.01762	0.01762
Biological Process (BP)	GO:0010971	positive regulation of G2/M transition of mitotic cell cycle	3	2	0.24	0.01762	0.01762	0.01762
Biological Process (BP)	GO:0016237	lysosomal microautophagy	3	2	0.24	0.01762	0.01762	1
Biological Process (BP)	GO:0034498	early endosome to Golgi transport	3	2	0.24	0.01762	0.01762	0.01762
Biological Process (BP)	GO:0034727	piecemeal microautophagy of the nucleus	3	2	0.24	0.01762	0.01762	0.01762
Biological Process (BP)	GO:0035351	heme transmembrane transport	3	2	0.24	0.01762	0.01762	0.01762
Biological Process (BP)	GO:0038107	nodal signaling pathway involved in determination of left/right asymmetry	3	2	0.24	0.01762	0.01762	1
Biological Process (BP)	GO:0044805	late nucleophagy	3	2	0.24	0.01762	0.01762	0.01762
Biological Process (BP)	GO:0045004	DNA replication proofreading	3	2	0.24	0.01762	0.01762	0.01762
Biological Process (BP)	GO:0060338	regulation of type I interferon-mediated signaling pathway	3	2	0.24	0.01762	1	1
Biological Process (BP)	GO:0060844	arterial endothelial cell fate commitment	3	2	0.24	0.01762	0.01762	1
Biological Process (BP)	GO:0061316	canonical Wnt signaling pathway involved in heart development	3	2	0.24	0.01762	0.01762	0.0787
Biological Process (BP)	GO:0070650	actin filament bundle distribution	3	2	0.24	0.01762	0.01762	0.01762
Biological Process (BP)	GO:0071498	cellular response to fluid shear stress	3	2	0.24	0.01762	1	1
Biological Process (BP)	GO:0097359	UDP-glucosylation	3	2	0.24	0.01762	0.01762	1
Biological Process (BP)	GO:1900145	regulation of nodal signaling pathway involved in determination of left/right asymmetry	3	2	0.24	0.01762	0.01762	0.0787
Biological Process (BP)	GO:0001838	embryonic epithelial tube formation	35	7	2.76	0.01765	0.01765	1
Biological Process (BP)	GO:0001841	neural tube formation	35	7	2.76	0.01765	0.01765	0.04921
Biological Process (BP)	GO:0003416	endochondral bone growth	35	7	2.76	0.01765	0.01765	1
Biological Process (BP)	GO:0003417	growth plate cartilage development	35	7	2.76	0.01765	0.01765	1
Biological Process (BP)	GO:0008630	intrinsic apoptotic signaling pathway in response to DNA damage	35	7	2.76	0.01765	0.01765	1
Biological Process (BP)	GO:0030203	glycosaminoglycan metabolic process	35	7	2.76	0.01765	1	1
Biological Process (BP)	GO:1903034	regulation of response to wounding	35	7	2.76	0.01765	0.01765	1
Biological Process (BP)	GO:0034504	protein localization to nucleus	60	10	4.72	0.01797	0.01797	1
Biological Process (BP)	GO:0015833	peptide transport	953	93	75.04	0.01802	1	1
Biological Process (BP)	GO:0007010	cytoskeleton organization	1068	103	84.1	0.01802	1	1
Biological Process (BP)	GO:0051252	regulation of RNA metabolic process	2581	231	203.23	0.01805	0.02414	1
Biological Process (BP)	GO:0046394	carboxylic acid biosynthetic process	235	28	18.5	0.01842	1	1
Biological Process (BP)	GO:0010558	negative regulation of macromolecule biosynthetic process	670	68	52.76	0.01844	0.01844	1
Biological Process (BP)	GO:0035966	response to topologically incorrect protein	78	12	6.14	0.0185	0.0185	1
Biological Process (BP)	GO:0006508	proteolysis	1477	138	116.3	0.01865	1	1
Biological Process (BP)	GO:0002244	hematopoietic progenitor cell differentiation	125	17	9.84	0.01877	0.01877	0.04329
Biological Process (BP)	GO:0007519	skeletal muscle tissue development	125	17	9.84	0.01877	0.01877	1
Biological Process (BP)	GO:0009156	ribonucleoside monophosphate biosynthetic process	125	17	9.84	0.01877	1	1
Biological Process (BP)	GO:0008361	regulation of cell size	106	15	8.35	0.0189	1	1
Biological Process (BP)	GO:0097190	apoptotic signaling pathway	135	18	10.63	0.01917	1	1
Biological Process (BP)	GO:0065002	intracellular protein transmembrane transport	52	9	4.09	0.01918	1	1
Biological Process (BP)	GO:0090630	activation of GTPase activity	52	9	4.09	0.01918	0.01918	0.01918
Biological Process (BP)	GO:0009152	purine ribonucleotide biosynthetic process	195	24	15.35	0.01942	1	1
Biological Process (BP)	GO:0031328	positive regulation of cellular biosynthetic process	876	86	68.98	0.01949	1	1
Biological Process (BP)	GO:0070727	cellular macromolecule localization	968	94	76.22	0.01965	1	1
Biological Process (BP)	GO:0003170	heart valve development	28	6	2.2	0.01977	0.01977	0.01977
Biological Process (BP)	GO:0022616	DNA strand elongation	28	6	2.2	0.01977	0.01977	1
Biological Process (BP)	GO:0019318	hexose metabolic process	88	13	6.93	0.02	1	1
Biological Process (BP)	GO:0051783	regulation of nuclear division	61	10	4.8	0.02002	0.02002	1
Biological Process (BP)	GO:0046856	phosphatidylinositol dephosphorylation	44	8	3.46	0.02011	0.02011	0.02011
Biological Process (BP)	GO:0061013	regulation of mRNA catabolic process	44	8	3.46	0.02011	0.02011	1
Biological Process (BP)	GO:0006382	adenosine to inosine editing	8	3	0.63	0.0202	0.0202	1
Biological Process (BP)	GO:0018410	C-terminal protein amino acid modification	8	3	0.63	0.0202	0.0202	0.0202
Biological Process (BP)	GO:0021654	rhombomere boundary formation	8	3	0.63	0.0202	0.0202	1
Biological Process (BP)	GO:0032042	mitochondrial DNA metabolic process	8	3	0.63	0.0202	0.0202	1
Biological Process (BP)	GO:0032048	cardiolipin metabolic process	8	3	0.63	0.0202	0.0202	1
Biological Process (BP)	GO:0035143	caudal fin morphogenesis	8	3	0.63	0.0202	0.0202	1
Biological Process (BP)	GO:0046471	phosphatidylglycerol metabolic process	8	3	0.63	0.0202	0.0202	1
Biological Process (BP)	GO:0050908	detection of light stimulus involved in visual perception	8	3	0.63	0.0202	0.0202	0.0202
Biological Process (BP)	GO:0050962	detection of light stimulus involved in sensory perception	8	3	0.63	0.0202	0.0202	1
Biological Process (BP)	GO:0030512	negative regulation of transforming growth factor beta receptor signaling pathway	14	4	1.1	0.02021	0.02021	1
Biological Process (BP)	GO:0031126	snoRNA 3'-end processing	14	4	1.1	0.02021	0.02021	0.02021
Biological Process (BP)	GO:0031145	anaphase-promoting complex-dependent catabolic process	14	4	1.1	0.02021	0.02021	0.02021
Biological Process (BP)	GO:0044804	autophagy of nucleus	14	4	1.1	0.02021	0.02021	1
Biological Process (BP)	GO:0051984	positive regulation of chromosome segregation	14	4	1.1	0.02021	0.02021	1
Biological Process (BP)	GO:0106074	aminoacyl-tRNA metabolism involved in translational fidelity	14	4	1.1	0.02021	0.02021	0.02021
Biological Process (BP)	GO:1903845	negative regulation of cellular response to transforming growth factor beta stimulus	14	4	1.1	0.02021	0.02021	1
Biological Process (BP)	GO:0016482	cytosolic transport	70	11	5.51	0.02035	0.02035	0.07835
Biological Process (BP)	GO:0045454	cell redox homeostasis	70	11	5.51	0.02035	0.02035	0.02035
Biological Process (BP)	GO:0016053	organic acid biosynthetic process	237	28	18.66	0.02039	1	1
Biological Process (BP)	GO:0006099	tricarboxylic acid cycle	36	7	2.83	0.02047	0.02047	0.02047
Biological Process (BP)	GO:0030488	tRNA methylation	36	7	2.83	0.02047	0.02047	0.02047
Biological Process (BP)	GO:0098868	bone growth	36	7	2.83	0.02047	0.02047	1
Biological Process (BP)	GO:0048522	positive regulation of cellular process	2373	213	186.85	0.02048	0.05579	1
Biological Process (BP)	GO:0000466	maturation of 5.8S rRNA from tricistronic rRNA transcript (SSU-rRNA, 5.8S rRNA, LSU-rRNA)	21	5	1.65	0.02111	0.02111	1
Biological Process (BP)	GO:0006084	acetyl-CoA metabolic process	21	5	1.65	0.02111	0.02111	0.5214
Biological Process (BP)	GO:0009201	ribonucleoside triphosphate biosynthetic process	98	14	7.72	0.02117	1	1
Biological Process (BP)	GO:0030029	actin filament-based process	630	64	49.61	0.02133	1	1
Biological Process (BP)	GO:0002520	immune system development	497	52	39.13	0.02179	1	1
Biological Process (BP)	GO:0042886	amide transport	984	95	77.48	0.02189	1	1
Biological Process (BP)	GO:0090596	sensory organ morphogenesis	291	33	22.91	0.02192	1	0.50375
Biological Process (BP)	GO:0051172	negative regulation of nitrogen compound metabolic process	1019	98	80.24	0.02209	0.04204	1
Biological Process (BP)	GO:0009891	positive regulation of biosynthetic process	881	86	69.37	0.02212	1	1
Biological Process (BP)	GO:0072175	epithelial tube formation	62	10	4.88	0.02224	0.02224	1
Biological Process (BP)	GO:0009165	nucleotide biosynthetic process	302	34	23.78	0.02229	1	1
Biological Process (BP)	GO:0034613	cellular protein localization	962	93	75.75	0.02243	1	1
Biological Process (BP)	GO:0031329	regulation of cellular catabolic process	208	25	16.38	0.02259	0.08116	1
Biological Process (BP)	GO:0045214	sarcomere organization	45	8	3.54	0.02282	0.02282	0.02282
Biological Process (BP)	GO:0000904	cell morphogenesis involved in differentiation	554	57	43.62	0.02288	1	1
Biological Process (BP)	GO:0007091	metaphase/anaphase transition of mitotic cell cycle	29	6	2.28	0.02331	0.02331	1
Biological Process (BP)	GO:0045931	positive regulation of mitotic cell cycle	29	6	2.28	0.02331	0.02331	1
Biological Process (BP)	GO:0046835	carbohydrate phosphorylation	29	6	2.28	0.02331	0.02331	0.02331
Biological Process (BP)	GO:1903313	positive regulation of mRNA metabolic process	29	6	2.28	0.02331	0.02331	0.4805
Biological Process (BP)	GO:0048585	negative regulation of response to stimulus	466	49	36.69	0.02341	1	1
Biological Process (BP)	GO:0006304	DNA modification	37	7	2.91	0.02358	1	1
Biological Process (BP)	GO:0044728	DNA methylation or demethylation	37	7	2.91	0.02358	1	1
Biological Process (BP)	GO:0048483	autonomic nervous system development	37	7	2.91	0.02358	0.02358	1
Biological Process (BP)	GO:0048878	chemical homeostasis	600	61	47.24	0.02379	1	1
Biological Process (BP)	GO:0051254	positive regulation of RNA metabolic process	827	81	65.12	0.024	0.024	0.4676
Biological Process (BP)	GO:0046839	phospholipid dephosphorylation	63	10	4.96	0.02464	0.02464	0.33511
Biological Process (BP)	GO:0005996	monosaccharide metabolic process	100	14	7.87	0.0248	1	1
Biological Process (BP)	GO:0010648	negative regulation of cell communication	402	43	31.65	0.02499	1	1
Biological Process (BP)	GO:0023057	negative regulation of signaling	402	43	31.65	0.02499	1	1
Biological Process (BP)	GO:0009123	nucleoside monophosphate metabolic process	231	27	18.19	0.02536	1	1
Biological Process (BP)	GO:1901615	organic hydroxy compound metabolic process	252	29	19.84	0.02541	1	1
Biological Process (BP)	GO:0018212	peptidyl-tyrosine modification	200	24	15.75	0.0255	0.0255	0.04485
Biological Process (BP)	GO:0003171	atrioventricular valve development	22	5	1.73	0.0256	0.0256	1
Biological Process (BP)	GO:0017015	regulation of transforming growth factor beta receptor signaling pathway	22	5	1.73	0.0256	0.0256	1
Biological Process (BP)	GO:0030513	positive regulation of BMP signaling pathway	22	5	1.73	0.0256	0.0256	1
Biological Process (BP)	GO:0055003	cardiac myofibril assembly	22	5	1.73	0.0256	0.0256	1
Biological Process (BP)	GO:1903844	regulation of cellular response to transforming growth factor beta stimulus	22	5	1.73	0.0256	0.0256	1
Biological Process (BP)	GO:0016236	macroautophagy	91	13	7.17	0.02572	1	0.37892
Biological Process (BP)	GO:0015918	sterol transport	46	8	3.62	0.02578	0.02578	0.06692
Biological Process (BP)	GO:0003157	endocardium development	15	4	1.18	0.02588	0.02588	0.02588
Biological Process (BP)	GO:0006509	membrane protein ectodomain proteolysis	15	4	1.18	0.02588	0.02588	1
Biological Process (BP)	GO:0031033	myosin filament organization	15	4	1.18	0.02588	0.02588	1
Biological Process (BP)	GO:0031034	myosin filament assembly	15	4	1.18	0.02588	0.02588	1
Biological Process (BP)	GO:0035268	protein mannosylation	15	4	1.18	0.02588	0.02588	0.02588
Biological Process (BP)	GO:0043144	snoRNA processing	15	4	1.18	0.02588	0.02588	1
Biological Process (BP)	GO:0046688	response to copper ion	15	4	1.18	0.02588	0.02588	0.02588
Biological Process (BP)	GO:0050821	protein stabilization	15	4	1.18	0.02588	0.02588	0.02588
Biological Process (BP)	GO:0061014	positive regulation of mRNA catabolic process	15	4	1.18	0.02588	0.02588	1
Biological Process (BP)	GO:0071025	RNA surveillance	15	4	1.18	0.02588	0.02588	1
Biological Process (BP)	GO:0071688	striated muscle myosin thick filament assembly	15	4	1.18	0.02588	0.02588	1
Biological Process (BP)	GO:0043161	proteasome-mediated ubiquitin-dependent protein catabolic process	295	33	23.23	0.02609	0.07719	1
Biological Process (BP)	GO:0048793	pronephros development	130	17	10.24	0.02651	1	1
Biological Process (BP)	GO:0031325	positive regulation of cellular metabolic process	1531	141	120.55	0.02668	1	1
Biological Process (BP)	GO:0007033	vacuole organization	101	14	7.95	0.02678	0.02678	0.47287
Biological Process (BP)	GO:0051304	chromosome separation	55	9	4.33	0.02688	0.02688	0.41881
Biological Process (BP)	GO:0071806	protein transmembrane transport	55	9	4.33	0.02688	1	1
Biological Process (BP)	GO:0006101	citrate metabolic process	38	7	2.99	0.027	0.027	0.43613
Biological Process (BP)	GO:0001676	long-chain fatty acid metabolic process	30	6	2.36	0.02725	0.02725	0.39078
Biological Process (BP)	GO:0006879	cellular iron ion homeostasis	30	6	2.36	0.02725	0.02725	1
Biological Process (BP)	GO:0010965	regulation of mitotic sister chromatid separation	30	6	2.36	0.02725	0.02725	1
Biological Process (BP)	GO:0031124	mRNA 3'-end processing	30	6	2.36	0.02725	0.02725	0.43621
Biological Process (BP)	GO:0046164	alcohol catabolic process	30	6	2.36	0.02725	1	1
Biological Process (BP)	GO:0048854	brain morphogenesis	30	6	2.36	0.02725	0.02725	0.04927
Biological Process (BP)	GO:0097502	mannosylation	30	6	2.36	0.02725	0.02725	0.41912
Biological Process (BP)	GO:0008654	phospholipid biosynthetic process	111	15	8.74	0.02753	0.02753	1
Biological Process (BP)	GO:0019693	ribose phosphate metabolic process	372	40	29.29	0.02765	1	1
Biological Process (BP)	GO:0009260	ribonucleotide biosynthetic process	212	25	16.69	0.02777	1	1
Biological Process (BP)	GO:0001525	angiogenesis	318	35	25.04	0.02783	0.02783	0.4716
Biological Process (BP)	GO:0034404	nucleobase-containing small molecule biosynthetic process	121	16	9.53	0.02802	1	1
Biological Process (BP)	GO:0006417	regulation of translation	161	20	12.68	0.02825	1	1
Biological Process (BP)	GO:0007026	negative regulation of microtubule depolymerization	9	3	0.71	0.02855	0.02855	1
Biological Process (BP)	GO:0015886	heme transport	9	3	0.71	0.02855	0.02855	0.38836
Biological Process (BP)	GO:0022010	central nervous system myelination	9	3	0.71	0.02855	0.02855	1
Biological Process (BP)	GO:0031111	negative regulation of microtubule polymerization or depolymerization	9	3	0.71	0.02855	0.02855	1
Biological Process (BP)	GO:0032291	axon ensheathment in central nervous system	9	3	0.71	0.02855	0.02855	1
Biological Process (BP)	GO:0038063	collagen-activated tyrosine kinase receptor signaling pathway	9	3	0.71	0.02855	0.02855	0.02855
Biological Process (BP)	GO:0038065	collagen-activated signaling pathway	9	3	0.71	0.02855	0.02855	1
Biological Process (BP)	GO:0051101	regulation of DNA binding	9	3	0.71	0.02855	0.02855	0.07505
Biological Process (BP)	GO:0060325	face morphogenesis	9	3	0.71	0.02855	0.02855	0.02855
Biological Process (BP)	GO:0060561	apoptotic process involved in morphogenesis	9	3	0.71	0.02855	0.02855	0.02855
Biological Process (BP)	GO:1901678	iron coordination entity transport	9	3	0.71	0.02855	0.02855	1
Biological Process (BP)	GO:0044282	small molecule catabolic process	244	28	19.21	0.02858	1	1
Biological Process (BP)	GO:0033333	fin development	102	14	8.03	0.02887	0.02887	1
Biological Process (BP)	GO:0045017	glycerolipid biosynthetic process	102	14	8.03	0.02887	0.02887	1
Biological Process (BP)	GO:1901988	negative regulation of cell cycle phase transition	47	8	3.7	0.029	1	1
Biological Process (BP)	GO:0035967	cellular response to topologically incorrect protein	74	11	5.83	0.02957	0.02957	1
Biological Process (BP)	GO:0097435	supramolecular fiber organization	540	55	42.52	0.02963	1	1
Biological Process (BP)	GO:0007015	actin filament organization	363	39	28.58	0.02969	1	1
Biological Process (BP)	GO:0007088	regulation of mitotic nuclear division	56	9	4.41	0.02987	0.02987	1
Biological Process (BP)	GO:0090100	positive regulation of transmembrane receptor protein serine/threonine kinase signaling pathway	65	10	5.12	0.02997	0.02997	0.26213
Biological Process (BP)	GO:0009150	purine ribonucleotide metabolic process	331	36	26.06	0.03038	1	1
Biological Process (BP)	GO:0000154	rRNA modification	23	5	1.81	0.03065	0.03065	1
Biological Process (BP)	GO:0001738	morphogenesis of a polarized epithelium	23	5	1.81	0.03065	0.03065	1
Biological Process (BP)	GO:0006450	regulation of translational fidelity	23	5	1.81	0.03065	0.03065	1
Biological Process (BP)	GO:0031647	regulation of protein stability	23	5	1.81	0.03065	0.03065	1
Biological Process (BP)	GO:0034661	ncRNA catabolic process	23	5	1.81	0.03065	0.03065	1
Biological Process (BP)	GO:1901992	positive regulation of mitotic cell cycle phase transition	23	5	1.81	0.03065	0.03065	1
Biological Process (BP)	GO:1903524	positive regulation of blood circulation	23	5	1.81	0.03065	0.03065	1
Biological Process (BP)	GO:0072350	tricarboxylic acid metabolic process	39	7	3.07	0.03074	0.03074	1
Biological Process (BP)	GO:0022603	regulation of anatomical structure morphogenesis	441	46	34.72	0.03085	0.03085	1
Biological Process (BP)	GO:0051306	mitotic sister chromatid separation	31	6	2.44	0.03161	0.03161	1
Biological Process (BP)	GO:0090171	chondrocyte morphogenesis	31	6	2.44	0.03161	0.03161	1
Biological Process (BP)	GO:1902749	regulation of cell cycle G2/M phase transition	31	6	2.44	0.03161	0.03161	0.24237
Biological Process (BP)	GO:0006631	fatty acid metabolic process	163	20	12.83	0.03169	0.03169	1
Biological Process (BP)	GO:0015980	energy derivation by oxidation of organic compounds	153	19	12.05	0.03198	0.03198	1
Biological Process (BP)	GO:0014031	mesenchymal cell development	133	17	10.47	0.03218	0.03218	1
Biological Process (BP)	GO:0014032	neural crest cell development	133	17	10.47	0.03218	0.03218	1
Biological Process (BP)	GO:0030509	BMP signaling pathway	133	17	10.47	0.03218	0.03218	1
Biological Process (BP)	GO:0048864	stem cell development	133	17	10.47	0.03218	0.03218	1
Biological Process (BP)	GO:0071772	response to BMP	133	17	10.47	0.03218	0.03218	1
Biological Process (BP)	GO:0071773	cellular response to BMP stimulus	133	17	10.47	0.03218	0.03218	1
Biological Process (BP)	GO:0006024	glycosaminoglycan biosynthetic process	16	4	1.26	0.03241	0.03241	0.03241
Biological Process (BP)	GO:0006942	regulation of striated muscle contraction	16	4	1.26	0.03241	1	1
Biological Process (BP)	GO:0016074	snoRNA metabolic process	16	4	1.26	0.03241	0.03241	1
Biological Process (BP)	GO:0030240	skeletal muscle thin filament assembly	16	4	1.26	0.03241	0.03241	0.03241
Biological Process (BP)	GO:0032925	regulation of activin receptor signaling pathway	16	4	1.26	0.03241	0.03241	1
Biological Process (BP)	GO:0035476	angioblast cell migration	16	4	1.26	0.03241	0.03241	0.03241
Biological Process (BP)	GO:0045840	positive regulation of mitotic nuclear division	16	4	1.26	0.03241	0.03241	1
Biological Process (BP)	GO:0051785	positive regulation of nuclear division	16	4	1.26	0.03241	0.03241	1
Biological Process (BP)	GO:0070050	neuron cellular homeostasis	16	4	1.26	0.03241	0.03241	1
Biological Process (BP)	GO:0055072	iron ion homeostasis	48	8	3.78	0.03248	0.03248	1
Biological Process (BP)	GO:0060560	developmental growth involved in morphogenesis	184	22	14.49	0.03254	0.03254	0.30214
Biological Process (BP)	GO:0006366	transcription by RNA polymerase II	1495	137	117.72	0.03279	0.03279	0.50937
Biological Process (BP)	GO:0035148	tube formation	66	10	5.2	0.03292	0.03292	1
Biological Process (BP)	GO:0000423	mitophagy	4	2	0.31	0.0334	0.0334	1
Biological Process (BP)	GO:0001960	negative regulation of cytokine-mediated signaling pathway	4	2	0.31	0.0334	1	1
Biological Process (BP)	GO:0006501	C-terminal protein lipidation	4	2	0.31	0.0334	0.0334	1
Biological Process (BP)	GO:0006750	glutathione biosynthetic process	4	2	0.31	0.0334	0.0334	0.0334
Biological Process (BP)	GO:0007412	axon target recognition	4	2	0.31	0.0334	0.0334	0.0334
Biological Process (BP)	GO:0009452	7-methylguanosine RNA capping	4	2	0.31	0.0334	0.0334	1
Biological Process (BP)	GO:0010882	regulation of cardiac muscle contraction by calcium ion signaling	4	2	0.31	0.0334	0.0334	1
Biological Process (BP)	GO:0034405	response to fluid shear stress	4	2	0.31	0.0334	1	1
Biological Process (BP)	GO:0034975	protein folding in endoplasmic reticulum	4	2	0.31	0.0334	0.0334	0.0334
Biological Process (BP)	GO:0035124	embryonic caudal fin morphogenesis	4	2	0.31	0.0334	0.0334	1
Biological Process (BP)	GO:0036260	RNA capping	4	2	0.31	0.0334	0.0334	1
Biological Process (BP)	GO:0044819	mitotic G1/S transition checkpoint	4	2	0.31	0.0334	0.0334	1
Biological Process (BP)	GO:0045198	establishment of epithelial cell apical/basal polarity	4	2	0.31	0.0334	0.0334	1
Biological Process (BP)	GO:0045687	positive regulation of glial cell differentiation	4	2	0.31	0.0334	0.0334	1
Biological Process (BP)	GO:0045943	positive regulation of transcription by RNA polymerase I	4	2	0.31	0.0334	0.0334	0.0334
Biological Process (BP)	GO:0048714	positive regulation of oligodendrocyte differentiation	4	2	0.31	0.0334	0.0334	0.0334
Biological Process (BP)	GO:0051030	snRNA transport	4	2	0.31	0.0334	0.0334	0.0334
Biological Process (BP)	GO:0051290	protein heterotetramerization	4	2	0.31	0.0334	0.0334	0.0334
Biological Process (BP)	GO:0051291	protein heterooligomerization	4	2	0.31	0.0334	0.0334	1
Biological Process (BP)	GO:0060761	negative regulation of response to cytokine stimulus	4	2	0.31	0.0334	1	1
Biological Process (BP)	GO:0071044	histone mRNA catabolic process	4	2	0.31	0.0334	0.0334	0.0334
Biological Process (BP)	GO:0071481	cellular response to X-ray	4	2	0.31	0.0334	0.0334	0.0334
Biological Process (BP)	GO:0071816	tail-anchored membrane protein insertion into ER membrane	4	2	0.31	0.0334	0.0334	0.0334
Biological Process (BP)	GO:0071867	response to monoamine	4	2	0.31	0.0334	0.0334	1
Biological Process (BP)	GO:0071869	response to catecholamine	4	2	0.31	0.0334	0.0334	1
Biological Process (BP)	GO:0071871	response to epinephrine	4	2	0.31	0.0334	0.0334	0.0334
Biological Process (BP)	GO:0090646	mitochondrial tRNA processing	4	2	0.31	0.0334	0.0334	0.21801
Biological Process (BP)	GO:1900108	negative regulation of nodal signaling pathway	4	2	0.31	0.0334	0.0334	1
Biological Process (BP)	GO:1903779	regulation of cardiac conduction	4	2	0.31	0.0334	0.0334	0.21801
Biological Process (BP)	GO:0022618	ribonucleoprotein complex assembly	164	20	12.91	0.03352	0.03352	1
Biological Process (BP)	GO:0031098	stress-activated protein kinase signaling cascade	114	15	8.98	0.03394	0.03394	0.01603
Biological Process (BP)	GO:0048638	regulation of developmental growth	114	15	8.98	0.03394	0.03394	1
Biological Process (BP)	GO:0048534	hematopoietic or lymphoid organ development	489	50	38.5	0.03453	1	1
Biological Process (BP)	GO:0009314	response to radiation	206	24	16.22	0.03461	1	1
Biological Process (BP)	GO:0060351	cartilage development involved in endochondral bone morphogenesis	40	7	3.15	0.03482	0.03482	1
Biological Process (BP)	GO:0046390	ribose phosphate biosynthetic process	217	25	17.09	0.03547	1	1
Biological Process (BP)	GO:1901342	regulation of vasculature development	105	14	8.27	0.03587	0.03587	1
Biological Process (BP)	GO:0051983	regulation of chromosome segregation	49	8	3.86	0.03624	0.03624	1
Biological Process (BP)	GO:0006278	RNA-dependent DNA biosynthetic process	24	5	1.89	0.03628	0.03628	1
Biological Process (BP)	GO:0006406	mRNA export from nucleus	24	5	1.89	0.03628	0.03628	0.03628
Biological Process (BP)	GO:0007004	telomere maintenance via telomerase	24	5	1.89	0.03628	0.03628	0.03628
Biological Process (BP)	GO:0010389	regulation of G2/M transition of mitotic cell cycle	24	5	1.89	0.03628	0.03628	1
Biological Process (BP)	GO:0030952	establishment or maintenance of cytoskeleton polarity	24	5	1.89	0.03628	1	0.24762
Biological Process (BP)	GO:0045005	DNA-dependent DNA replication maintenance of fidelity	24	5	1.89	0.03628	0.03628	1
Biological Process (BP)	GO:0055083	monovalent inorganic anion homeostasis	24	5	1.89	0.03628	1	1
Biological Process (BP)	GO:0071427	mRNA-containing ribonucleoprotein complex export from nucleus	24	5	1.89	0.03628	0.03628	1
Biological Process (BP)	GO:0030258	lipid modification	207	24	16.3	0.03634	0.03634	1
Biological Process (BP)	GO:0043487	regulation of RNA stability	32	6	2.52	0.0364	0.0364	1
Biological Process (BP)	GO:0043488	regulation of mRNA stability	32	6	2.52	0.0364	0.0364	0.0364
Biological Process (BP)	GO:0044784	metaphase/anaphase transition of cell cycle	32	6	2.52	0.0364	0.0364	0.2178
Biological Process (BP)	GO:0048644	muscle organ morphogenesis	32	6	2.52	0.0364	0.0364	1
Biological Process (BP)	GO:0006357	regulation of transcription by RNA polymerase II	1442	132	113.54	0.03666	0.03666	0.3843
Biological Process (BP)	GO:0006753	nucleoside phosphate metabolic process	491	50	38.66	0.03674	1	1
Biological Process (BP)	GO:0046474	glycerophospholipid biosynthetic process	86	12	6.77	0.03674	0.03674	1
Biological Process (BP)	GO:0018108	peptidyl-tyrosine phosphorylation	197	23	15.51	0.03719	0.03719	0.44298
Biological Process (BP)	GO:0034248	regulation of cellular amide metabolic process	166	20	13.07	0.03742	1	1
Biological Process (BP)	GO:0055067	monovalent inorganic cation homeostasis	96	13	7.56	0.0378	0.0378	1
Biological Process (BP)	GO:0000002	mitochondrial genome maintenance	10	3	0.79	0.03844	0.03844	1
Biological Process (BP)	GO:0002275	myeloid cell activation involved in immune response	10	3	0.79	0.03844	0.03844	0.03844
Biological Process (BP)	GO:0021594	rhombomere formation	10	3	0.79	0.03844	0.03844	1
Biological Process (BP)	GO:0032926	negative regulation of activin receptor signaling pathway	10	3	0.79	0.03844	0.03844	1
Biological Process (BP)	GO:0043951	negative regulation of cAMP-mediated signaling	10	3	0.79	0.03844	0.03844	0.03844
Biological Process (BP)	GO:0045842	positive regulation of mitotic metaphase/anaphase transition	10	3	0.79	0.03844	0.03844	0.03844
Biological Process (BP)	GO:0045880	positive regulation of smoothened signaling pathway	10	3	0.79	0.03844	0.03844	0.03844
Biological Process (BP)	GO:0060323	head morphogenesis	10	3	0.79	0.03844	0.03844	1
Biological Process (BP)	GO:0060729	intestinal epithelial structure maintenance	10	3	0.79	0.03844	0.03844	0.03844
Biological Process (BP)	GO:0061383	trabecula morphogenesis	10	3	0.79	0.03844	0.03844	1
Biological Process (BP)	GO:0061384	heart trabecula morphogenesis	10	3	0.79	0.03844	0.03844	0.03844
Biological Process (BP)	GO:0071051	polyadenylation-dependent snoRNA 3'-end processing	10	3	0.79	0.03844	0.03844	1
Biological Process (BP)	GO:1900107	regulation of nodal signaling pathway	10	3	0.79	0.03844	0.03844	1
Biological Process (BP)	GO:1901970	positive regulation of mitotic sister chromatid separation	10	3	0.79	0.03844	0.03844	1
Biological Process (BP)	GO:1902101	positive regulation of metaphase/anaphase transition of cell cycle	10	3	0.79	0.03844	0.03844	1
Biological Process (BP)	GO:1905820	positive regulation of chromosome separation	10	3	0.79	0.03844	0.03844	1
Biological Process (BP)	GO:0045892	negative regulation of transcription, DNA-templated	549	55	43.23	0.03867	0.03867	0.36794
Biological Process (BP)	GO:0002040	sprouting angiogenesis	126	16	9.92	0.03885	0.03885	1
Biological Process (BP)	GO:0006793	phosphorus metabolic process	2829	247	222.76	0.0391	1	1
Biological Process (BP)	GO:0033045	regulation of sister chromatid segregation	41	7	3.23	0.03924	0.03924	1
Biological Process (BP)	GO:0034440	lipid oxidation	41	7	3.23	0.03924	0.03924	1
Biological Process (BP)	GO:0044743	protein transmembrane import into intracellular organelle	41	7	3.23	0.03924	1	1
Biological Process (BP)	GO:1990573	potassium ion import across plasma membrane	68	10	5.35	0.03943	0.03943	0.03943
Biological Process (BP)	GO:0045995	regulation of embryonic development	87	12	6.85	0.03969	0.03969	0.31751
Biological Process (BP)	GO:0000291	nuclear-transcribed mRNA catabolic process, exonucleolytic	17	4	1.34	0.03982	0.03982	1
Biological Process (BP)	GO:0001818	negative regulation of cytokine production	17	4	1.34	0.03982	0.03982	1
Biological Process (BP)	GO:0002098	tRNA wobble uridine modification	17	4	1.34	0.03982	0.03982	1
Biological Process (BP)	GO:0019827	stem cell population maintenance	17	4	1.34	0.03982	0.03982	0.03982
Biological Process (BP)	GO:0021695	cerebellar cortex development	17	4	1.34	0.03982	0.03982	0.2179
Biological Process (BP)	GO:0033338	medial fin development	17	4	1.34	0.03982	0.03982	1
Biological Process (BP)	GO:0035904	aorta development	17	4	1.34	0.03982	0.03982	1
Biological Process (BP)	GO:0045907	positive regulation of vasoconstriction	17	4	1.34	0.03982	0.03982	0.03982
Biological Process (BP)	GO:0048885	neuromast deposition	17	4	1.34	0.03982	0.03982	0.03982
Biological Process (BP)	GO:0061386	closure of optic fissure	17	4	1.34	0.03982	0.03982	0.03982
Biological Process (BP)	GO:0006029	proteoglycan metabolic process	59	9	4.65	0.0402	1	1
Biological Process (BP)	GO:0006986	response to unfolded protein	59	9	4.65	0.0402	0.0402	0.0402
Biological Process (BP)	GO:0055007	cardiac muscle cell differentiation	59	9	4.65	0.0402	1	1
Biological Process (BP)	GO:0072329	monocarboxylic acid catabolic process	59	9	4.65	0.0402	0.0402	0.49948
Biological Process (BP)	GO:0051173	positive regulation of nitrogen compound metabolic process	1471	134	115.83	0.04025	1	1
Biological Process (BP)	GO:0006611	protein export from nucleus	50	8	3.94	0.04028	0.04028	1
Biological Process (BP)	GO:0032386	regulation of intracellular transport	50	8	3.94	0.04028	1	1
Biological Process (BP)	GO:0042147	retrograde transport, endosome to Golgi	50	8	3.94	0.04028	0.04028	1
Biological Process (BP)	GO:0045446	endothelial cell differentiation	50	8	3.94	0.04028	1	1
Biological Process (BP)	GO:0045926	negative regulation of growth	50	8	3.94	0.04028	0.04028	0.04028
Biological Process (BP)	GO:0050684	regulation of mRNA processing	107	14	8.43	0.04117	0.04117	0.10678
Biological Process (BP)	GO:0003422	growth plate cartilage morphogenesis	33	6	2.6	0.04164	0.04164	1
Biological Process (BP)	GO:0043123	positive regulation of I-kappaB kinase/NF-kappaB signaling	33	6	2.6	0.04164	0.04164	0.04164
Biological Process (BP)	GO:0010604	positive regulation of macromolecule metabolic process	1486	135	117.01	0.04249	1	1
Biological Process (BP)	GO:0000726	non-recombinational repair	25	5	1.97	0.04251	0.04251	1
Biological Process (BP)	GO:0006305	DNA alkylation	25	5	1.97	0.04251	1	1
Biological Process (BP)	GO:0006306	DNA methylation	25	5	1.97	0.04251	1	1
Biological Process (BP)	GO:0090066	regulation of anatomical structure size	340	36	26.77	0.04261	1	1
Biological Process (BP)	GO:0009259	ribonucleotide metabolic process	351	37	27.64	0.04261	1	1
Biological Process (BP)	GO:0034976	response to endoplasmic reticulum stress	138	17	10.87	0.04356	0.04356	0.1066
Biological Process (BP)	GO:0048666	neuron development	771	74	60.71	0.04372	1	1
Biological Process (BP)	GO:0009893	positive regulation of metabolic process	1595	144	125.59	0.0438	1	1
Biological Process (BP)	GO:0001946	lymphangiogenesis	42	7	3.31	0.04401	0.04401	0.08247
Biological Process (BP)	GO:0002063	chondrocyte development	42	7	3.31	0.04401	0.04401	1
Biological Process (BP)	GO:0005977	glycogen metabolic process	42	7	3.31	0.04401	0.04401	0.04401
Biological Process (BP)	GO:0006073	cellular glucan metabolic process	42	7	3.31	0.04401	0.04401	1
Biological Process (BP)	GO:0044042	glucan metabolic process	42	7	3.31	0.04401	0.04401	1
Biological Process (BP)	GO:1901137	carbohydrate derivative biosynthetic process	565	56	44.49	0.0441	1	1
Biological Process (BP)	GO:0009126	purine nucleoside monophosphate metabolic process	190	22	14.96	0.04412	1	1
Biological Process (BP)	GO:0009167	purine ribonucleoside monophosphate metabolic process	190	22	14.96	0.04412	1	1
Biological Process (BP)	GO:1901264	carbohydrate derivative transport	60	9	4.72	0.04413	0.04413	1
Biological Process (BP)	GO:0009117	nucleotide metabolic process	486	49	38.27	0.04436	1	1
Biological Process (BP)	GO:0017148	negative regulation of translation	51	8	4.02	0.04461	0.04461	1
Biological Process (BP)	GO:0060218	hematopoietic stem cell differentiation	79	11	6.22	0.04487	0.04487	0.41877
Biological Process (BP)	GO:0003002	regionalization	375	39	29.53	0.04551	0.04551	1
Biological Process (BP)	GO:0140014	mitotic nuclear division	129	16	10.16	0.04663	0.04663	0.5151
Biological Process (BP)	GO:0048738	cardiac muscle tissue development	109	14	8.58	0.047	1	1
Biological Process (BP)	GO:2001234	negative regulation of apoptotic signaling pathway	34	6	2.68	0.04732	0.04732	0.41921
Biological Process (BP)	GO:0051493	regulation of cytoskeleton organization	332	35	26.14	0.04746	1	1
Biological Process (BP)	GO:0001667	ameboidal-type cell migration	245	27	19.29	0.04781	0.04781	1
Biological Process (BP)	GO:0061564	axon development	466	47	36.69	0.04783	1	1
Biological Process (BP)	GO:0009437	carnitine metabolic process	18	4	1.42	0.0481	0.0481	1
Biological Process (BP)	GO:0021984	adenohypophysis development	18	4	1.42	0.0481	0.0481	0.0481
Biological Process (BP)	GO:0031167	rRNA methylation	18	4	1.42	0.0481	0.0481	1
Biological Process (BP)	GO:1903510	mucopolysaccharide metabolic process	18	4	1.42	0.0481	1	1
Biological Process (BP)	GO:0030036	actin cytoskeleton organization	614	60	48.35	0.04828	1	1
Biological Process (BP)	GO:0090288	negative regulation of cellular response to growth factor stimulus	61	9	4.8	0.0483	0.0483	1
Biological Process (BP)	GO:0010970	transport along microtubule	80	11	6.3	0.04848	0.04848	1
Biological Process (BP)	GO:0036303	lymph vessel morphogenesis	43	7	3.39	0.04914	0.04914	1
Biological Process (BP)	GO:0001894	tissue homeostasis	52	8	4.09	0.04923	0.04923	1
Biological Process (BP)	GO:0000462	maturation of SSU-rRNA from tricistronic rRNA transcript (SSU-rRNA, 5.8S rRNA, LSU-rRNA)	26	5	2.05	0.04934	0.04934	1
Biological Process (BP)	GO:0006094	gluconeogenesis	26	5	2.05	0.04934	0.04934	0.10215
Biological Process (BP)	GO:0006482	protein demethylation	26	5	2.05	0.04934	0.04934	1
Biological Process (BP)	GO:0008214	protein dealkylation	26	5	2.05	0.04934	0.04934	1
Biological Process (BP)	GO:0019319	hexose biosynthetic process	26	5	2.05	0.04934	0.04934	1
Biological Process (BP)	GO:0030050	vesicle transport along actin filament	26	5	2.05	0.04934	0.04934	0.33603
Biological Process (BP)	GO:0055008	cardiac muscle tissue morphogenesis	26	5	2.05	0.04934	0.04934	0.10215
Biological Process (BP)	GO:0099515	actin filament-based transport	26	5	2.05	0.04934	0.04934	1
Biological Process (BP)	GO:1901989	positive regulation of cell cycle phase transition	26	5	2.05	0.04934	0.04934	1
Biological Process (BP)	GO:1901617	organic hydroxy compound biosynthetic process	130	16	10.24	0.04946	1	1
Biological Process (BP)	GO:0021593	rhombomere morphogenesis	11	3	0.87	0.04983	0.04983	1
Biological Process (BP)	GO:0030277	maintenance of gastrointestinal epithelium	11	3	0.87	0.04983	0.04983	1
Biological Process (BP)	GO:0031397	negative regulation of protein ubiquitination	11	3	0.87	0.04983	0.04983	0.15414
Biological Process (BP)	GO:0034475	U4 snRNA 3'-end processing	11	3	0.87	0.04983	0.04983	1
Biological Process (BP)	GO:0045933	positive regulation of muscle contraction	11	3	0.87	0.04983	0.04983	1
Biological Process (BP)	GO:0048739	cardiac muscle fiber development	11	3	0.87	0.04983	0.04983	1
Biological Process (BP)	GO:0051965	positive regulation of synapse assembly	11	3	0.87	0.04983	0.04983	0.04983
Biological Process (BP)	GO:0060035	notochord cell development	11	3	0.87	0.04983	0.04983	0.04983
Biological Process (BP)	GO:0060324	face development	11	3	0.87	0.04983	0.04983	1
Biological Process (BP)	GO:0071425	hematopoietic stem cell proliferation	11	3	0.87	0.04983	0.04983	0.04983
Biological Process (BP)	GO:0071712	ER-associated misfolded protein catabolic process	11	3	0.87	0.04983	0.04983	0.04983
Cellular Component (CC)	GO:0005622	intracellular	11979	1105	905.92	3.8e-26	0.15452	0.14606
Cellular Component (CC)	GO:0044424	intracellular part	11979	1105	905.92	3.8e-26	0.15452	2.4e-13
Cellular Component (CC)	GO:0043229	intracellular organelle	9628	900	728.12	3e-19	0.40537	1
Cellular Component (CC)	GO:0043226	organelle	9861	907	745.74	3.9e-17	0.91621	0.90369
Cellular Component (CC)	GO:0043231	intracellular membrane-bounded organelle	8046	763	608.48	2.1e-16	1.4e-06	0.63316
Cellular Component (CC)	GO:0043227	membrane-bounded organelle	8471	794	640.62	5.5e-16	0.24834	4.7e-07
Cellular Component (CC)	GO:0005623	cell	15099	1266	1141.87	2.5e-13	0.75035	0.80583
Cellular Component (CC)	GO:0005737	cytoplasm	7417	686	560.91	1.2e-11	0.00044	1
Cellular Component (CC)	GO:0044464	cell part	14948	1239	1130.45	2.2e-10	0.99386	0.99481
Cellular Component (CC)	GO:0044428	nuclear part	1617	189	122.29	5.8e-10	0.0008	1
Cellular Component (CC)	GO:0044444	cytoplasmic part	4791	462	362.32	1e-09	0.00049	1
Cellular Component (CC)	GO:0044446	intracellular organelle part	4509	438	341	1.3e-09	0.00807	1
Cellular Component (CC)	GO:0044422	organelle part	4733	450	357.94	1.3e-08	0.99689	0.99979
Cellular Component (CC)	GO:0005634	nucleus	5264	490	398.09	3.8e-08	0.00482	1
Cellular Component (CC)	GO:0031981	nuclear lumen	1112	132	84.1	1.2e-07	0.01795	0.9752
Cellular Component (CC)	GO:0031974	membrane-enclosed lumen	1338	153	101.19	1.2e-07	0.0149	0.88379
Cellular Component (CC)	GO:0043233	organelle lumen	1338	153	101.19	1.2e-07	0.0149	0.93823
Cellular Component (CC)	GO:0070013	intracellular organelle lumen	1338	153	101.19	1.2e-07	0.0149	1
Cellular Component (CC)	GO:0043228	non-membrane-bounded organelle	2475	254	187.17	1.3e-07	1	0.66655
Cellular Component (CC)	GO:0043232	intracellular non-membrane-bounded organelle	2475	254	187.17	1.3e-07	0.00752	1
Cellular Component (CC)	GO:0005730	nucleolus	243	43	18.38	1.4e-07	1.4e-07	1.4e-07
Cellular Component (CC)	GO:0032040	small-subunit processome	38	12	2.87	1.4e-05	1.4e-05	1.4e-05
Cellular Component (CC)	GO:0030684	preribosome	81	18	6.13	2.7e-05	0.30994	1
Cellular Component (CC)	GO:0005829	cytosol	1117	120	84.47	5.3e-05	0.00014	1
Cellular Component (CC)	GO:0032991	protein-containing complex	4529	405	342.51	5.7e-05	0.01787	1
Cellular Component (CC)	GO:0042575	DNA polymerase complex	16	7	1.21	8.7e-05	0.17106	1
Cellular Component (CC)	GO:0005694	chromosome	680	76	51.43	0.00039	0.0145	0.42154
Cellular Component (CC)	GO:0031672	A band	20	7	1.51	0.00045	0.04879	0.00045
Cellular Component (CC)	GO:0005739	mitochondrion	1059	107	80.09	0.00122	0.00225	1
Cellular Component (CC)	GO:0043625	delta DNA polymerase complex	4	3	0.3	0.00163	0.00163	1
Cellular Component (CC)	GO:0044438	microbody part	39	9	2.95	0.0021	1	1
Cellular Component (CC)	GO:0044439	peroxisomal part	39	9	2.95	0.0021	0.0021	0.00603
Cellular Component (CC)	GO:0005849	mRNA cleavage factor complex	14	5	1.06	0.00276	0.00276	0.00276
Cellular Component (CC)	GO:0032039	integrator complex	14	5	1.06	0.00276	0.00276	0.00276
Cellular Component (CC)	GO:1990904	ribonucleoprotein complex	677	71	51.2	0.00315	0.09011	0.82874
Cellular Component (CC)	GO:0030686	90S preribosome	34	8	2.57	0.00323	0.00323	0.00323
Cellular Component (CC)	GO:0031674	I band	74	13	5.6	0.00342	0.32396	0.00342
Cellular Component (CC)	GO:0016328	lateral plasma membrane	5	3	0.38	0.00384	0.00384	0.00384
Cellular Component (CC)	GO:0031430	M band	15	5	1.13	0.00388	0.00388	1
Cellular Component (CC)	GO:0098687	chromosomal region	120	18	9.08	0.00394	0.24292	0.86902
Cellular Component (CC)	GO:0005777	peroxisome	94	15	7.11	0.00452	0.23192	0.4763
Cellular Component (CC)	GO:0042579	microbody	94	15	7.11	0.00452	0.23192	1
Cellular Component (CC)	GO:0030018	Z disc	69	12	5.22	0.00524	0.00524	0.37499
Cellular Component (CC)	GO:0030017	sarcomere	133	19	10.06	0.00536	0.41439	0.33211
Cellular Component (CC)	GO:0005760	gamma DNA polymerase complex	2	2	0.15	0.00572	0.00572	1
Cellular Component (CC)	GO:0042709	succinate-CoA ligase complex	2	2	0.15	0.00572	0.00572	0.00572
Cellular Component (CC)	GO:0055087	Ski complex	2	2	0.15	0.00572	0.00572	1
Cellular Component (CC)	GO:1990423	RZZ complex	2	2	0.15	0.00572	0.00572	0.00572
Cellular Component (CC)	GO:1990907	beta-catenin-TCF complex	2	2	0.15	0.00572	0.00572	0.00572
Cellular Component (CC)	GO:0044449	contractile fiber part	134	19	10.13	0.00582	0.42958	1
Cellular Component (CC)	GO:0000176	nuclear exosome (RNase complex)	17	5	1.29	0.00705	0.00705	0.00705
Cellular Component (CC)	GO:0044451	nucleoplasm part	464	50	35.09	0.00722	0.03228	0.99407
Cellular Component (CC)	GO:0000015	phosphopyruvate hydratase complex	6	3	0.45	0.00726	0.00726	0.00726
Cellular Component (CC)	GO:0030016	myofibril	137	19	10.36	0.00738	0.47456	1
Cellular Component (CC)	GO:0000781	chromosome, telomeric region	39	8	2.95	0.00781	0.00781	0.00781
Cellular Component (CC)	GO:0043292	contractile fiber	138	19	10.44	0.00797	0.4893	1
Cellular Component (CC)	GO:0005654	nucleoplasm	650	66	49.16	0.00879	0.03136	0.92151
Cellular Component (CC)	GO:0044454	nuclear chromosome part	339	38	25.64	0.00968	0.03183	0.96513
Cellular Component (CC)	GO:0005778	peroxisomal membrane	33	7	2.5	0.01043	0.01043	1
Cellular Component (CC)	GO:0031903	microbody membrane	33	7	2.5	0.01043	0.01043	1
Cellular Component (CC)	GO:0000178	exosome (RNase complex)	19	5	1.44	0.01167	1	1
Cellular Component (CC)	GO:0000784	nuclear chromosome, telomeric region	34	7	2.57	0.01229	0.01229	1
Cellular Component (CC)	GO:0031012	extracellular matrix	313	35	23.67	0.01307	0.01307	0.12716
Cellular Component (CC)	GO:0005657	replication fork	43	8	3.25	0.0141	0.16828	0.21933
Cellular Component (CC)	GO:0000228	nuclear chromosome	348	38	26.32	0.01436	0.04411	0.91514
Cellular Component (CC)	GO:0098805	whole membrane	531	54	40.16	0.01609	0.01609	0.67009
Cellular Component (CC)	GO:0062023	collagen-containing extracellular matrix	128	17	9.68	0.01628	0.01628	0.01628
Cellular Component (CC)	GO:0005656	nuclear pre-replicative complex	3	2	0.23	0.01628	0.01628	0.01628
Cellular Component (CC)	GO:0036387	pre-replicative complex	3	2	0.23	0.01628	0.01628	1
Cellular Component (CC)	GO:0097255	R2TP complex	3	2	0.23	0.01628	0.01628	0.01628
Cellular Component (CC)	GO:1990415	Pex17p-Pex14p docking complex	3	2	0.23	0.01628	0.01628	1
Cellular Component (CC)	GO:1990429	peroxisomal importomer complex	3	2	0.23	0.01628	0.01628	0.01628
Cellular Component (CC)	GO:0016514	SWI/SNF complex	28	6	2.12	0.01648	0.01648	0.01648
Cellular Component (CC)	GO:0005794	Golgi apparatus	730	71	55.21	0.01716	0.01716	1
Cellular Component (CC)	GO:0030894	replisome	14	4	1.06	0.01765	0.54396	1
Cellular Component (CC)	GO:0043601	nuclear replisome	14	4	1.06	0.01765	0.54396	1
Cellular Component (CC)	GO:0016605	PML body	21	5	1.59	0.018	0.018	0.018
Cellular Component (CC)	GO:0097346	INO80-type complex	21	5	1.59	0.018	0.018	0.018
Cellular Component (CC)	GO:1905354	exoribonuclease complex	21	5	1.59	0.018	1	1
Cellular Component (CC)	GO:0000812	Swr1 complex	8	3	0.61	0.01811	0.01811	1
Cellular Component (CC)	GO:0005697	telomerase holoenzyme complex	8	3	0.61	0.01811	0.01811	0.01811
Cellular Component (CC)	GO:0033588	Elongator holoenzyme complex	8	3	0.61	0.01811	0.01811	1
Cellular Component (CC)	GO:0044427	chromosomal part	629	62	47.57	0.01926	0.22914	0.93811
Cellular Component (CC)	GO:1990234	transferase complex	713	69	53.92	0.02052	0.07284	0.99722
Cellular Component (CC)	GO:0035267	NuA4 histone acetyltransferase complex	22	5	1.66	0.02189	0.02189	0.02189
Cellular Component (CC)	GO:0043189	H4/H2A histone acetyltransferase complex	22	5	1.66	0.02189	0.02189	1
Cellular Component (CC)	GO:0016604	nuclear body	93	13	7.03	0.02258	0.02258	0.75592
Cellular Component (CC)	GO:1904949	ATPase complex	93	13	7.03	0.02258	0.02258	1
Cellular Component (CC)	GO:1902562	H4 histone acetyltransferase complex	47	8	3.55	0.02343	0.02343	0.69164
Cellular Component (CC)	GO:0044452	nucleolar part	56	9	4.24	0.02375	0.02375	1
Cellular Component (CC)	GO:0012505	endomembrane system	1983	173	149.97	0.02382	0.02382	0.97146
Cellular Component (CC)	GO:0061695	transferase complex, transferring phosphorus-containing groups	251	28	18.98	0.02506	0.16302	0.92955
Cellular Component (CC)	GO:0014704	intercalated disc	9	3	0.68	0.02566	0.02566	0.02566
Cellular Component (CC)	GO:1902494	catalytic complex	1251	113	94.61	0.02645	0.24983	0.99999
Cellular Component (CC)	GO:0036064	ciliary basal body	58	9	4.39	0.02919	0.02919	0.02919
Cellular Component (CC)	GO:0042383	sarcolemma	32	6	2.42	0.03066	0.03066	0.03066
Cellular Component (CC)	GO:0005720	nuclear heterochromatin	4	2	0.3	0.03094	0.03094	0.03094
Cellular Component (CC)	GO:0031313	extrinsic component of endosome membrane	4	2	0.3	0.03094	0.03094	0.03094
Cellular Component (CC)	GO:0043564	Ku70:Ku80 complex	4	2	0.3	0.03094	0.03094	0.03094
Cellular Component (CC)	GO:0044326	dendritic spine neck	4	2	0.3	0.03094	0.03094	0.03094
Cellular Component (CC)	GO:0045180	basal cortex	4	2	0.3	0.03094	0.03094	0.03094
Cellular Component (CC)	GO:0046695	SLIK (SAGA-like) complex	4	2	0.3	0.03094	0.03094	0.03094
Cellular Component (CC)	GO:1902737	dendritic filopodium	4	2	0.3	0.03094	0.03094	0.03094
Cellular Component (CC)	GO:1990130	GATOR1 complex	4	2	0.3	0.03094	0.03094	0.03094
Cellular Component (CC)	GO:0005765	lysosomal membrane	78	11	5.9	0.03227	0.03227	0.03227
Cellular Component (CC)	GO:0098852	lytic vacuole membrane	78	11	5.9	0.03227	0.03227	0.46597
Cellular Component (CC)	GO:0008305	integrin complex	41	7	3.1	0.0325	0.0325	0.0325
Cellular Component (CC)	GO:0031902	late endosome membrane	41	7	3.1	0.0325	0.0325	0.0325
Cellular Component (CC)	GO:0005783	endoplasmic reticulum	828	77	62.62	0.03419	0.03419	1
Cellular Component (CC)	GO:0017119	Golgi transport complex	10	3	0.76	0.03463	0.03463	0.03463
Cellular Component (CC)	GO:0030688	preribosome, small subunit precursor	10	3	0.76	0.03463	0.03463	0.03463
Cellular Component (CC)	GO:0034388	Pwp2p-containing subcomplex of 90S preribosome	10	3	0.76	0.03463	0.03463	1
Cellular Component (CC)	GO:0044291	cell-cell contact zone	10	3	0.76	0.03463	0.03463	1
Cellular Component (CC)	GO:0010008	endosome membrane	119	15	9	0.03485	0.03485	0.5339
Cellular Component (CC)	GO:0005770	late endosome	79	11	5.97	0.03503	0.03503	0.39176
Cellular Component (CC)	GO:0098636	protein complex involved in cell adhesion	42	7	3.18	0.03654	0.03654	0.50652
Cellular Component (CC)	GO:0016459	myosin complex	90	12	6.81	0.03826	0.03826	0.03826
Cellular Component (CC)	GO:0005856	cytoskeleton	1226	109	92.72	0.04186	0.04186	0.68664
Cellular Component (CC)	GO:0070603	SWI/SNF superfamily-type complex	82	11	6.2	0.04429	0.04429	1
Cellular Component (CC)	GO:0005759	mitochondrial matrix	155	18	11.72	0.04541	0.11584	0.1492
Cellular Component (CC)	GO:0044440	endosomal part	134	16	10.13	0.04606	0.04606	0.89686
Cellular Component (CC)	GO:0000776	kinetochore	63	9	4.76	0.04649	0.1753	0.37461
Cellular Component (CC)	GO:0005944	phosphatidylinositol 3-kinase complex, class IB	5	2	0.38	0.049	0.049	0.049
Cellular Component (CC)	GO:0016234	inclusion body	5	2	0.38	0.049	0.049	1
Cellular Component (CC)	GO:0016593	Cdc73/Paf1 complex	5	2	0.38	0.049	0.049	0.049
Cellular Component (CC)	GO:0030897	HOPS complex	5	2	0.38	0.049	0.049	0.049
Cellular Component (CC)	GO:0031428	box C/D snoRNP complex	5	2	0.38	0.049	0.049	1
Cellular Component (CC)	GO:0032021	NELF complex	5	2	0.38	0.049	0.049	0.049
Cellular Component (CC)	GO:0070876	SOSS complex	5	2	0.38	0.049	0.049	0.049
Cellular Component (CC)	GO:0030427	site of polarized growth	27	5	2.04	0.04916	0.04916	0.04916
Cellular Component (CC)	GO:0043596	nuclear replication fork	27	5	2.04	0.04916	0.52696	1
Molecular Function (MF)	GO:0003824	catalytic activity	8022	783	600.45	6.8e-21	0.00031	0.9995
Molecular Function (MF)	GO:0003723	RNA binding	1068	158	79.94	5.4e-17	2.2e-10	2.8e-16
Molecular Function (MF)	GO:0004386	helicase activity	146	39	10.93	1.4e-12	0.00134	2.2e-12
Molecular Function (MF)	GO:0016787	hydrolase activity	3235	335	242.14	9.9e-11	0.35325	0.99498
Molecular Function (MF)	GO:0016874	ligase activity	159	37	11.9	4e-10	0.09474	0.75973
Molecular Function (MF)	GO:0004812	aminoacyl-tRNA ligase activity	52	18	3.89	1.8e-08	6.9e-06	1.8e-08
Molecular Function (MF)	GO:0016875	ligase activity, forming carbon-oxygen bonds	52	18	3.89	1.8e-08	1	1
Molecular Function (MF)	GO:0140098	catalytic activity, acting on RNA	340	56	25.45	1.9e-08	0.23999	0.98927
Molecular Function (MF)	GO:0140097	catalytic activity, acting on DNA	201	38	15.04	1e-07	0.0076	0.97484
Molecular Function (MF)	GO:0003678	DNA helicase activity	69	18	5.16	2.1e-06	4.7e-05	1
Molecular Function (MF)	GO:0008144	drug binding	2669	261	199.78	2.4e-06	0.12513	7e-06
Molecular Function (MF)	GO:0140101	catalytic activity, acting on a tRNA	117	24	8.76	5.1e-06	0.35234	1
Molecular Function (MF)	GO:0032559	adenyl ribonucleotide binding	2517	245	188.4	7.1e-06	0.15985	7.1e-06
Molecular Function (MF)	GO:0030554	adenyl nucleotide binding	2522	245	188.77	8.2e-06	0.22359	0.19933
Molecular Function (MF)	GO:0036459	thiol-dependent ubiquitinyl hydrolase activity	107	22	8.01	1.2e-05	0.16539	1.2e-05
Molecular Function (MF)	GO:0005524	ATP binding	2477	240	185.4	1.2e-05	1.2e-05	0.28281
Molecular Function (MF)	GO:0101005	ubiquitinyl hydrolase activity	108	22	8.08	1.4e-05	0.18037	0.41748
Molecular Function (MF)	GO:0004843	thiol-dependent ubiquitin-specific protease activity	78	18	5.84	1.4e-05	1.4e-05	0.32051
Molecular Function (MF)	GO:0019783	ubiquitin-like protein-specific protease activity	116	23	8.68	1.4e-05	0.14872	1
Molecular Function (MF)	GO:0030515	snoRNA binding	22	9	1.65	1.5e-05	0.00072	1
Molecular Function (MF)	GO:0016741	transferase activity, transferring one-carbon groups	258	39	19.31	2.1e-05	0.008	0.73056
Molecular Function (MF)	GO:0016817	hydrolase activity, acting on acid anhydrides	1151	124	86.15	2.3e-05	0.36972	0.75979
Molecular Function (MF)	GO:0003713	transcription coactivator activity	145	26	10.85	2.6e-05	2.6e-05	2.6e-05
Molecular Function (MF)	GO:0003724	RNA helicase activity	54	14	4.04	3.1e-05	3.1e-05	1
Molecular Function (MF)	GO:0016788	hydrolase activity, acting on ester bonds	875	98	65.49	3.9e-05	0.00441	0.99745
Molecular Function (MF)	GO:0017111	nucleoside-triphosphatase activity	1090	117	81.59	4.6e-05	1	0.84799
Molecular Function (MF)	GO:0016853	isomerase activity	167	28	12.5	4.6e-05	0.01328	0.71646
Molecular Function (MF)	GO:0016462	pyrophosphatase activity	1144	121	85.63	6.5e-05	1	0.89398
Molecular Function (MF)	GO:0008757	S-adenosylmethionine-dependent methyltransferase activity	153	26	11.45	6.8e-05	0.05268	0.97118
Molecular Function (MF)	GO:0016818	hydrolase activity, acting on acid anhydrides, in phosphorus-containing anhydrides	1146	121	85.78	7e-05	1	0.84674
Molecular Function (MF)	GO:0008168	methyltransferase activity	248	36	18.56	0.0001	0.02737	0.78936
Molecular Function (MF)	GO:0042578	phosphoric ester hydrolase activity	492	60	36.83	0.00013	0.0296	0.97285
Molecular Function (MF)	GO:0043167	ion binding	7173	605	536.9	0.00016	1	0.99967
Molecular Function (MF)	GO:0044877	protein-containing complex binding	561	66	41.99	0.00017	1	0.95799
Molecular Function (MF)	GO:0003712	transcription coregulator activity	330	43	24.7	0.00027	0.21294	0.21925
Molecular Function (MF)	GO:0016740	transferase activity	3388	304	253.59	0.00029	0.13169	0.99987
Molecular Function (MF)	GO:0005518	collagen binding	19	7	1.42	0.00029	0.00029	0.00029
Molecular Function (MF)	GO:0008174	mRNA methyltransferase activity	6	4	0.45	0.00042	0.00042	0.00042
Molecular Function (MF)	GO:0050700	CARD domain binding	6	4	0.45	0.00042	0.00042	0.00042
Molecular Function (MF)	GO:0000702	oxidized base lesion DNA N-glycosylase activity	3	3	0.22	0.00042	0.07477	0.00559
Molecular Function (MF)	GO:1990247	N6-methyladenosine-containing RNA binding	3	3	0.22	0.00042	0.00042	1
Molecular Function (MF)	GO:0016791	phosphatase activity	360	45	26.95	0.0005	0.13646	0.97648
Molecular Function (MF)	GO:0051539	4 iron, 4 sulfur cluster binding	48	11	3.59	0.00068	0.00068	0.00068
Molecular Function (MF)	GO:0016866	intramolecular transferase activity	28	8	2.1	0.00078	0.00078	0.00304
Molecular Function (MF)	GO:0016877	ligase activity, forming carbon-sulfur bonds	35	9	2.62	0.00086	0.08141	1
Molecular Function (MF)	GO:0008173	RNA methyltransferase activity	57	12	4.27	0.00089	0.03424	1
Molecular Function (MF)	GO:0005488	binding	16995	1329	1272.08	0.00101	1	0.99887
Molecular Function (MF)	GO:0008139	nuclear localization sequence binding	17	6	1.27	0.00105	0.00105	0.00105
Molecular Function (MF)	GO:0000049	tRNA binding	36	9	2.69	0.00107	0.00107	1
Molecular Function (MF)	GO:0016887	ATPase activity	417	49	31.21	0.00115	0.03124	0.07187
Molecular Function (MF)	GO:0003994	aconitate hydratase activity	4	3	0.3	0.00158	0.00158	0.00158
Molecular Function (MF)	GO:0038062	protein tyrosine kinase collagen receptor activity	4	3	0.3	0.00158	0.00158	0.00158
Molecular Function (MF)	GO:0038064	collagen receptor activity	4	3	0.3	0.00158	1	1
Molecular Function (MF)	GO:0051213	dioxygenase activity	95	16	7.11	0.00176	0.11579	0.90919
Molecular Function (MF)	GO:0070530	K63-linked polyubiquitin modification-dependent protein binding	13	5	0.97	0.00181	0.00181	0.00181
Molecular Function (MF)	GO:0003729	mRNA binding	190	26	14.22	0.00205	0.0071	1
Molecular Function (MF)	GO:0005515	protein binding	8518	694	637.58	0.00214	0.05271	0.73321
Molecular Function (MF)	GO:0005178	integrin binding	47	10	3.52	0.00215	0.00215	0.00215
Molecular Function (MF)	GO:0003684	damaged DNA binding	40	9	2.99	0.00236	0.00236	0.00526
Molecular Function (MF)	GO:0004725	protein tyrosine phosphatase activity	154	22	11.53	0.00255	0.00255	0.00255
Molecular Function (MF)	GO:0046872	metal ion binding	3668	316	274.55	0.00298	0.00298	0.00361
Molecular Function (MF)	GO:0008238	exopeptidase activity	119	18	8.91	0.00324	0.00324	0.73111
Molecular Function (MF)	GO:0016706	oxidoreductase activity, acting on paired donors, with incorporation or reduction of molecular oxygen, 2-oxoglutarate as one donor, and incorporation of one atom each of oxygen into both donors	50	10	3.74	0.00348	0.00348	0.00236
Molecular Function (MF)	GO:0016878	acid-thiol ligase activity	21	6	1.57	0.00355	0.00355	0.26695
Molecular Function (MF)	GO:0031593	polyubiquitin modification-dependent protein binding	35	8	2.62	0.00368	0.22391	0.22391
Molecular Function (MF)	GO:0018024	histone-lysine N-methyltransferase activity	51	10	3.82	0.00405	0.00405	0.00405
Molecular Function (MF)	GO:0008170	N-methyltransferase activity	94	15	7.04	0.00411	0.21488	1
Molecular Function (MF)	GO:0016779	nucleotidyltransferase activity	141	20	10.55	0.00423	0.00423	0.2857
Molecular Function (MF)	GO:0003676	nucleic acid binding	4429	374	331.51	0.00434	1	0.9873
Molecular Function (MF)	GO:0005048	signal sequence binding	36	8	2.69	0.00442	0.42009	1
Molecular Function (MF)	GO:0042054	histone methyltransferase activity	60	11	4.49	0.00453	1	1
Molecular Function (MF)	GO:0042162	telomeric DNA binding	22	6	1.65	0.00458	0.00458	0.00458
Molecular Function (MF)	GO:0016798	hydrolase activity, acting on glycosyl bonds	152	21	11.38	0.00469	0.0166	0.84107
Molecular Function (MF)	GO:0008483	transaminase activity	29	7	2.17	0.00469	0.00469	0.02989
Molecular Function (MF)	GO:0015379	potassium:chloride symporter activity	16	5	1.2	0.00507	0.00507	0.00507
Molecular Function (MF)	GO:0043130	ubiquitin binding	37	8	2.77	0.00528	0.00528	0.00528
Molecular Function (MF)	GO:0000703	oxidized pyrimidine nucleobase lesion DNA N-glycosylase activity	2	2	0.15	0.0056	0.0056	1
Molecular Function (MF)	GO:0004817	cysteine-tRNA ligase activity	2	2	0.15	0.0056	0.0056	1
Molecular Function (MF)	GO:0004828	serine-tRNA ligase activity	2	2	0.15	0.0056	0.0056	1
Molecular Function (MF)	GO:0016774	phosphotransferase activity, carboxyl group as acceptor	2	2	0.15	0.0056	0.0056	0.0056
Molecular Function (MF)	GO:0030350	iron-responsive element binding	2	2	0.15	0.0056	0.0056	1
Molecular Function (MF)	GO:0047757	chondroitin-glucuronate 5-epimerase activity	2	2	0.15	0.0056	0.0056	0.0056
Molecular Function (MF)	GO:0051538	3 iron, 4 sulfur cluster binding	2	2	0.15	0.0056	0.0056	0.0056
Molecular Function (MF)	GO:0003688	DNA replication origin binding	23	6	1.72	0.00581	0.00581	0.00581
Molecular Function (MF)	GO:0043169	cation binding	3778	321	282.78	0.00607	1	0.63968
Molecular Function (MF)	GO:0051536	iron-sulfur cluster binding	80	13	5.99	0.00623	1	0.70027
Molecular Function (MF)	GO:0051540	metal cluster binding	80	13	5.99	0.00623	1	1
Molecular Function (MF)	GO:0032182	ubiquitin-like protein binding	46	9	3.44	0.00635	1	1
Molecular Function (MF)	GO:0032553	ribonucleotide binding	3238	278	242.37	0.00645	1	0.99949
Molecular Function (MF)	GO:0016769	transferase activity, transferring nitrogenous groups	31	7	2.32	0.00693	1	1
Molecular Function (MF)	GO:0017124	SH3 domain binding	31	7	2.32	0.00693	0.00693	0.00693
Molecular Function (MF)	GO:0004634	phosphopyruvate hydratase activity	6	3	0.45	0.00705	0.00705	0.00705
Molecular Function (MF)	GO:0009378	four-way junction helicase activity	6	3	0.45	0.00705	0.00705	1
Molecular Function (MF)	GO:0017169	CDP-alcohol phosphatidyltransferase activity	6	3	0.45	0.00705	0.00705	0.00705
Molecular Function (MF)	GO:0034511	U3 snoRNA binding	6	3	0.45	0.00705	0.00705	1
Molecular Function (MF)	GO:1904047	S-adenosyl-L-methionine binding	6	3	0.45	0.00705	0.00705	1
Molecular Function (MF)	GO:0051015	actin filament binding	250	30	18.71	0.0071	0.0071	0.0071
Molecular Function (MF)	GO:0016278	lysine N-methyltransferase activity	64	11	4.79	0.00748	1	1
Molecular Function (MF)	GO:0016279	protein-lysine N-methyltransferase activity	64	11	4.79	0.00748	1	0.57386
Molecular Function (MF)	GO:0008276	protein methyltransferase activity	91	14	6.81	0.00757	0.34883	0.66575
Molecular Function (MF)	GO:0000166	nucleotide binding	3464	295	259.28	0.00764	1	0.99917
Molecular Function (MF)	GO:1901265	nucleoside phosphate binding	3464	295	259.28	0.00764	1	0.99201
Molecular Function (MF)	GO:0032555	purine ribonucleotide binding	3224	276	241.32	0.00767	1	0.99966
Molecular Function (MF)	GO:0036094	small molecule binding	3795	321	284.06	0.00775	1	0.99543
Molecular Function (MF)	GO:0035639	purine ribonucleoside triphosphate binding	3167	271	237.05	0.00841	1	0.99896
Molecular Function (MF)	GO:0043168	anion binding	3929	331	294.09	0.00851	1	0.99999
Molecular Function (MF)	GO:0008237	metallopeptidase activity	222	27	16.62	0.00865	0.00865	0.60341
Molecular Function (MF)	GO:0017076	purine nucleotide binding	3232	276	241.92	0.00865	1	0.99968
Molecular Function (MF)	GO:0042623	ATPase activity, coupled	308	35	23.05	0.00898	0.00898	1
Molecular Function (MF)	GO:0004439	phosphatidylinositol-4,5-bisphosphate 5-phosphatase activity	12	4	0.9	0.00951	0.00951	0.00951
Molecular Function (MF)	GO:0005158	insulin receptor binding	12	4	0.9	0.00951	0.00951	0.00951
Molecular Function (MF)	GO:0016884	carbon-nitrogen ligase activity, with glutamine as amido-N-donor	12	4	0.9	0.00951	0.00951	0.00951
Molecular Function (MF)	GO:0034595	phosphatidylinositol phosphate 5-phosphatase activity	12	4	0.9	0.00951	1	1
Molecular Function (MF)	GO:0097367	carbohydrate derivative binding	3406	289	254.94	0.00992	1	0.98735
Molecular Function (MF)	GO:0008135	translation factor activity, RNA binding	123	17	9.21	0.01023	0.01023	1
Molecular Function (MF)	GO:0030695	GTPase regulator activity	258	30	19.31	0.01089	0.01089	0.01678
Molecular Function (MF)	GO:0003887	DNA-directed DNA polymerase activity	26	6	1.95	0.01092	0.01092	0.01092
Molecular Function (MF)	GO:0140096	catalytic activity, acting on a protein	3172	270	237.43	0.01093	1	0.99984
Molecular Function (MF)	GO:0004222	metalloendopeptidase activity	134	18	10.03	0.01116	0.01116	0.01116
Molecular Function (MF)	GO:0016860	intramolecular oxidoreductase activity	42	8	3.14	0.01158	0.01158	1
Molecular Function (MF)	GO:0008013	beta-catenin binding	34	7	2.54	0.01166	0.01166	0.01166
Molecular Function (MF)	GO:0004536	deoxyribonuclease activity	51	9	3.82	0.01255	0.01255	0.53972
Molecular Function (MF)	GO:0016857	racemase and epimerase activity, acting on carbohydrates and derivatives	13	4	0.97	0.01293	0.19653	1
Molecular Function (MF)	GO:0016868	intramolecular transferase activity, phosphotransferases	13	4	0.97	0.01293	0.01293	1
Molecular Function (MF)	GO:0019104	DNA N-glycosylase activity	13	4	0.97	0.01293	0.19653	1
Molecular Function (MF)	GO:0030507	spectrin binding	13	4	0.97	0.01293	0.01293	0.01293
Molecular Function (MF)	GO:0048037	cofactor binding	600	60	44.91	0.0134	0.20903	0.91076
Molecular Function (MF)	GO:0060589	nucleoside-triphosphatase regulator activity	284	32	21.26	0.01353	0.01353	0.61364
Molecular Function (MF)	GO:0008234	cysteine-type peptidase activity	241	28	18.04	0.01368	1	0.9382
Molecular Function (MF)	GO:0004553	hydrolase activity, hydrolyzing O-glycosyl compounds	127	17	9.51	0.01384	0.01384	0.77674
Molecular Function (MF)	GO:0043138	3'-5' DNA helicase activity	20	5	1.5	0.01402	0.01402	1
Molecular Function (MF)	GO:0140030	modification-dependent protein binding	61	10	4.57	0.01452	0.2873	1
Molecular Function (MF)	GO:0000146	microfilament motor activity	28	6	2.1	0.01573	0.01573	0.01573
Molecular Function (MF)	GO:0008536	Ran GTPase binding	28	6	2.1	0.01573	0.01573	0.01573
Molecular Function (MF)	GO:0042393	histone binding	109	15	8.16	0.0158	0.0158	0.0158
Molecular Function (MF)	GO:0003980	UDP-glucose:glycoprotein glucosyltransferase activity	3	2	0.22	0.01596	0.01596	0.01596
Molecular Function (MF)	GO:0031419	cobalamin binding	3	2	0.22	0.01596	0.01596	1
Molecular Function (MF)	GO:0036310	annealing helicase activity	3	2	0.22	0.01596	0.01596	0.01596
Molecular Function (MF)	GO:0042169	SH2 domain binding	3	2	0.22	0.01596	0.01596	0.01596
Molecular Function (MF)	GO:0046030	inositol trisphosphate phosphatase activity	3	2	0.22	0.01596	0.01596	0.01596
Molecular Function (MF)	GO:0046404	ATP-dependent polydeoxyribonucleotide 5'-hydroxyl-kinase activity	3	2	0.22	0.01596	0.01596	0.01596
Molecular Function (MF)	GO:0051733	polydeoxyribonucleotide kinase activity	3	2	0.22	0.01596	0.01596	1
Molecular Function (MF)	GO:0051734	ATP-dependent polynucleotide kinase activity	3	2	0.22	0.01596	0.01596	1
Molecular Function (MF)	GO:0097617	annealing activity	3	2	0.22	0.01596	0.01596	1
Molecular Function (MF)	GO:0140078	class I DNA-(apurinic or apyrimidinic site) endonuclease activity	3	2	0.22	0.01596	0.01596	0.01596
Molecular Function (MF)	GO:0002161	aminoacyl-tRNA editing activity	14	4	1.05	0.01705	0.01705	0.01705
Molecular Function (MF)	GO:0042800	histone methyltransferase activity (H3-K4 specific)	14	4	1.05	0.01705	0.01705	1
Molecular Function (MF)	GO:0048038	quinone binding	14	4	1.05	0.01705	0.01705	0.01705
Molecular Function (MF)	GO:0051018	protein kinase A binding	21	5	1.57	0.01729	0.01729	0.01729
Molecular Function (MF)	GO:0051371	muscle alpha-actinin binding	21	5	1.57	0.01729	0.01729	0.01729
Molecular Function (MF)	GO:0051393	alpha-actinin binding	21	5	1.57	0.01729	0.01729	1
Molecular Function (MF)	GO:0052745	inositol phosphate phosphatase activity	21	5	1.57	0.01729	0.01729	0.63566
Molecular Function (MF)	GO:0005096	GTPase activator activity	246	28	18.41	0.01759	0.01759	0.2565
Molecular Function (MF)	GO:0015932	nucleobase-containing compound transmembrane transporter activity	54	9	4.04	0.01795	0.01795	0.63533
Molecular Function (MF)	GO:0034061	DNA polymerase activity	29	6	2.17	0.01861	0.01861	1
Molecular Function (MF)	GO:0033218	amide binding	227	26	16.99	0.02005	0.15634	0.76311
Molecular Function (MF)	GO:0015377	cation:chloride symporter activity	22	5	1.65	0.02103	1	1
Molecular Function (MF)	GO:0035591	signaling adaptor activity	38	7	2.84	0.0211	0.0211	0.0211
Molecular Function (MF)	GO:1901681	sulfur compound binding	114	15	8.53	0.02295	0.10823	0.10823
Molecular Function (MF)	GO:0008094	DNA-dependent ATPase activity	57	9	4.27	0.02488	0.02488	0.08253
Molecular Function (MF)	GO:0004177	aminopeptidase activity	48	8	3.59	0.02494	0.02494	0.02494
Molecular Function (MF)	GO:0035497	cAMP response element binding	9	3	0.67	0.02497	0.02497	0.02497
Molecular Function (MF)	GO:0004435	phosphatidylinositol phospholipase C activity	23	5	1.72	0.02526	0.02526	0.02526
Molecular Function (MF)	GO:0004629	phospholipase C activity	23	5	1.72	0.02526	0.02526	1
Molecular Function (MF)	GO:0004712	protein serine/threonine/tyrosine kinase activity	23	5	1.72	0.02526	0.02526	0.02526
Molecular Function (MF)	GO:0051020	GTPase binding	481	48	36	0.0256	0.0256	0.48578
Molecular Function (MF)	GO:0052866	phosphatidylinositol phosphate phosphatase activity	40	7	2.99	0.02739	0.34911	0.68794
Molecular Function (MF)	GO:0008252	nucleotidase activity	16	4	1.2	0.0275	0.0275	0.0275
Molecular Function (MF)	GO:0016405	CoA-ligase activity	16	4	1.2	0.0275	0.0275	0.0275
Molecular Function (MF)	GO:0016854	racemase and epimerase activity	16	4	1.2	0.0275	0.28196	1
Molecular Function (MF)	GO:1901505	carbohydrate derivative transmembrane transporter activity	49	8	3.67	0.02792	0.02792	0.78823
Molecular Function (MF)	GO:0051082	unfolded protein binding	107	14	8.01	0.02856	0.02856	0.02856
Molecular Function (MF)	GO:0004713	protein tyrosine kinase activity	170	20	12.72	0.02956	0.11543	0.54934
Molecular Function (MF)	GO:0042805	actinin binding	24	5	1.8	0.02999	0.02999	1
Molecular Function (MF)	GO:0004376	glycolipid mannosyltransferase activity	4	2	0.3	0.03034	0.03034	0.03034
Molecular Function (MF)	GO:0004826	phenylalanine-tRNA ligase activity	4	2	0.3	0.03034	0.03034	1
Molecular Function (MF)	GO:0004839	ubiquitin activating enzyme activity	4	2	0.3	0.03034	0.03034	0.03034
Molecular Function (MF)	GO:0008131	primary amine oxidase activity	4	2	0.3	0.03034	0.03034	0.03034
Molecular Function (MF)	GO:0016422	mRNA (2'-O-methyladenosine-N6-)-methyltransferase activity	4	2	0.3	0.03034	0.03034	1
Molecular Function (MF)	GO:0016807	cysteine-type carboxypeptidase activity	4	2	0.3	0.03034	0.03034	0.03034
Molecular Function (MF)	GO:0016922	nuclear receptor binding	4	2	0.3	0.03034	0.03034	0.03034
Molecular Function (MF)	GO:0043139	5'-3' DNA helicase activity	4	2	0.3	0.03034	0.03034	1
Molecular Function (MF)	GO:0051731	polynucleotide 5'-hydroxyl-kinase activity	4	2	0.3	0.03034	0.03034	1
Molecular Function (MF)	GO:0070004	cysteine-type exopeptidase activity	4	2	0.3	0.03034	0.03034	1
Molecular Function (MF)	GO:1990380	Lys48-specific deubiquitinase activity	4	2	0.3	0.03034	0.03034	0.03034
Molecular Function (MF)	GO:0016747	transferase activity, transferring acyl groups other than amino-acyl groups	258	28	19.31	0.03061	0.03061	0.96151
Molecular Function (MF)	GO:0050839	cell adhesion molecule binding	129	16	9.66	0.03158	1	0.7179
Molecular Function (MF)	GO:0016746	transferase activity, transferring acyl groups	305	32	22.83	0.03341	0.03341	0.96181
Molecular Function (MF)	GO:0035251	UDP-glucosyltransferase activity	10	3	0.75	0.03372	0.03372	1
Molecular Function (MF)	GO:0022804	active transmembrane transporter activity	420	42	31.44	0.03388	0.11558	0.52537
Molecular Function (MF)	GO:0015248	sterol transporter activity	25	5	1.87	0.03525	0.03525	0.03525
Molecular Function (MF)	GO:0015296	anion:cation symporter activity	25	5	1.87	0.03525	1	1
Molecular Function (MF)	GO:0140103	catalytic activity, acting on a glycoprotein	25	5	1.87	0.03525	0.03525	0.03525
Molecular Function (MF)	GO:0003682	chromatin binding	263	28	19.69	0.03782	0.03782	0.03782
Molecular Function (MF)	GO:0004715	non-membrane spanning protein tyrosine kinase activity	52	8	3.89	0.0383	0.0383	0.0383
Molecular Function (MF)	GO:0030674	protein binding, bridging	52	8	3.89	0.0383	0.0383	0.07726
Molecular Function (MF)	GO:0070011	peptidase activity, acting on L-amino acid peptides	817	75	61.15	0.03841	1	0.99956
Molecular Function (MF)	GO:0008374	O-acyltransferase activity	43	7	3.22	0.03903	0.03903	0.47225
Molecular Function (MF)	GO:0097159	organic cyclic compound binding	7949	629	594.99	0.04061	1	0.99993
Molecular Function (MF)	GO:0016829	lyase activity	198	22	14.82	0.04077	0.32939	0.98592
Molecular Function (MF)	GO:0030898	actin-dependent ATPase activity	26	5	1.95	0.04104	0.04104	0.04104
Molecular Function (MF)	GO:0043175	RNA polymerase core enzyme binding	26	5	1.95	0.04104	0.04104	0.54016
Molecular Function (MF)	GO:0140142	nucleocytoplasmic carrier activity	26	5	1.95	0.04104	0.04104	0.04104
Molecular Function (MF)	GO:0046527	glucosyltransferase activity	18	4	1.35	0.04106	0.04106	0.60641
Molecular Function (MF)	GO:0106019	phosphatidylinositol-4,5-bisphosphate phosphatase activity	18	4	1.35	0.04106	1	1
Molecular Function (MF)	GO:0019842	vitamin binding	123	15	9.21	0.04154	0.04154	0.90193
Molecular Function (MF)	GO:0015291	secondary active transmembrane transporter activity	266	28	19.91	0.04272	0.17578	0.79793
Molecular Function (MF)	GO:0004520	endodeoxyribonuclease activity	35	6	2.62	0.0435	0.0435	0.36641
Molecular Function (MF)	GO:0003756	protein disulfide isomerase activity	11	3	0.82	0.04384	0.04384	0.04384
Molecular Function (MF)	GO:0004065	arylsulfatase activity	11	3	0.82	0.04384	0.04384	0.04384
Molecular Function (MF)	GO:0016864	intramolecular oxidoreductase activity, transposing S-S bonds	11	3	0.82	0.04384	0.04384	1
Molecular Function (MF)	GO:0042277	peptide binding	189	21	14.15	0.04481	0.30353	0.56761
Molecular Function (MF)	GO:0005319	lipid transporter activity	125	15	9.36	0.04681	0.04681	0.81148
Molecular Function (MF)	GO:0070566	adenylyltransferase activity	27	5	2.02	0.04738	0.04738	0.04738
Molecular Function (MF)	GO:0004465	lipoprotein lipase activity	5	2	0.37	0.04808	0.04808	0.04808
Molecular Function (MF)	GO:0004774	succinate-CoA ligase activity	5	2	0.37	0.04808	0.04808	1
Molecular Function (MF)	GO:0004775	succinate-CoA ligase (ADP-forming) activity	5	2	0.37	0.04808	0.04808	0.04808
Molecular Function (MF)	GO:0005114	type II transforming growth factor beta receptor binding	5	2	0.37	0.04808	0.04808	0.04808
Molecular Function (MF)	GO:0005375	copper ion transmembrane transporter activity	5	2	0.37	0.04808	0.04808	0.04808
Molecular Function (MF)	GO:0005542	folic acid binding	5	2	0.37	0.04808	0.04808	1
Molecular Function (MF)	GO:0008410	CoA-transferase activity	5	2	0.37	0.04808	0.04808	0.04808
Molecular Function (MF)	GO:0034714	type III transforming growth factor beta receptor binding	5	2	0.37	0.04808	0.04808	0.04808
Molecular Function (MF)	GO:0070034	telomerase RNA binding	5	2	0.37	0.04808	0.04808	1
Molecular Function (MF)	GO:0099122	RNA polymerase II C-terminal domain binding	5	2	0.37	0.04808	0.04808	0.04808
Molecular Function (MF)	GO:0015293	symporter activity	158	18	11.83	0.04895	0.26278	0.6548
Molecular Function (MF)	GO:0016799	hydrolase activity, hydrolyzing N-glycosyl compounds	19	4	1.42	0.04903	0.36663	1
Molecular Function (MF)	GO:0017017	MAP kinase tyrosine/serine/threonine phosphatase activity	19	4	1.42	0.04903	0.04903	0.04903
Molecular Function (MF)	GO:0033549	MAP kinase phosphatase activity	19	4	1.42	0.04903	0.04903	1
Molecular Function (MF)	GO:0035091	phosphatidylinositol binding	169	19	12.65	0.0492	0.0492	0.07217
Molecular Function (MF)	GO:0008081	phosphoric diester hydrolase activity	126	15	9.43	0.04962	0.04962	0.55285
Molecular Function (MF)	GO:0016407	acetyltransferase activity	126	15	9.43	0.04962	0.04962	0.94058

## Sheet: Table S30
Table S30. GO enrichment of genes with convergent amino acid substitution between Channel catfish and Cave fish.
Category	GO ID	Term	Annotated	Significant	Expected	classicFisher	elimFisher	weightFisher
Biological Process (BP)	GO:0071840	cellular component organization or biogenesis	4360	342	245.28	5e-12	0.02279	1
Biological Process (BP)	GO:0006139	nucleobase-containing compound metabolic process	4594	341	258.44	4.8e-09	0.04151	1
Biological Process (BP)	GO:0090304	nucleic acid metabolic process	4041	306	227.33	5.6e-09	0.04086	1
Biological Process (BP)	GO:0016043	cellular component organization	4186	315	235.49	5.9e-09	0.01228	1
Biological Process (BP)	GO:0034641	cellular nitrogen compound metabolic process	5290	382	297.6	1e-08	0.07156	1
Biological Process (BP)	GO:0046483	heterocycle metabolic process	4715	345	265.25	1.9e-08	0.0638	1
Biological Process (BP)	GO:0006725	cellular aromatic compound metabolic process	4734	346	266.32	2e-08	0.06418	1
Biological Process (BP)	GO:0006396	RNA processing	812	85	45.68	2.3e-08	0.0332	0.61603
Biological Process (BP)	GO:0034660	ncRNA metabolic process	388	50	21.83	4e-08	0.06438	1
Biological Process (BP)	GO:0051276	chromosome organization	770	81	43.32	4e-08	0.00273	0.63437
Biological Process (BP)	GO:0044237	cellular metabolic process	9994	653	562.23	5e-08	1	1
Biological Process (BP)	GO:0048731	system development	3748	282	210.85	5.3e-08	1	1
Biological Process (BP)	GO:1901360	organic cyclic compound metabolic process	4844	350	272.51	5.7e-08	0.08642	1
Biological Process (BP)	GO:0048856	anatomical structure development	4683	340	263.45	5.9e-08	1	1
Biological Process (BP)	GO:0007275	multicellular organism development	4280	315	240.78	6.1e-08	0.08081	1
Biological Process (BP)	GO:0032502	developmental process	4869	350	273.91	1e-07	1	1
Biological Process (BP)	GO:0008152	metabolic process	11349	726	638.46	1.3e-07	1	1
Biological Process (BP)	GO:0033554	cellular response to stress	913	90	51.36	1.4e-07	1	1
Biological Process (BP)	GO:0022613	ribonucleoprotein complex biogenesis	347	45	19.52	1.6e-07	0.00065	1
Biological Process (BP)	GO:0006974	cellular response to DNA damage stimulus	479	56	26.95	1.8e-07	1	0.04249
Biological Process (BP)	GO:0034470	ncRNA processing	293	40	16.48	1.9e-07	0.03709	1
Biological Process (BP)	GO:1901575	organic substance catabolic process	1281	115	72.07	3.7e-07	0.0016	1
Biological Process (BP)	GO:0044238	primary metabolic process	10171	656	572.19	4.5e-07	1	1
Biological Process (BP)	GO:0048513	animal organ development	2660	206	149.64	7.6e-07	0.02972	1
Biological Process (BP)	GO:0071704	organic substance metabolic process	10622	678	597.56	1.2e-06	1	1
Biological Process (BP)	GO:0006996	organelle organization	2663	205	149.81	1.2e-06	0.06897	1
Biological Process (BP)	GO:0009888	tissue development	1589	132	89.39	3.3e-06	0.06654	1
Biological Process (BP)	GO:0006281	DNA repair	363	43	20.42	3.3e-06	0.00297	0.6403
Biological Process (BP)	GO:0016072	rRNA metabolic process	172	26	9.68	4e-06	0.01307	0.00017
Biological Process (BP)	GO:0042254	ribosome biogenesis	239	32	13.45	4.8e-06	0.02488	0.28773
Biological Process (BP)	GO:0006364	rRNA processing	153	24	8.61	4.9e-06	0.01974	0.43549
Biological Process (BP)	GO:0072359	circulatory system development	991	89	55.75	8.1e-06	0.05523	0.08838
Biological Process (BP)	GO:0006259	DNA metabolic process	622	62	34.99	9e-06	1	1
Biological Process (BP)	GO:0009653	anatomical structure morphogenesis	2273	173	127.87	1.9e-05	1	1
Biological Process (BP)	GO:0009056	catabolic process	1557	126	87.59	2e-05	1	1
Biological Process (BP)	GO:0044085	cellular component biogenesis	1886	147	106.1	2.7e-05	1	1
Biological Process (BP)	GO:0045454	cell redox homeostasis	70	14	3.94	2.9e-05	2.9e-05	2.9e-05
Biological Process (BP)	GO:0006325	chromatin organization	500	51	28.13	3e-05	0.06982	0.50345
Biological Process (BP)	GO:0010467	gene expression	4044	282	227.5	3.4e-05	1	1
Biological Process (BP)	GO:0006807	nitrogen compound metabolic process	9621	609	541.25	3.5e-05	1	1
Biological Process (BP)	GO:0034655	nucleobase-containing compound catabolic process	241	30	13.56	3.9e-05	0.01606	0.65874
Biological Process (BP)	GO:0016070	RNA metabolic process	3544	250	199.37	5e-05	0.11165	1
Biological Process (BP)	GO:0016570	histone modification	281	33	15.81	5.3e-05	0.05001	0.42561
Biological Process (BP)	GO:0006091	generation of precursor metabolites and energy	269	32	15.13	5.3e-05	0.05293	0.61932
Biological Process (BP)	GO:0014033	neural crest cell differentiation	144	21	8.1	5.7e-05	0.00232	0.00026
Biological Process (BP)	GO:0006950	response to stress	1783	138	100.31	6.7e-05	1	1
Biological Process (BP)	GO:0048646	anatomical structure formation involved in morphogenesis	838	74	47.14	8.1e-05	1	1
Biological Process (BP)	GO:0016569	covalent chromatin modification	288	33	16.2	8.6e-05	0.06569	0.64485
Biological Process (BP)	GO:0016071	mRNA metabolic process	561	54	31.56	8.6e-05	1	1
Biological Process (BP)	GO:0009058	biosynthetic process	4569	310	257.04	0.0001	0.08577	1
Biological Process (BP)	GO:0044270	cellular nitrogen compound catabolic process	281	32	15.81	0.00012	0.02871	1
Biological Process (BP)	GO:0042592	homeostatic process	937	80	52.71	0.00013	0.00646	1
Biological Process (BP)	GO:0043170	macromolecule metabolic process	8840	559	497.31	0.00013	1	1
Biological Process (BP)	GO:0090407	organophosphate biosynthetic process	465	46	26.16	0.00015	1	1
Biological Process (BP)	GO:0071897	DNA biosynthetic process	62	12	3.49	0.00015	0.00015	0.00072
Biological Process (BP)	GO:0048762	mesenchymal cell differentiation	166	22	9.34	0.00016	1	1
Biological Process (BP)	GO:0072594	establishment of protein localization to organelle	190	24	10.69	0.00018	0.00139	1
Biological Process (BP)	GO:1901576	organic substance biosynthetic process	4504	304	253.38	0.00018	1	1
Biological Process (BP)	GO:0046700	heterocycle catabolic process	287	32	16.15	0.00018	0.03668	1
Biological Process (BP)	GO:0044248	cellular catabolic process	1379	109	77.58	0.00018	0.10861	1
Biological Process (BP)	GO:0048739	cardiac muscle fiber development	11	5	0.62	0.00019	0.00019	0.00019
Biological Process (BP)	GO:0019725	cellular homeostasis	540	51	30.38	0.00021	0.02237	1
Biological Process (BP)	GO:0019439	aromatic compound catabolic process	303	33	17.05	0.00022	0.03895	1
Biological Process (BP)	GO:0060415	muscle tissue morphogenesis	31	8	1.74	0.00024	0.02802	0.00024
Biological Process (BP)	GO:0072358	cardiovascular system development	531	50	29.87	0.00026	1	1
Biological Process (BP)	GO:1901361	organic cyclic compound catabolic process	320	34	18	0.00029	0.04252	1
Biological Process (BP)	GO:0048644	muscle organ morphogenesis	32	8	1.8	0.00031	0.04049	1
Biological Process (BP)	GO:0006302	double-strand break repair	140	19	7.88	0.00032	0.00032	0.00032
Biological Process (BP)	GO:0001944	vasculature development	523	49	29.42	0.00034	1	0.4864
Biological Process (BP)	GO:0032989	cellular component morphogenesis	836	71	47.03	0.00035	0.06757	1
Biological Process (BP)	GO:0007517	muscle organ development	200	24	11.25	0.00038	0.04004	0.62245
Biological Process (BP)	GO:0009127	purine nucleoside monophosphate biosynthetic process	109	16	6.13	0.00039	0.02182	1
Biological Process (BP)	GO:0009168	purine ribonucleoside monophosphate biosynthetic process	109	16	6.13	0.00039	0.02182	1
Biological Process (BP)	GO:0048863	stem cell differentiation	238	27	13.39	0.00042	1	1
Biological Process (BP)	GO:0035295	tube development	771	66	43.37	0.00046	1	1
Biological Process (BP)	GO:0060485	mesenchyme development	227	26	12.77	0.00046	1	1
Biological Process (BP)	GO:0006260	DNA replication	144	19	8.1	0.00047	0.07675	0.00093
Biological Process (BP)	GO:0043414	macromolecule methylation	215	25	12.1	0.00047	1	1
Biological Process (BP)	GO:0009887	animal organ morphogenesis	831	70	46.75	0.00049	0.07658	1
Biological Process (BP)	GO:0009451	RNA modification	145	19	8.16	0.00051	1	1
Biological Process (BP)	GO:0032259	methylation	242	27	13.61	0.00055	1	0.55614
Biological Process (BP)	GO:0061448	connective tissue development	193	23	10.86	0.00055	1	0.01276
Biological Process (BP)	GO:0006013	mannose metabolic process	8	4	0.45	0.00058	0.00058	0.00058
Biological Process (BP)	GO:0044281	small molecule metabolic process	1408	108	79.21	0.00059	1	1
Biological Process (BP)	GO:0019752	carboxylic acid metabolic process	650	57	36.57	0.00061	1	1
Biological Process (BP)	GO:0048514	blood vessel morphogenesis	387	38	21.77	0.00063	1	0.00263
Biological Process (BP)	GO:0010882	regulation of cardiac muscle contraction by calcium ion signaling	4	3	0.23	0.00068	0.00068	0.00068
Biological Process (BP)	GO:0032435	negative regulation of proteasomal ubiquitin-dependent protein catabolic process	4	3	0.23	0.00068	0.00068	0.00068
Biological Process (BP)	GO:0034405	response to fluid shear stress	4	3	0.23	0.00068	0.05617	0.00316
Biological Process (BP)	GO:1901799	negative regulation of proteasomal protein catabolic process	4	3	0.23	0.00068	1	1
Biological Process (BP)	GO:1903051	negative regulation of proteolysis involved in cellular protein catabolic process	4	3	0.23	0.00068	1	1
Biological Process (BP)	GO:2000059	negative regulation of ubiquitin-dependent protein catabolic process	4	3	0.23	0.00068	1	1
Biological Process (BP)	GO:0044249	cellular biosynthetic process	4392	292	247.08	0.00069	1	1
Biological Process (BP)	GO:0006754	ATP biosynthetic process	73	12	4.11	0.00072	0.05478	0.00287
Biological Process (BP)	GO:0043436	oxoacid metabolic process	669	58	37.64	0.00073	1	1
Biological Process (BP)	GO:0016042	lipid catabolic process	173	21	9.73	0.00074	0.0328	0.09717
Biological Process (BP)	GO:0001501	skeletal system development	405	39	22.78	0.00078	1	0.67365
Biological Process (BP)	GO:0035265	organ growth	64	11	3.6	0.00081	0.00081	0.05685
Biological Process (BP)	GO:0046434	organophosphate catabolic process	128	17	7.2	0.00084	0.03701	0.37049
Biological Process (BP)	GO:0048565	digestive tract development	95	14	5.34	0.00084	0.00084	0.00084
Biological Process (BP)	GO:0009057	macromolecule catabolic process	775	65	43.6	0.00085	0.01152	0.37055
Biological Process (BP)	GO:0005975	carbohydrate metabolic process	421	40	23.68	0.00087	0.05746	0.34598
Biological Process (BP)	GO:0051216	cartilage development	189	22	10.63	0.00099	0.00099	0.62289
Biological Process (BP)	GO:0016477	cell migration	795	66	44.72	0.00101	0.00375	0.36385
Biological Process (BP)	GO:0006606	protein import into nucleus	56	10	3.15	0.00102	0.01694	0.00102
Biological Process (BP)	GO:2001020	regulation of response to DNA damage stimulus	66	11	3.71	0.00106	0.00106	0.02018
Biological Process (BP)	GO:0009126	purine nucleoside monophosphate metabolic process	190	22	10.69	0.00106	0.02983	1
Biological Process (BP)	GO:0009167	purine ribonucleoside monophosphate metabolic process	190	22	10.69	0.00106	0.02983	1
Biological Process (BP)	GO:0001525	angiogenesis	318	32	17.89	0.00108	0.00108	0.40885
Biological Process (BP)	GO:0033365	protein localization to organelle	293	30	16.48	0.00116	1	1
Biological Process (BP)	GO:0051170	import into nucleus	57	10	3.21	0.00118	0.01884	0.33185
Biological Process (BP)	GO:0048468	cell development	1453	109	81.74	0.0012	1	1
Biological Process (BP)	GO:0006913	nucleocytoplasmic transport	121	16	6.81	0.00124	1	1
Biological Process (BP)	GO:0051169	nuclear transport	121	16	6.81	0.00124	1	1
Biological Process (BP)	GO:0072350	tricarboxylic acid metabolic process	39	8	2.19	0.00126	0.05603	0.00126
Biological Process (BP)	GO:0006928	movement of cell or subcellular component	1270	97	71.45	0.00127	1	0.64346
Biological Process (BP)	GO:0014031	mesenchymal cell development	133	17	7.48	0.00129	1	0.36857
Biological Process (BP)	GO:0014032	neural crest cell development	133	17	7.48	0.00129	0.00129	1
Biological Process (BP)	GO:0048864	stem cell development	133	17	7.48	0.00129	1	0.36857
Biological Process (BP)	GO:0048568	embryonic organ development	585	51	32.91	0.00131	0.00131	1
Biological Process (BP)	GO:0031101	fin regeneration	78	12	4.39	0.00132	0.00132	0.00132
Biological Process (BP)	GO:0035966	response to topologically incorrect protein	78	12	4.39	0.00132	1	1
Biological Process (BP)	GO:0009123	nucleoside monophosphate metabolic process	231	25	13	0.00134	0.02959	1
Biological Process (BP)	GO:0048747	muscle fiber development	89	13	5.01	0.00138	0.07029	0.07029
Biological Process (BP)	GO:0055123	digestive system development	134	17	7.54	0.00141	1	1
Biological Process (BP)	GO:0080135	regulation of cellular response to stress	146	18	8.21	0.00144	1	1
Biological Process (BP)	GO:0030240	skeletal muscle thin filament assembly	16	5	0.9	0.00145	0.00145	0.00145
Biological Process (BP)	GO:0006401	RNA catabolic process	135	17	7.59	0.00153	0.02465	0.27982
Biological Process (BP)	GO:0001568	blood vessel development	448	41	25.2	0.00155	1	1
Biological Process (BP)	GO:0014706	striated muscle tissue development	221	24	12.43	0.00158	0.0421	1
Biological Process (BP)	GO:0032990	cell part morphogenesis	505	45	28.41	0.0016	0.11036	0.66203
Biological Process (BP)	GO:0000375	RNA splicing, via transesterification reactions	234	25	13.16	0.00161	1	1
Biological Process (BP)	GO:0000377	RNA splicing, via transesterification reactions with bulged adenosine as nucleophile	234	25	13.16	0.00161	1	0.49751
Biological Process (BP)	GO:0000398	mRNA splicing, via spliceosome	234	25	13.16	0.00161	0.00161	0.00351
Biological Process (BP)	GO:0008380	RNA splicing	286	29	16.09	0.00161	1	1
Biological Process (BP)	GO:0031643	positive regulation of myelination	5	3	0.28	0.00163	0.00163	0.00163
Biological Process (BP)	GO:0098900	regulation of action potential	5	3	0.28	0.00163	0.00163	0.00163
Biological Process (BP)	GO:1903363	negative regulation of cellular protein catabolic process	5	3	0.28	0.00163	1	1
Biological Process (BP)	GO:1901292	nucleoside phosphate catabolic process	80	12	4.5	0.00165	0.11083	1
Biological Process (BP)	GO:1903825	organic acid transmembrane transport	102	14	5.74	0.0017	0.05929	0.40416
Biological Process (BP)	GO:1905039	carboxylic acid transmembrane transport	102	14	5.74	0.0017	0.05929	0.0348
Biological Process (BP)	GO:0044265	cellular macromolecule catabolic process	709	59	39.89	0.00174	0.02219	1
Biological Process (BP)	GO:0009156	ribonucleoside monophosphate biosynthetic process	125	16	7.03	0.00175	0.07003	1
Biological Process (BP)	GO:0034504	protein localization to nucleus	60	10	3.38	0.00176	0.02541	1
Biological Process (BP)	GO:0009124	nucleoside monophosphate biosynthetic process	137	17	7.71	0.00179	0.06471	1
Biological Process (BP)	GO:0048870	cell motility	844	68	47.48	0.00184	1	0.47774
Biological Process (BP)	GO:0051674	localization of cell	844	68	47.48	0.00184	1	0.56032
Biological Process (BP)	GO:0009790	embryo development	1178	90	66.27	0.00187	1	1
Biological Process (BP)	GO:0006261	DNA-dependent DNA replication	103	14	5.79	0.00187	0.00187	1
Biological Process (BP)	GO:0040007	growth	425	39	23.91	0.00189	1	1
Biological Process (BP)	GO:0002098	tRNA wobble uridine modification	17	5	0.96	0.00196	0.00196	0.00196
Biological Process (BP)	GO:0030490	maturation of SSU-rRNA	42	8	2.36	0.00209	0.00209	1
Biological Process (BP)	GO:0061061	muscle structure development	387	36	21.77	0.0022	0.0976	0.33504
Biological Process (BP)	GO:0071103	DNA conformation change	189	21	10.63	0.00227	0.10558	0.43324
Biological Process (BP)	GO:0048589	developmental growth	402	37	22.62	0.00231	1	1
Biological Process (BP)	GO:1901797	negative regulation of signal transduction by p53 class mediator	11	4	0.62	0.00239	0.00239	0.00239
Biological Process (BP)	GO:0060537	muscle tissue development	228	24	12.83	0.0024	0.05615	1
Biological Process (BP)	GO:0015980	energy derivation by oxidation of organic compounds	153	18	8.61	0.00244	0.10506	1
Biological Process (BP)	GO:0055013	cardiac muscle cell development	43	8	2.42	0.00244	1	0.26747
Biological Process (BP)	GO:0007507	heart development	545	47	30.66	0.00246	0.04943	0.58262
Biological Process (BP)	GO:0002097	tRNA wobble base modification	18	5	1.01	0.00259	1	1
Biological Process (BP)	GO:0006397	mRNA processing	462	41	25.99	0.00271	1	1
Biological Process (BP)	GO:0016180	snRNA processing	26	6	1.46	0.00273	1	0.00273
Biological Process (BP)	GO:0055008	cardiac muscle tissue morphogenesis	26	6	1.46	0.00273	0.00273	1
Biological Process (BP)	GO:0032508	DNA duplex unwinding	74	11	4.16	0.00273	0.00273	0.00273
Biological Process (BP)	GO:0040011	locomotion	1071	82	60.25	0.00276	1	0.50715
Biological Process (BP)	GO:0055114	oxidation-reduction process	1088	83	61.21	0.00288	0.04388	0.28467
Biological Process (BP)	GO:0009059	macromolecule biosynthetic process	3609	239	203.03	0.00292	1	1
Biological Process (BP)	GO:0009161	ribonucleoside monophosphate metabolic process	206	22	11.59	0.00298	0.06283	1
Biological Process (BP)	GO:0019637	organophosphate metabolic process	846	67	47.59	0.00299	1	1
Biological Process (BP)	GO:0032392	DNA geometric change	75	11	4.22	0.00304	1	0.40455
Biological Process (BP)	GO:0009145	purine nucleoside triphosphate biosynthetic process	86	12	4.84	0.00308	1	1
Biological Process (BP)	GO:0009206	purine ribonucleoside triphosphate biosynthetic process	86	12	4.84	0.00308	1	1
Biological Process (BP)	GO:0046474	glycerophospholipid biosynthetic process	86	12	4.84	0.00308	0.00308	0.00503
Biological Process (BP)	GO:0045638	negative regulation of myeloid cell differentiation	6	3	0.34	0.00312	0.00312	0.02818
Biological Process (BP)	GO:0035973	aggrephagy	2	2	0.11	0.00316	0.00316	0.00316
Biological Process (BP)	GO:1900748	positive regulation of vascular endothelial growth factor signaling pathway	2	2	0.11	0.00316	0.00316	0.00316
Biological Process (BP)	GO:0048738	cardiac muscle tissue development	109	14	6.13	0.00319	1	1
Biological Process (BP)	GO:0009152	purine ribonucleotide biosynthetic process	195	21	10.97	0.00331	0.07218	1
Biological Process (BP)	GO:0009201	ribonucleoside triphosphate biosynthetic process	98	13	5.51	0.00332	1	1
Biological Process (BP)	GO:0014866	skeletal myofibril assembly	27	6	1.52	0.00334	1	0.40516
Biological Process (BP)	GO:0060996	dendritic spine development	19	5	1.07	0.00335	1	0.29283
Biological Process (BP)	GO:1901796	regulation of signal transduction by p53 class mediator	19	5	1.07	0.00335	1	1
Biological Process (BP)	GO:0016203	muscle attachment	12	4	0.68	0.00343	0.00343	0.00343
Biological Process (BP)	GO:0051205	protein insertion into membrane	12	4	0.68	0.00343	0.00343	0.04066
Biological Process (BP)	GO:0035239	tube morphogenesis	613	51	34.49	0.00345	1	1
Biological Process (BP)	GO:0006399	tRNA metabolic process	183	20	10.3	0.00346	1	1
Biological Process (BP)	GO:0072331	signal transduction by p53 class mediator	36	7	2.03	0.00348	1	1
Biological Process (BP)	GO:0048705	skeletal system morphogenesis	235	24	13.22	0.00354	0.00354	0.62307
Biological Process (BP)	GO:1904888	cranial skeletal system development	222	23	12.49	0.00356	0.00356	0.00356
Biological Process (BP)	GO:0015711	organic anion transport	343	32	19.3	0.00359	0.04159	1
Biological Process (BP)	GO:0030029	actin filament-based process	630	52	35.44	0.00372	0.01926	0.3317
Biological Process (BP)	GO:0019318	hexose metabolic process	88	12	4.95	0.00373	0.07924	0.52394
Biological Process (BP)	GO:0000956	nuclear-transcribed mRNA catabolic process	77	11	4.33	0.00375	0.08649	1
Biological Process (BP)	GO:0009166	nucleotide catabolic process	77	11	4.33	0.00375	1	1
Biological Process (BP)	GO:0006082	organic acid metabolic process	720	58	40.5	0.00385	1	1
Biological Process (BP)	GO:0017038	protein import	100	13	5.63	0.00396	0.03342	0.66501
Biological Process (BP)	GO:0002183	cytoplasmic translational initiation	28	6	1.58	0.00405	0.00405	0.00405
Biological Process (BP)	GO:0046034	ATP metabolic process	148	17	8.33	0.00406	1	1
Biological Process (BP)	GO:0009260	ribonucleotide biosynthetic process	212	22	11.93	0.00421	0.07986	1
Biological Process (BP)	GO:0006096	glycolytic process	47	8	2.64	0.00434	0.00434	1
Biological Process (BP)	GO:0006757	ATP generation from ADP	47	8	2.64	0.00434	1	1
Biological Process (BP)	GO:0042866	pyruvate biosynthetic process	47	8	2.64	0.00434	1	1
Biological Process (BP)	GO:0010639	negative regulation of organelle organization	149	17	8.38	0.00435	0.02731	1
Biological Process (BP)	GO:0032501	multicellular organismal process	5313	338	298.89	0.00445	1	1
Biological Process (BP)	GO:0015849	organic acid transport	213	22	11.98	0.00446	0.07522	1
Biological Process (BP)	GO:0046942	carboxylic acid transport	213	22	11.98	0.00446	0.07522	1
Biological Process (BP)	GO:0007015	actin filament organization	363	33	20.42	0.00466	0.03434	0.59743
Biological Process (BP)	GO:0009142	nucleoside triphosphate biosynthetic process	102	13	5.74	0.0047	1	1
Biological Process (BP)	GO:0030241	skeletal muscle myosin thick filament assembly	13	4	0.73	0.00473	0.00473	0.00473
Biological Process (BP)	GO:0034976	response to endoplasmic reticulum stress	138	16	7.76	0.00476	0.00476	0.01759
Biological Process (BP)	GO:0006101	citrate metabolic process	38	7	2.14	0.00477	0.00477	1
Biological Process (BP)	GO:0006402	mRNA catabolic process	114	14	6.41	0.0048	0.07273	1
Biological Process (BP)	GO:0000460	maturation of 5.8S rRNA	29	6	1.63	0.00487	0.00487	1
Biological Process (BP)	GO:0055006	cardiac cell development	48	8	2.7	0.00496	1	1
Biological Process (BP)	GO:0060538	skeletal muscle organ development	139	16	7.82	0.0051	0.05331	0.55309
Biological Process (BP)	GO:0046320	regulation of fatty acid oxidation	7	3	0.39	0.00524	0.00524	0.00524
Biological Process (BP)	GO:0050775	positive regulation of dendrite morphogenesis	7	3	0.39	0.00524	1	1
Biological Process (BP)	GO:0061003	positive regulation of dendritic spine morphogenesis	7	3	0.39	0.00524	0.00524	0.00524
Biological Process (BP)	GO:0000902	cell morphogenesis	731	58	41.12	0.00529	0.07108	0.65616
Biological Process (BP)	GO:0007167	enzyme linked receptor protein signaling pathway	597	49	33.59	0.0053	0.02402	0.5873
Biological Process (BP)	GO:0007409	axonogenesis	437	38	24.58	0.0053	1	0.59628
Biological Process (BP)	GO:0061564	axon development	466	40	26.22	0.00535	1	1
Biological Process (BP)	GO:0006986	response to unfolded protein	59	9	3.32	0.00543	0.00543	0.01533
Biological Process (BP)	GO:0042274	ribosomal small subunit biogenesis	59	9	3.32	0.00543	1	1
Biological Process (BP)	GO:0072329	monocarboxylic acid catabolic process	59	9	3.32	0.00543	0.03648	1
Biological Process (BP)	GO:0046390	ribose phosphate biosynthetic process	217	22	12.21	0.00555	0.09611	1
Biological Process (BP)	GO:0001510	RNA methylation	70	10	3.94	0.00559	0.00559	0.03619
Biological Process (BP)	GO:0034968	histone lysine methylation	70	10	3.94	0.00559	0.00559	1
Biological Process (BP)	GO:0097435	supramolecular fiber organization	540	45	30.38	0.00561	1	0.61251
Biological Process (BP)	GO:0034645	cellular macromolecule biosynthetic process	3558	233	200.16	0.00567	1	1
Biological Process (BP)	GO:0030036	actin cytoskeleton organization	614	50	34.54	0.00567	0.02803	0.51056
Biological Process (BP)	GO:0048812	neuron projection morphogenesis	497	42	27.96	0.00575	1	0.34208
Biological Process (BP)	GO:0048858	cell projection morphogenesis	497	42	27.96	0.00575	1	1
Biological Process (BP)	GO:0120039	plasma membrane bounded cell projection morphogenesis	497	42	27.96	0.00575	1	0.62086
Biological Process (BP)	GO:0010629	negative regulation of gene expression	750	59	42.19	0.0059	0.02215	0.16267
Biological Process (BP)	GO:0006820	anion transport	484	41	27.23	0.00606	0.04845	1
Biological Process (BP)	GO:0035701	hematopoietic stem cell migration	14	4	0.79	0.00633	0.00633	0.00633
Biological Process (BP)	GO:0060999	positive regulation of dendritic spine development	14	4	0.79	0.00633	1	1
Biological Process (BP)	GO:0006414	translational elongation	50	8	2.81	0.00639	1	0.63612
Biological Process (BP)	GO:0006418	tRNA aminoacylation for protein translation	50	8	2.81	0.00639	0.00639	0.00639
Biological Process (BP)	GO:0044242	cellular lipid catabolic process	106	13	5.96	0.00651	0.00651	1
Biological Process (BP)	GO:0006310	DNA recombination	207	21	11.65	0.00658	0.00658	0.18162
Biological Process (BP)	GO:0000184	nuclear-transcribed mRNA catabolic process, nonsense-mediated decay	22	5	1.24	0.00659	0.00659	0.02338
Biological Process (BP)	GO:0017015	regulation of transforming growth factor beta receptor signaling pathway	22	5	1.24	0.00659	0.08758	0.00659
Biological Process (BP)	GO:0046847	filopodium assembly	22	5	1.24	0.00659	0.00659	0.00659
Biological Process (BP)	GO:0055003	cardiac myofibril assembly	22	5	1.24	0.00659	0.00659	0.00659
Biological Process (BP)	GO:0072332	intrinsic apoptotic signaling pathway by p53 class mediator	22	5	1.24	0.00659	1	0.00659
Biological Process (BP)	GO:1903844	regulation of cellular response to transforming growth factor beta stimulus	22	5	1.24	0.00659	0.08758	1
Biological Process (BP)	GO:0051168	nuclear export	72	10	4.05	0.00683	0.00683	0.0189
Biological Process (BP)	GO:0046031	ADP metabolic process	51	8	2.87	0.00722	1	1
Biological Process (BP)	GO:0031290	retinal ganglion cell axon guidance	41	7	2.31	0.00734	0.00734	0.00734
Biological Process (BP)	GO:0034440	lipid oxidation	41	7	2.31	0.00734	1	1
Biological Process (BP)	GO:0042273	ribosomal large subunit biogenesis	73	10	4.11	0.00753	0.00753	0.01763
Biological Process (BP)	GO:1902904	negative regulation of supramolecular fiber organization	73	10	4.11	0.00753	0.00753	0.00753
Biological Process (BP)	GO:0001945	lymph vessel development	62	9	3.49	0.00754	1	0.17656
Biological Process (BP)	GO:0045333	cellular respiration	108	13	6.08	0.00761	0.00761	1
Biological Process (BP)	GO:0006457	protein folding	145	16	8.16	0.00763	0.00763	0.01168
Biological Process (BP)	GO:1901137	carbohydrate derivative biosynthetic process	565	46	31.79	0.00777	0.05459	1
Biological Process (BP)	GO:0032787	monocarboxylic acid metabolic process	278	26	15.64	0.00785	1	1
Biological Process (BP)	GO:0065008	regulation of biological quality	2175	148	122.36	0.00792	1	1
Biological Process (BP)	GO:0006607	NLS-bearing protein import into nucleus	8	3	0.45	0.00803	0.00803	1
Biological Process (BP)	GO:0031057	negative regulation of histone modification	8	3	0.45	0.00803	0.00803	1
Biological Process (BP)	GO:0031641	regulation of myelination	8	3	0.45	0.00803	1	1
Biological Process (BP)	GO:0033683	nucleotide-excision repair, DNA incision	8	3	0.45	0.00803	1	0.00803
Biological Process (BP)	GO:0061912	selective autophagy	8	3	0.45	0.00803	1	1
Biological Process (BP)	GO:0070584	mitochondrion morphogenesis	8	3	0.45	0.00803	0.00803	0.00803
Biological Process (BP)	GO:1900746	regulation of vascular endothelial growth factor signaling pathway	8	3	0.45	0.00803	1	0.29312
Biological Process (BP)	GO:1902253	regulation of intrinsic apoptotic signaling pathway by p53 class mediator	8	3	0.45	0.00803	0.00803	1
Biological Process (BP)	GO:1902547	regulation of cellular response to vascular endothelial growth factor stimulus	8	3	0.45	0.00803	1	1
Biological Process (BP)	GO:0034472	snRNA 3'-end processing	23	5	1.29	0.00804	0.00804	1
Biological Process (BP)	GO:0070076	histone lysine demethylation	23	5	1.29	0.00804	0.00804	0.00804
Biological Process (BP)	GO:0034404	nucleobase-containing small molecule biosynthetic process	121	14	6.81	0.0081	1	1
Biological Process (BP)	GO:0010608	posttranscriptional regulation of gene expression	211	21	11.87	0.00813	0.06952	1
Biological Process (BP)	GO:0051129	negative regulation of cellular component organization	211	21	11.87	0.00813	1	1
Biological Process (BP)	GO:0031033	myosin filament organization	15	4	0.84	0.00826	1	1
Biological Process (BP)	GO:0031034	myosin filament assembly	15	4	0.84	0.00826	1	1
Biological Process (BP)	GO:0045773	positive regulation of axon extension	15	4	0.84	0.00826	0.00826	0.00826
Biological Process (BP)	GO:0071688	striated muscle myosin thick filament assembly	15	4	0.84	0.00826	1	1
Biological Process (BP)	GO:0035967	cellular response to topologically incorrect protein	74	10	4.16	0.00828	0.00828	0.02082
Biological Process (BP)	GO:0001946	lymphangiogenesis	42	7	2.36	0.00839	0.00839	0.02071
Biological Process (BP)	GO:0043044	ATP-dependent chromatin remodeling	42	7	2.36	0.00839	0.00839	0.00839
Biological Process (BP)	GO:0044271	cellular nitrogen compound biosynthetic process	3592	233	202.07	0.00874	1	1
Biological Process (BP)	GO:0000904	cell morphogenesis involved in differentiation	554	45	31.17	0.00874	1	1
Biological Process (BP)	GO:0000733	DNA strand renaturation	3	2	0.17	0.00913	0.00913	0.00913
Biological Process (BP)	GO:0001514	selenocysteine incorporation	3	2	0.17	0.00913	0.00913	0.00913
Biological Process (BP)	GO:0006296	nucleotide-excision repair, DNA incision, 5'-to lesion	3	2	0.17	0.00913	0.00913	1
Biological Process (BP)	GO:0006370	7-methylguanosine mRNA capping	3	2	0.17	0.00913	0.00913	0.00913
Biological Process (BP)	GO:0006451	translational readthrough	3	2	0.17	0.00913	1	1
Biological Process (BP)	GO:0009450	gamma-aminobutyric acid catabolic process	3	2	0.17	0.00913	0.00913	0.00913
Biological Process (BP)	GO:0030511	positive regulation of transforming growth factor beta receptor signaling pathway	3	2	0.17	0.00913	0.00913	1
Biological Process (BP)	GO:0034498	early endosome to Golgi transport	3	2	0.17	0.00913	0.00913	0.00913
Biological Process (BP)	GO:0035351	heme transmembrane transport	3	2	0.17	0.00913	0.00913	0.00913
Biological Process (BP)	GO:0061316	canonical Wnt signaling pathway involved in heart development	3	2	0.17	0.00913	0.00913	0.05622
Biological Process (BP)	GO:0071498	cellular response to fluid shear stress	3	2	0.17	0.00913	0.00913	1
Biological Process (BP)	GO:0072344	rescue of stalled ribosome	3	2	0.17	0.00913	0.00913	0.00913
Biological Process (BP)	GO:1903846	positive regulation of cellular response to transforming growth factor beta stimulus	3	2	0.17	0.00913	1	1
Biological Process (BP)	GO:0003333	amino acid transmembrane transport	64	9	3.6	0.00927	0.00927	1
Biological Process (BP)	GO:0006417	regulation of translation	161	17	9.06	0.00933	0.09608	0.60967
Biological Process (BP)	GO:0022607	cellular component assembly	1698	118	95.52	0.00935	0.0542	1
Biological Process (BP)	GO:0019395	fatty acid oxidation	33	6	1.86	0.00938	1	1
Biological Process (BP)	GO:0032958	inositol phosphate biosynthetic process	33	6	1.86	0.00938	0.00938	0.00938
Biological Process (BP)	GO:0036303	lymph vessel morphogenesis	43	7	2.42	0.00954	1	1
Biological Process (BP)	GO:0016577	histone demethylation	24	5	1.35	0.0097	1	1
Biological Process (BP)	GO:0048869	cellular developmental process	2551	170	143.51	0.00983	1	1
Biological Process (BP)	GO:1901566	organonitrogen compound biosynthetic process	1412	100	79.43	0.00986	1	1
Biological Process (BP)	GO:0046486	glycerolipid metabolic process	256	24	14.4	0.01006	1	1
Biological Process (BP)	GO:0009135	purine nucleoside diphosphate metabolic process	54	8	3.04	0.01017	1	1
Biological Process (BP)	GO:0009179	purine ribonucleoside diphosphate metabolic process	54	8	3.04	0.01017	1	1
Biological Process (BP)	GO:0009185	ribonucleoside diphosphate metabolic process	54	8	3.04	0.01017	1	1
Biological Process (BP)	GO:0043038	amino acid activation	54	8	3.04	0.01017	1	1
Biological Process (BP)	GO:0043039	tRNA aminoacylation	54	8	3.04	0.01017	1	1
Biological Process (BP)	GO:0120035	regulation of plasma membrane bounded cell projection organization	229	22	12.88	0.01021	0.05485	1
Biological Process (BP)	GO:0046939	nucleotide phosphorylation	65	9	3.66	0.01023	1	0.66565
Biological Process (BP)	GO:0016052	carbohydrate catabolic process	88	11	4.95	0.01028	1	1
Biological Process (BP)	GO:0005996	monosaccharide metabolic process	100	12	5.63	0.01035	1	1
Biological Process (BP)	GO:0044262	cellular carbohydrate metabolic process	150	16	8.44	0.01043	0.01043	1
Biological Process (BP)	GO:0006164	purine nucleotide biosynthetic process	216	21	12.15	0.01048	1	1
Biological Process (BP)	GO:1900006	positive regulation of dendrite development	16	4	0.9	0.01052	1	1
Biological Process (BP)	GO:0007010	cytoskeleton organization	1068	78	60.08	0.01078	0.03523	0.63815
Biological Process (BP)	GO:0022402	cell cycle process	576	46	32.4	0.0108	0.0108	1
Biological Process (BP)	GO:0000724	double-strand break repair via homologous recombination	77	10	4.33	0.01088	0.01088	1
Biological Process (BP)	GO:0000725	recombinational repair	77	10	4.33	0.01088	0.01088	1
Biological Process (BP)	GO:0006412	translation	517	42	29.08	0.011	1	1
Biological Process (BP)	GO:0006650	glycerophospholipid metabolic process	217	21	12.21	0.01101	1	0.36977
Biological Process (BP)	GO:0006338	chromatin remodeling	101	12	5.68	0.01116	1	0.26658
Biological Process (BP)	GO:0031344	regulation of cell projection organization	231	22	13	0.01123	0.05899	1
Biological Process (BP)	GO:0051208	sequestering of calcium ion	55	8	3.09	0.01133	0.01133	1
Biological Process (BP)	GO:0051282	regulation of sequestering of calcium ion	55	8	3.09	0.01133	0.01133	1
Biological Process (BP)	GO:0051283	negative regulation of sequestering of calcium ion	55	8	3.09	0.01133	0.01133	0.01133
Biological Process (BP)	GO:0002040	sprouting angiogenesis	126	14	7.09	0.0114	0.0114	1
Biological Process (BP)	GO:0019693	ribose phosphate metabolic process	372	32	20.93	0.01147	0.1022	1
Biological Process (BP)	GO:0000478	endonucleolytic cleavage involved in rRNA processing	9	3	0.51	0.01155	0.01155	1
Biological Process (BP)	GO:0000479	endonucleolytic cleavage of tricistronic rRNA transcript (SSU-rRNA, 5.8S rRNA, LSU-rRNA)	9	3	0.51	0.01155	0.01155	0.01155
Biological Process (BP)	GO:0061001	regulation of dendritic spine morphogenesis	9	3	0.51	0.01155	1	1
Biological Process (BP)	GO:0098974	postsynaptic actin cytoskeleton organization	9	3	0.51	0.01155	0.01155	0.01155
Biological Process (BP)	GO:0099188	postsynaptic cytoskeleton organization	9	3	0.51	0.01155	0.01155	1
Biological Process (BP)	GO:0009199	ribonucleoside triphosphate metabolic process	178	18	10.01	0.01166	1	1
Biological Process (BP)	GO:0006518	peptide metabolic process	624	49	35.1	0.01173	1	1
Biological Process (BP)	GO:0055001	muscle cell development	205	20	11.53	0.01185	1	1
Biological Process (BP)	GO:0031929	TOR signaling	78	10	4.39	0.01186	0.01186	0.01856
Biological Process (BP)	GO:0051494	negative regulation of cytoskeleton organization	78	10	4.39	0.01186	0.01186	0.04202
Biological Process (BP)	GO:0045017	glycerolipid biosynthetic process	102	12	5.74	0.01202	1	1
Biological Process (BP)	GO:0009611	response to wounding	288	26	16.2	0.01207	1	1
Biological Process (BP)	GO:0044260	cellular macromolecule metabolic process	7431	455	418.05	0.01216	1	1
Biological Process (BP)	GO:0045214	sarcomere organization	45	7	2.53	0.0122	0.0122	0.0122
Biological Process (BP)	GO:0009150	purine ribonucleotide metabolic process	331	29	18.62	0.01235	1	1
Biological Process (BP)	GO:0000723	telomere maintenance	67	9	3.77	0.01239	0.01239	0.06557
Biological Process (BP)	GO:0032200	telomere organization	67	9	3.77	0.01239	0.01239	1
Biological Process (BP)	GO:0009205	purine ribonucleoside triphosphate metabolic process	166	17	9.34	0.01243	1	1
Biological Process (BP)	GO:0034248	regulation of cellular amide metabolic process	166	17	9.34	0.01243	1	1
Biological Process (BP)	GO:0043062	extracellular structure organization	166	17	9.34	0.01243	0.01243	0.45935
Biological Process (BP)	GO:0061053	somite development	153	16	8.61	0.01247	0.01247	0.03552
Biological Process (BP)	GO:0003416	endochondral bone growth	35	6	1.97	0.01249	0.01249	1
Biological Process (BP)	GO:0003417	growth plate cartilage development	35	6	1.97	0.01249	0.01249	1
Biological Process (BP)	GO:0051181	cofactor transport	35	6	1.97	0.01249	0.10248	1
Biological Process (BP)	GO:0006865	amino acid transport	103	12	5.79	0.01293	1	0.62109
Biological Process (BP)	GO:0006298	mismatch repair	17	4	0.96	0.01316	0.01316	0.01316
Biological Process (BP)	GO:0032959	inositol trisphosphate biosynthetic process	17	4	0.96	0.01316	0.01316	1
Biological Process (BP)	GO:1901293	nucleoside phosphate biosynthetic process	305	27	17.16	0.01357	1	1
Biological Process (BP)	GO:0043043	peptide biosynthetic process	524	42	29.48	0.01359	1	1
Biological Process (BP)	GO:0000462	maturation of SSU-rRNA from tricistronic rRNA transcript (SSU-rRNA, 5.8S rRNA, LSU-rRNA)	26	5	1.46	0.01367	0.01367	1
Biological Process (BP)	GO:0006482	protein demethylation	26	5	1.46	0.01367	1	1
Biological Process (BP)	GO:0006635	fatty acid beta-oxidation	26	5	1.46	0.01367	0.01367	0.01367
Biological Process (BP)	GO:0008088	axo-dendritic transport	26	5	1.46	0.01367	0.01367	1
Biological Process (BP)	GO:0008214	protein dealkylation	26	5	1.46	0.01367	1	1
Biological Process (BP)	GO:0015918	sterol transport	46	7	2.59	0.01371	0.01371	0.05448
Biological Process (BP)	GO:0046916	cellular transition metal ion homeostasis	46	7	2.59	0.01371	0.01371	0.01371
Biological Process (BP)	GO:0006479	protein methylation	129	14	7.26	0.01383	1	0.64131
Biological Process (BP)	GO:0008213	protein alkylation	129	14	7.26	0.01383	1	1
Biological Process (BP)	GO:0051052	regulation of DNA metabolic process	129	14	7.26	0.01383	0.01383	1
Biological Process (BP)	GO:0140053	mitochondrial gene expression	57	8	3.21	0.01394	0.01394	1
Biological Process (BP)	GO:0010970	transport along microtubule	80	10	4.5	0.01404	0.01404	0.18455
Biological Process (BP)	GO:0019751	polyol metabolic process	92	11	5.18	0.0141	1	1
Biological Process (BP)	GO:0006099	tricarboxylic acid cycle	36	6	2.03	0.0143	0.0143	1
Biological Process (BP)	GO:0098868	bone growth	36	6	2.03	0.0143	0.0143	1
Biological Process (BP)	GO:0051321	meiotic cell cycle	117	13	6.58	0.01443	0.01443	0.31963
Biological Process (BP)	GO:0051649	establishment of localization in cell	1273	90	71.62	0.0145	1	1
Biological Process (BP)	GO:0018205	peptidyl-lysine modification	223	21	12.55	0.01464	1	1
Biological Process (BP)	GO:0055076	transition metal ion homeostasis	69	9	3.88	0.01488	0.01488	1
Biological Process (BP)	GO:0048666	neuron development	771	58	43.37	0.01495	1	1
Biological Process (BP)	GO:0009259	ribonucleotide metabolic process	351	30	19.75	0.01523	1	1
Biological Process (BP)	GO:0035051	cardiocyte differentiation	81	10	4.56	0.01524	1	1
Biological Process (BP)	GO:0099111	microtubule-based transport	81	10	4.56	0.01524	0.01524	0.68434
Biological Process (BP)	GO:0072522	purine-containing compound biosynthetic process	224	21	12.6	0.01533	1	1
Biological Process (BP)	GO:0030154	cell differentiation	2418	160	136.03	0.0154	1	1
Biological Process (BP)	GO:0048701	embryonic cranial skeleton morphogenesis	170	17	9.56	0.01545	0.01545	1
Biological Process (BP)	GO:0042060	wound healing	238	22	13.39	0.01546	1	1
Biological Process (BP)	GO:0048667	cell morphogenesis involved in neuron differentiation	469	38	26.38	0.0156	1	0.6385
Biological Process (BP)	GO:0033044	regulation of chromosome organization	131	14	7.37	0.01566	0.08524	0.55356
Biological Process (BP)	GO:0006517	protein deglycosylation	10	3	0.56	0.01582	0.01582	0.01582
Biological Process (BP)	GO:0043951	negative regulation of cAMP-mediated signaling	10	3	0.56	0.01582	0.01582	0.01582
Biological Process (BP)	GO:0055117	regulation of cardiac muscle contraction	10	3	0.56	0.01582	1	1
Biological Process (BP)	GO:0008361	regulation of cell size	106	12	5.96	0.01598	1	0.57873
Biological Process (BP)	GO:0015740	C4-dicarboxylate transport	18	4	1.01	0.01618	0.01618	1
Biological Process (BP)	GO:0060998	regulation of dendritic spine development	18	4	1.01	0.01618	1	1
Biological Process (BP)	GO:0050772	positive regulation of axonogenesis	37	6	2.08	0.01627	1	0.37279
Biological Process (BP)	GO:0009144	purine nucleoside triphosphate metabolic process	171	17	9.62	0.01629	1	1
Biological Process (BP)	GO:0051128	regulation of cellular component organization	915	67	51.48	0.01636	1	1
Biological Process (BP)	GO:1903046	meiotic cell cycle process	94	11	5.29	0.01638	0.01638	1
Biological Process (BP)	GO:0043647	inositol phosphate metabolic process	59	8	3.32	0.01696	1	1
Biological Process (BP)	GO:0055007	cardiac muscle cell differentiation	59	8	3.32	0.01696	1	1
Biological Process (BP)	GO:0031589	cell-substrate adhesion	107	12	6.02	0.01711	0.01711	0.03819
Biological Process (BP)	GO:0006289	nucleotide-excision repair	48	7	2.7	0.01712	0.10648	1
Biological Process (BP)	GO:0000710	meiotic mismatch repair	4	2	0.23	0.01758	0.01758	1
Biological Process (BP)	GO:0003428	chondrocyte intercalation involved in growth plate cartilage morphogenesis	4	2	0.23	0.01758	0.01758	0.01758
Biological Process (BP)	GO:0009452	7-methylguanosine RNA capping	4	2	0.23	0.01758	1	1
Biological Process (BP)	GO:0036066	protein O-linked fucosylation	4	2	0.23	0.01758	0.01758	0.01758
Biological Process (BP)	GO:0036260	RNA capping	4	2	0.23	0.01758	1	1
Biological Process (BP)	GO:0043518	negative regulation of DNA damage response, signal transduction by p53 class mediator	4	2	0.23	0.01758	0.01758	1
Biological Process (BP)	GO:0048490	anterograde synaptic vesicle transport	4	2	0.23	0.01758	0.01758	0.15934
Biological Process (BP)	GO:0051290	protein heterotetramerization	4	2	0.23	0.01758	0.01758	0.01758
Biological Process (BP)	GO:0051291	protein heterooligomerization	4	2	0.23	0.01758	0.01758	1
Biological Process (BP)	GO:0090646	mitochondrial tRNA processing	4	2	0.23	0.01758	0.01758	0.15934
Biological Process (BP)	GO:0099514	synaptic vesicle cytoskeletal transport	4	2	0.23	0.01758	0.01758	1
Biological Process (BP)	GO:0099517	synaptic vesicle transport along microtubule	4	2	0.23	0.01758	0.01758	1
Biological Process (BP)	GO:0006400	tRNA modification	83	10	4.67	0.01786	1	1
Biological Process (BP)	GO:0018022	peptidyl-lysine methylation	83	10	4.67	0.01786	1	1
Biological Process (BP)	GO:0046907	intracellular transport	1110	79	62.45	0.01831	1	1
Biological Process (BP)	GO:0090305	nucleic acid phosphodiester bond hydrolysis	228	21	12.83	0.01834	0.05032	0.3967
Biological Process (BP)	GO:0030198	extracellular matrix organization	160	16	9	0.01842	0.01842	0.38369
Biological Process (BP)	GO:0016073	snRNA metabolic process	38	6	2.14	0.01843	1	1
Biological Process (BP)	GO:0003170	heart valve development	28	5	1.58	0.01863	0.01863	0.08764
Biological Process (BP)	GO:0038061	NIK/NF-kappaB signaling	28	5	1.58	0.01863	0.01863	0.01863
Biological Process (BP)	GO:0051568	histone H3-K4 methylation	28	5	1.58	0.01863	0.01863	0.01863
Biological Process (BP)	GO:0046173	polyol biosynthetic process	60	8	3.38	0.01864	1	1
Biological Process (BP)	GO:0098656	anion transmembrane transport	257	23	14.46	0.01914	1	1
Biological Process (BP)	GO:0031123	RNA 3'-end processing	72	9	4.05	0.01926	1	1
Biological Process (BP)	GO:0001732	formation of cytoplasmic translation initiation complex	19	4	1.07	0.0196	0.0196	1
Biological Process (BP)	GO:0006378	mRNA polyadenylation	19	4	1.07	0.0196	0.0196	0.0196
Biological Process (BP)	GO:0030307	positive regulation of cell growth	19	4	1.07	0.0196	1	1
Biological Process (BP)	GO:0032957	inositol trisphosphate metabolic process	19	4	1.07	0.0196	0.0196	1
Biological Process (BP)	GO:0048639	positive regulation of developmental growth	19	4	1.07	0.0196	1	1
Biological Process (BP)	GO:0097190	apoptotic signaling pathway	135	14	7.59	0.01988	0.10111	0.2346
Biological Process (BP)	GO:0060215	primitive hemopoiesis	61	8	3.43	0.02043	0.02043	0.02043
Biological Process (BP)	GO:0060349	bone morphogenesis	61	8	3.43	0.02043	0.02043	0.37254
Biological Process (BP)	GO:0006835	dicarboxylic acid transport	39	6	2.19	0.02078	0.02078	1
Biological Process (BP)	GO:0031646	positive regulation of neurological system process	11	3	0.62	0.02085	1	1
Biological Process (BP)	GO:0033169	histone H3-K9 demethylation	11	3	0.62	0.02085	0.02085	1
Biological Process (BP)	GO:0042177	negative regulation of protein catabolic process	11	3	0.62	0.02085	1	1
Biological Process (BP)	GO:0048859	formation of anatomical boundary	11	3	0.62	0.02085	0.02085	0.02085
Biological Process (BP)	GO:0001667	ameboidal-type cell migration	245	22	13.78	0.02086	0.02086	1
Biological Process (BP)	GO:0030903	notochord development	73	9	4.11	0.02091	0.02091	0.02091
Biological Process (BP)	GO:0050793	regulation of developmental process	911	66	51.25	0.02097	1	1
Biological Process (BP)	GO:0006891	intra-Golgi vesicle-mediated transport	29	5	1.63	0.02149	0.02149	0.02149
Biological Process (BP)	GO:0036297	interstrand cross-link repair	29	5	1.63	0.02149	0.02149	0.02149
Biological Process (BP)	GO:0046835	carbohydrate phosphorylation	29	5	1.63	0.02149	0.02149	0.02149
Biological Process (BP)	GO:0060429	epithelium development	898	65	50.52	0.02221	0.02221	1
Biological Process (BP)	GO:0008654	phospholipid biosynthetic process	111	12	6.24	0.02223	1	1
Biological Process (BP)	GO:0006090	pyruvate metabolic process	62	8	3.49	0.02234	1	1
Biological Process (BP)	GO:0016571	histone methylation	86	10	4.84	0.02238	1	1
Biological Process (BP)	GO:0016999	antibiotic metabolic process	86	10	4.84	0.02238	1	1
Biological Process (BP)	GO:0022618	ribonucleoprotein complex assembly	164	16	9.23	0.02269	0.02269	1
Biological Process (BP)	GO:0006661	phosphatidylinositol biosynthetic process	51	7	2.87	0.0233	0.0233	1
Biological Process (BP)	GO:0099518	vesicle cytoskeletal trafficking	51	7	2.87	0.0233	0.0233	0.12233
Biological Process (BP)	GO:0010770	positive regulation of cell morphogenesis involved in differentiation	40	6	2.25	0.02332	1	0.52797
Biological Process (BP)	GO:0032543	mitochondrial translation	40	6	2.25	0.02332	0.02332	0.04941
Biological Process (BP)	GO:0060351	cartilage development involved in endochondral bone morphogenesis	40	6	2.25	0.02332	0.02332	1
Biological Process (BP)	GO:0070988	demethylation	40	6	2.25	0.02332	1	1
Biological Process (BP)	GO:0006303	double-strand break repair via nonhomologous end joining	20	4	1.13	0.02344	0.02344	1
Biological Process (BP)	GO:0031644	regulation of neurological system process	20	4	1.13	0.02344	1	1
Biological Process (BP)	GO:0033619	membrane protein proteolysis	20	4	1.13	0.02344	0.02344	0.02344
Biological Process (BP)	GO:0009141	nucleoside triphosphate metabolic process	192	18	10.8	0.02351	1	1
Biological Process (BP)	GO:0002244	hematopoietic progenitor cell differentiation	125	13	7.03	0.02374	0.02374	0.02084
Biological Process (BP)	GO:0007519	skeletal muscle tissue development	125	13	7.03	0.02374	0.02374	0.0441
Biological Process (BP)	GO:0051962	positive regulation of nervous system development	125	13	7.03	0.02374	1	1
Biological Process (BP)	GO:0034654	nucleobase-containing compound biosynthetic process	2955	190	166.24	0.02429	1	1
Biological Process (BP)	GO:0048704	embryonic skeletal system morphogenesis	179	17	10.07	0.02432	0.02432	0.50631
Biological Process (BP)	GO:0006165	nucleoside diphosphate phosphorylation	63	8	3.54	0.02437	1	1
Biological Process (BP)	GO:0048017	inositol lipid-mediated signaling	75	9	4.22	0.02451	0.02451	0.0392
Biological Process (BP)	GO:0006879	cellular iron ion homeostasis	30	5	1.69	0.02463	0.02463	1
Biological Process (BP)	GO:0001755	neural crest cell migration	100	11	5.63	0.02485	0.02485	1
Biological Process (BP)	GO:0007626	locomotory behavior	100	11	5.63	0.02485	0.02485	0.02485
Biological Process (BP)	GO:0043604	amide biosynthetic process	607	46	34.15	0.02491	1	1
Biological Process (BP)	GO:0042692	muscle cell differentiation	250	22	14.06	0.02554	1	1
Biological Process (BP)	GO:0051094	positive regulation of developmental process	250	22	14.06	0.02554	1	1
Biological Process (BP)	GO:1901135	carbohydrate derivative metabolic process	905	65	50.91	0.02563	0.10244	1
Biological Process (BP)	GO:0031017	exocrine pancreas development	52	7	2.93	0.02566	0.02566	0.02566
Biological Process (BP)	GO:0035272	exocrine system development	52	7	2.93	0.02566	0.02566	1
Biological Process (BP)	GO:1901880	negative regulation of protein depolymerization	52	7	2.93	0.02566	0.02566	0.02566
Biological Process (BP)	GO:0006475	internal protein amino acid acetylation	88	10	4.95	0.02583	0.02583	0.43835
Biological Process (BP)	GO:0018393	internal peptidyl-lysine acetylation	88	10	4.95	0.02583	0.02583	0.60262
Biological Process (BP)	GO:0018394	peptidyl-lysine acetylation	88	10	4.95	0.02583	0.02583	0.04042
Biological Process (BP)	GO:0006282	regulation of DNA repair	41	6	2.31	0.02606	0.02606	1
Biological Process (BP)	GO:0043542	endothelial cell migration	41	6	2.31	0.02606	0.02606	0.37001
Biological Process (BP)	GO:0006629	lipid metabolic process	859	62	48.32	0.02637	1	1
Biological Process (BP)	GO:0010948	negative regulation of cell cycle process	64	8	3.6	0.02652	0.02652	1
Biological Process (BP)	GO:0022900	electron transport chain	127	13	7.14	0.02664	0.02664	0.19862
Biological Process (BP)	GO:0051235	maintenance of location	127	13	7.14	0.02664	0.02664	1
Biological Process (BP)	GO:0006020	inositol metabolic process	12	3	0.68	0.02666	0.02666	0.02666
Biological Process (BP)	GO:0016556	mRNA modification	12	3	0.68	0.02666	0.02666	0.02666
Biological Process (BP)	GO:0048679	regulation of axon regeneration	12	3	0.68	0.02666	0.02666	0.02666
Biological Process (BP)	GO:0070570	regulation of neuron projection regeneration	12	3	0.68	0.02666	0.02666	1
Biological Process (BP)	GO:0070831	basement membrane assembly	12	3	0.68	0.02666	0.02666	0.02666
Biological Process (BP)	GO:0099175	regulation of postsynapse organization	12	3	0.68	0.02666	1	1
Biological Process (BP)	GO:0048638	regulation of developmental growth	114	12	6.41	0.02675	1	1
Biological Process (BP)	GO:0043631	RNA polyadenylation	21	4	1.18	0.0277	0.0277	1
Biological Process (BP)	GO:0046503	glycerolipid catabolic process	21	4	1.18	0.0277	0.0277	0.0277
Biological Process (BP)	GO:0060319	primitive erythrocyte differentiation	21	4	1.18	0.0277	0.0277	1
Biological Process (BP)	GO:0061462	protein localization to lysosome	21	4	1.18	0.0277	0.0277	0.07698
Biological Process (BP)	GO:0040008	regulation of growth	141	14	7.93	0.02773	1	1
Biological Process (BP)	GO:0010631	epithelial cell migration	53	7	2.98	0.02818	0.02818	0.08489
Biological Process (BP)	GO:0051209	release of sequestered calcium ion into cytosol	53	7	2.98	0.02818	0.02818	1
Biological Process (BP)	GO:0000972	transcription-dependent tethering of RNA polymerase II gene DNA at nuclear periphery	5	2	0.28	0.02822	0.02822	0.02822
Biological Process (BP)	GO:0001731	formation of translation preinitiation complex	5	2	0.28	0.02822	0.02822	1
Biological Process (BP)	GO:0003188	heart valve formation	5	2	0.28	0.02822	0.02822	1
Biological Process (BP)	GO:0003190	atrioventricular valve formation	5	2	0.28	0.02822	0.02822	0.02822
Biological Process (BP)	GO:0003209	cardiac atrium morphogenesis	5	2	0.28	0.02822	0.02822	0.02822
Biological Process (BP)	GO:0006297	nucleotide-excision repair, DNA gap filling	5	2	0.28	0.02822	0.02822	0.02822
Biological Process (BP)	GO:0009448	gamma-aminobutyric acid metabolic process	5	2	0.28	0.02822	1	1
Biological Process (BP)	GO:0014005	microglia development	5	2	0.28	0.02822	0.02822	0.02822
Biological Process (BP)	GO:0015910	peroxisomal long-chain fatty acid import	5	2	0.28	0.02822	0.02822	0.02822
Biological Process (BP)	GO:0021543	pallium development	5	2	0.28	0.02822	0.02822	1
Biological Process (BP)	GO:0021987	cerebral cortex development	5	2	0.28	0.02822	0.02822	0.15935
Biological Process (BP)	GO:0031998	regulation of fatty acid beta-oxidation	5	2	0.28	0.02822	0.02822	1
Biological Process (BP)	GO:0032371	regulation of sterol transport	5	2	0.28	0.02822	0.02822	1
Biological Process (BP)	GO:0032374	regulation of cholesterol transport	5	2	0.28	0.02822	0.02822	1
Biological Process (BP)	GO:0038171	cannabinoid signaling pathway	5	2	0.28	0.02822	0.02822	0.02822
Biological Process (BP)	GO:0060856	establishment of blood-brain barrier	5	2	0.28	0.02822	0.02822	0.02822
Biological Process (BP)	GO:0071156	regulation of cell cycle arrest	5	2	0.28	0.02822	0.02822	1
Biological Process (BP)	GO:0071157	negative regulation of cell cycle arrest	5	2	0.28	0.02822	0.02822	0.02822
Biological Process (BP)	GO:0089700	protein kinase D signaling	5	2	0.28	0.02822	0.02822	0.02822
Biological Process (BP)	GO:0090527	actin filament reorganization	5	2	0.28	0.02822	0.02822	0.02822
Biological Process (BP)	GO:0001558	regulation of cell growth	102	11	5.74	0.02828	1	1
Biological Process (BP)	GO:0006473	protein acetylation	102	11	5.74	0.02828	0.02828	1
Biological Process (BP)	GO:0120036	plasma membrane bounded cell projection organization	942	67	52.99	0.02846	1	1
Biological Process (BP)	GO:0006520	cellular amino acid metabolic process	282	24	15.86	0.0289	1	1
Biological Process (BP)	GO:2000026	regulation of multicellular organismal development	722	53	40.62	0.02895	1	1
Biological Process (BP)	GO:0070588	calcium ion transmembrane transport	211	19	11.87	0.02941	0.02941	0.25263
Biological Process (BP)	GO:1901565	organonitrogen compound catabolic process	849	61	47.76	0.02969	0.10403	1
Biological Process (BP)	GO:0030705	cytoskeleton-dependent intracellular transport	129	13	7.26	0.0298	0.0298	1
Biological Process (BP)	GO:0006163	purine nucleotide metabolic process	357	29	20.08	0.03056	1	1
Biological Process (BP)	GO:0043009	chordate embryonic development	523	40	29.42	0.03056	0.03056	0.38685
Biological Process (BP)	GO:0071702	organic substance transport	1577	106	88.72	0.03072	1	1
Biological Process (BP)	GO:0048193	Golgi vesicle transport	198	18	11.14	0.03075	0.08309	0.5668
Biological Process (BP)	GO:0001570	vasculogenesis	54	7	3.04	0.03086	0.03086	1
Biological Process (BP)	GO:0006405	RNA export from nucleus	54	7	3.04	0.03086	0.03086	1
Biological Process (BP)	GO:0048840	otolith development	54	7	3.04	0.03086	0.03086	0.03086
Biological Process (BP)	GO:0044255	cellular lipid metabolic process	648	48	36.45	0.03169	1	1
Biological Process (BP)	GO:0043534	blood vessel endothelial cell migration	32	5	1.8	0.03175	0.03175	0.37014
Biological Process (BP)	GO:0030239	myofibril assembly	104	11	5.85	0.03203	1	1
Biological Process (BP)	GO:0010564	regulation of cell cycle process	185	17	10.41	0.03208	0.03208	1
Biological Process (BP)	GO:0072665	protein localization to vacuole	43	6	2.42	0.03216	0.03216	1
Biological Process (BP)	GO:0007411	axon guidance	285	24	16.03	0.03217	1	0.48714
Biological Process (BP)	GO:0009792	embryo development ending in birth or egg hatching	525	40	29.53	0.03218	0.03218	0.39548
Biological Process (BP)	GO:0003171	atrioventricular valve development	22	4	1.24	0.03239	0.03239	1
Biological Process (BP)	GO:0039022	pronephric duct development	22	4	1.24	0.03239	0.03239	0.03239
Biological Process (BP)	GO:0047496	vesicle transport along microtubule	22	4	1.24	0.03239	0.03239	1
Biological Process (BP)	GO:0048729	tissue morphogenesis	618	46	34.77	0.0325	1	1
Biological Process (BP)	GO:0060218	hematopoietic stem cell differentiation	79	9	4.44	0.03299	0.03299	0.43849
Biological Process (BP)	GO:0016049	cell growth	158	15	8.89	0.03304	1	1
Biological Process (BP)	GO:0006085	acetyl-CoA biosynthetic process	13	3	0.73	0.03324	0.03324	0.03324
Biological Process (BP)	GO:0019369	arachidonic acid metabolic process	13	3	0.73	0.03324	0.03324	0.03324
Biological Process (BP)	GO:0034427	nuclear-transcribed mRNA catabolic process, exonucleolytic, 3'-5'	13	3	0.73	0.03324	0.03324	0.03324
Biological Process (BP)	GO:0035907	dorsal aorta development	13	3	0.73	0.03324	0.03324	0.03324
Biological Process (BP)	GO:0036092	phosphatidylinositol-3-phosphate biosynthetic process	13	3	0.73	0.03324	0.03324	1
Biological Process (BP)	GO:0042771	intrinsic apoptotic signaling pathway in response to DNA damage by p53 class mediator	13	3	0.73	0.03324	0.03324	1
Biological Process (BP)	GO:0051567	histone H3-K9 methylation	13	3	0.73	0.03324	0.03324	0.1053
Biological Process (BP)	GO:0061647	histone H3-K9 modification	13	3	0.73	0.03324	0.03324	1
Biological Process (BP)	GO:0071698	olfactory placode development	13	3	0.73	0.03324	0.03324	0.03324
Biological Process (BP)	GO:0071826	ribonucleoprotein complex subunit organization	172	16	9.68	0.0334	0.0334	1
Biological Process (BP)	GO:0043242	negative regulation of protein complex disassembly	55	7	3.09	0.03371	0.03371	0.47015
Biological Process (BP)	GO:0051304	chromosome separation	55	7	3.09	0.03371	0.03371	0.52793
Biological Process (BP)	GO:0010976	positive regulation of neuron projection development	67	8	3.77	0.03378	1	0.57563
Biological Process (BP)	GO:0030097	hemopoiesis	481	37	27.06	0.03381	0.08751	0.66723
Biological Process (BP)	GO:0050801	ion homeostasis	481	37	27.06	0.03381	0.03381	1
Biological Process (BP)	GO:0098771	inorganic ion homeostasis	466	36	26.22	0.03403	0.03403	1
Biological Process (BP)	GO:1901342	regulation of vasculature development	105	11	5.91	0.03403	0.03403	0.20446
Biological Process (BP)	GO:0031175	neuron projection development	620	46	34.88	0.03406	1	1
Biological Process (BP)	GO:0002520	immune system development	497	38	27.96	0.03445	0.08775	1
Biological Process (BP)	GO:0032535	regulation of cellular component size	258	22	14.51	0.03463	1	0.62048
Biological Process (BP)	GO:0009165	nucleotide biosynthetic process	302	25	16.99	0.03491	1	1
Biological Process (BP)	GO:0009062	fatty acid catabolic process	44	6	2.48	0.03553	0.03553	1
Biological Process (BP)	GO:0030968	endoplasmic reticulum unfolded protein response	44	6	2.48	0.03553	0.03553	1
Biological Process (BP)	GO:0043933	protein-containing complex subunit organization	1050	73	59.07	0.03557	0.07932	1
Biological Process (BP)	GO:0018130	heterocycle biosynthetic process	3040	193	171.02	0.03565	1	1
Biological Process (BP)	GO:0003422	growth plate cartilage morphogenesis	33	5	1.86	0.03575	0.03575	0.22119
Biological Process (BP)	GO:0033047	regulation of mitotic sister chromatid segregation	33	5	1.86	0.03575	0.03575	1
Biological Process (BP)	GO:0048546	digestive tract morphogenesis	33	5	1.86	0.03575	0.03575	1
Biological Process (BP)	GO:0060840	artery development	33	5	1.86	0.03575	0.03575	0.31064
Biological Process (BP)	GO:0009132	nucleoside diphosphate metabolic process	68	8	3.83	0.03648	1	1
Biological Process (BP)	GO:0022904	respiratory electron transport chain	68	8	3.83	0.03648	0.03648	1
Biological Process (BP)	GO:0034620	cellular response to unfolded protein	56	7	3.15	0.03673	0.03673	1
Biological Process (BP)	GO:0007169	transmembrane receptor protein tyrosine kinase signaling pathway	378	30	21.27	0.0368	0.07888	0.38574
Biological Process (BP)	GO:0097485	neuron projection guidance	289	24	16.26	0.03696	1	1
Biological Process (BP)	GO:0048519	negative regulation of biological process	2404	155	135.24	0.03714	1	1
Biological Process (BP)	GO:0007050	cell cycle arrest	23	4	1.29	0.03751	0.03751	0.26837
Biological Process (BP)	GO:0021602	cranial nerve morphogenesis	23	4	1.29	0.03751	0.03751	1
Biological Process (BP)	GO:0031647	regulation of protein stability	23	4	1.29	0.03751	0.03751	0.03751
Biological Process (BP)	GO:0045927	positive regulation of growth	23	4	1.29	0.03751	1	1
Biological Process (BP)	GO:0072176	nephric duct development	23	4	1.29	0.03751	0.03751	1
Biological Process (BP)	GO:0051641	cellular localization	1591	106	89.5	0.03768	1	1
Biological Process (BP)	GO:0055065	metal ion homeostasis	409	32	23.01	0.03771	0.03771	1
Biological Process (BP)	GO:0006605	protein targeting	161	15	9.06	0.03809	0.03809	0.52021
Biological Process (BP)	GO:0010927	cellular component assembly involved in morphogenesis	107	11	6.02	0.0383	1	1
Biological Process (BP)	GO:0030163	protein catabolic process	594	44	33.42	0.03835	0.09311	0.40699
Biological Process (BP)	GO:0060041	retina development in camera-type eye	232	20	13.05	0.03856	0.03856	0.07547
Biological Process (BP)	GO:0060350	endochondral bone morphogenesis	45	6	2.53	0.03911	0.03911	1
Biological Process (BP)	GO:0007399	nervous system development	1726	114	97.1	0.03933	1	1
Biological Process (BP)	GO:0043543	protein acylation	148	14	8.33	0.03954	0.03954	1
Biological Process (BP)	GO:0055002	striated muscle cell development	190	17	10.69	0.03984	1	1
Biological Process (BP)	GO:0060402	calcium ion transport into cytosol	57	7	3.21	0.03992	0.03992	1
Biological Process (BP)	GO:0097553	calcium ion transmembrane import into cytosol	57	7	3.21	0.03992	0.03992	1
Biological Process (BP)	GO:0031056	regulation of histone modification	34	5	1.91	0.04004	1	1
Biological Process (BP)	GO:0055075	potassium ion homeostasis	34	5	1.91	0.04004	0.04004	0.04004
Biological Process (BP)	GO:0060348	bone development	82	9	4.61	0.04054	0.04054	1
Biological Process (BP)	GO:0009154	purine ribonucleotide catabolic process	14	3	0.79	0.04058	0.04058	0.04058
Biological Process (BP)	GO:0009261	ribonucleotide catabolic process	14	3	0.79	0.04058	0.04058	1
Biological Process (BP)	GO:0021603	cranial nerve formation	14	3	0.79	0.04058	0.04058	0.04058
Biological Process (BP)	GO:0031529	ruffle organization	14	3	0.79	0.04058	0.04058	1
Biological Process (BP)	GO:0042135	neurotransmitter catabolic process	14	3	0.79	0.04058	1	1
Biological Process (BP)	GO:0043949	regulation of cAMP-mediated signaling	14	3	0.79	0.04058	0.04058	1
Biological Process (BP)	GO:0060997	dendritic spine morphogenesis	14	3	0.79	0.04058	1	1
Biological Process (BP)	GO:0097178	ruffle assembly	14	3	0.79	0.04058	0.04058	0.04058
Biological Process (BP)	GO:0106074	aminoacyl-tRNA metabolism involved in translational fidelity	14	3	0.79	0.04058	0.04058	0.04058
Biological Process (BP)	GO:0000183	chromatin silencing at rDNA	6	2	0.34	0.04077	0.04077	0.20662
Biological Process (BP)	GO:0000963	mitochondrial RNA processing	6	2	0.34	0.04077	0.04077	1
Biological Process (BP)	GO:0006531	aspartate metabolic process	6	2	0.34	0.04077	0.04077	0.04077
Biological Process (BP)	GO:0007016	cytoskeletal anchoring at plasma membrane	6	2	0.34	0.04077	0.04077	0.04077
Biological Process (BP)	GO:0014004	microglia differentiation	6	2	0.34	0.04077	0.04077	1
Biological Process (BP)	GO:0014034	neural crest cell fate commitment	6	2	0.34	0.04077	0.04077	1
Biological Process (BP)	GO:0014036	neural crest cell fate specification	6	2	0.34	0.04077	0.04077	0.04077
Biological Process (BP)	GO:0021553	olfactory nerve development	6	2	0.34	0.04077	0.04077	1
Biological Process (BP)	GO:0021627	olfactory nerve morphogenesis	6	2	0.34	0.04077	0.04077	1
Biological Process (BP)	GO:0021628	olfactory nerve formation	6	2	0.34	0.04077	0.04077	1
Biological Process (BP)	GO:0032237	activation of store-operated calcium channel activity	6	2	0.34	0.04077	0.04077	0.04077
Biological Process (BP)	GO:0032978	protein insertion into membrane from inner side	6	2	0.34	0.04077	0.04077	1
Biological Process (BP)	GO:0032979	protein insertion into mitochondrial inner membrane from matrix side	6	2	0.34	0.04077	0.04077	0.04077
Biological Process (BP)	GO:0045048	protein insertion into ER membrane	6	2	0.34	0.04077	0.04077	1
Biological Process (BP)	GO:0045162	clustering of voltage-gated sodium channels	6	2	0.34	0.04077	0.04077	0.04077
Biological Process (BP)	GO:0048866	stem cell fate specification	6	2	0.34	0.04077	0.04077	1
Biological Process (BP)	GO:0051204	protein insertion into mitochondrial membrane	6	2	0.34	0.04077	0.04077	1
Biological Process (BP)	GO:0080009	mRNA methylation	6	2	0.34	0.04077	0.04077	1
Biological Process (BP)	GO:1901339	regulation of store-operated calcium channel activity	6	2	0.34	0.04077	0.04077	1
Biological Process (BP)	GO:1901341	positive regulation of store-operated calcium channel activity	6	2	0.34	0.04077	0.04077	1
Biological Process (BP)	GO:0030030	cell projection organization	962	67	54.12	0.04134	1	1
Biological Process (BP)	GO:0048732	gland development	263	22	14.8	0.04143	0.04143	1
Biological Process (BP)	GO:0048534	hematopoietic or lymphoid organ development	489	37	27.51	0.0416	0.10346	1
Biological Process (BP)	GO:0048015	phosphatidylinositol-mediated signaling	70	8	3.94	0.04228	0.04228	0.40526
Biological Process (BP)	GO:0055080	cation homeostasis	459	35	25.82	0.04238	0.04238	1
Biological Process (BP)	GO:0051179	localization	4663	287	262.33	0.0425	1	1
Biological Process (BP)	GO:0009968	negative regulation of signal transduction	383	30	21.55	0.04256	1	1
Biological Process (BP)	GO:0007178	transmembrane receptor protein serine/threonine kinase signaling pathway	206	18	11.59	0.04284	0.10827	1
Biological Process (BP)	GO:0000469	cleavage involved in rRNA processing	24	4	1.35	0.04308	0.04308	1
Biological Process (BP)	GO:0003231	cardiac ventricle development	24	4	1.35	0.04308	0.04308	0.0574
Biological Process (BP)	GO:0014003	oligodendrocyte development	24	4	1.35	0.04308	0.04308	0.04308
Biological Process (BP)	GO:0055083	monovalent inorganic anion homeostasis	24	4	1.35	0.04308	0.04308	0.04308
Biological Process (BP)	GO:0090132	epithelium migration	58	7	3.26	0.04329	0.04329	0.55445
Biological Process (BP)	GO:0120032	regulation of plasma membrane bounded cell projection assembly	58	7	3.26	0.04329	0.04329	1
Biological Process (BP)	GO:0030099	myeloid cell differentiation	192	17	10.8	0.04329	1	1
Biological Process (BP)	GO:1901990	regulation of mitotic cell cycle phase transition	83	9	4.67	0.0433	0.0433	1
Biological Process (BP)	GO:1901987	regulation of cell cycle phase transition	96	10	5.4	0.04342	0.04342	1
Biological Process (BP)	GO:0051239	regulation of multicellular organismal process	997	69	56.09	0.04345	1	1
Biological Process (BP)	GO:0006753	nucleoside phosphate metabolic process	491	37	27.62	0.04374	1	1
Biological Process (BP)	GO:0048878	chemical homeostasis	600	44	33.75	0.04398	0.04398	1
Biological Process (BP)	GO:0008630	intrinsic apoptotic signaling pathway in response to DNA damage	35	5	1.97	0.04463	0.04463	1
Biological Process (BP)	GO:0030203	glycosaminoglycan metabolic process	35	5	1.97	0.04463	0.04463	0.43891
Biological Process (BP)	GO:0050773	regulation of dendrite development	35	5	1.97	0.04463	1	0.68509
Biological Process (BP)	GO:0050807	regulation of synapse organization	35	5	1.97	0.04463	1	1
Biological Process (BP)	GO:1903034	regulation of response to wounding	35	5	1.97	0.04463	0.04463	1
Biological Process (BP)	GO:0048562	embryonic organ morphogenesis	400	31	22.5	0.04481	0.04481	1
Biological Process (BP)	GO:0080134	regulation of response to stress	280	23	15.75	0.04482	1	1
Biological Process (BP)	GO:0048703	embryonic viscerocranium morphogenesis	110	11	6.19	0.04539	0.04539	1
Biological Process (BP)	GO:0120031	plasma membrane bounded cell projection assembly	325	26	18.28	0.0454	1	1
Biological Process (BP)	GO:0048916	posterior lateral line development	71	8	3.99	0.0454	0.0454	0.12677
Biological Process (BP)	GO:0019438	aromatic compound biosynthetic process	3030	191	170.46	0.04577	1	1
Biological Process (BP)	GO:0061387	regulation of extent of cell growth	84	9	4.73	0.04618	1	0.40622
Biological Process (BP)	GO:0060491	regulation of cell projection assembly	59	7	3.32	0.04683	0.04683	1
Biological Process (BP)	GO:1901988	negative regulation of cell cycle phase transition	47	6	2.64	0.04696	0.04696	1
Biological Process (BP)	GO:0003157	endocardium development	15	3	0.84	0.04866	0.04866	0.04866
Biological Process (BP)	GO:0030032	lamellipodium assembly	15	3	0.84	0.04866	0.04866	0.04866
Biological Process (BP)	GO:0035268	protein mannosylation	15	3	0.84	0.04866	0.04866	0.04866
Biological Process (BP)	GO:0046688	response to copper ion	15	3	0.84	0.04866	0.04866	0.04866
Biological Process (BP)	GO:0050821	protein stabilization	15	3	0.84	0.04866	0.04866	1
Biological Process (BP)	GO:0051489	regulation of filopodium assembly	15	3	0.84	0.04866	0.04866	1
Biological Process (BP)	GO:0060896	neural plate pattern specification	15	3	0.84	0.04866	0.04866	0.37039
Biological Process (BP)	GO:0070593	dendrite self-avoidance	15	3	0.84	0.04866	0.04866	0.04866
Biological Process (BP)	GO:0097061	dendritic spine organization	15	3	0.84	0.04866	1	1
Biological Process (BP)	GO:0019359	nicotinamide nucleotide biosynthetic process	72	8	4.05	0.04867	1	1
Biological Process (BP)	GO:0019363	pyridine nucleotide biosynthetic process	72	8	4.05	0.04867	1	1
Biological Process (BP)	GO:0010468	regulation of gene expression	2833	179	159.38	0.04884	1	1
Biological Process (BP)	GO:0031346	positive regulation of cell projection organization	98	10	5.51	0.04884	1	1
Biological Process (BP)	GO:0034728	nucleosome organization	98	10	5.51	0.04884	0.04884	0.04884
Biological Process (BP)	GO:0006066	alcohol metabolic process	195	17	10.97	0.04886	1	1
Biological Process (BP)	GO:0000726	non-recombinational repair	25	4	1.41	0.04908	0.04908	1
Biological Process (BP)	GO:0006271	DNA strand elongation involved in DNA replication	25	4	1.41	0.04908	0.04908	1
Biological Process (BP)	GO:0030301	cholesterol transport	25	4	1.41	0.04908	0.04908	1
Biological Process (BP)	GO:0045637	regulation of myeloid cell differentiation	25	4	1.41	0.04908	1	1
Biological Process (BP)	GO:0051180	vitamin transport	25	4	1.41	0.04908	0.04908	1
Biological Process (BP)	GO:0046165	alcohol biosynthetic process	85	9	4.78	0.04919	1	1
Biological Process (BP)	GO:0030488	tRNA methylation	36	5	2.03	0.04952	0.04952	1
Biological Process (BP)	GO:0098813	nuclear chromosome segregation	153	14	8.61	0.04991	0.04991	1
Cellular Component (CC)	GO:0005622	intracellular	11979	779	645.48	8.7e-17	0.03178	0.42549
Cellular Component (CC)	GO:0044424	intracellular part	11979	779	645.48	8.7e-17	0.03178	0.33694
Cellular Component (CC)	GO:0044428	nuclear part	1617	164	87.13	9.9e-16	0.00316	0.74967
Cellular Component (CC)	GO:0044446	intracellular organelle part	4509	355	242.96	1.1e-15	0.00922	0.88496
Cellular Component (CC)	GO:0043229	intracellular organelle	9628	647	518.8	4.3e-15	0.30316	0.83985
Cellular Component (CC)	GO:0043231	intracellular membrane-bounded organelle	8046	558	433.55	9.9e-15	1.1e-05	0.00171
Cellular Component (CC)	GO:0044422	organelle part	4733	362	255.03	3.9e-14	0.99333	0.99927
Cellular Component (CC)	GO:0043227	membrane-bounded organelle	8471	576	456.45	1.4e-13	0.62152	0.34242
Cellular Component (CC)	GO:0043226	organelle	9861	651	531.35	2.3e-13	0.75201	0.96982
Cellular Component (CC)	GO:0031981	nuclear lumen	1112	114	59.92	2e-11	0.01358	0.46066
Cellular Component (CC)	GO:0031974	membrane-enclosed lumen	1338	126	72.1	4.3e-10	0.02372	0.81395
Cellular Component (CC)	GO:0043233	organelle lumen	1338	126	72.1	4.3e-10	0.02372	0.78312
Cellular Component (CC)	GO:0070013	intracellular organelle lumen	1338	126	72.1	4.3e-10	0.02372	0.8328
Cellular Component (CC)	GO:0005623	cell	15099	903	813.6	5.6e-10	0.16586	0.67682
Cellular Component (CC)	GO:0044444	cytoplasmic part	4791	338	258.16	1.1e-08	0.00156	0.76949
Cellular Component (CC)	GO:0044464	cell part	14948	884	805.46	6.4e-08	0.59737	0.9524
Cellular Component (CC)	GO:0005634	nucleus	5264	361	283.65	6.7e-08	0.1167	1
Cellular Component (CC)	GO:0005730	nucleolus	243	33	13.09	9.8e-07	2.4e-05	9.8e-07
Cellular Component (CC)	GO:0032991	protein-containing complex	4529	310	244.04	1.1e-06	0.08465	1
Cellular Component (CC)	GO:0030684	preribosome	81	17	4.36	1.2e-06	0.04741	1.2e-06
Cellular Component (CC)	GO:0005737	cytoplasm	7417	471	399.66	4.1e-06	0.35571	0.58786
Cellular Component (CC)	GO:0043228	non-membrane-bounded organelle	2475	182	133.36	6.1e-06	0.2323	0.96989
Cellular Component (CC)	GO:0043232	intracellular non-membrane-bounded organelle	2475	182	133.36	6.1e-06	0.2323	0.98504
Cellular Component (CC)	GO:0032040	small-subunit processome	38	10	2.05	2.3e-05	2.3e-05	1
Cellular Component (CC)	GO:1990904	ribonucleoprotein complex	677	62	36.48	3.2e-05	0.12034	0.99544
Cellular Component (CC)	GO:0005684	U2-type spliceosomal complex	42	9	2.26	0.00033	0.04251	0.00033
Cellular Component (CC)	GO:0005654	nucleoplasm	650	56	35.02	0.00037	0.03285	0.41244
Cellular Component (CC)	GO:0005694	chromosome	680	58	36.64	0.00038	0.08305	0.28601
Cellular Component (CC)	GO:0044454	nuclear chromosome part	339	34	18.27	0.00038	0.15429	0.55146
Cellular Component (CC)	GO:0070603	SWI/SNF superfamily-type complex	82	13	4.42	0.00042	0.00609	0.24403
Cellular Component (CC)	GO:1904949	ATPase complex	93	14	5.01	0.00044	0.45379	0.56158
Cellular Component (CC)	GO:0030427	site of polarized growth	27	7	1.45	0.00044	0.00044	0.00044
Cellular Component (CC)	GO:0033588	Elongator holoenzyme complex	8	4	0.43	0.00049	0.00049	0.00049
Cellular Component (CC)	GO:0120114	Sm-like protein family complex	73	12	3.93	0.00049	0.39057	0.19032
Cellular Component (CC)	GO:0097525	spliceosomal snRNP complex	64	11	3.45	0.00057	0.00057	0.01498
Cellular Component (CC)	GO:0005681	spliceosomal complex	129	17	6.95	0.00057	0.09015	0.09482
Cellular Component (CC)	GO:0000228	nuclear chromosome	348	34	18.75	0.00061	0.19074	1
Cellular Component (CC)	GO:0098827	endoplasmic reticulum subcompartment	461	42	24.84	0.00065	0.3537	0.00097
Cellular Component (CC)	GO:0030532	small nuclear ribonucleoprotein complex	65	11	3.5	0.00065	1	1
Cellular Component (CC)	GO:0042175	nuclear outer membrane-endoplasmic reticulum membrane network	462	42	24.89	0.00067	0.38802	0.00102
Cellular Component (CC)	GO:0005789	endoplasmic reticulum membrane	453	41	24.41	0.00085	0.00451	0.34335
Cellular Component (CC)	GO:0031430	M band	15	5	0.81	0.00086	0.00086	0.00086
Cellular Component (CC)	GO:0044432	endoplasmic reticulum part	501	44	27	0.00103	0.47246	1
Cellular Component (CC)	GO:0031984	organelle subcompartment	817	65	44.02	0.00109	0.16176	0.53651
Cellular Component (CC)	GO:0005829	cytosol	1117	84	60.19	0.00121	0.00121	0.01753
Cellular Component (CC)	GO:0005783	endoplasmic reticulum	828	65	44.62	0.00152	0.19892	1
Cellular Component (CC)	GO:0030864	cortical actin cytoskeleton	33	7	1.78	0.00161	0.00161	0.00161
Cellular Component (CC)	GO:0071004	U2-type prespliceosome	17	5	0.92	0.00162	0.00162	1
Cellular Component (CC)	GO:0071010	prespliceosome	17	5	0.92	0.00162	1	1
Cellular Component (CC)	GO:0012505	endomembrane system	1983	136	106.85	0.00185	0.15107	0.95933
Cellular Component (CC)	GO:0031674	I band	74	11	3.99	0.00195	0.24075	0.00195
Cellular Component (CC)	GO:0055087	Ski complex	2	2	0.11	0.0029	0.0029	0.0029
Cellular Component (CC)	GO:1990423	RZZ complex	2	2	0.11	0.0029	0.0029	0.0029
Cellular Component (CC)	GO:1902494	catalytic complex	1251	90	67.41	0.00302	0.4713	0.99999
Cellular Component (CC)	GO:0071013	catalytic step 2 spliceosome	47	8	2.53	0.00334	0.00334	0.00334
Cellular Component (CC)	GO:0031672	A band	20	5	1.08	0.00354	1	1
Cellular Component (CC)	GO:0030018	Z disc	69	10	3.72	0.00372	0.00372	1
Cellular Component (CC)	GO:0044427	chromosomal part	629	50	33.89	0.00396	0.32316	0.89323
Cellular Component (CC)	GO:0044451	nucleoplasm part	464	39	25	0.00413	0.2517	0.94481
Cellular Component (CC)	GO:0035097	histone methyltransferase complex	70	10	3.77	0.00414	0.00414	0.05912
Cellular Component (CC)	GO:0097346	INO80-type complex	21	5	1.13	0.00444	0.15234	0.00444
Cellular Component (CC)	GO:0030894	replisome	14	4	0.75	0.00543	1	1
Cellular Component (CC)	GO:0032039	integrator complex	14	4	0.75	0.00543	0.00543	0.00543
Cellular Component (CC)	GO:0043601	nuclear replisome	14	4	0.75	0.00543	0.00543	0.00543
Cellular Component (CC)	GO:0030863	cortical cytoskeleton	41	7	2.21	0.00583	1	1
Cellular Component (CC)	GO:0008023	transcription elongation factor complex	42	7	2.26	0.00667	0.00667	0.00667
Cellular Component (CC)	GO:1990391	DNA repair complex	23	5	1.24	0.00672	0.08953	1
Cellular Component (CC)	GO:0033017	sarcoplasmic reticulum membrane	15	4	0.81	0.0071	0.0071	1
Cellular Component (CC)	GO:0000812	Swr1 complex	8	3	0.43	0.00712	0.00712	1
Cellular Component (CC)	GO:1990234	transferase complex	713	54	38.42	0.00744	0.14077	0.99858
Cellular Component (CC)	GO:0000110	nucleotide-excision repair factor 1 complex	3	2	0.16	0.00839	0.00839	0.00839
Cellular Component (CC)	GO:0097255	R2TP complex	3	2	0.16	0.00839	0.00839	0.00839
Cellular Component (CC)	GO:0005643	nuclear pore	55	8	2.96	0.00887	0.00887	0.00887
Cellular Component (CC)	GO:0030686	90S preribosome	34	6	1.83	0.00888	0.00888	1
Cellular Component (CC)	GO:0042575	DNA polymerase complex	16	4	0.86	0.00906	0.00906	0.00906
Cellular Component (CC)	GO:0061695	transferase complex, transferring phosphorus-containing groups	251	23	13.52	0.00927	0.05014	0.95782
Cellular Component (CC)	GO:0044452	nucleolar part	56	8	3.02	0.00987	0.00987	1
Cellular Component (CC)	GO:0000974	Prp19 complex	9	3	0.48	0.01026	0.01026	0.01026
Cellular Component (CC)	GO:0000790	nuclear chromatin	225	21	12.12	0.0103	0.49976	0.62532
Cellular Component (CC)	GO:0034708	methyltransferase complex	81	10	4.36	0.01154	1	1
Cellular Component (CC)	GO:0036064	ciliary basal body	58	8	3.13	0.01212	0.01212	0.01212
Cellular Component (CC)	GO:0030017	sarcomere	133	14	7.17	0.01257	0.58316	1
Cellular Component (CC)	GO:0098588	bounding membrane of organelle	798	58	43	0.01274	0.03608	0.6655
Cellular Component (CC)	GO:0044449	contractile fiber part	134	14	7.22	0.01337	0.59528	0.17099
Cellular Component (CC)	GO:0043596	nuclear replication fork	27	5	1.45	0.01349	0.51237	0.51237
Cellular Component (CC)	GO:0017119	Golgi transport complex	10	3	0.54	0.01408	0.01408	0.01408
Cellular Component (CC)	GO:0030688	preribosome, small subunit precursor	10	3	0.54	0.01408	0.01408	1
Cellular Component (CC)	GO:0046540	U4/U6 x U5 tri-snRNP complex	28	5	1.51	0.01572	0.01572	0.01572
Cellular Component (CC)	GO:0030016	myofibril	137	14	7.38	0.01598	0.63025	0.23074
Cellular Component (CC)	GO:0005577	fibrinogen complex	4	2	0.22	0.01618	0.01618	0.01618
Cellular Component (CC)	GO:0005658	alpha DNA polymerase:primase complex	4	2	0.22	0.01618	0.01618	1
Cellular Component (CC)	GO:0031313	extrinsic component of endosome membrane	4	2	0.22	0.01618	0.01618	0.01618
Cellular Component (CC)	GO:0032045	guanyl-nucleotide exchange factor complex	4	2	0.22	0.01618	0.01618	0.01618
Cellular Component (CC)	GO:0044326	dendritic spine neck	4	2	0.22	0.01618	0.01618	0.01618
Cellular Component (CC)	GO:0071818	BAT3 complex	4	2	0.22	0.01618	0.01618	0.01618
Cellular Component (CC)	GO:1902737	dendritic filopodium	4	2	0.22	0.01618	0.01618	0.01618
Cellular Component (CC)	GO:0043292	contractile fiber	138	14	7.44	0.01694	0.64143	1
Cellular Component (CC)	GO:0031012	extracellular matrix	313	26	16.87	0.01932	0.01932	0.18232
Cellular Component (CC)	GO:0005852	eukaryotic translation initiation factor 3 complex	20	4	1.08	0.02034	0.02034	0.02034
Cellular Component (CC)	GO:0044665	MLL1/2 complex	20	4	1.08	0.02034	0.02034	1
Cellular Component (CC)	GO:0046658	anchored component of plasma membrane	20	4	1.08	0.02034	0.02034	0.02034
Cellular Component (CC)	GO:0071339	MLL1 complex	20	4	1.08	0.02034	0.02034	0.02034
Cellular Component (CC)	GO:0062023	collagen-containing extracellular matrix	128	13	6.9	0.02071	0.02071	0.02071
Cellular Component (CC)	GO:0005604	basement membrane	41	6	2.21	0.0216	0.0216	0.3572
Cellular Component (CC)	GO:0044431	Golgi apparatus part	441	34	23.76	0.02322	0.02322	1
Cellular Component (CC)	GO:0005765	lysosomal membrane	78	9	4.2	0.02411	0.02411	0.02411
Cellular Component (CC)	GO:0098852	lytic vacuole membrane	78	9	4.2	0.02411	0.02411	1
Cellular Component (CC)	GO:0016328	lateral plasma membrane	5	2	0.27	0.02601	0.02601	0.02601
Cellular Component (CC)	GO:0016589	NURF complex	5	2	0.27	0.02601	0.02601	0.02601
Cellular Component (CC)	GO:0016593	Cdc73/Paf1 complex	5	2	0.27	0.02601	0.02601	1
Cellular Component (CC)	GO:0031428	box C/D snoRNP complex	5	2	0.27	0.02601	0.02601	1
Cellular Component (CC)	GO:0045261	proton-transporting ATP synthase complex, catalytic core F(1)	5	2	0.27	0.02601	0.02601	0.02601
Cellular Component (CC)	GO:0005657	replication fork	43	6	2.32	0.02676	0.46664	1
Cellular Component (CC)	GO:0035267	NuA4 histone acetyltransferase complex	22	4	1.19	0.02821	0.02821	0.02821
Cellular Component (CC)	GO:0043189	H4/H2A histone acetyltransferase complex	22	4	1.19	0.02821	0.02821	1
Cellular Component (CC)	GO:0005774	vacuolar membrane	135	13	7.27	0.03046	0.03046	0.46349
Cellular Component (CC)	GO:0044437	vacuolar part	136	13	7.33	0.03208	0.03208	0.53788
Cellular Component (CC)	GO:0005739	mitochondrion	1059	71	57.06	0.03334	0.03334	1
Cellular Component (CC)	GO:0005794	Golgi apparatus	730	51	39.34	0.03496	0.03496	1
Cellular Component (CC)	GO:0005849	mRNA cleavage factor complex	14	3	0.75	0.03637	0.03637	0.03637
Cellular Component (CC)	GO:0031011	Ino80 complex	14	3	0.75	0.03637	0.03637	1
Cellular Component (CC)	GO:0033202	DNA helicase complex	14	3	0.75	0.03637	0.03637	1
Cellular Component (CC)	GO:0000109	nucleotide-excision repair complex	6	2	0.32	0.03764	1	1
Cellular Component (CC)	GO:0033256	I-kappaB/NF-kappaB complex	6	2	0.32	0.03764	0.03764	0.03764
Cellular Component (CC)	GO:0072379	ER membrane insertion complex	6	2	0.32	0.03764	0.03764	1
Cellular Component (CC)	GO:1902562	H4 histone acetyltransferase complex	47	6	2.53	0.03938	0.03938	0.63004
Cellular Component (CC)	GO:0005773	vacuole	290	23	15.63	0.04172	0.04172	1
Cellular Component (CC)	GO:0000785	chromatin	415	31	22.36	0.0419	0.51608	0.6988
Cellular Component (CC)	GO:0097526	spliceosomal tri-snRNP complex	36	5	1.94	0.04242	0.04242	1
Cellular Component (CC)	GO:0030687	preribosome, large subunit precursor	25	4	1.35	0.04298	0.04298	1
Cellular Component (CC)	GO:0000139	Golgi membrane	323	25	17.4	0.04456	0.04456	0.0808
Cellular Component (CC)	GO:0031090	organelle membrane	1198	78	64.55	0.04694	0.09576	0.87774
Cellular Component (CC)	GO:0005925	focal adhesion	62	7	3.34	0.04845	0.04845	0.04845
Cellular Component (CC)	GO:0016529	sarcoplasmic reticulum	26	4	1.4	0.0487	1	1
Molecular Function (MF)	GO:0003723	RNA binding	1068	113	56.21	8.6e-13	4e-08	1.3e-11
Molecular Function (MF)	GO:0003824	catalytic activity	8022	522	422.23	1e-09	0.00715	1
Molecular Function (MF)	GO:0004386	helicase activity	146	26	7.68	4.3e-08	0.12604	4.3e-08
Molecular Function (MF)	GO:0051539	4 iron, 4 sulfur cluster binding	48	13	2.53	7.7e-07	7.7e-07	7.7e-07
Molecular Function (MF)	GO:0044877	protein-containing complex binding	561	58	29.53	7.7e-07	0.05685	5.6e-06
Molecular Function (MF)	GO:0140097	catalytic activity, acting on DNA	201	29	10.58	8e-07	0.03333	0.93379
Molecular Function (MF)	GO:0008139	nuclear localization sequence binding	17	7	0.89	1.3e-05	1.3e-05	1.3e-05
Molecular Function (MF)	GO:0003724	RNA helicase activity	54	12	2.84	1.9e-05	1.9e-05	1
Molecular Function (MF)	GO:0051015	actin filament binding	250	30	13.16	2.3e-05	2.3e-05	1
Molecular Function (MF)	GO:0140098	catalytic activity, acting on RNA	340	37	17.9	2.5e-05	0.29742	0.99855
Molecular Function (MF)	GO:0008144	drug binding	2669	184	140.48	6.7e-05	1	0.65696
Molecular Function (MF)	GO:0005488	binding	16995	953	894.51	8.4e-05	1	0.99806
Molecular Function (MF)	GO:0043167	ion binding	7173	438	377.54	9.1e-05	1	0.99993
Molecular Function (MF)	GO:0048037	cofactor binding	600	54	31.58	9.1e-05	0.65311	0.84252
Molecular Function (MF)	GO:0030515	snoRNA binding	22	7	1.16	9.3e-05	0.00829	1
Molecular Function (MF)	GO:0032559	adenyl ribonucleotide binding	2517	174	132.48	9.4e-05	0.33145	9.4e-05
Molecular Function (MF)	GO:0016874	ligase activity	159	21	8.37	9.5e-05	0.03634	0.49882
Molecular Function (MF)	GO:0030554	adenyl nucleotide binding	2522	174	132.74	0.0001	0.4015	0.18209
Molecular Function (MF)	GO:0005524	ATP binding	2477	171	130.37	0.00012	0.00012	0.19986
Molecular Function (MF)	GO:0003682	chromatin binding	263	29	13.84	0.00014	0.00014	0.00014
Molecular Function (MF)	GO:1990247	N6-methyladenosine-containing RNA binding	3	3	0.16	0.00015	0.00015	1
Molecular Function (MF)	GO:0005515	protein binding	8518	509	448.33	0.00015	0.09277	0.62453
Molecular Function (MF)	GO:0042393	histone binding	109	16	5.74	0.00018	0.00018	0.00018
Molecular Function (MF)	GO:0016887	ATPase activity	417	40	21.95	0.0002	0.20613	0.12843
Molecular Function (MF)	GO:0042623	ATPase activity, coupled	308	32	16.21	0.0002	0.0035	0.67406
Molecular Function (MF)	GO:0051536	iron-sulfur cluster binding	80	13	4.21	0.00026	1	1
Molecular Function (MF)	GO:0051540	metal cluster binding	80	13	4.21	0.00026	1	1
Molecular Function (MF)	GO:0140142	nucleocytoplasmic carrier activity	26	7	1.37	0.0003	0.11049	0.0003
Molecular Function (MF)	GO:0050662	coenzyme binding	306	31	16.11	0.00039	0.20243	0.00039
Molecular Function (MF)	GO:0008757	S-adenosylmethionine-dependent methyltransferase activity	153	19	8.05	0.00045	0.04665	0.89948
Molecular Function (MF)	GO:0005388	calcium-transporting ATPase activity	14	5	0.74	0.00054	0.00054	0.00054
Molecular Function (MF)	GO:0003994	aconitate hydratase activity	4	3	0.21	0.00056	0.00056	0.00056
Molecular Function (MF)	GO:0042626	ATPase activity, coupled to transmembrane movement of substances	145	18	7.63	0.00063	0.02025	0.02058
Molecular Function (MF)	GO:0043492	ATPase activity, coupled to movement of substances	145	18	7.63	0.00063	0.02025	1
Molecular Function (MF)	GO:0061608	nuclear import signal receptor activity	15	5	0.79	0.00077	0.00077	1
Molecular Function (MF)	GO:0022804	active transmembrane transporter activity	420	38	22.11	0.00086	0.00875	0.90068
Molecular Function (MF)	GO:0003678	DNA helicase activity	69	11	3.63	0.0009	0.0009	1
Molecular Function (MF)	GO:0015405	P-P-bond-hydrolysis-driven transmembrane transporter activity	150	18	7.9	0.00093	0.02663	0.57613
Molecular Function (MF)	GO:0016769	transferase activity, transferring nitrogenous groups	31	7	1.63	0.00095	0.10214	0.44705
Molecular Function (MF)	GO:0015399	primary active transmembrane transporter activity	151	18	7.95	0.00101	0.02807	1
Molecular Function (MF)	GO:0046872	metal ion binding	3668	232	193.06	0.00125	0.00125	0.00064
Molecular Function (MF)	GO:0016787	hydrolase activity	3235	207	170.27	0.00136	1	1
Molecular Function (MF)	GO:0003887	DNA-directed DNA polymerase activity	26	6	1.37	0.00195	0.00195	0.00195
Molecular Function (MF)	GO:0043175	RNA polymerase core enzyme binding	26	6	1.37	0.00195	0.19395	0.00195
Molecular Function (MF)	GO:0003779	actin binding	471	40	24.79	0.00208	1	0.79436
Molecular Function (MF)	GO:0016740	transferase activity	3388	214	178.32	0.00212	0.23414	0.99974
Molecular Function (MF)	GO:0043169	cation binding	3778	236	198.85	0.00215	1	0.55695
Molecular Function (MF)	GO:0005048	signal sequence binding	36	7	1.89	0.0024	1	1
Molecular Function (MF)	GO:0008174	mRNA methyltransferase activity	6	3	0.32	0.00258	0.00258	0.00258
Molecular Function (MF)	GO:0034511	U3 snoRNA binding	6	3	0.32	0.00258	0.00258	1
Molecular Function (MF)	GO:0030350	iron-responsive element binding	2	2	0.11	0.00277	0.00277	0.00277
Molecular Function (MF)	GO:0051538	3 iron, 4 sulfur cluster binding	2	2	0.11	0.00277	0.00277	0.00277
Molecular Function (MF)	GO:0016462	pyrophosphatase activity	1144	82	60.21	0.00278	1	0.99846
Molecular Function (MF)	GO:0005178	integrin binding	47	8	2.47	0.0029	0.0029	1
Molecular Function (MF)	GO:0070063	RNA polymerase binding	28	6	1.47	0.00291	0.27634	1
Molecular Function (MF)	GO:0016818	hydrolase activity, acting on acid anhydrides, in phosphorus-containing anhydrides	1146	82	60.32	0.00291	1	0.99933
Molecular Function (MF)	GO:0050660	flavin adenine dinucleotide binding	92	12	4.84	0.00317	0.00317	1
Molecular Function (MF)	GO:0004559	alpha-mannosidase activity	20	5	1.05	0.0032	0.0032	0.0032
Molecular Function (MF)	GO:0016817	hydrolase activity, acting on acid anhydrides	1151	82	60.58	0.00327	1	0.99942
Molecular Function (MF)	GO:0019899	enzyme binding	923	68	48.58	0.00327	0.26842	0.88461
Molecular Function (MF)	GO:0008483	transaminase activity	29	6	1.53	0.00351	0.00351	0.57783
Molecular Function (MF)	GO:0034061	DNA polymerase activity	29	6	1.53	0.00351	1	1
Molecular Function (MF)	GO:0015923	mannosidase activity	21	5	1.11	0.00402	1	1
Molecular Function (MF)	GO:0051371	muscle alpha-actinin binding	21	5	1.11	0.00402	0.00402	0.00402
Molecular Function (MF)	GO:0051393	alpha-actinin binding	21	5	1.11	0.00402	1	1
Molecular Function (MF)	GO:0051082	unfolded protein binding	107	13	5.63	0.00408	0.00408	0.00408
Molecular Function (MF)	GO:0000014	single-stranded DNA endodeoxyribonuclease activity	7	3	0.37	0.00434	0.00434	0.00434
Molecular Function (MF)	GO:0016886	ligase activity, forming phosphoric ester bonds	7	3	0.37	0.00434	0.00434	1
Molecular Function (MF)	GO:0003684	damaged DNA binding	40	7	2.11	0.00446	0.00446	0.01199
Molecular Function (MF)	GO:0060589	nucleoside-triphosphatase regulator activity	284	26	14.95	0.00448	0.39662	0.58196
Molecular Function (MF)	GO:0004536	deoxyribonuclease activity	51	8	2.68	0.00487	0.07945	0.57757
Molecular Function (MF)	GO:0032451	demethylase activity	31	6	1.63	0.00498	0.31434	1
Molecular Function (MF)	GO:0000993	RNA polymerase II complex binding	22	5	1.16	0.00498	0.00498	1
Molecular Function (MF)	GO:0008307	structural constituent of muscle	14	4	0.74	0.005	0.005	0.005
Molecular Function (MF)	GO:0042800	histone methyltransferase activity (H3-K4 specific)	14	4	0.74	0.005	0.005	0.005
Molecular Function (MF)	GO:0048038	quinone binding	14	4	0.74	0.005	0.005	0.005
Molecular Function (MF)	GO:0016741	transferase activity, transferring one-carbon groups	258	24	13.58	0.00506	0.12155	0.96415
Molecular Function (MF)	GO:0030695	GTPase regulator activity	258	24	13.58	0.00506	0.00506	0.00506
Molecular Function (MF)	GO:0017111	nucleoside-triphosphatase activity	1090	77	57.37	0.00528	1	0.99851
Molecular Function (MF)	GO:0008135	translation factor activity, RNA binding	123	14	6.47	0.00532	0.00532	1
Molecular Function (MF)	GO:0003697	single-stranded DNA binding	63	9	3.32	0.00549	0.00549	0.01059
Molecular Function (MF)	GO:0004812	aminoacyl-tRNA ligase activity	52	8	2.74	0.0055	0.0055	0.0055
Molecular Function (MF)	GO:0016875	ligase activity, forming carbon-oxygen bonds	52	8	2.74	0.0055	1	1
Molecular Function (MF)	GO:0003729	mRNA binding	190	19	10	0.00557	0.02087	1
Molecular Function (MF)	GO:0016746	transferase activity, transferring acyl groups	305	27	16.05	0.00598	0.00598	0.88595
Molecular Function (MF)	GO:0001098	basal transcription machinery binding	23	5	1.21	0.00609	1	1
Molecular Function (MF)	GO:0001099	basal RNA polymerase II transcription machinery binding	23	5	1.21	0.00609	1	1
Molecular Function (MF)	GO:0008168	methyltransferase activity	248	23	13.05	0.00619	0.14456	0.95807
Molecular Function (MF)	GO:0004527	exonuclease activity	76	10	4	0.00637	0.00637	0.01726
Molecular Function (MF)	GO:0034338	short-chain carboxylesterase activity	8	3	0.42	0.00667	0.23659	0.00667
Molecular Function (MF)	GO:0000166	nucleotide binding	3464	213	182.32	0.00731	1	0.99951
Molecular Function (MF)	GO:1901265	nucleoside phosphate binding	3464	213	182.32	0.00731	1	0.99497
Molecular Function (MF)	GO:0008514	organic anion transmembrane transporter activity	209	20	11	0.00733	0.00733	0.82718
Molecular Function (MF)	GO:0043168	anion binding	3929	239	206.8	0.00734	1	1
Molecular Function (MF)	GO:0032452	histone demethylase activity	24	5	1.26	0.00737	0.00737	0.00737
Molecular Function (MF)	GO:0042805	actinin binding	24	5	1.26	0.00737	1	1
Molecular Function (MF)	GO:0015662	ATPase activity, coupled to transmembrane movement of ions, phosphorylative mechanism	44	7	2.32	0.00764	0.47167	1
Molecular Function (MF)	GO:0005017	platelet-derived growth factor-activated receptor activity	3	2	0.16	0.00801	0.00801	0.00801
Molecular Function (MF)	GO:0008126	acetylesterase activity	3	2	0.16	0.00801	0.00801	1
Molecular Function (MF)	GO:0032977	membrane insertase activity	3	2	0.16	0.00801	0.00801	0.00801
Molecular Function (MF)	GO:0036310	annealing helicase activity	3	2	0.16	0.00801	0.00801	0.00801
Molecular Function (MF)	GO:0097617	annealing activity	3	2	0.16	0.00801	1	1
Molecular Function (MF)	GO:0036094	small molecule binding	3795	231	199.75	0.00819	1	0.99351
Molecular Function (MF)	GO:0008252	nucleotidase activity	16	4	0.84	0.00836	0.00836	0.00836
Molecular Function (MF)	GO:0052742	phosphatidylinositol kinase activity	16	4	0.84	0.00836	0.00836	0.00836
Molecular Function (MF)	GO:0051020	GTPase binding	481	38	25.32	0.00856	0.00856	0.68486
Molecular Function (MF)	GO:0030170	pyridoxal phosphate binding	56	8	2.95	0.00864	0.00864	1
Molecular Function (MF)	GO:0070279	vitamin B6 binding	56	8	2.95	0.00864	1	1
Molecular Function (MF)	GO:0004520	endodeoxyribonuclease activity	35	6	1.84	0.00918	0.18006	0.39936
Molecular Function (MF)	GO:0008173	RNA methyltransferase activity	57	8	3	0.00959	0.12837	0.81166
Molecular Function (MF)	GO:0035005	1-phosphatidylinositol-4-phosphate 3-kinase activity	9	3	0.47	0.00962	0.00962	0.00962
Molecular Function (MF)	GO:0032182	ubiquitin-like protein binding	46	7	2.42	0.00974	0.00974	1
Molecular Function (MF)	GO:0000049	tRNA binding	36	6	1.89	0.01054	0.01054	1
Molecular Function (MF)	GO:0008509	anion transmembrane transporter activity	319	27	16.79	0.01057	0.35203	0.94261
Molecular Function (MF)	GO:0005096	GTPase activator activity	246	22	12.95	0.01095	0.01095	0.63942
Molecular Function (MF)	GO:0043130	ubiquitin binding	37	6	1.95	0.01203	0.01203	0.01203
Molecular Function (MF)	GO:0005085	guanyl-nucleotide exchange factor activity	249	22	13.11	0.01248	0.01248	0.01248
Molecular Function (MF)	GO:0015556	C4-dicarboxylate transmembrane transporter activity	18	4	0.95	0.01292	0.01292	0.01292
Molecular Function (MF)	GO:0004185	serine-type carboxypeptidase activity	10	3	0.53	0.01321	0.01321	0.01321
Molecular Function (MF)	GO:0008239	dipeptidyl-peptidase activity	10	3	0.53	0.01321	0.01321	0.01321
Molecular Function (MF)	GO:0016303	1-phosphatidylinositol-3-kinase activity	10	3	0.53	0.01321	0.01321	1
Molecular Function (MF)	GO:0035004	phosphatidylinositol 3-kinase activity	10	3	0.53	0.01321	1	1
Molecular Function (MF)	GO:0015171	amino acid transmembrane transporter activity	85	10	4.47	0.01369	0.01369	0.53825
Molecular Function (MF)	GO:0005088	Ras guanyl-nucleotide exchange factor activity	61	8	3.21	0.01423	0.01423	0.4166
Molecular Function (MF)	GO:0003676	nucleic acid binding	4429	263	233.12	0.01516	1	0.98889
Molecular Function (MF)	GO:0005089	Rho guanyl-nucleotide exchange factor activity	39	6	2.05	0.01545	0.01545	0.27645
Molecular Function (MF)	GO:0005068	transmembrane receptor protein tyrosine kinase adaptor activity	4	2	0.21	0.01547	0.01547	0.01547
Molecular Function (MF)	GO:0008131	primary amine oxidase activity	4	2	0.21	0.01547	0.01547	0.01547
Molecular Function (MF)	GO:0016922	nuclear receptor binding	4	2	0.21	0.01547	0.01547	0.01547
Molecular Function (MF)	GO:0043139	5'-3' DNA helicase activity	4	2	0.21	0.01547	0.01547	1
Molecular Function (MF)	GO:0008081	phosphoric diester hydrolase activity	126	13	6.63	0.01549	0.01549	0.95808
Molecular Function (MF)	GO:0016407	acetyltransferase activity	126	13	6.63	0.01549	0.01549	0.67847
Molecular Function (MF)	GO:0003712	transcription coregulator activity	330	27	17.37	0.0159	0.0159	0.0159
Molecular Function (MF)	GO:0003743	translation initiation factor activity	75	9	3.95	0.01669	0.01669	1
Molecular Function (MF)	GO:0018024	histone-lysine N-methyltransferase activity	51	7	2.68	0.01682	0.30722	0.53879
Molecular Function (MF)	GO:0035091	phosphatidylinositol binding	169	16	8.9	0.01684	0.01684	0.05219
Molecular Function (MF)	GO:0017016	Ras GTPase binding	287	24	15.11	0.01743	0.01743	0.36766
Molecular Function (MF)	GO:0003756	protein disulfide isomerase activity	11	3	0.58	0.01746	0.01746	0.01746
Molecular Function (MF)	GO:0016864	intramolecular oxidoreductase activity, transposing S-S bonds	11	3	0.58	0.01746	0.01746	1
Molecular Function (MF)	GO:0032454	histone demethylase activity (H3-K9 specific)	11	3	0.58	0.01746	0.01746	1
Molecular Function (MF)	GO:0019829	cation-transporting ATPase activity	76	9	4	0.01808	0.41062	0.81166
Molecular Function (MF)	GO:0022853	active ion transmembrane transporter activity	76	9	4	0.01808	0.41062	1
Molecular Function (MF)	GO:0042625	ATPase coupled ion transmembrane transporter activity	76	9	4	0.01808	0.41062	1
Molecular Function (MF)	GO:0016747	transferase activity, transferring acyl groups other than amino-acyl groups	258	22	13.58	0.01813	0.01813	0.87459
Molecular Function (MF)	GO:0097367	carbohydrate derivative binding	3406	205	179.27	0.01956	1	0.97928
Molecular Function (MF)	GO:0140101	catalytic activity, acting on a tRNA	117	12	6.16	0.02037	0.44562	1
Molecular Function (MF)	GO:0003713	transcription coactivator activity	145	14	7.63	0.02088	0.02088	0.32172
Molecular Function (MF)	GO:0008276	protein methyltransferase activity	91	10	4.79	0.02124	0.21708	0.65381
Molecular Function (MF)	GO:0005402	carbohydrate:cation symporter activity	21	4	1.11	0.0223	0.0223	1
Molecular Function (MF)	GO:0016878	acid-thiol ligase activity	21	4	1.11	0.0223	0.0223	1
Molecular Function (MF)	GO:0005158	insulin receptor binding	12	3	0.63	0.02238	0.02238	1
Molecular Function (MF)	GO:0030983	mismatched DNA binding	12	3	0.63	0.02238	0.02238	0.07782
Molecular Function (MF)	GO:0031267	small GTPase binding	294	24	15.47	0.02255	0.02255	0.59528
Molecular Function (MF)	GO:0008238	exopeptidase activity	119	12	6.26	0.02295	0.02295	1
Molecular Function (MF)	GO:0004402	histone acetyltransferase activity	55	7	2.89	0.02462	0.02462	0.02462
Molecular Function (MF)	GO:0003909	DNA ligase activity	5	2	0.26	0.02489	0.02489	1
Molecular Function (MF)	GO:0003910	DNA ligase (ATP) activity	5	2	0.26	0.02489	0.02489	0.02489
Molecular Function (MF)	GO:0003988	acetyl-CoA C-acyltransferase activity	5	2	0.26	0.02489	0.02489	0.02489
Molecular Function (MF)	GO:0004069	L-aspartate:2-oxoglutarate aminotransferase activity	5	2	0.26	0.02489	0.02489	0.02489
Molecular Function (MF)	GO:0070034	telomerase RNA binding	5	2	0.26	0.02489	0.02489	1
Molecular Function (MF)	GO:0099122	RNA polymerase II C-terminal domain binding	5	2	0.26	0.02489	0.02489	1
Molecular Function (MF)	GO:0008170	N-methyltransferase activity	94	10	4.95	0.02599	0.24297	1
Molecular Function (MF)	GO:0030971	receptor tyrosine kinase binding	22	4	1.16	0.02615	0.02615	0.24376
Molecular Function (MF)	GO:0042162	telomeric DNA binding	22	4	1.16	0.02615	0.02615	0.02615
Molecular Function (MF)	GO:0032553	ribonucleotide binding	3238	194	170.43	0.02689	1	0.99991
Molecular Function (MF)	GO:0061733	peptide-lysine-N-acetyltransferase activity	56	7	2.95	0.02691	0.02691	0.4474
Molecular Function (MF)	GO:0004115	3',5'-cyclic-AMP phosphodiesterase activity	13	3	0.68	0.02798	0.02798	0.02798
Molecular Function (MF)	GO:0005080	protein kinase C binding	13	3	0.68	0.02798	0.02798	0.02798
Molecular Function (MF)	GO:0016208	AMP binding	13	3	0.68	0.02798	0.02798	1
Molecular Function (MF)	GO:0016653	oxidoreductase activity, acting on NAD(P)H, heme protein as acceptor	13	3	0.68	0.02798	0.02798	0.02798
Molecular Function (MF)	GO:0008094	DNA-dependent ATPase activity	57	7	3	0.02933	0.02933	0.05023
Molecular Function (MF)	GO:0005342	organic acid transmembrane transporter activity	152	14	8	0.02984	0.02984	1
Molecular Function (MF)	GO:0046943	carboxylic acid transmembrane transporter activity	152	14	8	0.02984	0.02984	0.91579
Molecular Function (MF)	GO:0004435	phosphatidylinositol phospholipase C activity	23	4	1.21	0.03038	0.03038	0.03038
Molecular Function (MF)	GO:0004629	phospholipase C activity	23	4	1.21	0.03038	0.03038	1
Molecular Function (MF)	GO:0004709	MAP kinase kinase kinase activity	23	4	1.21	0.03038	0.03038	0.03038
Molecular Function (MF)	GO:0016788	hydrolase activity, acting on ester bonds	875	59	46.05	0.03079	0.48274	0.99974
Molecular Function (MF)	GO:0008013	beta-catenin binding	34	5	1.79	0.03133	0.03133	0.03133
Molecular Function (MF)	GO:0016620	oxidoreductase activity, acting on the aldehyde or oxo group of donors, NAD or NADP as acceptor	34	5	1.79	0.03133	0.03133	0.77915
Molecular Function (MF)	GO:0019200	carbohydrate kinase activity	34	5	1.79	0.03133	0.03133	1
Molecular Function (MF)	GO:0008047	enzyme activator activity	367	28	19.32	0.03204	0.03204	0.94788
Molecular Function (MF)	GO:0005319	lipid transporter activity	125	12	6.58	0.03211	0.03211	0.89207
Molecular Function (MF)	GO:0009055	electron transfer activity	84	9	4.42	0.03233	0.03233	0.03233
Molecular Function (MF)	GO:0004180	carboxypeptidase activity	46	6	2.42	0.03258	0.03258	0.29297
Molecular Function (MF)	GO:0002161	aminoacyl-tRNA editing activity	14	3	0.74	0.03425	0.03425	0.14702
Molecular Function (MF)	GO:0008409	5'-3' exonuclease activity	14	3	0.74	0.03425	0.03425	1
Molecular Function (MF)	GO:0010181	FMN binding	14	3	0.74	0.03425	0.03425	1
Molecular Function (MF)	GO:0090482	vitamin transmembrane transporter activity	24	4	1.26	0.03498	0.03498	0.09541
Molecular Function (MF)	GO:0016779	nucleotidyltransferase activity	141	13	7.42	0.03518	0.39869	0.88734
Molecular Function (MF)	GO:0004553	hydrolase activity, hydrolyzing O-glycosyl compounds	127	12	6.68	0.03568	0.33011	0.95874
Molecular Function (MF)	GO:0004528	phosphodiesterase I activity	6	2	0.32	0.03604	0.03604	1
Molecular Function (MF)	GO:0009378	four-way junction helicase activity	6	2	0.32	0.03604	0.03604	1
Molecular Function (MF)	GO:0032453	histone demethylase activity (H3-K4 specific)	6	2	0.32	0.03604	0.03604	1
Molecular Function (MF)	GO:0046912	transferase activity, transferring acyl groups, acyl groups converted into alkyl on transfer	6	2	0.32	0.03604	0.03604	0.03604
Molecular Function (MF)	GO:0048039	ubiquinone binding	6	2	0.32	0.03604	0.03604	1
Molecular Function (MF)	GO:0050700	CARD domain binding	6	2	0.32	0.03604	0.03604	0.03604
Molecular Function (MF)	GO:0017076	purine nucleotide binding	3232	192	170.11	0.03657	1	0.9999
Molecular Function (MF)	GO:0005201	extracellular matrix structural constituent	86	9	4.53	0.03685	0.03685	0.03685
Molecular Function (MF)	GO:0042054	histone methyltransferase activity	60	7	3.16	0.03747	0.43716	1
Molecular Function (MF)	GO:0004177	aminopeptidase activity	48	6	2.53	0.0391	0.0391	1
Molecular Function (MF)	GO:0035639	purine ribonucleoside triphosphate binding	3167	188	166.69	0.0393	1	0.99992
Molecular Function (MF)	GO:0017069	snRNA binding	25	4	1.32	0.03996	0.03996	1
Molecular Function (MF)	GO:0032555	purine ribonucleotide binding	3224	191	169.69	0.04039	1	0.9999
Molecular Function (MF)	GO:0140030	modification-dependent protein binding	61	7	3.21	0.04048	0.04048	1
Molecular Function (MF)	GO:0070008	serine-type exopeptidase activity	15	3	0.79	0.04118	0.04118	1
Molecular Function (MF)	GO:0019900	kinase binding	189	16	9.95	0.04177	0.04177	0.71382
Molecular Function (MF)	GO:0097159	organic cyclic compound binding	7949	447	418.39	0.04247	1	0.9998
Molecular Function (MF)	GO:0016651	oxidoreductase activity, acting on NAD(P)H	76	8	4	0.04608	0.04608	1
Molecular Function (MF)	GO:1901363	heterocyclic compound binding	7887	443	415.12	0.04637	1	0.99981
Molecular Function (MF)	GO:0015179	L-amino acid transmembrane transporter activity	50	6	2.63	0.0464	0.0464	0.0464
Molecular Function (MF)	GO:0005310	dicarboxylic acid transmembrane transporter activity	38	5	2	0.04765	0.04765	1
Molecular Function (MF)	GO:0003958	NADPH-hemoprotein reductase activity	7	2	0.37	0.04872	0.04872	1
Molecular Function (MF)	GO:0004689	phosphorylase kinase activity	7	2	0.37	0.04872	0.04872	0.04872
Molecular Function (MF)	GO:0015137	citrate transmembrane transporter activity	7	2	0.37	0.04872	0.04872	0.04872
Molecular Function (MF)	GO:0015142	tricarboxylic acid transmembrane transporter activity	7	2	0.37	0.04872	0.04872	1
Molecular Function (MF)	GO:0017153	sodium:dicarboxylate symporter activity	7	2	0.37	0.04872	0.04872	0.04872
Molecular Function (MF)	GO:0030619	U1 snRNA binding	7	2	0.37	0.04872	0.04872	1
Molecular Function (MF)	GO:0042895	antibiotic transmembrane transporter activity	7	2	0.37	0.04872	0.04872	1
Molecular Function (MF)	GO:0005324	long-chain fatty acid transporter activity	16	3	0.84	0.04875	0.04875	0.04875
Molecular Function (MF)	GO:0008553	proton-exporting ATPase activity, phosphorylative mechanism	16	3	0.84	0.04875	0.04875	0.04875
Molecular Function (MF)	GO:0015145	monosaccharide transmembrane transporter activity	16	3	0.84	0.04875	0.04875	1
Molecular Function (MF)	GO:0015379	potassium:chloride symporter activity	16	3	0.84	0.04875	0.04875	0.04875
Molecular Function (MF)	GO:0016405	CoA-ligase activity	16	3	0.84	0.04875	0.04875	0.04875
Molecular Function (MF)	GO:0031369	translation initiation factor binding	16	3	0.84	0.04875	0.04875	0.04875
Molecular Function (MF)	GO:0098632	cell-cell adhesion mediator activity	16	3	0.84	0.04875	0.04875	0.04875
