# Supplementary material for: Genomic Evidence for Convergent Molecular Adaptation in Electric Fishes
Source: Genome Biol Evol. 2021 Feb 26;13(3):evab038. doi: 10.1093/gbe/evab038 (PMC7952227; doi:10.1093/gbe/evab038)
Supplement: evab038_Supplementary_Data [file evab038_supplementary_data.zip › Table S5-S7 - Non-Electric_fish_PAML_tables.xlsx]

## Sheet: Table S5
Table S5. Results of branch-site model tests for positive selection based on the Asian arowana.
Ensembl GeneID	Ln_Alternative Model	Ln_Null Model	2△Ln	P-value	Corrected P-value	Gene name	Gene description
ENSDARG00000004956	-1947.38	-1949.45	4.13896	0.041907	0.436849	zmat2	zinc finger, matrin-type 2 [Source:ZFIN;Acc:ZDB-GENE-030131-3197]
ENSDARG00000012468	-6861.9	-6864.62	5.42539	0.019846	0.322009	aacs	acetoacetyl-CoA synthetase [Source:ZFIN;Acc:ZDB-GENE-040426-903]
ENSDARG00000005945	-9603.92	-9608.58	9.31582	0.00227184	0.10997	sart1	squamous cell carcinoma antigen recognised by T cells [Source:ZFIN;Acc:ZDB-GENE-040718-422]
ENSDARG00000005948	-4806.54	-4809.05	5.02668	0.0249597	0.361054	ankmy2a	ankyrin repeat and MYND domain containing 2a [Source:ZFIN;Acc:ZDB-GENE-030131-6321]
ENSDARG00000022456	-4483.49	-4487.25	7.53935	0.00603659	0.181179	eno1a	enolase 1a, (alpha) [Source:ZFIN;Acc:ZDB-GENE-030131-6048]
ENSDARG00000015997	-6905.43	-6907.58	4.29611	0.0381997	0.421452	mfsd5	major facilitator superfamily domain containing 5 [Source:ZFIN;Acc:ZDB-GENE-040718-468]
ENSDARG00000011498	-2213.92	-2215.96	4.08625	0.0432336	0.443932	si:ch211-212o1.2	si:ch211-212o1.2 [Source:ZFIN;Acc:ZDB-GENE-041111-310]
ENSDARG00000020529	-7983.03	-7985.78	5.49306	0.0190921	0.316222	hacl1	2-hydroxyacyl-CoA lyase 1 [Source:ZFIN;Acc:ZDB-GENE-040426-2058]
ENSDARG00000021059	-7380.01	-7382.03	4.04184	0.0443854	0.449075	alas1	aminolevulinate, delta-, synthase 1 [Source:ZFIN;Acc:ZDB-GENE-001229-2]
ENSDARG00000021370	-4226.73	-4230.58	7.7022	0.00551537	0.175034	actr6	ARP6 actin-related protein 6 homolog (yeast) [Source:ZFIN;Acc:ZDB-GENE-030131-3543]
ENSDARG00000020785	-21766.6	-21772.9	12.5421	0.000397884	0.0386812	lama4	laminin, alpha 4 [Source:ZFIN;Acc:ZDB-GENE-040724-213]
ENSDARG00000021442	-7195.24	-7197.56	4.63827	0.0312666	0.397228	cdh11	cadherin 11, type 2, OB-cadherin (osteoblast) [Source:ZFIN;Acc:ZDB-GENE-980526-170]
ENSDARG00000021945	-7381.43	-7383.5	4.14586	0.0417365	0.436849	ddx23	DEAD (Asp-Glu-Ala-Asp) box polypeptide 23 [Source:ZFIN;Acc:ZDB-GENE-030131-6215]
ENSDARG00000021433	-8077.52	-8080.47	5.89878	0.0151514	0.269948	asmtl	acetylserotonin O-methyltransferase-like [Source:ZFIN;Acc:ZDB-GENE-030131-2854]
ENSDARG00000011605	-6816.95	-6819.64	5.367	0.0205212	0.327281	dennd6b	DENN/MADD domain containing 6B [Source:ZFIN;Acc:ZDB-GENE-030131-9382]
ENSDARG00000004774	-12319.1	-12321	3.87661	0.0489634	0.477046	wdr36	WD repeat domain 36 [Source:ZFIN;Acc:ZDB-GENE-030131-464]
ENSDARG00000013861	-3334.17	-3336.69	5.03767	0.0248018	0.360109	armc1	armadillo repeat containing 1 [Source:ZFIN;Acc:ZDB-GENE-041212-33]
ENSDARG00000005218	-3904.94	-3906.9	3.90856	0.0480406	0.471135	wrnip1	Werner helicase interacting protein 1 [Source:ZFIN;Acc:ZDB-GENE-040426-2415]
ENSDARG00000042308	-11297.8	-11299.7	3.90062	0.0482684	0.472333	arhgef18b	rho/rac guanine nucleotide exchange factor (GEF) 18b [Source:ZFIN;Acc:ZDB-GENE-070705-462]
ENSDARG00000015851	-3838.15	-3852.5	28.7056	8.4e-08	0.000125216	pnn	pinin, desmosome associated protein [Source:ZFIN;Acc:ZDB-GENE-060519-3]
ENSDARG00000017696	-10686.3	-10688.5	4.45999	0.0346978	0.4062	diexf	digestive organ expansion factor homolog [Source:ZFIN;Acc:ZDB-GENE-021217-2]
ENSDARG00000009214	-6154.76	-6158.93	8.33412	0.00389074	0.144995	mfsd13a	major facilitator superfamily domain containing 13A [Source:ZFIN;Acc:ZDB-GENE-041212-83]
ENSDARG00000004785	-4380.4	-4385.08	9.36318	0.00221388	0.109746	cops2	COP9 signalosome subunit 2 [Source:ZFIN;Acc:ZDB-GENE-040625-15]
ENSDARG00000003145	-3569.47	-3573.42	7.88267	0.00499107	0.170374	CLMP	CXADR like membrane protein [Source:HGNC Symbol;Acc:HGNC:24039]
ENSDARG00000018787	-2900.18	-2904	7.64873	0.00568122	0.178919	efna1b	ephrin-A1b [Source:ZFIN;Acc:ZDB-GENE-041007-5]
ENSDARG00000014670	-925.003	-928.206	6.40679	0.0113685	0.231928	colgalt2	collagen beta(1-O)galactosyltransferase 2 [Source:ZFIN;Acc:ZDB-GENE-070222-1]
ENSDARG00000002536	-7418.44	-7421.95	7.03571	0.00799002	0.197411	tm9sf4	transmembrane 9 superfamily protein member 4 [Source:ZFIN;Acc:ZDB-GENE-040426-1575]
ENSDARG00000013539	-2665.88	-2670.03	8.29932	0.00396599	0.146578	ikzf1	IKAROS family zinc finger 1 (Ikaros) [Source:ZFIN;Acc:ZDB-GENE-980526-304]
ENSDARG00000003899	-6342.57	-6344.67	4.18806	0.0407096	0.433741	zdhhc23b	zinc finger, DHHC-type containing 23b [Source:ZFIN;Acc:ZDB-GENE-040808-13]
ENSDARG00000012295	-5132.08	-5134.29	4.41426	0.0356398	0.411518	bcs1l	BC1 (ubiquinol-cytochrome c reductase) synthesis-like [Source:ZFIN;Acc:ZDB-GENE-040426-938]
ENSDARG00000002385	-15927.8	-15936.2	16.8726	3.9974e-05	0.00993132	atm	ATM serine/threonine kinase [Source:ZFIN;Acc:ZDB-GENE-040809-1]
ENSDARG00000010312	-15757.6	-15764.5	13.6545	0.000219716	0.0297748	cp	ceruloplasmin [Source:ZFIN;Acc:ZDB-GENE-010522-1]
ENSDARG00000021383	-9922.89	-9925.54	5.28873	0.0214639	0.336795	naalad2	N-acetylated alpha-linked acidic dipeptidase 2 [Source:ZFIN;Acc:ZDB-GENE-040426-1025]
ENSDARG00000004105	-15611.9	-15615.3	6.80865	0.00907173	0.211296	tie1	tyrosine kinase with immunoglobulin-like and EGF-like domains 1 [Source:ZFIN;Acc:ZDB-GENE-990415-55]
ENSDARG00000009830	-13107	-13109.3	4.74554	0.0293743	0.390958	hdlbpa	high density lipoprotein binding protein a [Source:ZFIN;Acc:ZDB-GENE-030131-2032]
ENSDARG00000006019	-8120.48	-8125.7	10.4533	0.00122431	0.0760434	tktb	transketolase b [Source:ZFIN;Acc:ZDB-GENE-030909-13]
ENSDARG00000013224	-5081.98	-5084	4.04285	0.0443588	0.449075	phc2b	polyhomeotic homolog 2b (Drosophila) [Source:ZFIN;Acc:ZDB-GENE-040426-1113]
ENSDARG00000017441	-2012.03	-2015.88	7.70109	0.00551875	0.175034	mylz3	myosin, light polypeptide 3, skeletal muscle [Source:ZFIN;Acc:ZDB-GENE-000322-6]
ENSDARG00000010301	-4878.41	-4881.89	6.95516	0.00835777	0.202049	b4galt6	UDP-Gal:betaGlcNAc beta 1,4- galactosyltransferase, polypeptide 6 [Source:ZFIN;Acc:ZDB-GENE-040426-789]
ENSDARG00000018285	-5043.05	-5047.55	8.98796	0.00271764	0.1187	pdpk1b	3-phosphoinositide dependent protein kinase 1b [Source:ZFIN;Acc:ZDB-GENE-040426-1820]
ENSDARG00000002663	-4162.62	-4164.54	3.84379	0.0499306	0.481228	optn	optineurin [Source:ZFIN;Acc:ZDB-GENE-030131-8103]
ENSDARG00000012672	-2618.03	-2620.54	5.02192	0.0250283	0.361054	gtf2e2	general transcription factor IIE, polypeptide 2, beta [Source:ZFIN;Acc:ZDB-GENE-030131-6794]
ENSDARG00000011317	-1268.81	-1272.93	8.22963	0.00412119	0.149837	adra1ba	adrenoceptor alpha 1Ba [Source:ZFIN;Acc:ZDB-GENE-120510-1]
ENSDARG00000023040	-7118.96	-7121.8	5.68656	0.0170953	0.293528	zbtb1	zinc finger and BTB domain containing 1 [Source:ZFIN;Acc:ZDB-GENE-041001-126]
ENSDARG00000009336	-1628.59	-1631.52	5.8678	0.0154203	0.273649	aif1l	allograft inflammatory factor 1-like [Source:ZFIN;Acc:ZDB-GENE-030131-9646]
ENSDARG00000016573	-19160	-19167.3	14.5579	0.000135919	0.0209596	mroh1	maestro heat-like repeat family member 1 [Source:ZFIN;Acc:ZDB-GENE-090806-2]
ENSDARG00000018953	-3708.8	-3712.36	7.11828	0.0076302	0.197031	gclm	glutamate-cysteine ligase, modifier subunit [Source:ZFIN;Acc:ZDB-GENE-030131-5906]
ENSDARG00000045070	-2065.41	-2067.54	4.26026	0.0390139	0.426306	itgb3b	integrin beta 3b [Source:ZFIN;Acc:ZDB-GENE-071207-2]
ENSDARG00000013415	-8426.36	-8428.46	4.19118	0.0406349	0.433741	lmna	lamin A [Source:ZFIN;Acc:ZDB-GENE-020424-3]
ENSDARG00000013973	-4694.39	-4698.44	8.10455	0.00441543	0.157967	pex3	peroxisomal biogenesis factor 3 [Source:ZFIN;Acc:ZDB-GENE-040426-979]
ENSDARG00000016837	-1857.89	-1860.33	4.87953	0.0271771	0.373956	glipr2l	GLI pathogenesis-related 2, like [Source:ZFIN;Acc:ZDB-GENE-041010-53]
ENSDARG00000017242	-6067.01	-6070.34	6.66103	0.00985441	0.220823	garem	GRB2 associated, regulator of MAPK1 [Source:ZFIN;Acc:ZDB-GENE-040426-767]
ENSDARG00000016871	-3417.21	-3421.19	7.95813	0.00478718	0.165003	smarce1	SWI/SNF related, matrix associated, actin dependent regulator of chromatin, subfamily e, member 1 [Source:ZFIN;Acc:ZDB-GENE-030131-967]
ENSDARG00000036279	-20252.7	-20254.8	4.20795	0.040235	0.433568	lamc1	laminin, gamma 1 [Source:ZFIN;Acc:ZDB-GENE-021226-3]
ENSDARG00000018820	-16725.3	-16728.6	6.65716	0.0098758	0.220823	flncb	filamin C, gamma b (actin binding protein 280) [Source:ZFIN;Acc:ZDB-GENE-041008-175]
ENSDARG00000016128	-4377.44	-4381.91	8.94199	0.00278689	0.118937	ap3m2	adaptor-related protein complex 3, mu 2 subunit [Source:ZFIN;Acc:ZDB-GENE-021022-2]
ENSDARG00000002204	-2918.61	-2921.06	4.89577	0.0269226	0.371626	hspb11	heat shock protein, alpha-crystallin-related, b11 [Source:ZFIN;Acc:ZDB-GENE-030131-5148]
ENSDARG00000018825	-3401.09	-3405.55	8.91136	0.00283402	0.119564	tmem248	transmembrane protein 248 [Source:ZFIN;Acc:ZDB-GENE-050320-103]
ENSDARG00000008060	-8687.65	-8689.82	4.34862	0.0370389	0.417224	scara3	scavenger receptor class A, member 3 [Source:ZFIN;Acc:ZDB-GENE-041014-317]
ENSDARG00000008434	-3061.38	-3068.47	14.1788	0.00016623	0.0234398	bcl2l1	bcl2-like 1 [Source:ZFIN;Acc:ZDB-GENE-010730-1]
ENSDARG00000009958	-8895.88	-8900.34	8.93827	0.00279257	0.118937	cbl	Cbl proto-oncogene, E3 ubiquitin protein ligase [Source:ZFIN;Acc:ZDB-GENE-041114-207]
ENSDARG00000024219	-15429.6	-15431.8	4.38671	0.0362201	0.411518	zgc:55582	zgc:55582 [Source:ZFIN;Acc:ZDB-GENE-030131-6392]
ENSDARG00000022020	-22411.2	-22421.6	20.9042	4.828e-06	0.00239898	focad	focadhesin [Source:ZFIN;Acc:ZDB-GENE-080213-1]
ENSDARG00000034326	-4726.03	-4742.39	32.7308	1.1e-08	2.4596e-05	ing3	inhibitor of growth family, member 3 [Source:ZFIN;Acc:ZDB-GENE-040109-3]
ENSDARG00000023028	-2382.58	-2385.99	6.81088	0.00906043	0.211296	cdv3	carnitine deficiency-associated gene expressed in ventricle 3 [Source:ZFIN;Acc:ZDB-GENE-030131-6034]
ENSDARG00000028614	-2914.36	-2917.68	6.63755	0.0099851	0.222156	mospd1	motile sperm domain containing 1 [Source:ZFIN;Acc:ZDB-GENE-040426-2691]
ENSDARG00000012039	-6127.22	-6131.02	7.59814	0.00584286	0.180202	ttc26	tetratricopeptide repeat domain 26 [Source:ZFIN;Acc:ZDB-GENE-041212-41]
ENSDARG00000023712	-6710.83	-6716.74	11.8136	0.00058799	0.0512328	mao	monoamine oxidase [Source:ZFIN;Acc:ZDB-GENE-040329-3]
ENSDARG00000021681	-4367.69	-4370.57	5.75206	0.0164694	0.288827	asrgl1	asparaginase like 1 [Source:ZFIN;Acc:ZDB-GENE-050320-102]
ENSDARG00000032103	-8400.88	-8410.47	19.1719	1.1946e-05	0.00485659	mapk6	mitogen-activated protein kinase 6 [Source:ZFIN;Acc:ZDB-GENE-050420-7]
ENSDARG00000039125	-7299.33	-7302.53	6.41397	0.0113226	0.231928	map4k5	mitogen-activated protein kinase kinase kinase kinase 5 [Source:ZFIN;Acc:ZDB-GENE-030131-6497]
ENSDARG00000024324	-6102.57	-6105.99	6.84637	0.00888216	0.209058	arhgap1	Rho GTPase activating protein 1 [Source:ZFIN;Acc:ZDB-GENE-050417-305]
ENSDARG00000025391	-1973.09	-1975.12	4.0642	0.0438013	0.447214	pfdn2	prefoldin subunit 2 [Source:ZFIN;Acc:ZDB-GENE-060519-27]
ENSDARG00000005834	-2827.96	-2830.31	4.69878	0.030184	0.395844	gatad2b	GATA zinc finger domain containing 2B [Source:ZFIN;Acc:ZDB-GENE-060503-655]
ENSDARG00000029072	-3837.09	-3839.49	4.79088	0.0286108	0.383669	klf6a	Kruppel-like factor 6a [Source:ZFIN;Acc:ZDB-GENE-021115-9]
ENSDARG00000028396	-3993.05	-3997.11	8.13258	0.00434769	0.156797	fkbp5	FK506 binding protein 5 [Source:ZFIN;Acc:ZDB-GENE-030616-630]
ENSDARG00000028517	-7165.18	-7167.78	5.19422	0.0226621	0.344488	hbp1	HMG-box transcription factor 1 [Source:ZFIN;Acc:ZDB-GENE-050522-414]
ENSDARG00000023237	-14013.2	-14017.5	8.58105	0.00339679	0.134429	syne3	spectrin repeat containing, nuclear envelope family member 3 [Source:ZFIN;Acc:ZDB-GENE-070209-271]
ENSDARG00000071863	-8428.42	-8430.35	3.86848	0.0492011	0.477152	itgb1a	integrin, beta 1a [Source:ZFIN;Acc:ZDB-GENE-060803-2]
ENSDARG00000027649	-7342.82	-7345.11	4.59756	0.0320174	0.400584	cpsf3	cleavage and polyadenylation specific factor 3 [Source:ZFIN;Acc:ZDB-GENE-030131-3275]
ENSDARG00000030441	-3603.15	-3605.47	4.64753	0.0310983	0.397228	ppa1b	pyrophosphatase (inorganic) 1b [Source:ZFIN;Acc:ZDB-GENE-050417-375]
ENSDARG00000033182	-2847.67	-2851.59	7.83819	0.00511537	0.17075	arl4ab	ADP-ribosylation factor-like 4ab [Source:ZFIN;Acc:ZDB-GENE-030219-167]
ENSDARG00000030335	-3718.23	-3720.32	4.17726	0.0409699	0.433802	zc3h10	zinc finger CCCH-type containing 10 [Source:ZFIN;Acc:ZDB-GENE-040426-2359]
ENSDARG00000033099	-13651.1	-13654.8	7.35362	0.00669278	0.190638	kif7	kinesin family member 7 [Source:ZFIN;Acc:ZDB-GENE-050307-1]
ENSDARG00000074414	-9559.39	-9566.68	14.5775	0.000134509	0.0209596	sema4ba	sema domain, immunoglobulin domain (Ig), transmembrane domain (TM) and short cytoplasmic domain, (semaphorin) 4Ba [Source:ZFIN;Acc:ZDB-GENE-070705-31]
ENSDARG00000039515	-5156.6	-5159.85	6.4931	0.0108294	0.227752	atf4a	activating transcription factor 4a [Source:ZFIN;Acc:ZDB-GENE-040426-2340]
ENSDARG00000020007	-15070.2	-15114.8	89.2228	0	0	col1a2	collagen, type I, alpha 2 [Source:ZFIN;Acc:ZDB-GENE-030131-8415]
ENSDARG00000012368	-12886.4	-12893.1	13.4944	0.000239273	0.0314714	ttc21b	tetratricopeptide repeat domain 21B [Source:ZFIN;Acc:ZDB-GENE-031010-34]
ENSDARG00000026376	-11199.7	-11204.5	9.75832	0.00178513	0.0997889	aco1	aconitase 1, soluble [Source:ZFIN;Acc:ZDB-GENE-031118-76]
ENSDARG00000044565	-4143.86	-4145.99	4.2499	0.0392527	0.4271	ola1	Obg-like ATPase 1 [Source:ZFIN;Acc:ZDB-GENE-030131-5063]
ENSDARG00000032876	-4294.66	-4296.95	4.57854	0.0323749	0.401054	trit1	tRNA isopentenyltransferase 1 [Source:ZFIN;Acc:ZDB-GENE-060503-297]
ENSDARG00000008593	-20071.3	-20074.8	7.09428	0.00773303	0.197031	nbas	neuroblastoma amplified sequence [Source:ZFIN;Acc:ZDB-GENE-041014-367]
ENSDARG00000058221	-4396.76	-4399.37	5.23628	0.0221206	0.342294	ugcg	UDP-glucose ceramide glucosyltransferase [Source:ZFIN;Acc:ZDB-GENE-030131-9885]
ENSDARG00000030830	-10580.7	-10587	12.5672	0.000392581	0.0386812	cmtr1	cap methyltransferase 1 [Source:ZFIN;Acc:ZDB-GENE-040426-696]
ENSDARG00000034187	-1512.88	-1515.37	4.99063	0.025485	0.361813	calm1b	calmodulin 1b [Source:ZFIN;Acc:ZDB-GENE-030804-2]
ENSDARG00000029668	-5269.17	-5272.17	6.00819	0.0142396	0.258861	crim1	cysteine rich transmembrane BMP regulator 1 (chordin-like) [Source:ZFIN;Acc:ZDB-GENE-040312-2]
ENSDARG00000037020	-8656.66	-8659.73	6.12955	0.013294	0.248749	kif1b	kinesin family member 1B [Source:ZFIN;Acc:ZDB-GENE-030820-1]
ENSDARG00000036064	-1171.85	-1181.62	19.5413	9.845e-06	0.00440268	cnep1r1	CTD nuclear envelope phosphatase 1 regulatory subunit 1 [Source:ZFIN;Acc:ZDB-GENE-050417-425]
ENSDARG00000036107	-5160.54	-5162.64	4.18678	0.0407405	0.433741	txnipa	thioredoxin interacting protein a [Source:ZFIN;Acc:ZDB-GENE-030804-10]
ENSDARG00000000906	-4541	-4543.49	4.98511	0.0255664	0.361813	skap2	src kinase associated phosphoprotein 2 [Source:ZFIN;Acc:ZDB-GENE-030616-438]
ENSDARG00000036298	-1689.23	-1693.93	9.41026	0.00215774	0.109653	rps13	ribosomal protein S13 [Source:ZFIN;Acc:ZDB-GENE-040625-52]
ENSDARG00000036755	-9752.06	-9754.77	5.43321	0.0197573	0.322009	prmt9	protein arginine methyltransferase 9 [Source:ZFIN;Acc:ZDB-GENE-080728-4]
ENSDARG00000012682	-1682.63	-1687.67	10.0799	0.00149893	0.0882	pfn2l	profilin 2 like [Source:ZFIN;Acc:ZDB-GENE-030131-34]
ENSDARG00000037363	-13850.2	-13856.4	12.5746	0.000391021	0.0386812	st5	suppression of tumorigenicity 5 [Source:ZFIN;Acc:ZDB-GENE-030131-2547]
ENSDARG00000038067	-8650.34	-8652.56	4.4285	0.0353436	0.410536	smurf2	SMAD specific E3 ubiquitin protein ligase 2 [Source:ZFIN;Acc:ZDB-GENE-030131-1830]
ENSDARG00000027689	-10318	-10320.4	4.84353	0.02775	0.377197	pold1	polymerase (DNA directed), delta 1, catalytic subunit [Source:ZFIN;Acc:ZDB-GENE-060429-1]
ENSDARG00000009735	-8788.07	-8790.65	5.15179	0.0232224	0.346478	gigfy2	GRB10 interacting GYF protein 2 [Source:ZFIN;Acc:ZDB-GENE-050706-185]
ENSDARG00000038789	-3917.72	-3920.01	4.56088	0.0327102	0.402832	tmem53	transmembrane protein 53 [Source:ZFIN;Acc:ZDB-GENE-040718-384]
ENSDARG00000038905	-10598	-10606.2	16.4839	4.9065e-05	0.00997358	hectd3	HECT domain containing 3 [Source:ZFIN;Acc:ZDB-GENE-031118-179]
ENSDARG00000038978	-3837.08	-3839.67	5.19209	0.0226899	0.344488	dnajb4	DnaJ (Hsp40) homolog, subfamily B, member 4 [Source:ZFIN;Acc:ZDB-GENE-040801-192]
ENSDARG00000026170	-9052.92	-9057.64	9.42424	0.00214136	0.109653	hps1	Hermansky-Pudlak syndrome 1 [Source:ZFIN;Acc:ZDB-GENE-051113-152]
ENSDARG00000010681	-3621.45	-3625.24	7.56791	0.00594166	0.181179	tjap1	tight junction associated protein 1 (peripheral) [Source:ZFIN;Acc:ZDB-GENE-081107-47]
ENSDARG00000039851	-4428.14	-4430.37	4.46387	0.0346191	0.4062	dhdds	dehydrodolichyl diphosphate synthase [Source:ZFIN;Acc:ZDB-GENE-040426-2236]
ENSDARG00000040265	-3279.06	-3281.31	4.49202	0.0340535	0.404912	mpdu1b	mannose-P-dolichol utilization defect 1b [Source:ZFIN;Acc:ZDB-GENE-040625-135]
ENSDARG00000040657	-5267.23	-5273.44	12.4162	0.000425614	0.0388438	wipi1	WD repeat domain, phosphoinositide interacting 1 [Source:ZFIN;Acc:ZDB-GENE-040426-1404]
ENSDARG00000040779	-9248.67	-9250.92	4.48778	0.0341379	0.404912	med16	mediator complex subunit 16 [Source:ZFIN;Acc:ZDB-GENE-090306-4]
ENSDARG00000040920	-6598.55	-6601.01	4.91426	0.0266358	0.371076	si:dkey-49n23.1	si:dkey-49n23.1 [Source:ZFIN;Acc:ZDB-GENE-050208-762]
ENSDARG00000041314	-2142.89	-2145.22	4.64883	0.0310746	0.397228	ndufb9	NADH dehydrogenase (ubiquinone) 1 beta subcomplex, 9 [Source:ZFIN;Acc:ZDB-GENE-030131-8364]
ENSDARG00000041706	-3625.99	-3631.33	10.6634	0.00109278	0.0752911	vgll2a	vestigial-like family member 2a [Source:ZFIN;Acc:ZDB-GENE-050913-38]
ENSDARG00000075768	-3143.61	-3145.69	4.17024	0.04114	0.433911	sdhb	succinate dehydrogenase complex, subunit B, iron sulfur (Ip) [Source:ZFIN;Acc:ZDB-GENE-030131-8005]
ENSDARG00000042553	-4460.1	-4463.15	6.08704	0.0136177	0.251646	pex7	peroxisomal biogenesis factor 7 [Source:ZFIN;Acc:ZDB-GENE-050320-105]
ENSDARG00000042555	-4775.94	-4777.93	3.98246	0.0459763	0.458942	dym	dymeclin [Source:ZFIN;Acc:ZDB-GENE-091204-348]
ENSDARG00000054250	-5233.98	-5237.55	7.13945	0.00754065	0.196376	crbn	cereblon [Source:ZFIN;Acc:ZDB-GENE-040822-43]
ENSDARG00000042747	-7543.29	-7547.21	7.83783	0.00511639	0.17075	coasy	CoA synthase [Source:ZFIN;Acc:ZDB-GENE-040912-137]
ENSDARG00000042816	-7412.9	-7417.78	9.76055	0.00178296	0.0997889	mmp9	matrix metallopeptidase 9 [Source:ZFIN;Acc:ZDB-GENE-040426-2132]
ENSDARG00000042934	-4170.36	-4173.84	6.9619	0.00832636	0.202049	ctgfa	connective tissue growth factor a [Source:ZFIN;Acc:ZDB-GENE-030131-102]
ENSDARG00000044011	-5445.24	-5449.26	8.03007	0.0046007	0.162003	xkrx	XK, Kell blood group complex subunit-related, X-linked [Source:ZFIN;Acc:ZDB-GENE-041114-108]
ENSDARG00000015829	-8060.74	-8062.89	4.29332	0.0382624	0.421452	mov10a	Mov10 RISC complex RNA helicase a [Source:ZFIN;Acc:ZDB-GENE-091230-8]
ENSDARG00000044625	-20191.3	-20196.5	10.4928	0.00119842	0.0760434	pcf11	PCF11 cleavage and polyadenylation factor subunit [Source:ZFIN;Acc:ZDB-GENE-041114-175]
ENSDARG00000045123	-12061.2	-12063.8	5.15024	0.0232431	0.346478	oplah	5-oxoprolinase (ATP-hydrolysing) [Source:ZFIN;Acc:ZDB-GENE-121214-293]
ENSDARG00000045888	-5135.99	-5140.75	9.52979	0.00202164	0.109038	acat1	acetyl-CoA acetyltransferase 1 [Source:ZFIN;Acc:ZDB-GENE-040808-68]
ENSDARG00000051816	-11932	-11934.4	4.82511	0.0280481	0.380094	aass	aminoadipate-semialdehyde synthase [Source:ZFIN;Acc:ZDB-GENE-061220-8]
ENSDARG00000033889	-8634.55	-8637.33	5.55528	0.018425	0.30745	spty2d1	SPT2 chromatin protein domain containing 1 [Source:ZFIN;Acc:ZDB-GENE-050522-212]
ENSDARG00000051888	-3979.07	-3981.78	5.42004	0.0199069	0.322009	ist1	increased sodium tolerance 1 homolog (yeast) [Source:ZFIN;Acc:ZDB-GENE-030131-179]
ENSDARG00000051936	-4136.92	-4138.97	4.09768	0.0429422	0.443505	ergic2	ERGIC and golgi 2 [Source:ZFIN;Acc:ZDB-GENE-040426-1331]
ENSDARG00000052712	-3608.3	-3612.72	8.83845	0.00294949	0.12101	suclg1	succinate-CoA ligase, alpha subunit [Source:ZFIN;Acc:ZDB-GENE-040912-101]
ENSDARG00000016548	-7419.66	-7424.31	9.29146	0.00230224	0.10997	eif5b	eukaryotic translation initiation factor 5B [Source:ZFIN;Acc:ZDB-GENE-050208-20]
ENSDARG00000052975	-6142.21	-6144.15	3.8653	0.0492943	0.477152	ubqln4	ubiquilin 4 [Source:ZFIN;Acc:ZDB-GENE-030131-6269]
ENSDARG00000053262	-5050.68	-5053.77	6.18184	0.0129068	0.246102	atp1b4	ATPase, Na+/K+ transporting, beta 4 polypeptide [Source:ZFIN;Acc:ZDB-GENE-070412-1]
ENSDARG00000053254	-1609.79	-1612.47	5.36495	0.0205453	0.327281	mylpfa	myosin light chain, phosphorylatable, fast skeletal muscle a [Source:ZFIN;Acc:ZDB-GENE-990712-15]
ENSDARG00000053485	-6172.8	-6175.15	4.70034	0.0301567	0.395844	aldh6a1	aldehyde dehydrogenase 6 family, member A1 [Source:ZFIN;Acc:ZDB-GENE-030131-9192]
ENSDARG00000060494	-7261.15	-7263.83	5.3596	0.0206085	0.327281	eprs	glutamyl-prolyl-tRNA synthetase [Source:ZFIN;Acc:ZDB-GENE-030131-638]
ENSDARG00000077299	-6295.22	-6298.68	6.92	0.00852372	0.202756	yars2	tyrosyl-tRNA synthetase 2, mitochondrial [Source:ZFIN;Acc:ZDB-GENE-030131-6268]
ENSDARG00000054540	-3695.97	-3699.05	6.15712	0.0130884	0.246967	imp4	IMP4, U3 small nucleolar ribonucleoprotein, homolog (yeast) [Source:ZFIN;Acc:ZDB-GENE-040718-474]
ENSDARG00000054610	-5607.36	-5609.66	4.6044	0.03189	0.400584	coro1a	coronin, actin binding protein, 1A [Source:ZFIN;Acc:ZDB-GENE-030131-9512]
ENSDARG00000054804	-2785.61	-2787.77	4.30987	0.0378918	0.420477	anp32e	acidic (leucine-rich) nuclear phosphoprotein 32 family, member E [Source:ZFIN;Acc:ZDB-GENE-040426-2448]
ENSDARG00000054821	-2881.82	-2887	10.3678	0.0012823	0.0774926	nubpl	nucleotide binding protein-like [Source:ZFIN;Acc:ZDB-GENE-040718-140]
ENSDARG00000038866	-6022.24	-6024.54	4.59395	0.0320851	0.400584	TRAPPC8	trafficking protein particle complex 8 [Source:HGNC Symbol;Acc:HGNC:29169]
ENSDARG00000055099	-11050.4	-11056.7	12.6766	0.00037027	0.0386812	fam184b	family with sequence similarity 184, member B [Source:ZFIN;Acc:ZDB-GENE-090313-380]
ENSDARG00000055158	-3282.66	-3284.93	4.53636	0.033182	0.404332	prox1a	prospero homeobox 1a [Source:ZFIN;Acc:ZDB-GENE-980526-397]
ENSDARG00000055186	-4360.68	-4364.33	7.30593	0.00687273	0.19272	ccr9a	chemokine (C-C motif) receptor 9a [Source:ZFIN;Acc:ZDB-GENE-060130-125]
ENSDARG00000055305	-10066.5	-10068.7	4.33645	0.0373046	0.418111	ret	ret proto-oncogene receptor tyrosine kinase [Source:ZFIN;Acc:ZDB-GENE-980526-307]
ENSDARG00000019293	-4284.78	-4288.36	7.1679	0.00742196	0.196376	tfdp1a	transcription factor Dp-1, a [Source:ZFIN;Acc:ZDB-GENE-040426-2883]
ENSDARG00000055760	-3252.47	-3257.12	9.28408	0.00231154	0.10997	srm	spermidine synthase [Source:ZFIN;Acc:ZDB-GENE-040426-1183]
ENSDARG00000055885	-12867.4	-12870.4	5.92447	0.014932	0.268177	tex10	testis expressed 10 [Source:ZFIN;Acc:ZDB-GENE-040426-2827]
ENSDARG00000056615	-7760.81	-7762.86	4.09289	0.043064	0.443738	cybb	cytochrome b-245, beta polypeptide (chronic granulomatous disease) [Source:ZFIN;Acc:ZDB-GENE-040426-1380]
ENSDARG00000056628	-2032.54	-2038.09	11.0997	0.000863426	0.0658738	tmem170a	transmembrane protein 170A [Source:ZFIN;Acc:ZDB-GENE-040426-1622]
ENSDARG00000056642	-6276.39	-6281.35	9.92399	0.00163138	0.0947473	hdac9b	histone deacetylase 9b [Source:ZFIN;Acc:ZDB-GENE-040109-7]
ENSDARG00000056740	-2307.99	-2310.8	5.61994	0.0177573	0.299662	tmeff1b	transmembrane protein with EGF-like and two follistatin-like domains 1b [Source:ZFIN;Acc:ZDB-GENE-050706-143]
ENSDARG00000090764	-7986.48	-7988.78	4.60531	0.0318731	0.400584	bcas3	breast carcinoma amplified sequence 3 [Source:ZFIN;Acc:ZDB-GENE-040426-1257]
ENSDARG00000057234	-2935.98	-2938.33	4.70266	0.0301159	0.395844	chtopa	chromatin target of PRMT1a [Source:ZFIN;Acc:ZDB-GENE-030131-210]
ENSDARG00000057303	-5837.68	-5839.84	4.31964	0.0376749	0.420477	galnt7	UDP-N-acetyl-alpha-D-galactosamine: polypeptide N-acetylgalactosaminyltransferase 7 [Source:ZFIN;Acc:ZDB-GENE-050522-284]
ENSDARG00000057477	-4373.23	-4378.96	11.458	0.000711883	0.0600668	lrrc28	leucine rich repeat containing 28 [Source:ZFIN;Acc:ZDB-GENE-061128-1]
ENSDARG00000057571	-2856.26	-2861.82	11.1207	0.000853683	0.0658738	pgam2	phosphoglycerate mutase 2 (muscle) [Source:ZFIN;Acc:ZDB-GENE-040116-6]
ENSDARG00000058208	-2824.35	-2827.19	5.67574	0.0172011	0.293528	slc25a26	solute carrier family 25 (S-adenosylmethionine carrier), member 26 [Source:ZFIN;Acc:ZDB-GENE-050913-126]
ENSDARG00000058467	-9218.31	-9220.93	5.23751	0.0221048	0.342294	prpf40a	PRP40 pre-mRNA processing factor 40 homolog A [Source:ZFIN;Acc:ZDB-GENE-030131-274]
ENSDARG00000058494	-5717.24	-5719.33	4.18294	0.0408329	0.433741	dnaja3a	DnaJ (Hsp40) homolog, subfamily A, member 3A [Source:ZFIN;Acc:ZDB-GENE-030131-7837]
ENSDARG00000058746	-5533	-5535.85	5.68925	0.0170691	0.293528	ubap1	ubiquitin associated protein 1 [Source:ZFIN;Acc:ZDB-GENE-040426-950]
ENSDARG00000089066	-13528.1	-13531	5.91571	0.0150064	0.268435	nhsl2	NHS-like 2 [Source:ZFIN;Acc:ZDB-GENE-130530-951]
ENSDARG00000007370	-22827.6	-22830.7	6.2118	0.0126902	0.245706	dysf	dysferlin, limb girdle muscular dystrophy 2B (autosomal recessive) [Source:ZFIN;Acc:ZDB-GENE-070501-1]
ENSDARG00000032617	-4875.98	-4879.52	7.08466	0.00777467	0.197031	fgfrl1a	fibroblast growth factor receptor-like 1a [Source:ZFIN;Acc:ZDB-GENE-040128-2]
ENSDARG00000059553	-14512.8	-14515.4	5.20825	0.0224799	0.344488	sympk	symplekin [Source:ZFIN;Acc:ZDB-GENE-060526-361]
ENSDARG00000059672	-5675.01	-5677.19	4.36356	0.0367155	0.414749	arhgap6	Rho GTPase activating protein 6 [Source:ZFIN;Acc:ZDB-GENE-060616-298]
ENSDARG00000057352	-3715.19	-3717.47	4.56579	0.0326166	0.402832	slc25a29	solute carrier family 25 (mitochondrial carnitine/acylcarnitine carrier), member 29 [Source:ZFIN;Acc:ZDB-GENE-050913-70]
ENSDARG00000060006	-3006.22	-3008.72	4.99768	0.0253813	0.361813	nedd4l	neural precursor cell expressed, developmentally down-regulated 4-like [Source:ZFIN;Acc:ZDB-GENE-051118-2]
ENSDARG00000060058	-10799.4	-10801.8	4.69084	0.0303239	0.396515	cylda	cylindromatosis (turban tumor syndrome), a [Source:ZFIN;Acc:ZDB-GENE-061108-2]
ENSDARG00000060069	-3469.6	-3472.74	6.287	0.0121626	0.241739	isoc1	isochorismatase domain containing 1 [Source:ZFIN;Acc:ZDB-GENE-061020-1]
ENSDARG00000060101	-8092.4	-8095.93	7.05907	0.00788651	0.197031	trappc12	trafficking protein particle complex 12 [Source:ZFIN;Acc:ZDB-GENE-070112-1282]
ENSDARG00000060288	-3617.31	-3621.2	7.78636	0.00526422	0.171836	prosc	proline synthetase co-transcribed homolog (bacterial) [Source:ZFIN;Acc:ZDB-GENE-030131-1378]
ENSDARG00000060398	-6772.42	-6775.95	7.06031	0.00788104	0.197031	rft1	RFT1 homolog [Source:ZFIN;Acc:ZDB-GENE-110411-126]
ENSDARG00000088984	-7190.02	-7194.6	9.15769	0.00247675	0.112938	cep131	centrosomal protein 131 [Source:ZFIN;Acc:ZDB-GENE-090508-16]
ENSDARG00000060688	-5904.8	-5908.55	7.50304	0.00615948	0.181218	trim69	tripartite motif containing 69 [Source:ZFIN;Acc:ZDB-GENE-030131-857]
ENSDARG00000061143	-6515.81	-6517.98	4.34073	0.0372109	0.418108	tapt1b	transmembrane anterior posterior transformation 1b [Source:ZFIN;Acc:ZDB-GENE-030131-4025]
ENSDARG00000061201	-7845.19	-7849.23	8.07486	0.00448837	0.159301	acsf2	acyl-CoA synthetase family member 2 [Source:ZFIN;Acc:ZDB-GENE-060825-7]
ENSDARG00000061265	-8462.51	-8464.86	4.71474	0.0299051	0.395844	lmln	leishmanolysin-like (metallopeptidase M8 family) [Source:ZFIN;Acc:ZDB-GENE-081104-298]
ENSDARG00000061461	-643.469	-645.398	3.85773	0.0495172	0.478274	dsela	dermatan sulfate epimerase-like a [Source:ZFIN;Acc:ZDB-GENE-030131-7517]
ENSDARG00000077762	-3921.87	-3930.03	16.32	5.3495e-05	0.0099883	SLC2A4RG	si:rp71-79p20.2 [Source:ZFIN;Acc:ZDB-GENE-030616-83]
ENSDARG00000061757	-10410.9	-10413.2	4.60118	0.0319499	0.400584	rabgap1l	RAB GTPase activating protein 1-like [Source:ZFIN;Acc:ZDB-GENE-050208-389]
ENSDARG00000061862	-12129.1	-12131.1	4.01908	0.0449882	0.453124	myo18ab	myosin XVIIIAb [Source:ZFIN;Acc:ZDB-GENE-080423-1]
ENSDARG00000062019	-3828.68	-3831.21	5.05361	0.0245747	0.359588	rufy2	RUN and FYVE domain containing 2 [Source:ZFIN;Acc:ZDB-GENE-070424-66]
ENSDARG00000062089	-5641.56	-5644.53	5.92633	0.0149162	0.268177	uggt2	UDP-glucose glycoprotein glucosyltransferase 2 [Source:ZFIN;Acc:ZDB-GENE-050517-21]
ENSDARG00000062206	-15397.3	-15401.9	9.16341	0.00246903	0.112938	skiv2l	SKI2 homolog, superkiller viralicidic activity 2-like [Source:ZFIN;Acc:ZDB-GENE-010430-5]
ENSDARG00000062198	-21558.5	-21562.1	7.14846	0.00750282	0.196376	pcm1	pericentriolar material 1 [Source:ZFIN;Acc:ZDB-GENE-030131-428]
ENSDARG00000062402	-29021.7	-29024.1	4.84981	0.0276491	0.376972	frem1b	Fras1 related extracellular matrix 1b [Source:ZFIN;Acc:ZDB-GENE-050208-783]
ENSDARG00000058000	-23290.5	-23294.6	8.28206	0.00400386	0.146765	cep350	centrosomal protein 350 [Source:ZFIN;Acc:ZDB-GENE-030131-6975]
ENSDARG00000062951	-6554.31	-6557.99	7.36351	0.00665606	0.190638	tldc1	TBC/LysM-associated domain containing 1 [Source:ZFIN;Acc:ZDB-GENE-050419-140]
ENSDARG00000062983	-14003	-14007	7.95458	0.00479659	0.165003	fbxo18	F-box protein, helicase, 18 [Source:ZFIN;Acc:ZDB-GENE-041210-99]
ENSDARG00000063126	-8207.7	-8210.91	6.43754	0.0111733	0.231329	gusb	glucuronidase, beta [Source:ZFIN;Acc:ZDB-GENE-070705-256]
ENSDARG00000076484	-31525.1	-31531	11.7893	0.00059573	0.0512328	stab1	stabilin 1 [Source:ZFIN;Acc:ZDB-GENE-050208-554]
ENSDARG00000063187	-4778.93	-4780.92	3.9856	0.0458909	0.458942	agpat5	1-acylglycerol-3-phosphate O-acyltransferase 5 (lysophosphatidic acid acyltransferase, epsilon) [Source:ZFIN;Acc:ZDB-GENE-060929-914]
ENSDARG00000001014	-18552.5	-18554.5	4.10822	0.0426754	0.442794	myh9b	myosin, heavy chain 9b, non-muscle [Source:ZFIN;Acc:ZDB-GENE-030131-998]
ENSDARG00000063358	-5317.11	-5325.74	17.2772	3.2304e-05	0.00849785	micu1	mitochondrial calcium uptake 1 [Source:ZFIN;Acc:ZDB-GENE-070410-22]
ENSDARG00000074646	-5817.99	-5821.19	6.39232	0.0114615	0.231928	CABZ01076047.1
ENSDARG00000063457	-3293.09	-3295.68	5.18714	0.0227546	0.344488	wash1	WAS protein family homolog 1 [Source:ZFIN;Acc:ZDB-GENE-050419-138]
ENSDARG00000063553	-21173.3	-21176.5	6.39533	0.0114421	0.231928	rlf	rearranged L-myc fusion [Source:ZFIN;Acc:ZDB-GENE-050208-257]
ENSDARG00000063690	-3768.94	-3771.43	4.9896	0.0255001	0.361813	nrm	nurim (nuclear envelope membrane protein [Source:ZFIN;Acc:ZDB-GENE-060503-445]
ENSDARG00000077060	-10268.3	-10271.4	6.18584	0.0128777	0.246102	rbm6	RNA binding motif protein 6 [Source:ZFIN;Acc:ZDB-GENE-050309-79]
ENSDARG00000009939	-3146.29	-3154.04	15.5063	8.2229e-05	0.0136196	micu2	mitochondrial calcium uptake 2 [Source:ZFIN;Acc:ZDB-GENE-030131-3374]
ENSDARG00000052419	-23266	-23268.7	5.3571	0.020638	0.327281	ankrd12	ankyrin repeat domain 12 [Source:ZFIN;Acc:ZDB-GENE-040426-846]
ENSDARG00000031044	-4524.46	-4526.9	4.86966	0.0273328	0.374946	lipg	lipase, endothelial [Source:ZFIN;Acc:ZDB-GENE-040426-699]
ENSDARG00000052164	-4497.28	-4499.62	4.66287	0.0308216	0.397228	znf507	zinc finger protein 507 [Source:ZFIN;Acc:ZDB-GENE-040426-1233]
ENSDARG00000068596	-5198.01	-5203.18	10.3424	0.00130011	0.0775213	cnot11	CCR4-NOT transcription complex, subunit 11 [Source:ZFIN;Acc:ZDB-GENE-030131-8068]
ENSDARG00000069013	-2496.54	-2498.81	4.53146	0.0332772	0.404391	prdx4	peroxiredoxin 4 [Source:ZFIN;Acc:ZDB-GENE-030131-1096]
ENSDARG00000040991	-8388.95	-8392.47	7.04803	0.00793525	0.197147	cttnbp2	cortactin binding protein 2 [Source:ZFIN;Acc:ZDB-GENE-030131-8134]
ENSDARG00000074314	-20662.1	-20665.2	6.04546	0.0139421	0.254486	TTC37	tetratricopeptide repeat domain 37 [Source:HGNC Symbol;Acc:HGNC:23639]
ENSDARG00000027172	-4045.28	-4050.03	9.50242	0.00205201	0.109038	phactr2	phosphatase and actin regulator 2 [Source:ZFIN;Acc:ZDB-GENE-040724-11]
ENSDARG00000052957	-9086.81	-9089.28	4.9382	0.0262694	0.369424	plcd3a	phospholipase C, delta 3a [Source:ZFIN;Acc:ZDB-GENE-070620-1]
ENSDARG00000000588	-4558.68	-4562.34	7.31683	0.00683119	0.19272	grasp	GRP1 (general receptor for phosphoinositides 1)-associated scaffold protein [Source:ZFIN;Acc:ZDB-GENE-060312-30]
ENSDARG00000051899	-6996.38	-6999.85	6.92468	0.00850142	0.202756	exoc3l1	exocyst complex component 3-like 1 [Source:ZFIN;Acc:ZDB-GENE-061207-36]
ENSDARG00000071017	-6214.95	-6218.82	7.72983	0.00543157	0.175002	nt5e	5'-nucleotidase, ecto (CD73) [Source:ZFIN;Acc:ZDB-GENE-040426-1261]
ENSDARG00000071026	-921.944	-924.195	4.50179	0.0338595	0.404912	mllt11	myeloid/lymphoid or mixed-lineage leukemia; translocated to, 11 [Source:ZFIN;Acc:ZDB-GENE-030131-3007]
ENSDARG00000020984	-4941.82	-4944.37	5.09374	0.0240123	0.355573	slc16a10	solute carrier family 16 (aromatic amino acid transporter), member 10 [Source:ZFIN;Acc:ZDB-GENE-040724-214]
ENSDARG00000071288	-6463.93	-6469.23	10.6047	0.00112802	0.0752911	samhd1	SAM domain and HD domain 1 [Source:ZFIN;Acc:ZDB-GENE-090313-386]
ENSDARG00000071498	-4119.55	-4124.92	10.7397	0.0010486	0.0752911	fhl1a	four and a half LIM domains 1a [Source:ZFIN;Acc:ZDB-GENE-040206-1]
ENSDARG00000071551	-8036.17	-8039.2	6.05703	0.013851	0.25386	xrcc6	X-ray repair complementing defective repair in Chinese hamster cells 6 [Source:ZFIN;Acc:ZDB-GENE-030131-6420]
ENSDARG00000071573	-745.027	-749.629	9.20252	0.00241683	0.112584	lsm5	LSM5 homolog, U6 small nuclear RNA and mRNA degradation associated [Source:ZFIN;Acc:ZDB-GENE-070822-23]
ENSDARG00000057013	-4726.4	-4729.05	5.30362	0.0212811	0.335102	cadm3	cell adhesion molecule 3 [Source:ZFIN;Acc:ZDB-GENE-060512-196]
ENSDARG00000074660	-5131.49	-5134.16	5.3424	0.0208128	0.328886	rilp	Rab interacting lysosomal protein [Source:ZFIN;Acc:ZDB-GENE-100408-4]
ENSDARG00000075687	-20787.7	-20791.1	6.75015	0.00937396	0.213879	anapc1	anaphase promoting complex subunit 1 [Source:ZFIN;Acc:ZDB-GENE-081107-12]
ENSDARG00000079848	-6194.26	-6196.23	3.94466	0.0470203	0.464183	gmps	guanine monophosphate synthase [Source:ZFIN;Acc:ZDB-GENE-040426-1503]
ENSDARG00000078989	-11235	-11246	21.9631	2.779e-06	0.00177538	alpk3a	alpha-kinase 3a [Source:ZFIN;Acc:ZDB-GENE-050419-48]
ENSDARG00000079687	-8854.9	-8857.35	4.90805	0.0267318	0.371257	rnf10	ring finger protein 10 [Source:ZFIN;Acc:ZDB-GENE-030131-2969]
ENSDARG00000078355	-14298.7	-14300.9	4.2572	0.0390844	0.426306	zc3h4	zinc finger CCCH-type containing 4 [Source:ZFIN;Acc:ZDB-GENE-100330-1]
ENSDARG00000075249	-5275.62	-5281.56	11.8792	0.000567643	0.05077	fam171a2	family with sequence similarity 171, member A2 [Source:ZFIN;Acc:ZDB-GENE-110606-5]
ENSDARG00000076066	-10600.9	-10605.2	8.74184	0.00310991	0.125201	2020-03-06	membrane-associated ring finger (C3HC4) 6 [Source:ZFIN;Acc:ZDB-GENE-070912-530]
ENSDARG00000075625	-13726.7	-13730.6	7.81894	0.00517014	0.171266	lrig1	leucine-rich repeats and immunoglobulin-like domains 1 [Source:ZFIN;Acc:ZDB-GENE-031113-23]
ENSDARG00000077317	-7954.79	-7959.24	8.89167	0.00286475	0.119731	snx29	sorting nexin 29 [Source:ZFIN;Acc:ZDB-GENE-121105-13]
ENSDARG00000003527	-3194.97	-3198.79	7.6346	0.00572591	0.179065	mak16	MAK16 homolog (S. cerevisiae) [Source:ZFIN;Acc:ZDB-GENE-020419-35]
ENSDARG00000075857	-7168.39	-7177.37	17.9582	2.2581e-05	0.00687257	PGS1	phosphatidylglycerophosphate synthase 1 [Source:HGNC Symbol;Acc:HGNC:30029]
ENSDARG00000077307	-9117.8	-9120.07	4.54823	0.0329528	0.402832	tmem201	transmembrane protein 201 [Source:ZFIN;Acc:ZDB-GENE-070410-61]
ENSDARG00000073952	-9047.18	-9049.21	4.05506	0.0440391	0.447741	slc4a7	solute carrier family 4, sodium bicarbonate cotransporter, member 7 [Source:ZFIN;Acc:ZDB-GENE-140106-104]
ENSDARG00000074686	-10342.1	-10346.3	8.4515	0.00364743	0.139413	mgea5	meningioma expressed antigen 5 (hyaluronidase) [Source:ZFIN;Acc:ZDB-GENE-030131-3208]
ENSDARG00000079463	-5691.24	-5693.35	4.20806	0.0402323	0.433568	man2b2	mannosidase, alpha, class 2B, member 2 [Source:ZFIN;Acc:ZDB-GENE-140106-166]
ENSDARG00000077469	-14523.2	-14527.1	7.86901	0.00502892	0.170374	polr1b	polymerase (RNA) I polypeptide B [Source:ZFIN;Acc:ZDB-GENE-040426-1598]
ENSDARG00000069102	-3447.04	-3451.47	8.86768	0.00290264	0.120191	zgc:112962	zgc:112962 [Source:ZFIN;Acc:ZDB-GENE-050410-15]
ENSDARG00000078458	-5372.41	-5374.57	4.31114	0.0378635	0.420477	ppp1r37	protein phosphatase 1, regulatory subunit 37 [Source:ZFIN;Acc:ZDB-GENE-050208-7]
ENSDARG00000077425	-3359.65	-3366.04	12.7681	0.000352583	0.0384573	NACC2	NACC family member 2 [Source:HGNC Symbol;Acc:HGNC:23846]
ENSDARG00000078261	-11322.6	-11336.7	28.1438	1.13e-07	0.000126334	nphp3	nephronophthisis 3 [Source:ZFIN;Acc:ZDB-GENE-091204-117]
ENSDARG00000074424	-17246.9	-17250	6.17833	0.0129324	0.246102	ibtk	inhibitor of Bruton agammaglobulinemia tyrosine kinase [Source:ZFIN;Acc:ZDB-GENE-030131-6246]
ENSDARG00000076735	-14180.8	-14187.5	13.2452	0.000273281	0.0346273	si:dkey-193c22.2	si:dkey-193c22.2 [Source:ZFIN;Acc:ZDB-GENE-070705-337]
ENSDARG00000057782	-5241.62	-5246.3	9.34828	0.00223195	0.109746	baz2ba	bromodomain adjacent to zinc finger domain, 2Ba [Source:ZFIN;Acc:ZDB-GENE-070615-37]
ENSDARG00000006677	-8218.15	-8220.3	4.31206	0.037843	0.420477	ripk1l	receptor (TNFRSF)-interacting serine-threonine kinase 1, like [Source:ZFIN;Acc:ZDB-GENE-070705-132]
ENSDARG00000070839	-5763.95	-5766.67	5.42634	0.0198352	0.322009	evi5b	ecotropic viral integration site 5b [Source:ZFIN;Acc:ZDB-GENE-041111-244]
ENSDARG00000079438	-4949.85	-4952.08	4.45263	0.0348475	0.406888	pkp3b	plakophilin 3b [Source:ZFIN;Acc:ZDB-GENE-130530-870]
ENSDARG00000077231	-13529.1	-13532.5	6.85617	0.00883358	0.209015	vwf	von Willebrand factor [Source:ZFIN;Acc:ZDB-GENE-070103-1]
ENSDARG00000075215	-8578.98	-8580.95	3.93386	0.0473231	0.466143	vetz	vezatin, adherens junctions transmembrane protein [Source:ZFIN;Acc:ZDB-GENE-070705-251]
ENSDARG00000078593	-23102.7	-23106.4	7.47498	0.00625623	0.182862	vwa8	von Willebrand factor A domain containing 8 [Source:ZFIN;Acc:ZDB-GENE-070912-407]
ENSDARG00000016212	-14267.1	-14269.5	4.66751	0.0307385	0.397228	nup214	nucleoporin 214 [Source:ZFIN;Acc:ZDB-GENE-110203-3]
ENSDARG00000078135	-16829.9	-16833	6.21156	0.0126919	0.245706	MRC2	mannose receptor C type 2 [Source:HGNC Symbol;Acc:HGNC:16875]
ENSDARG00000035751	-11656	-11658.2	4.40142	0.0359091	0.411518	ipo7	importin 7 [Source:ZFIN;Acc:ZDB-GENE-030131-458]
ENSDARG00000076994	-14470.2	-14472.6	4.80452	0.0283852	0.382345	adgra2	adhesion G protein-coupled receptor A2 [Source:ZFIN;Acc:ZDB-GENE-081104-363]
ENSDARG00000078574	-6502.47	-6505	5.05134	0.024607	0.359588	SENP1	si:dkey-21c19.3 [Source:ZFIN;Acc:ZDB-GENE-030131-6462]
ENSDARG00000070164	-21193.2	-21197.5	8.45863	0.00363315	0.139413	ubr2	ubiquitin protein ligase E3 component n-recognin 2 [Source:ZFIN;Acc:ZDB-GENE-081107-29]
ENSDARG00000077753	-13759.1	-13761.4	4.70491	0.0300766	0.395844	SZT2	seizure threshold 2 homolog (mouse) [Source:HGNC Symbol;Acc:HGNC:29040]
ENSDARG00000078929	-5939.48	-5941.53	4.10308	0.0428051	0.443112	abhd16a	abhydrolase domain containing 16A [Source:ZFIN;Acc:ZDB-GENE-010601-2]
ENSDARG00000074401	-8926.32	-8929.91	7.18241	0.00736216	0.196376	gnpat	glyceronephosphate O-acyltransferase [Source:ZFIN;Acc:ZDB-GENE-040618-4]
ENSDARG00000031956	-8381.71	-8384.83	6.24064	0.0124852	0.243815	tmem63a	transmembrane protein 63A [Source:ZFIN;Acc:ZDB-GENE-041210-107]
ENSDARG00000024209	-6034.54	-6037.81	6.54396	0.0105241	0.226079	wasf2	WAS protein family, member 2 [Source:ZFIN;Acc:ZDB-GENE-040426-865]
ENSDARG00000079818	-12272.5	-12275.6	6.16437	0.0130348	0.246967	helq	helicase, POLQ-like [Source:ZFIN;Acc:ZDB-GENE-060503-421]
ENSDARG00000017891	-6028.16	-6030.24	4.1501	0.0416321	0.436849	tcp1	t-complex 1 [Source:ZFIN;Acc:ZDB-GENE-990714-24]
ENSDARG00000008020	-1107.7	-1111.42	7.43251	0.0064056	0.185668	med31	mediator complex subunit 31 [Source:ZFIN;Acc:ZDB-GENE-040718-114]
ENSDARG00000092809	-2671.3	-2673.4	4.1997	0.0404312	0.433741	hoxc9a	homeobox C9a [Source:ZFIN;Acc:ZDB-GENE-000328-5]
ENSDARG00000000729	-5761.37	-5765.13	7.51169	0.00612998	0.181218	daxx	death-domain associated protein [Source:ZFIN;Acc:ZDB-GENE-010110-3]
ENSDARG00000074996	-5236.82	-5239.28	4.9185	0.0265706	0.371076	tbrg1	transforming growth factor beta regulator 1 [Source:ZFIN;Acc:ZDB-GENE-080220-62]
ENSDARG00000043055	-5548.58	-5550.69	4.22344	0.0398693	0.432756	hiat1b	hippocampus abundant transcript 1b [Source:ZFIN;Acc:ZDB-GENE-040426-2935]
ENSDARG00000033965	-5698.98	-5701.23	4.49385	0.034017	0.404912	nup58	nucleoporin 58 [Source:ZFIN;Acc:ZDB-GENE-040426-2326]
ENSDARG00000031768	-3677.63	-3680.25	5.24128	0.0220571	0.342294	roraa	RAR-related orphan receptor A, paralog a [Source:ZFIN;Acc:ZDB-GENE-060306-2]
ENSDARG00000086740	-3513.62	-3515.7	4.15467	0.0415199	0.436849	phyh	phytanoyl-CoA 2-hydroxylase [Source:ZFIN;Acc:ZDB-GENE-050417-361]
ENSDARG00000020057	-8892.14	-8894.47	4.64548	0.0311355	0.397228	bmpr2b	bone morphogenetic protein receptor, type II b (serine/threonine kinase) [Source:ZFIN;Acc:ZDB-GENE-070618-2]
ENSDARG00000034693	-5822.83	-5827.07	8.47854	0.0035936	0.139413	mysm1	Myb-like, SWIRM and MPN domains 1 [Source:ZFIN;Acc:ZDB-GENE-041014-28]
ENSDARG00000017929	-13865.9	-13869.4	7.06335	0.00786767	0.197031	ncoa2	nuclear receptor coactivator 2 [Source:ZFIN;Acc:ZDB-GENE-010406-3]
ENSDARG00000044216	-3156.25	-3159.54	6.57674	0.010332	0.226079	fto	fat mass and obesity associated [Source:ZFIN;Acc:ZDB-GENE-061108-1]
ENSDARG00000014498	-7768.41	-7773.64	10.4735	0.00121097	0.0760434	ythdf2	YTH N(6)-methyladenosine RNA binding protein 2 [Source:ZFIN;Acc:ZDB-GENE-040426-948]
ENSDARG00000004094	-9829.93	-9833.52	7.16704	0.00742551	0.196376	acsbg2	acyl-CoA synthetase bubblegum family member 2 [Source:ZFIN;Acc:ZDB-GENE-030131-7099]
ENSDARG00000090039	-10998.7	-11001	4.5853	0.0322474	0.400584	reck	reversion-inducing-cysteine-rich protein with kazal motifs [Source:ZFIN;Acc:ZDB-GENE-070117-37]
ENSDARG00000060687	-17766.6	-17770.7	8.34398	0.00386968	0.144995	chd2	chromodomain helicase DNA binding protein 2 [Source:ZFIN;Acc:ZDB-GENE-050419-256]
ENSDARG00000014181	-4215.36	-4223.48	16.2388	5.5838e-05	0.0099883	foxp1b	forkhead box P1b [Source:ZFIN;Acc:ZDB-GENE-041203-1]
ENSDARG00000012403	-11580.2	-11582.4	4.38501	0.0362563	0.411518	ercc6l2	excision repair cross-complementation group 6-like 2 [Source:ZFIN;Acc:ZDB-GENE-110411-274]
ENSDARG00000090064	-2847.69	-2851.47	7.54504	0.00601754	0.181179	TMEM179 (1 of many)	transmembrane protein 179 [Source:HGNC Symbol;Acc:HGNC:20137]
ENSDARG00000091247	-5130.83	-5134.17	6.67667	0.00976827	0.220625	fars2	phenylalanyl-tRNA synthetase 2, mitochondrial [Source:ZFIN;Acc:ZDB-GENE-070928-38]
ENSDARG00000003081	-6141.48	-6143.68	4.4061	0.0358106	0.411518	mybphb	myosin binding protein Hb [Source:ZFIN;Acc:ZDB-GENE-030131-9794]
ENSDARG00000037476	-4176.32	-4185.31	17.989	2.2218e-05	0.00687257	sorbs3	sorbin and SH3 domain containing 3 [Source:ZFIN;Acc:ZDB-GENE-050327-1]
ENSDARG00000088595	-6426.97	-6430.86	7.78638	0.00526415	0.171836	CRISPLD2	cysteine rich secretory protein LCCL domain containing 2 [Source:HGNC Symbol;Acc:HGNC:25248]
ENSDARG00000044265	-4372.44	-4374.43	3.96929	0.0463374	0.46132	cdc37l1	cell division cycle 37-like 1 [Source:ZFIN;Acc:ZDB-GENE-030131-8865]
ENSDARG00000029472	-12285.8	-12288.8	6.066	0.0137809	0.253613	mllt4a	myeloid/lymphoid or mixed-lineage leukemia; translocated to, 4a [Source:ZFIN;Acc:ZDB-GENE-050419-52]
ENSDARG00000001244	-3275.58	-3279.11	7.0722	0.00782889	0.197031	srrm1	serine/arginine repetitive matrix 1 [Source:ZFIN;Acc:ZDB-GENE-040426-2789]
ENSDARG00000068415	-5362.79	-5364.77	3.95879	0.0466272	0.46132	ptgesl	prostaglandin E synthase 2-like [Source:ZFIN;Acc:ZDB-GENE-040426-1063]
ENSDARG00000014244	-5104.42	-5109.74	10.6446	0.00110395	0.0752911	rbmx	RNA binding motif protein, X-linked [Source:ZFIN;Acc:ZDB-GENE-030131-579]
ENSDARG00000044167	-7863.08	-7867.82	9.48197	0.00207501	0.109038	padi2	peptidyl arginine deiminase, type II [Source:ZFIN;Acc:ZDB-GENE-031116-67]
ENSDARG00000043970	-20669.1	-20675.5	12.7929	0.000347934	0.0384573	lrpprc	leucine-rich pentatricopeptide repeat containing [Source:ZFIN;Acc:ZDB-GENE-030131-7887]
ENSDARG00000023815	-6912.5	-6925.36	25.7235	3.94e-07	0.000352394	uvrag	UV radiation resistance associated gene [Source:ZFIN;Acc:ZDB-GENE-040426-924]
ENSDARG00000005789	-10520.5	-10528.8	16.5339	4.7789e-05	0.00997358	enpp1	ectonucleotide pyrophosphatase/phosphodiesterase 1 [Source:ZFIN;Acc:ZDB-GENE-040724-172]
ENSDARG00000033666	-5926.05	-5928.34	4.58733	0.0322091	0.400584	pi4k2a	phosphatidylinositol 4-kinase type 2 alpha [Source:ZFIN;Acc:ZDB-GENE-040426-2675]
ENSDARG00000009387	-15503	-15505.2	4.47059	0.0344832	0.405812	robo4	roundabout, axon guidance receptor, homolog 4 (Drosophila) [Source:ZFIN;Acc:ZDB-GENE-020809-1]
ENSDARG00000020890	-4180.65	-4185.46	9.6193	0.00192543	0.106303	tmod4	tropomodulin 4 (muscle) [Source:ZFIN;Acc:ZDB-GENE-991019-9]
ENSDARG00000041155	-3112.02	-3114.79	5.52419	0.0187553	0.311798	morf4l1	mortality factor 4 like 1 [Source:ZFIN;Acc:ZDB-GENE-040718-348]
ENSDARG00000014527	-4245.55	-4248.15	5.20651	0.0225025	0.344488	pdk3a	pyruvate dehydrogenase kinase, isozyme 3a [Source:ZFIN;Acc:ZDB-GENE-061220-3]
ENSDARG00000053484	-4470.52	-4473.92	6.78241	0.00920607	0.21241	syne2b	spectrin repeat containing, nuclear envelope 2b [Source:ZFIN;Acc:ZDB-GENE-071218-5]
ENSDARG00000076754	-5904.89	-5906.83	3.88254	0.0487907	0.476402	slc9a7	solute carrier family 9, subfamily A (NHE7, cation proton antiporter 7), member 7 [Source:ZFIN;Acc:ZDB-GENE-050913-8]
ENSDARG00000074635	-24899.3	-24901.3	4.12822	0.0421736	0.438605	abca1a	ATP-binding cassette, sub-family A (ABC1), member 1A [Source:ZFIN;Acc:ZDB-GENE-031006-12]
ENSDARG00000006869	-2865.14	-2867.42	4.55517	0.0328194	0.402832	stx17	syntaxin 17 [Source:ZFIN;Acc:ZDB-GENE-041114-164]
ENSDARG00000023900	-9691.23	-9697.7	12.9305	0.000323269	0.0380437	casd1	CAS1 domain containing 1 [Source:ZFIN;Acc:ZDB-GENE-060503-329]
ENSDARG00000061896	-7564.41	-7567.22	5.60362	0.0179234	0.30133	slco2a1	solute carrier organic anion transporter family, member 2A1 [Source:ZFIN;Acc:ZDB-GENE-060606-3]
ENSDARG00000053753	-2223.2	-2225.38	4.36305	0.0367265	0.414749	mff	mitochondrial fission factor [Source:ZFIN;Acc:ZDB-GENE-040426-1510]
ENSDARG00000074242	-4609.32	-4614.58	10.5069	0.00118931	0.0760434	serbp1a	SERPINE1 mRNA binding protein 1a [Source:ZFIN;Acc:ZDB-GENE-030131-7389]
ENSDARG00000075014	-4299.24	-4302.46	6.42323	0.0112637	0.231928	sqstm1	sequestosome 1 [Source:ZFIN;Acc:ZDB-GENE-040426-2204]
ENSDARG00000028982	-8290.85	-8293.56	5.4283	0.0198129	0.322009	pcca	propionyl CoA carboxylase, alpha polypeptide [Source:ZFIN;Acc:ZDB-GENE-040718-246]
ENSDARG00000030463	-2342.15	-2344.74	5.18356	0.0228015	0.344488	tppp3	tubulin polymerization-promoting protein family member 3 [Source:ZFIN;Acc:ZDB-GENE-040426-1909]
ENSDARG00000069595	-14112.8	-14119	12.4306	0.000422347	0.0388438	si:ch211-214c7.4	si:ch211-214c7.4 [Source:ZFIN;Acc:ZDB-GENE-030131-6275]
ENSDARG00000054696	-2773.7	-2775.9	4.39204	0.036107	0.411518	psmb4	proteasome subunit beta 4 [Source:ZFIN;Acc:ZDB-GENE-050417-333]
ENSDARG00000079751	-37068.4	-37071.2	5.6214	0.0177424	0.299662	megf8	multiple EGF-like-domains 8 [Source:ZFIN;Acc:ZDB-GENE-090730-1]
ENSDARG00000059634	-6165.53	-6168.66	6.24586	0.0124484	0.243815	thumpd3	THUMP domain containing 3 [Source:ZFIN;Acc:ZDB-GENE-030131-9745]
ENSDARG00000011473	-5136.36	-5138.46	4.19274	0.0405975	0.433741	calcrla	calcitonin receptor-like a [Source:ZFIN;Acc:ZDB-GENE-040822-26]
ENSDARG00000013434	-13175.6	-13178.7	6.30562	0.0120356	0.240823	hira	histone cell cycle regulator a [Source:ZFIN;Acc:ZDB-GENE-030131-6296]
ENSDARG00000060861	-8433.29	-8436.08	5.59347	0.0180275	0.301945	dars2	aspartyl-tRNA synthetase 2, mitochondrial [Source:ZFIN;Acc:ZDB-GENE-070912-443]
ENSDARG00000013794	-5132.3	-5134.55	4.4834	0.0342255	0.404912	klf11b	Kruppel-like factor 11b [Source:ZFIN;Acc:ZDB-GENE-061103-82]
ENSDARG00000027159	-3261.14	-3263.4	4.50112	0.0338727	0.404912	fbxo28	F-box protein 28 [Source:ZFIN;Acc:ZDB-GENE-030131-4665]
ENSDARG00000009459	-4569.52	-4572.65	6.26732	0.0122985	0.243358	slc35e4	solute carrier family 35, member E4 [Source:ZFIN;Acc:ZDB-GENE-050417-407]
ENSDARG00000057918	-15233.1	-15235.5	4.81928	0.0281432	0.38023	tsc1b	tuberous sclerosis 1b [Source:ZFIN;Acc:ZDB-GENE-030131-3404]
ENSDARG00000073893	-5083.63	-5088.17	9.06581	0.00260433	0.115312	dnase2	deoxyribonuclease II, lysosomal [Source:ZFIN;Acc:ZDB-GENE-010724-16]
ENSDARG00000020204	-6559.31	-6561.46	4.3012	0.0380854	0.421452	nf2a	neurofibromin 2a (merlin) [Source:ZFIN;Acc:ZDB-GENE-080722-7]
ENSDARG00000056228	-12289	-12292.3	6.57107	0.010365	0.226079	pld1a	phospholipase D1a [Source:ZFIN;Acc:ZDB-GENE-031002-2]
ENSDARG00000042033	-3691.95	-3695.59	7.28888	0.00693826	0.19272	mettl11b	methyltransferase like 11B [Source:ZFIN;Acc:ZDB-GENE-081104-175]
ENSDARG00000003869	-4179.61	-4188.57	17.9189	2.3052e-05	0.00687257	decr1	2,4-dienoyl CoA reductase 1, mitochondrial [Source:ZFIN;Acc:ZDB-GENE-040718-142]
ENSDARG00000075930	-13260.4	-13263.1	5.43999	0.0196808	0.322009	adamts2	ADAM metallopeptidase with thrombospondin type 1 motif, 2 [Source:ZFIN;Acc:ZDB-GENE-070816-3]
ENSDARG00000014646	-10889.2	-10892.2	6.0927	0.0135741	0.251646	aoc2	amine oxidase, copper containing 2 [Source:ZFIN;Acc:ZDB-GENE-050320-133]
ENSDARG00000036212	-8176.35	-8179.6	6.49125	0.0108407	0.227752	tbc1d5	TBC1 domain family, member 5 [Source:ZFIN;Acc:ZDB-GENE-040426-1197]
ENSDARG00000031678	-14481	-14488.9	15.8511	6.8525e-05	0.0117863	col5a2a	collagen, type V, alpha 2a [Source:ZFIN;Acc:ZDB-GENE-030616-13]
ENSDARG00000060027	-7737.04	-7739.26	4.43677	0.0351727	0.409616	nom1	nucleolar protein with MIF4G domain 1 [Source:ZFIN;Acc:ZDB-GENE-060503-321]
ENSDARG00000079352	-11108.7	-11110.8	4.13947	0.0418943	0.436849	sap130b	Sin3A-associated protein b [Source:ZFIN;Acc:ZDB-GENE-070912-570]
ENSDARG00000079933	-6608.62	-6611.96	6.68577	0.00971853	0.220616	SLC46A3 (1 of many)	si:dkey-5g14.1 [Source:ZFIN;Acc:ZDB-GENE-091204-361]
ENSDARG00000060865	-3517.44	-3520.71	6.53711	0.0105647	0.226079	scai	suppressor of cancer cell invasion [Source:ZFIN;Acc:ZDB-GENE-060526-57]
ENSDARG00000061304	-3644.23	-3648.72	8.97705	0.00273392	0.1187	ppp1r9a	protein phosphatase 1, regulatory subunit 9A [Source:ZFIN;Acc:ZDB-GENE-060503-660]
ENSDARG00000040116	-5752.36	-5755.75	6.78076	0.00921459	0.21241	znf366	zinc finger protein 366 [Source:ZFIN;Acc:ZDB-GENE-110408-46]
ENSDARG00000044056	-13055.1	-13057.4	4.6826	0.0304696	0.397228	ahi1	Abelson helper integration site 1 [Source:ZFIN;Acc:ZDB-GENE-060803-1]
ENSDARG00000062323	-3598.43	-3600.67	4.47782	0.0343374	0.405163	adam23a	ADAM metallopeptidase domain 23a [Source:ZFIN;Acc:ZDB-GENE-070810-2]
ENSDARG00000071113	-40130.6	-40137.7	14.162	0.000167727	0.0234398	xirp2a	xin actin binding repeat containing 2a [Source:ZFIN;Acc:ZDB-GENE-040108-7]
ENSDARG00000063419	-5900.19	-5902.33	4.27068	0.0387755	0.425009	DHX35	zgc:158828 [Source:ZFIN;Acc:ZDB-GENE-070410-11]
ENSDARG00000018881	-2367.78	-2370.48	5.38906	0.0202634	0.325964	apobec2a	apolipoprotein B mRNA editing enzyme, catalytic polypeptide-like 2a [Source:ZFIN;Acc:ZDB-GENE-050306-15]
ENSDARG00000057317	-7308.86	-7311.77	5.81708	0.0158712	0.280538	nexn	nexilin (F actin binding protein) [Source:ZFIN;Acc:ZDB-GENE-041114-92]
ENSDARG00000060323	-7232.17	-7235.22	6.10556	0.0134758	0.251098	exoc5	exocyst complex component 5 [Source:ZFIN;Acc:ZDB-GENE-080204-126]
ENSDARG00000075435	-22477.4	-22481.6	8.38383	0.00378574	0.143473	akap11	A kinase (PRKA) anchor protein 11 [Source:ZFIN;Acc:ZDB-GENE-090804-1]
ENSDARG00000054645	-4723.46	-4725.73	4.5474	0.0329688	0.402832	si:ch211-51c14.1	si:ch211-51c14.1 [Source:ZFIN;Acc:ZDB-GENE-120215-48]
ENSDARG00000009653	-2865.17	-2867.56	4.78822	0.0286551	0.383669	lhfpl2a	lipoma HMGIC fusion partner-like 2a [Source:ZFIN;Acc:ZDB-GENE-040426-1839]
ENSDARG00000054010	-14161	-14166.3	10.6456	0.00110335	0.0752911	scaf1	SR-related CTD-associated factor 1 [Source:ZFIN;Acc:ZDB-GENE-120215-214]
ENSDARG00000062562	-2942.15	-2947.76	11.2193	0.000809495	0.0658193	egln2	egl-9 family hypoxia-inducible factor 2 [Source:ZFIN;Acc:ZDB-GENE-060503-757]
ENSDARG00000061020	-9212.4	-9214.71	4.61548	0.0316847	0.400584	ccdc186	si:ch211-225b10.4 [Source:ZFIN;Acc:ZDB-GENE-100318-3]
ENSDARG00000078111	-11329.8	-11332.1	4.5004	0.033887	0.404912	ap5z1	adaptor-related protein complex 5, zeta 1 subunit [Source:ZFIN;Acc:ZDB-GENE-120508-2]
ENSDARG00000088801	-7167.58	-7178.63	22.1042	2.582e-06	0.00177538	fgd5a	FYVE, RhoGEF and PH domain containing 5a [Source:ZFIN;Acc:ZDB-GENE-090428-3]
ENSDARG00000077530	-18974.8	-18976.9	4.20866	0.040218	0.433568	ahctf1	AT hook containing transcription factor 1 [Source:ZFIN;Acc:ZDB-GENE-070521-2]
ENSDARG00000078322	-8354.62	-8359.35	9.46273	0.00209689	0.109038	col12a1a	collagen, type XII, alpha 1a [Source:ZFIN;Acc:ZDB-GENE-090728-1]
ENSDARG00000074393	-2159.15	-2161.35	4.40664	0.0357992	0.411518	sh3yl1	SH3 and SYLF domain containing 1 [Source:ZFIN;Acc:ZDB-GENE-040128-16]
ENSDARG00000013990	-3623.42	-3630.02	13.208	0.000278753	0.0346273	ube2q2	ubiquitin-conjugating enzyme E2Q family member 2 [Source:ZFIN;Acc:ZDB-GENE-040426-1919]
ENSDARG00000038094	-8798.64	-8801.19	5.09746	0.0239609	0.355573	clec16a	C-type lectin domain family 16, member A [Source:ZFIN;Acc:ZDB-GENE-040426-951]
ENSDARG00000103516	-15845.7	-15850.4	9.34724	0.00223321	0.109746	sec24c	SEC24 homolog C, COPII coat complex component [Source:ZFIN;Acc:ZDB-GENE-030131-4487]
ENSDARG00000099298	-10278	-10283.7	11.3294	0.000762881	0.0631778	xrcc5	X-ray repair complementing defective repair in Chinese hamster cells 5 [Source:ZFIN;Acc:ZDB-GENE-041008-108]
ENSDARG00000028448	-6787.44	-6789.69	4.49647	0.0339649	0.404912	edem2	ER degradation enhancer, mannosidase alpha-like 2 [Source:ZFIN;Acc:ZDB-GENE-060519-1]
ENSDARG00000095890	-4123.52	-4125.55	4.07448	0.0435356	0.445517	znf236	zinc finger protein 236 [Source:ZFIN;Acc:ZDB-GENE-041111-195]
ENSDARG00000094010	-5791.23	-5793.37	4.28349	0.0384843	0.422855	swt1	SWT1 RNA endoribonuclease homolog [Source:ZFIN;Acc:ZDB-GENE-041015-373]
ENSDARG00000045560	-13483.7	-13489	10.6188	0.00111946	0.0752911	mybpc1	myosin binding protein C, slow type [Source:ZFIN;Acc:ZDB-GENE-041114-196]
ENSDARG00000102674	-20732.1	-20736.4	8.50603	0.00353972	0.138857	ckap5	cytoskeleton associated protein 5 [Source:ZFIN;Acc:ZDB-GENE-051120-174]
ENSDARG00000099031	-3077.02	-3080.25	6.46325	0.0110128	0.230136	scn4ba	sodium channel, voltage-gated, type IV, beta a [Source:ZFIN;Acc:ZDB-GENE-070615-18]
ENSDARG00000055678	-18216.3	-18219.9	7.19441	0.00731311	0.196376	akap12b	A kinase (PRKA) anchor protein 12b [Source:ZFIN;Acc:ZDB-GENE-030131-9753]
ENSDARG00000045968	-18952.9	-18955.8	5.73054	0.0166724	0.289682	spg11	spastic paraplegia 11 [Source:ZFIN;Acc:ZDB-GENE-101017-1]
ENSDARG00000102831	-5824.22	-5827.41	6.36567	0.0116349	0.234375	fam193b	family with sequence similarity 193, member B [Source:ZFIN;Acc:ZDB-GENE-111102-1]
ENSDARG00000103056	-9700.92	-9703.44	5.04582	0.0246855	0.359588	itga4	integrin alpha 4 [Source:ZFIN;Acc:ZDB-GENE-110411-108]
ENSDARG00000098079	-9577.2	-9580.04	5.67585	0.0172	0.293528	rab3gap1	RAB3 GTPase activating protein subunit 1 [Source:ZFIN;Acc:ZDB-GENE-061027-53]
ENSDARG00000015985	-16896.1	-16900.7	9.10046	0.00255545	0.11428	abcc9	ATP-binding cassette, sub-family C (CFTR/MRP), member 9 [Source:ZFIN;Acc:ZDB-GENE-050517-23]
ENSDARG00000099301	-2580.91	-2582.89	3.95881	0.0466267	0.46132	CABZ01093425.1
ENSDARG00000069302	-7099.31	-7106.49	14.368	0.000150334	0.0224098	snx9b	sorting nexin 9b [Source:ZFIN;Acc:ZDB-GENE-031118-50]
ENSDARG00000100664	-2267.59	-2270.02	4.86233	0.0274493	0.375392	wdr1	WD repeat domain 1 [Source:ZFIN;Acc:ZDB-GENE-040426-804]
ENSDARG00000100275	-5999.26	-6007.56	16.6	4.615e-05	0.00997358	CU639413.1
ENSDARG00000059044	-4261.59	-4265.24	7.29399	0.00691856	0.19272	epm2a	epilepsy, progressive myoclonus type 2A, Lafora disease (laforin) [Source:ZFIN;Acc:ZDB-GENE-100922-143]
ENSDARG00000099479	-9391.87	-9395.37	6.99512	0.0081732	0.200827	CABZ01069339.1
ENSDARG00000102587	-8799.39	-8801.84	4.89564	0.0269246	0.371626	mios	missing oocyte, meiosis regulator, homolog (Drosophila) [Source:ZFIN;Acc:ZDB-GENE-040426-856]
ENSDARG00000099458	-11192	-11194.3	4.66351	0.0308101	0.397228	ddx46	DEAD (Asp-Glu-Ala-Asp) box polypeptide 46 [Source:ZFIN;Acc:ZDB-GENE-030131-667]
ENSDARG00000028507	-22637.9	-22643.2	10.6231	0.00111684	0.0752911	itgb4	integrin, beta 4 [Source:ZFIN;Acc:ZDB-GENE-030131-7209]
ENSDARG00000101778	-3430.44	-3432.43	3.99178	0.0457227	0.458458	ca5a	carbonic anhydrase Va [Source:ZFIN;Acc:ZDB-GENE-080220-57]
ENSDARG00000099979	-11966.7	-11974.8	16.2648	5.5078e-05	0.0099883	tgfbr3	transforming growth factor, beta receptor III [Source:ZFIN;Acc:ZDB-GENE-120215-125]
ENSDARG00000039051	-4350.25	-4353.35	6.18405	0.0128907	0.246102	hhatla	hedgehog acyltransferase-like, a [Source:ZFIN;Acc:ZDB-GENE-040426-1865]
ENSDARG00000103124	-705.144	-707.853	5.41665	0.0199455	0.322009	slc35f4	solute carrier family 35, member F4 [Source:ZFIN;Acc:ZDB-GENE-131121-49]
ENSDARG00000030157	-15001.3	-15003.9	5.18741	0.0227512	0.344488	mybpc2a	myosin binding protein C, fast type a [Source:ZFIN;Acc:ZDB-GENE-060901-1]
ENSDARG00000102128	-5820.24	-5823.37	6.25408	0.0123908	0.243815	eps8	epidermal growth factor receptor pathway substrate 8 [Source:ZFIN;Acc:ZDB-GENE-040426-871]
ENSDARG00000035389	-9005.74	-9013.98	16.4921	4.8854e-05	0.00997358	fcho2	FCH domain only 2 [Source:ZFIN;Acc:ZDB-GENE-050522-228]
ENSDARG00000104693	-11111.6	-11113.8	4.49119	0.0340699	0.404912	il6st	interleukin 6 signal transducer [Source:ZFIN;Acc:ZDB-GENE-080104-6]
ENSDARG00000102874	-8262.25	-8264.51	4.51203	0.0336574	0.404912	immt	inner membrane protein, mitochondrial (mitofilin) [Source:ZFIN;Acc:ZDB-GENE-030131-5417]
ENSDARG00000005891	-3920.21	-3924.01	7.61451	0.00579005	0.179813	cyb5r3	cytochrome b5 reductase 3 [Source:ZFIN;Acc:ZDB-GENE-030131-3281]
ENSDARG00000062267	-20101.6	-20104.1	5.08587	0.0241215	0.356012	kdm3b	lysine (K)-specific demethylase 3B [Source:ZFIN;Acc:ZDB-GENE-101007-4]
ENSDARG00000104836	-21477.2	-21486	17.5294	2.829e-05	0.00790705	myom1b	myomesin 1b [Source:ZFIN;Acc:ZDB-GENE-080416-2]
ENSDARG00000005823	-3488.43	-3491.81	6.75265	0.00936083	0.213879	slc39a10	solute carrier family 39 (zinc transporter), member 10 [Source:ZFIN;Acc:ZDB-GENE-040426-1157]
ENSDARG00000067656	-3736.04	-3738.52	4.94278	0.0261998	0.369424	kcmf1	potassium channel modulatory factor 1 [Source:ZFIN;Acc:ZDB-GENE-040426-1383]
ENSDARG00000004724	-1173.04	-1178.28	10.4632	0.00121774	0.0760434	tcea3	transcription elongation factor A (SII), 3 [Source:ZFIN;Acc:ZDB-GENE-040426-1860]
ENSDARG00000105215	-19507.2	-19512.4	10.3781	0.00127519	0.0774926	kdrl	kinase insert domain receptor like [Source:ZFIN;Acc:ZDB-GENE-000705-1]
ENSDARG00000102615	-3910.46	-3914.46	8.00281	0.00467048	0.163175	fra10ac1	FRA10A associated CGG repeat 1 [Source:ZFIN;Acc:ZDB-GENE-041010-95]
ENSDARG00000100769	-4810.53	-4813.4	5.74452	0.0165402	0.288937	CABZ01085201.1
ENSDARG00000088835	-4724.84	-4728.08	6.49009	0.0108478	0.227752	efs	embryonal Fyn-associated substrate [Source:ZFIN;Acc:ZDB-GENE-030131-1658]
ENSDARG00000104173	-5731.56	-5734.46	5.80071	0.0160197	0.282048	tufm	Tu translation elongation factor, mitochondrial [Source:ZFIN;Acc:ZDB-GENE-050320-73]
ENSDARG00000037891	-2536.27	-2539.89	7.24917	0.00709339	0.195813	mlx	MLX, MAX dimerization protein [Source:ZFIN;Acc:ZDB-GENE-050522-316]
ENSDARG00000103311	-7813.83	-7820.23	12.7852	0.000349381	0.0384573	FBLN1	fibulin 1 [Source:HGNC Symbol;Acc:HGNC:3600]
ENSDARG00000100419	-16306.6	-16308.5	3.95891	0.0466238	0.46132	ints1	integrator complex subunit 1 [Source:ZFIN;Acc:ZDB-GENE-030131-6523]
ENSDARG00000099084	-8561.68	-8564.15	4.9314	0.0263729	0.369717	pcif1	PDX1 C-terminal inhibiting factor 1 [Source:ZFIN;Acc:ZDB-GENE-120920-2]
ENSDARG00000102447	-8451.79	-8456.36	9.14045	0.00250019	0.112938	gdpd4a	glycerophosphodiester phosphodiesterase domain containing 4a [Source:ZFIN;Acc:ZDB-GENE-091204-436]
ENSDARG00000010181	-9113.63	-9116.89	6.51984	0.0106677	0.227172	asap2a	ArfGAP with SH3 domain, ankyrin repeat and PH domain 2a [Source:ZFIN;Acc:ZDB-GENE-041210-256]
ENSDARG00000039452	-9825.08	-9828.64	7.13798	0.00754683	0.196376	hk1	hexokinase 1 [Source:ZFIN;Acc:ZDB-GENE-040426-2848]
ENSDARG00000038442	-13846.4	-13848.6	4.4099	0.035731	0.411518	plcg1	phospholipase C, gamma 1 [Source:ZFIN;Acc:ZDB-GENE-030421-3]
ENSDARG00000075282	-13576.4	-13579.3	5.66949	0.0172625	0.293528	irs2b	insulin receptor substrate 2b [Source:ZFIN;Acc:ZDB-GENE-081104-462]
ENSDARG00000100313	-2683.55	-2686.13	5.15921	0.0231234	0.346478	pip5k1cb	phosphatidylinositol-4-phosphate 5-kinase, type I, gamma b [Source:ZFIN;Acc:ZDB-GENE-110408-21]
ENSDARG00000098280	-9093.3	-9095.5	4.3944	0.0360571	0.411518	rbm5	RNA binding motif protein 5 [Source:ZFIN;Acc:ZDB-GENE-030131-3022]
ENSDARG00000102505	-7931.73	-7935.51	7.55714	0.00597728	0.181179	trim32	tripartite motif containing 32 [Source:ZFIN;Acc:ZDB-GENE-060428-1]
ENSDARG00000101260	-5632.65	-5637.28	9.24732	0.00235841	0.111019	GPATCH2	si:ch73-21k16.4 [Source:ZFIN;Acc:ZDB-GENE-081031-96]
ENSDARG00000104290	-4934.74	-4938.03	6.57931	0.0103171	0.226079	ripk2	receptor-interacting serine-threonine kinase 2 [Source:ZFIN;Acc:ZDB-GENE-030902-3]
ENSDARG00000005513	-2102.11	-2108.59	12.9529	0.000319428	0.0380437	naca	nascent polypeptide-associated complex alpha subunit [Source:ZFIN;Acc:ZDB-GENE-020423-4]
ENSDARG00000102937	-3472.38	-3477.87	10.9785	0.000921765	0.0687022	hspbp1	HSPA (heat shock 70kDa) binding protein, cytoplasmic cochaperone 1 [Source:ZFIN;Acc:ZDB-GENE-030219-55]
ENSDARG00000004470	-6291.46	-6300.64	18.3456	1.8424e-05	0.00686601	prkcsh	protein kinase C substrate 80K-H [Source:ZFIN;Acc:ZDB-GENE-040426-770]
ENSDARG00000018296	-13364	-13367.7	7.42419	0.00643526	0.185668	rev1	REV1, polymerase (DNA directed) [Source:ZFIN;Acc:ZDB-GENE-081105-180]
ENSDARG00000063197	-13552.8	-13554.9	4.17466	0.0410327	0.433802	golga2	golgin A2 [Source:ZFIN;Acc:ZDB-GENE-081030-1]
ENSDARG00000030871	-2664.98	-2668.28	6.6157	0.0101084	0.223786	siah1	siah E3 ubiquitin protein ligase 1 [Source:ZFIN;Acc:ZDB-GENE-010319-31]
ENSDARG00000103251	-7895.12	-7897.74	5.24372	0.0220261	0.342294	sh3pxd2b	SH3 and PX domains 2B [Source:ZFIN;Acc:ZDB-GENE-060810-52]
ENSDARG00000101322	-10155.1	-10160.6	11.0876	0.000869087	0.0658738	tfr1a	transferrin receptor 1a [Source:ZFIN;Acc:ZDB-GENE-041220-1]
ENSDARG00000032765	-5454.82	-5458.39	7.13653	0.00755293	0.196376	net1	neuroepithelial cell transforming 1 [Source:ZFIN;Acc:ZDB-GENE-041121-18]
ENSDARG00000027600	-3292.52	-3294.53	4.01437	0.045114	0.45337	pdlim5b	PDZ and LIM domain 5b [Source:ZFIN;Acc:ZDB-GENE-040426-908]
ENSDARG00000104178	-1235.51	-1237.9	4.78146	0.0287678	0.384029	si:ch73-152o7.1	si:ch73-152o7.1 [Source:ZFIN;Acc:ZDB-GENE-111123-3]
ENSDARG00000077826	-5149.5	-5152.78	6.55857	0.010438	0.226079	efcc1	EF-hand and coiled-coil domain containing 1 [Source:ZFIN;Acc:ZDB-GENE-120813-3]
ENSDARG00000099814	-8964.33	-8966.35	4.03338	0.0446084	0.450313	FBXO46	si:dkey-114g7.4 [Source:ZFIN;Acc:ZDB-GENE-060503-897]
ENSDARG00000014303	-8352.83	-8356.1	6.53692	0.0105658	0.226079	vac14	vac14 homolog (S. cerevisiae) [Source:ZFIN;Acc:ZDB-GENE-040912-82]
ENSDARG00000103320	-4800.41	-4802.91	4.9983	0.0253723	0.361813	lclat1	lysocardiolipin acyltransferase 1 [Source:ZFIN;Acc:ZDB-GENE-081211-2]
ENSDARG00000078942	-6126.59	-6130.95	8.72683	0.00313562	0.125201	enox2	ecto-NOX disulfide-thiol exchanger 2 [Source:ZFIN;Acc:ZDB-GENE-140106-157]
ENSDARG00000101900	-10007.2	-10012.7	11.1748	0.000829143	0.0658738	xrn2	5'-3' exoribonuclease 2 [Source:ZFIN;Acc:ZDB-GENE-040426-2874]
ENSDARG00000102571	-3993.31	-3996.28	5.94352	0.0147715	0.267442	metap2b	methionyl aminopeptidase 2b [Source:ZFIN;Acc:ZDB-GENE-030131-2172]
ENSDARG00000060610	-735.637	-738.5	5.72632	0.0167124	0.289682	pcdh7b	protocadherin 7b [Source:ZFIN;Acc:ZDB-GENE-081104-299]
ENSDARG00000102746	-5764.39	-5775.03	21.282	3.964e-06	0.00221588	tmem39a	transmembrane protein 39A [Source:ZFIN;Acc:ZDB-GENE-030131-1928]
ENSDARG00000018721	-7344.17	-7347.93	7.5169	0.00611226	0.181218	npnt	nephronectin [Source:ZFIN;Acc:ZDB-GENE-090312-201]
ENSDARG00000067601	-4206.76	-4211.14	8.76223	0.00307532	0.125026	arfgap2	ADP-ribosylation factor GTPase activating protein 2 [Source:ZFIN;Acc:ZDB-GENE-051120-177]
ENSDARG00000103288	-9133.28	-9135.86	5.15285	0.0232083	0.346478	PDPR	pyruvate dehydrogenase phosphatase regulatory subunit [Source:HGNC Symbol;Acc:HGNC:30264]
ENSDARG00000104462	-1526.53	-1530	6.94248	0.00841722	0.202375	si:ch73-236j9.2	si:ch73-236j9.2 [Source:ZFIN;Acc:ZDB-GENE-131127-309]
ENSDARG00000096662	-17781.5	-17784.7	6.45271	0.0110783	0.230429	abcc3	ATP-binding cassette, sub-family C (CFTR/MRP), member 3 [Source:ZFIN;Acc:ZDB-GENE-050517-16]
ENSDARG00000102885	-2944.08	-2946.4	4.64255	0.0311887	0.397228	rsu1	Ras suppressor protein 1 [Source:ZFIN;Acc:ZDB-GENE-030616-518]
ENSDARG00000099545	-11412.4	-11417.1	9.46436	0.00209502	0.109038	snx25	sorting nexin 25 [Source:ZFIN;Acc:ZDB-GENE-121105-11]
ENSDARG00000080010	-4655.12	-4657.06	3.87052	0.0491414	0.477152	adh5	alcohol dehydrogenase 5 [Source:ZFIN;Acc:ZDB-GENE-011003-1]
ENSDARG00000099258	-6689.55	-6695.79	12.479	0.000411547	0.0388438	vps52	vacuolar protein sorting 52 homolog (S. cerevisiae) [Source:ZFIN;Acc:ZDB-GENE-010430-2]
ENSDARG00000005355	-1831.56	-1834.05	4.99226	0.025461	0.361813	larp6	La ribonucleoprotein domain family, member 6 [Source:ZFIN;Acc:ZDB-GENE-030131-6403]
ENSDARG00000005540	-10679	-10681	3.92017	0.0477102	0.468923	xpo7	exportin 7 [Source:ZFIN;Acc:ZDB-GENE-060628-2]
ENSDARG00000037177	-8212.21	-8215.79	7.16234	0.00744499	0.196376	zc3h13	zinc finger CCCH-type containing 13 [Source:ZFIN;Acc:ZDB-GENE-040426-1619]
ENSDARG00000101697	-8032.85	-8039.17	12.6387	0.000377848	0.0386812	VWDE	si:dkey-30e9.7 [Source:ZFIN;Acc:ZDB-GENE-131121-540]
ENSDARG00000078675	-15418.8	-15420.8	4.08438	0.0432814	0.443932	dock7	dedicator of cytokinesis 7 [Source:ZFIN;Acc:ZDB-GENE-050302-15]
ENSDARG00000098118	-15923.6	-15928.5	9.76906	0.00177473	0.0997889	trappc10	trafficking protein particle complex 10 [Source:ZFIN;Acc:ZDB-GENE-131115-1]
ENSDARG00000014914	-3165.82	-3168.15	4.64806	0.0310886	0.397228	lamp2	lysosomal-associated membrane protein 2 [Source:ZFIN;Acc:ZDB-GENE-030729-9]
ENSDARG00000104103	-8284.77	-8287.84	6.14797	0.0131563	0.247206	rps6kc1	ribosomal protein S6 kinase polypeptide 1 [Source:ZFIN;Acc:ZDB-GENE-081031-83]
ENSDARG00000007804	-9047.09	-9050.95	7.72722	0.00543946	0.175002	gas6	growth arrest-specific 6 [Source:ZFIN;Acc:ZDB-GENE-030131-7773]
ENSDARG00000077404	-15548	-15551.4	6.95502	0.00835846	0.202049	ncoa3	nuclear receptor coactivator 3 [Source:ZFIN;Acc:ZDB-GENE-051107-8]
ENSDARG00000076801	-17305.2	-17308.8	7.21781	0.00721839	0.196376	arap3	ArfGAP with RhoGAP domain, ankyrin repeat and PH domain 3 [Source:ZFIN;Acc:ZDB-GENE-091019-1]
ENSDARG00000001442	-14164.7	-14167.8	6.30163	0.0120627	0.240823	inppl1b	inositol polyphosphate phosphatase-like 1b [Source:ZFIN;Acc:ZDB-GENE-030616-75]
ENSDARG00000036135	-5895.61	-5897.64	4.05452	0.0440532	0.447741	bbox1	butyrobetaine (gamma), 2-oxoglutarate dioxygenase (gamma-butyrobetaine hydroxylase) 1 [Source:ZFIN;Acc:ZDB-GENE-050417-218]
ENSDARG00000062190	-7291.81	-7294.33	5.04622	0.0246797	0.359588	PDE3B	si:ch211-79e4.4 [Source:ZFIN;Acc:ZDB-GENE-160728-20]

## Sheet: Table S6
Table S6. Results of branch-site model tests for positive selection based on the Channel catfish.
Ensembl GeneID	Ln_Alternative Model	Ln_Null Model	2△Ln	P-value	Corrected P-value	Gene name	Gene description
ENSDARG00000000002	-12140.5	-12145.2	9.30469	0.00228568	0.0744562	ccdc80	coiled-coil domain containing 80 [Source:ZFIN;Acc:ZDB-GENE-030616-56]
ENSDARG00000004115	-3029.57	-3034.62	10.0923	0.00148887	0.0585712	mgat4b	mannosyl (alpha-1,3-)-glycoprotein beta-1,4-N-acetylglucosaminyltransferase, isozyme B [Source:ZFIN;Acc:ZDB-GENE-040704-19]
ENSDARG00000000631	-3829.48	-3836.75	14.5265	0.000138199	0.0106825	ptpn4a	protein tyrosine phosphatase, non-receptor type 4a [Source:ZFIN;Acc:ZDB-GENE-030616-449]
ENSDARG00000000540	-8524.91	-8526.93	4.04215	0.0443774	0.498792	asnsd1	asparagine synthetase domain containing 1 [Source:ZFIN;Acc:ZDB-GENE-030616-362]
ENSDARG00000069995	-7832.75	-7835.8	6.10518	0.0134787	0.234731	dpy19l1l	dpy-19-like 1, like (H. sapiens) [Source:ZFIN;Acc:ZDB-GENE-030521-11]
ENSDARG00000012927	-3383.37	-3391.16	15.5806	7.9063e-05	0.00669907	tcea2	transcription elongation factor A (SII), 2 [Source:ZFIN;Acc:ZDB-GENE-040426-985]
ENSDARG00000052623	-4240.01	-4243.18	6.34232	0.011789	0.216427	bsdc1	BSD domain containing 1 [Source:ZFIN;Acc:ZDB-GENE-040905-1]
ENSDARG00000018716	-9932.26	-9934.87	5.2224	0.0222978	0.33255	dgkh	diacylglycerol kinase, eta [Source:ZFIN;Acc:ZDB-GENE-070912-328]
ENSDARG00000044091	-2402.15	-2412.71	21.1127	4.331e-06	0.000658013	pitpnab	phosphatidylinositol transfer protein, alpha b [Source:ZFIN;Acc:ZDB-GENE-110408-51]
ENSDARG00000004580	-2533.54	-2536.21	5.33964	0.0208458	0.316248	nmnat2	nicotinamide nucleotide adenylyltransferase 2 [Source:ZFIN;Acc:ZDB-GENE-030131-8201]
ENSDARG00000020529	-7544.43	-7549.43	10.0008	0.00156472	0.0600865	hacl1	2-hydroxyacyl-CoA lyase 1 [Source:ZFIN;Acc:ZDB-GENE-040426-2058]
ENSDARG00000020785	-20669.1	-20675.7	13.1865	0.000281975	0.0177708	lama4	laminin, alpha 4 [Source:ZFIN;Acc:ZDB-GENE-040724-213]
ENSDARG00000002305	-5931.11	-5941.72	21.2309	4.071e-06	0.000647839	me3	malic enzyme 3, NADP(+)-dependent, mitochondrial [Source:ZFIN;Acc:ZDB-GENE-041111-294]
ENSDARG00000018956	-5176.91	-5185.49	17.1701	3.4178e-05	0.00347013	tmem39b	transmembrane protein 39B [Source:ZFIN;Acc:ZDB-GENE-030131-6042]
ENSDARG00000016089	-3040.53	-3048.77	16.4768	4.9248e-05	0.0044283	gltscr1l	GLTSCR1-like [Source:ZFIN;Acc:ZDB-GENE-100716-3]
ENSDARG00000046098	-2016.71	-2021.57	9.71986	0.00182287	0.0647707	ebp	emopamil binding protein (sterol isomerase) [Source:ZFIN;Acc:ZDB-GENE-040718-12]
ENSDARG00000016753	-10940.1	-10943.4	6.58688	0.0102733	0.198962	ipo9	importin 9 [Source:ZFIN;Acc:ZDB-GENE-040426-2953]
ENSDARG00000016141	-5683.35	-5690.65	14.5905	0.000133585	0.0105103	slc6a2	solute carrier family 6 (neurotransmitter transporter), member 2 [Source:ZFIN;Acc:ZDB-GENE-110408-4]
ENSDARG00000008808	-7485.77	-7490.13	8.70613	0.00317142	0.0884384	eml2	echinoderm microtubule associated protein like 2 [Source:ZFIN;Acc:ZDB-GENE-050706-71]
ENSDARG00000021048	-4850.06	-4852.32	4.50397	0.0338162	0.418523	clptm1l	CLPTM1-like [Source:ZFIN;Acc:ZDB-GENE-040718-75]
ENSDARG00000006691	-1830.3	-1834.63	8.65715	0.0032578	0.0891544	rpl12	ribosomal protein L12 [Source:ZFIN;Acc:ZDB-GENE-030131-5297]
ENSDARG00000079012	-2105.68	-2111.87	12.3846	0.000432899	0.0244637	CBFA2T3	CBFA2/RUNX1 translocation partner 3 [Source:HGNC Symbol;Acc:HGNC:1537]
ENSDARG00000019230	-2789.25	-2795.43	12.3512	0.00044071	0.0245793	rpl7a	ribosomal protein L7a [Source:ZFIN;Acc:ZDB-GENE-031001-9]
ENSDARG00000015922	-3355.86	-3359.03	6.34372	0.0117797	0.216427	zgc:153952	zgc:153952 [Source:ZFIN;Acc:ZDB-GENE-061103-427]
ENSDARG00000019715	-2770.6	-2779.57	17.9417	2.2778e-05	0.00238952	metap1d	methionyl aminopeptidase type 1D (mitochondrial) [Source:ZFIN;Acc:ZDB-GENE-050522-71]
ENSDARG00000008706	-997.746	-1003.57	11.6383	0.000646074	0.0322566	paip2b	poly(A) binding protein interacting protein 2B [Source:ZFIN;Acc:ZDB-GENE-040426-1736]
ENSDARG00000015851	-3601.65	-3608.53	13.7575	0.000207986	0.0143185	pnn	pinin, desmosome associated protein [Source:ZFIN;Acc:ZDB-GENE-060519-3]
ENSDARG00000020101	-4055.68	-4058.02	4.68202	0.0304799	0.391529	psmc2	proteasome 26S subunit, ATPase 2 [Source:ZFIN;Acc:ZDB-GENE-040426-1327]
ENSDARG00000009313	-4927.56	-4929.72	4.31446	0.0377899	0.446386	zgc:63831	zgc:63831 [Source:ZFIN;Acc:ZDB-GENE-030131-8690]
ENSDARG00000018162	-8169.3	-8172.9	7.19253	0.00732077	0.162906	ctnnal1	catenin (cadherin-associated protein), alpha-like 1 [Source:ZFIN;Acc:ZDB-GENE-060503-507]
ENSDARG00000036272	-1425.36	-1427.79	4.85614	0.0275478	0.368923	gcgrb	glucagon receptor b [Source:ZFIN;Acc:ZDB-GENE-050516-2]
ENSDARG00000013784	-6053.8	-6057.28	6.95802	0.00834442	0.177611	zgc:77158	zgc:77158 [Source:ZFIN;Acc:ZDB-GENE-040426-1799]
ENSDARG00000013653	-10401.7	-10408.9	14.3392	0.000152654	0.0112099	adgrl4	adhesion G protein-coupled receptor L4 [Source:ZFIN;Acc:ZDB-GENE-040426-2689]
ENSDARG00000018907	-10694.7	-10699	8.42137	0.00370835	0.0961118	kat6a	K(lysine) acetyltransferase 6A [Source:ZFIN;Acc:ZDB-GENE-021022-3]
ENSDARG00000010312	-14755	-14759.4	8.67298	0.00322962	0.0889356	cp	ceruloplasmin [Source:ZFIN;Acc:ZDB-GENE-010522-1]
ENSDARG00000001234	-2400.88	-2405.35	8.95649	0.00276486	0.081213	map4k2	mitogen-activated protein kinase kinase kinase kinase 2 [Source:ZFIN;Acc:ZDB-GENE-030616-163]
ENSDARG00000009557	-5241.56	-5259.19	35.2613	3e-09	1.3218e-06	wrap73	WD repeat containing, antisense to TP73 [Source:ZFIN;Acc:ZDB-GENE-030131-6313]
ENSDARG00000018106	-5511.19	-5514.15	5.90771	0.0150748	0.253509	eif2b3	eukaryotic translation initiation factor 2B, subunit 3 gamma [Source:ZFIN;Acc:ZDB-GENE-040426-1039]
ENSDARG00000004105	-14659	-14664.3	10.5499	0.00116194	0.0490541	tie1	tyrosine kinase with immunoglobulin-like and EGF-like domains 1 [Source:ZFIN;Acc:ZDB-GENE-990415-55]
ENSDARG00000017441	-1976.31	-1983.52	14.4214	0.000146136	0.0109131	mylz3	myosin, light polypeptide 3, skeletal muscle [Source:ZFIN;Acc:ZDB-GENE-000322-6]
ENSDARG00000019881	-3854.13	-3857.68	7.1126	0.00765439	0.168626	bsg	basigin [Source:ZFIN;Acc:ZDB-GENE-030131-9638]
ENSDARG00000019614	-2992.25	-2994.6	4.69944	0.0301724	0.390999	jade3	jade family PHD finger 3 [Source:ZFIN;Acc:ZDB-GENE-030131-928]
ENSDARG00000032049	-2292.09	-2296.75	9.32082	0.00226565	0.0744562	enah	enabled homolog (Drosophila) [Source:ZFIN;Acc:ZDB-GENE-010323-11]
ENSDARG00000005536	-5170.1	-5173.47	6.74735	0.00938872	0.186337	ubr7	ubiquitin protein ligase E3 component n-recognin 7 [Source:ZFIN;Acc:ZDB-GENE-030131-1535]
ENSDARG00000027017	-3296.52	-3298.72	4.40099	0.0359182	0.433576	ppp2r5a	protein phosphatase 2, regulatory subunit B', alpha isoform [Source:ZFIN;Acc:ZDB-GENE-040724-174]
ENSDARG00000002663	-3760.39	-3764.73	8.68073	0.00321593	0.0889356	optn	optineurin [Source:ZFIN;Acc:ZDB-GENE-030131-8103]
ENSDARG00000013828	-10245.9	-10248.1	4.36202	0.0367487	0.438526	snx13	sorting nexin 13 [Source:ZFIN;Acc:ZDB-GENE-050306-12]
ENSDARG00000005463	-4823.48	-4828.13	9.3011	0.00229016	0.0744562	slc30a1a	solute carrier family 30 (zinc transporter), member 1a [Source:ZFIN;Acc:ZDB-GENE-040426-1840]
ENSDARG00000004154	-3029.99	-3032.87	5.76868	0.0163143	0.269217	orai1b	ORAI calcium release-activated calcium modulator 1b [Source:ZFIN;Acc:ZDB-GENE-050522-100]
ENSDARG00000004131	-19255.7	-19261	10.5599	0.00115565	0.0490541	rttn	rotatin [Source:ZFIN;Acc:ZDB-GENE-090609-5]
ENSDARG00000021124	-1949.66	-1952.4	5.48313	0.0192008	0.302139	cfl1	cofilin 1 [Source:ZFIN;Acc:ZDB-GENE-030131-215]
ENSDARG00000011079	-11130.5	-11132.6	4.27442	0.0386902	0.450976	wdr3	WD repeat domain 3 [Source:ZFIN;Acc:ZDB-GENE-030131-9830]
ENSDARG00000016573	-17979.7	-17983.3	7.19525	0.0073097	0.162906	mroh1	maestro heat-like repeat family member 1 [Source:ZFIN;Acc:ZDB-GENE-090806-2]
ENSDARG00000020840	-5332.17	-5334.65	4.95342	0.0260391	0.357409	mcrs1	microspherule protein 1 [Source:ZFIN;Acc:ZDB-GENE-040426-2434]
ENSDARG00000013415	-8134.02	-8136.59	5.14778	0.0232761	0.339584	lmna	lamin A [Source:ZFIN;Acc:ZDB-GENE-020424-3]
ENSDARG00000011188	-5680.87	-5683.37	5.00298	0.0253037	0.353401	acvr2aa	activin A receptor, type IIAa [Source:ZFIN;Acc:ZDB-GENE-980526-227]
ENSDARG00000011020	-3654	-3658.46	8.90756	0.00283993	0.0825781	hnrnpa1a	heterogeneous nuclear ribonucleoprotein A1a [Source:ZFIN;Acc:ZDB-GENE-040426-1546]
ENSDARG00000004037	-9396.67	-9399.62	5.88452	0.0152746	0.255893	cog2	component of oligomeric golgi complex 2 [Source:ZFIN;Acc:ZDB-GENE-040426-2671]
ENSDARG00000036279	-19204	-19206.4	4.85711	0.0275324	0.368923	lamc1	laminin, gamma 1 [Source:ZFIN;Acc:ZDB-GENE-021226-3]
ENSDARG00000036359	-3511.94	-3517.01	10.1351	0.0014547	0.0577426	minal	MYC induced nuclear antigen-like [Source:ZFIN;Acc:ZDB-GENE-040426-1283]
ENSDARG00000003235	-7128.91	-7131.8	5.77484	0.0162572	0.269217	nup88	nucleoporin 88 [Source:ZFIN;Acc:ZDB-GENE-050522-297]
ENSDARG00000011648	-1178.59	-1190.8	24.413	7.77e-07	0.00020138	snrpd1	small nuclear ribonucleoprotein D1 polypeptide [Source:ZFIN;Acc:ZDB-GENE-020419-14]
ENSDARG00000037894	-5620.57	-5625.01	8.86496	0.00290697	0.0831694	ezh1	enhancer of zeste 1 polycomb repressive complex 2 subunit [Source:ZFIN;Acc:ZDB-GENE-050114-1]
ENSDARG00000028546	-9082.29	-9084.55	4.52737	0.0333569	0.416499	ndufs1	NADH dehydrogenase (ubiquinone) Fe-S protein 1 [Source:ZFIN;Acc:ZDB-GENE-030131-478]
ENSDARG00000024478	-1620.28	-1622.5	4.44062	0.0350936	0.428386	mpc2	mitochondrial pyruvate carrier 2 [Source:ZFIN;Acc:ZDB-GENE-030131-330]
ENSDARG00000075650	-3448.67	-3451.14	4.94486	0.0261683	0.358067	dscr3	Down syndrome critical region 3 [Source:ZFIN;Acc:ZDB-GENE-040801-6]
ENSDARG00000024141	-1524.04	-1527.25	6.40509	0.0113794	0.211312	cav3	caveolin 3 [Source:ZFIN;Acc:ZDB-GENE-050522-426]
ENSDARG00000027916	-4635.57	-4638.69	6.24192	0.0124761	0.225049	fntb	farnesyltransferase, CAAX box, beta [Source:ZFIN;Acc:ZDB-GENE-030131-2220]
ENSDARG00000027099	-3515.6	-3519.26	7.32037	0.00681773	0.15484	psmc4	proteasome 26S subunit, ATPase 4 [Source:ZFIN;Acc:ZDB-GENE-030131-5083]
ENSDARG00000022424	-5607.38	-5610.43	6.09656	0.0135445	0.23495	slc26a5	solute carrier family 26 (anion exchanger), member 5 [Source:ZFIN;Acc:ZDB-GENE-030131-1566]
ENSDARG00000027966	-948.316	-965.305	33.9789	6e-09	2.40327e-06	ap1s3b	adaptor-related protein complex 1, sigma 3 subunit, b [Source:ZFIN;Acc:ZDB-GENE-040912-62]
ENSDARG00000025073	-1857.35	-1860.81	6.91257	0.0085592	0.17958	rpl18a	ribosomal protein L18a [Source:ZFIN;Acc:ZDB-GENE-040426-1071]
ENSDARG00000021033	-3193.6	-3198.59	9.97575	0.00158616	0.0600988	herpud2	HERPUD family member 2 [Source:ZFIN;Acc:ZDB-GENE-040426-868]
ENSDARG00000026771	-3120.45	-3124.89	8.88988	0.00286756	0.0825781	tmem41ab	transmembrane protein 41ab [Source:ZFIN;Acc:ZDB-GENE-040426-2050]
ENSDARG00000023237	-13260.6	-13263.1	5.07567	0.0242639	0.34486	syne3	spectrin repeat containing, nuclear envelope family member 3 [Source:ZFIN;Acc:ZDB-GENE-070209-271]
ENSDARG00000030161	-1263.58	-1269.42	11.6831	0.000630706	0.0319413	ppp1r14bb	protein phosphatase 1, regulatory (inhibitor) subunit 14Bb [Source:ZFIN;Acc:ZDB-GENE-030616-595]
ENSDARG00000014770	-2754.19	-2759.53	10.6772	0.00108466	0.0477903	usp4	ubiquitin specific peptidase 4 (proto-oncogene) [Source:ZFIN;Acc:ZDB-GENE-041008-187]
ENSDARG00000033099	-12739.9	-12742.5	5.11197	0.0237614	0.342132	kif7	kinesin family member 7 [Source:ZFIN;Acc:ZDB-GENE-050307-1]
ENSDARG00000032795	-10587.7	-10590.1	4.86178	0.027458	0.368923	tmem8a	transmembrane protein 8A [Source:ZFIN;Acc:ZDB-GENE-090312-158]
ENSDARG00000030632	-2902.31	-2904.89	5.16081	0.0231021	0.338392	ccdc3b	coiled-coil domain containing 3b [Source:ZFIN;Acc:ZDB-GENE-050522-184]
ENSDARG00000031971	-5892.63	-5898.75	12.2336	0.000469369	0.0258505	kdelc1	KDEL (Lys-Asp-Glu-Leu) containing 1 [Source:ZFIN;Acc:ZDB-GENE-040426-878]
ENSDARG00000032651	-10374.9	-10377.1	4.2438	0.0393938	0.457966	ppp1r10	protein phosphatase 1, regulatory subunit 10 [Source:ZFIN;Acc:ZDB-GENE-020419-15]
ENSDARG00000029885	-1853.65	-1856.04	4.79246	0.0285846	0.379043	rab41	RAB41, member RAS oncogene family [Source:ZFIN;Acc:ZDB-GENE-040426-2686]
ENSDARG00000018691	-4009.16	-4021.25	24.1824	8.76e-07	0.000214425	phf2	PHD finger protein 2 [Source:ZFIN;Acc:ZDB-GENE-050302-10]
ENSDARG00000029722	-2418.2	-2422.18	7.95037	0.00480774	0.119005	hmgb2a	high mobility group box 2a [Source:ZFIN;Acc:ZDB-GENE-051120-126]
ENSDARG00000013207	-10497.8	-10622.2	248.743	0	0	zeb1b	zinc finger E-box binding homeobox 1b [Source:ZFIN;Acc:ZDB-GENE-010621-1]
ENSDARG00000004173	-12670.2	-12673.7	7.00093	0.00814674	0.175095	copa	coatomer protein complex, subunit alpha [Source:ZFIN;Acc:ZDB-GENE-020905-2]
ENSDARG00000033296	-4440.5	-4442.76	4.51708	0.0335581	0.416499	gpr37b	G protein-coupled receptor 37b [Source:ZFIN;Acc:ZDB-GENE-041210-264]
ENSDARG00000030830	-10057.1	-10062.3	10.3085	0.00132421	0.0535599	cmtr1	cap methyltransferase 1 [Source:ZFIN;Acc:ZDB-GENE-040426-696]
ENSDARG00000034187	-1502.89	-1518.22	30.6675	3.1e-08	1.05066e-05	calm1b	calmodulin 1b [Source:ZFIN;Acc:ZDB-GENE-030804-2]
ENSDARG00000035535	-5983.92	-5986.1	4.37428	0.0364852	0.438022	rasa1a	RAS p21 protein activator (GTPase activating protein) 1a [Source:ZFIN;Acc:ZDB-GENE-030131-4694]
ENSDARG00000035870	-2409.42	-2417.46	16.0751	6.0878e-05	0.00525938	laptm4b	lysosomal protein transmembrane 4 beta [Source:ZFIN;Acc:ZDB-GENE-030616-616]
ENSDARG00000036060	-3030.92	-3035.49	9.13859	0.00250274	0.0777473	exosc6	exosome component 6 [Source:ZFIN;Acc:ZDB-GENE-050522-362]
ENSDARG00000036194	-1781.94	-1785.4	6.93069	0.0084729	0.178925	pitx2	paired-like homeodomain 2 [Source:ZFIN;Acc:ZDB-GENE-990714-27]
ENSDARG00000036338	-9355.11	-9359.66	9.10224	0.00255297	0.0786601	vps11	vacuolar protein sorting 11 [Source:ZFIN;Acc:ZDB-GENE-050731-5]
ENSDARG00000036658	-3921.84	-3932.99	22.2922	2.342e-06	0.000481212	cab39l	calcium binding protein 39-like [Source:ZFIN;Acc:ZDB-GENE-041114-204]
ENSDARG00000010279	-3727.31	-3730.77	6.92764	0.00848736	0.178925	scamp2	secretory carrier membrane protein 2 [Source:ZFIN;Acc:ZDB-GENE-040426-2702]
ENSDARG00000012682	-1673.04	-1677.78	9.47737	0.00208021	0.0721687	pfn2l	profilin 2 like [Source:ZFIN;Acc:ZDB-GENE-030131-34]
ENSDARG00000036869	-1190.12	-1192.68	5.12992	0.0235169	0.34084	tcf21	transcription factor 21 [Source:ZFIN;Acc:ZDB-GENE-051113-88]
ENSDARG00000003699	-16282	-16288.2	12.3838	0.000433084	0.0244637	atp7a	ATPase, Cu++ transporting, alpha polypeptide [Source:ZFIN;Acc:ZDB-GENE-060825-45]
ENSDARG00000037966	-3958.09	-3960.58	4.97472	0.0257204	0.355247	thoc6	THO complex 6 [Source:ZFIN;Acc:ZDB-GENE-041010-198]
ENSDARG00000038312	-4750.68	-4754.49	7.61587	0.00578569	0.136479	rcl1	RNA terminal phosphate cyclase-like 1 [Source:ZFIN;Acc:ZDB-GENE-040930-11]
ENSDARG00000038489	-4829.38	-4832.39	6.02234	0.0141259	0.24312	b3gnt7	UDP-GlcNAc:betaGal beta-1,3-N-acetylglucosaminyltransferase 7 [Source:ZFIN;Acc:ZDB-GENE-021210-4]
ENSDARG00000038615	-2783.71	-2786.72	6.0098	0.0142267	0.243901	tmem55ba	transmembrane protein 55Ba [Source:ZFIN;Acc:ZDB-GENE-051113-312]
ENSDARG00000038882	-14492.8	-14498.6	11.6927	0.000627449	0.0319413	smc4	structural maintenance of chromosomes 4 [Source:ZFIN;Acc:ZDB-GENE-020419-21]
ENSDARG00000039459	-9319.49	-9324.2	9.42475	0.00214076	0.0731177	qsox1	quiescin Q6 sulfhydryl oxidase 1 [Source:ZFIN;Acc:ZDB-GENE-030131-7019]
ENSDARG00000039486	-4592.98	-4598.14	10.3057	0.00132622	0.0535599	bag3	BCL2-associated athanogene 3 [Source:ZFIN;Acc:ZDB-GENE-040801-40]
ENSDARG00000010681	-3350.65	-3353.93	6.5528	0.0104719	0.20082	tjap1	tight junction associated protein 1 (peripheral) [Source:ZFIN;Acc:ZDB-GENE-081107-47]
ENSDARG00000040407	-4625.44	-4627.39	3.89977	0.0482928	0.529299	usp22	ubiquitin specific peptidase 22 [Source:ZFIN;Acc:ZDB-GENE-060512-211]
ENSDARG00000040443	-1089.09	-1091.58	4.97876	0.0256604	0.355247	polr2i	polymerase (RNA) II (DNA directed) polypeptide I [Source:ZFIN;Acc:ZDB-GENE-041010-106]
ENSDARG00000040657	-5032.06	-5038.48	12.8412	0.000339074	0.0210417	wipi1	WD repeat domain, phosphoinositide interacting 1 [Source:ZFIN;Acc:ZDB-GENE-040426-1404]
ENSDARG00000041040	-5178.13	-5181.44	6.63027	0.010026	0.195463	piga	phosphatidylinositol glycan anchor biosynthesis, class A [Source:ZFIN;Acc:ZDB-GENE-040426-1086]
ENSDARG00000041619	-3224.82	-3227.21	4.78319	0.0287389	0.379043	gnb2l1	guanine nucleotide binding protein (G protein), beta polypeptide 2-like 1 [Source:ZFIN;Acc:ZDB-GENE-990415-89]
ENSDARG00000041691	-4491.26	-4493.34	4.16242	0.0413302	0.473682	bhlhe41	basic helix-loop-helix family, member e41 [Source:ZFIN;Acc:ZDB-GENE-050419-146]
ENSDARG00000070957	-3638.11	-3640.72	5.21902	0.0223411	0.33255	im:7160594	im:7160594 [Source:ZFIN;Acc:ZDB-GENE-080917-43]
ENSDARG00000023903	-2528.33	-2536.87	17.0817	3.5805e-05	0.00350571	atf2	activating transcription factor 2 [Source:ZFIN;Acc:ZDB-GENE-030911-8]
ENSDARG00000042742	-2819.99	-2822.71	5.43263	0.0197639	0.307702	stx6	syntaxin 6 [Source:ZFIN;Acc:ZDB-GENE-030131-858]
ENSDARG00000042877	-4406.54	-4409.04	5.00617	0.0252571	0.353401	heca	hdc homolog, cell cycle regulator [Source:ZFIN;Acc:ZDB-GENE-041001-173]
ENSDARG00000053530	-2006.48	-2011	9.0399	0.00264151	0.0799777	cyp4f3	cytochrome P450, family 4, subfamily F, polypeptide 3 [Source:ZFIN;Acc:ZDB-GENE-070410-108]
ENSDARG00000043665	-1727.8	-1733.28	10.9663	0.00092783	0.0421445	glrx5	glutaredoxin 5 homolog (S. cerevisiae) [Source:ZFIN;Acc:ZDB-GENE-040426-1957]
ENSDARG00000021982	-3302.17	-3305.28	6.21187	0.0126896	0.225049	sh3bp2	SH3-domain binding protein 2 [Source:ZFIN;Acc:ZDB-GENE-091204-268]
ENSDARG00000044327	-3584.98	-3588.95	7.93507	0.00484858	0.119346	tmem185	transmembrane protein 185 [Source:ZFIN;Acc:ZDB-GENE-040426-1167]
ENSDARG00000044584	-1807.37	-1812.34	9.9315	0.00162474	0.0606662	tex261	testis expressed 261 [Source:ZFIN;Acc:ZDB-GENE-050522-400]
ENSDARG00000045071	-4699.56	-4702.67	6.22209	0.0126166	0.225049	chad	chondroadherin [Source:ZFIN;Acc:ZDB-GENE-040426-1130]
ENSDARG00000045123	-11383.1	-11385.4	4.57367	0.032467	0.411062	oplah	5-oxoprolinase (ATP-hydrolysing) [Source:ZFIN;Acc:ZDB-GENE-121214-293]
ENSDARG00000045373	-2470.1	-2472.11	4.0178	0.0450225	0.5022	pabpn1	poly(A) binding protein, nuclear 1 [Source:ZFIN;Acc:ZDB-GENE-040426-2401]
ENSDARG00000045414	-2823.81	-2833.43	19.251	1.1461e-05	0.00132887	elovl2	ELOVL fatty acid elongase 2 [Source:ZFIN;Acc:ZDB-GENE-060421-5612]
ENSDARG00000045486	-2598.11	-2600.7	5.18486	0.0227845	0.338009	pawr	PRKC, apoptosis, WT1, regulator [Source:ZFIN;Acc:ZDB-GENE-041010-108]
ENSDARG00000051931	-5928.73	-5931.84	6.21492	0.0126678	0.225049	edc3	enhancer of mRNA decapping 3 homolog (S. cerevisiae) [Source:ZFIN;Acc:ZDB-GENE-050522-287]
ENSDARG00000018149	-6735.98	-6738.55	5.13565	0.0234393	0.340837	slc38a4	solute carrier family 38, member 4 [Source:ZFIN;Acc:ZDB-GENE-041010-14]
ENSDARG00000051816	-11188.8	-11198	18.3369	1.8509e-05	0.00209104	aass	aminoadipate-semialdehyde synthase [Source:ZFIN;Acc:ZDB-GENE-061220-8]
ENSDARG00000051915	-3412.61	-3415.6	5.99385	0.0143559	0.244586	pde5ab	phosphodiesterase 5A, cGMP-specific, b [Source:ZFIN;Acc:ZDB-GENE-060824-4]
ENSDARG00000052139	-19416.1	-19419.4	6.5509	0.0104831	0.20082	notch3	notch 3 [Source:ZFIN;Acc:ZDB-GENE-000329-5]
ENSDARG00000011973	-3647.15	-3649.73	5.16112	0.0230979	0.338392	slc35d1a	solute carrier family 35 (UDP-GlcA/UDP-GalNAc transporter), member D1a [Source:ZFIN;Acc:ZDB-GENE-040826-5]
ENSDARG00000052712	-3448.01	-3458.07	20.1118	7.305e-06	0.000946642	suclg1	succinate-CoA ligase, alpha subunit [Source:ZFIN;Acc:ZDB-GENE-040912-101]
ENSDARG00000052741	-14193.5	-14197.3	7.55054	0.0059992	0.139854	card11	caspase recruitment domain family, member 11 [Source:ZFIN;Acc:ZDB-GENE-100219-1]
ENSDARG00000060238	-3177.09	-3197.24	40.3062	0	0	uacab	uveal autoantigen with coiled-coil domains and ankyrin repeats b [Source:ZFIN;Acc:ZDB-GENE-030521-32]
ENSDARG00000071031	-4806.25	-4809.46	6.4045	0.0113831	0.211312	snx1a	sorting nexin 1a [Source:ZFIN;Acc:ZDB-GENE-060302-3]
ENSDARG00000038917	-13216.1	-13221.6	11.0161	0.000903219	0.041824	rad50	RAD50 homolog, double strand break repair protein [Source:ZFIN;Acc:ZDB-GENE-050506-110]
ENSDARG00000053835	-10087.3	-10093.2	11.8976	0.000562051	0.0294809	plekhh1	pleckstrin homology domain containing, family H (with MyTH4 domain) member 1 [Source:ZFIN;Acc:ZDB-GENE-061219-1]
ENSDARG00000054389	-2693.1	-2695.64	5.09061	0.0240557	0.343008	rhof	ras homolog family member F [Source:ZFIN;Acc:ZDB-GENE-050522-280]
ENSDARG00000054433	-2737.19	-2743.52	12.6593	0.000373712	0.0225558	yipf6	Yip1 domain family, member 6 [Source:ZFIN;Acc:ZDB-GENE-040625-76]
ENSDARG00000054807	-3242.87	-3247.85	9.96447	0.0015959	0.0600988	sec13	SEC13 homolog, nuclear pore and COPII coat complex component [Source:ZFIN;Acc:ZDB-GENE-040426-2649]
ENSDARG00000054930	-4435.5	-4440.07	9.13643	0.0025057	0.0777473	tpra1	transmembrane protein, adipocyte asscociated 1 [Source:ZFIN;Acc:ZDB-GENE-030131-4146]
ENSDARG00000055305	-9751.15	-9754.89	7.47655	0.00625077	0.144952	ret	ret proto-oncogene receptor tyrosine kinase [Source:ZFIN;Acc:ZDB-GENE-980526-307]
ENSDARG00000045140	-3785.73	-3805.55	39.6309	0	0	lcmt1	leucine carboxyl methyltransferase 1 [Source:ZFIN;Acc:ZDB-GENE-040912-75]
ENSDARG00000055648	-17163.8	-17166.1	4.52736	0.033357	0.416499	cpda	carboxypeptidase D, a [Source:ZFIN;Acc:ZDB-GENE-081112-2]
ENSDARG00000028086	-3321.16	-3327.75	13.1841	0.000282333	0.0177708	zbtb2b	zinc finger and BTB domain containing 2b [Source:ZFIN;Acc:ZDB-GENE-040426-2753]
ENSDARG00000055989	-5054.35	-5058.85	9.00822	0.00268768	0.0799777	tmem161b	transmembrane protein 161B [Source:ZFIN;Acc:ZDB-GENE-040426-2693]
ENSDARG00000092624	-8757.46	-8760.2	5.47068	0.0193381	0.302141	SPTBN4	si:ch73-262h23.4 [Source:ZFIN;Acc:ZDB-GENE-081031-8]
ENSDARG00000056193	-3898.87	-3901.35	4.96148	0.0259181	0.35686	nme7	NME/NM23 family member 7 [Source:ZFIN;Acc:ZDB-GENE-000210-35]
ENSDARG00000056480	-5922.75	-5925.07	4.65231	0.0310119	0.397113	cpvl	carboxypeptidase, vitellogenic-like [Source:ZFIN;Acc:ZDB-GENE-031219-2]
ENSDARG00000056515	-2853.48	-2858.36	9.76772	0.00177603	0.0641407	spsb1	splA/ryanodine receptor domain and SOCS box containing 1 [Source:ZFIN;Acc:ZDB-GENE-030131-6122]
ENSDARG00000056903	-2166.52	-2169.66	6.29135	0.0121329	0.220368	mrpl13	mitochondrial ribosomal protein L13 [Source:ZFIN;Acc:ZDB-GENE-050522-167]
ENSDARG00000056914	-2687.67	-2690.17	4.9995	0.0253546	0.353401	emg1	EMG1 N1-specific pseudouridine methyltransferase [Source:ZFIN;Acc:ZDB-GENE-060421-2909]
ENSDARG00000058005	-2563.99	-2568.07	8.15985	0.00428278	0.109075	hgd	homogentisate 1,2-dioxygenase [Source:ZFIN;Acc:ZDB-GENE-020802-5]
ENSDARG00000058022	-1657.31	-1659.41	4.19858	0.0404579	0.465842	ormdl2	ORMDL sphingolipid biosynthesis regulator 2 [Source:ZFIN;Acc:ZDB-GENE-060331-113]
ENSDARG00000028900	-3956.36	-3960.42	8.13262	0.0043476	0.110089	odf2a	outer dense fiber of sperm tails 2a [Source:ZFIN;Acc:ZDB-GENE-091117-46]
ENSDARG00000020334	-6995.77	-7000.91	10.2905	0.00133717	0.0535599	ptpn11a	protein tyrosine phosphatase, non-receptor type 11, a [Source:ZFIN;Acc:ZDB-GENE-030131-5911]
ENSDARG00000058732	-3399.88	-3405.34	10.9197	0.000951482	0.0427779	scgn	secretagogin, EF-hand calcium binding protein [Source:ZFIN;Acc:ZDB-GENE-041010-82]
ENSDARG00000078328	-3308.4	-3311.07	5.3362	0.020887	0.316248	sec22a	SEC22 homolog A, vesicle trafficking protein [Source:ZFIN;Acc:ZDB-GENE-030131-3553]
ENSDARG00000018618	-6413.98	-6417.79	7.61377	0.00579244	0.136479	cpsf6	cleavage and polyadenylation specific factor 6 [Source:ZFIN;Acc:ZDB-GENE-030131-5277]
ENSDARG00000059362	-5093.01	-5097.53	9.04058	0.00264051	0.0799777	ptrfb	polymerase I and transcript release factor b [Source:ZFIN;Acc:ZDB-GENE-030131-5509]
ENSDARG00000058606	-10352	-10356.3	8.61738	0.0033297	0.0900041	sik1	salt-inducible kinase 1 [Source:ZFIN;Acc:ZDB-GENE-030131-9446]
ENSDARG00000078512	-14990.8	-14995.5	9.45315	0.00210787	0.0725569	acaca	acetyl-CoA carboxylase alpha [Source:ZFIN;Acc:ZDB-GENE-060526-74]
ENSDARG00000059680	-4933.68	-4935.82	4.27956	0.0385733	0.450976	fscn1a	fascin actin-bundling protein 1a [Source:ZFIN;Acc:ZDB-GENE-031009-1]
ENSDARG00000037883	-6732.46	-6739.97	15.0102	0.00010693	0.0087247	prcp	prolylcarboxypeptidase (angiotensinase C) [Source:ZFIN;Acc:ZDB-GENE-040718-447]
ENSDARG00000059925	-22546.5	-22549	4.99462	0.0254263	0.353401	usp24	ubiquitin specific peptidase 24 [Source:ZFIN;Acc:ZDB-GENE-030131-4356]
ENSDARG00000052894	-9190.58	-9195.23	9.3041	0.00228641	0.0744562	znf532	zinc finger protein 532 [Source:ZFIN;Acc:ZDB-GENE-060531-40]
ENSDARG00000060348	-4246.04	-4248.83	5.5811	0.0181554	0.291943	map3k3	mitogen-activated protein kinase kinase kinase 3 [Source:ZFIN;Acc:ZDB-GENE-070910-1]
ENSDARG00000060380	-5121.65	-5125.14	6.96526	0.00831072	0.177611	coq6	coenzyme Q6 monooxygenase [Source:ZFIN;Acc:ZDB-GENE-060825-297]
ENSDARG00000088984	-6896.22	-6898.48	4.53268	0.0332534	0.416499	cep131	centrosomal protein 131 [Source:ZFIN;Acc:ZDB-GENE-090508-16]
ENSDARG00000060645	-5463.2	-5465.59	4.77322	0.0289057	0.379043	sirt7	sirtuin 7 [Source:ZFIN;Acc:ZDB-GENE-050208-612]
ENSDARG00000060875	-1677.17	-1680.09	5.8361	0.0157006	0.262034	pde1a	phosphodiesterase 1A, calmodulin-dependent [Source:ZFIN;Acc:ZDB-GENE-090831-2]
ENSDARG00000060922	-5769.86	-5774.35	8.99672	0.00270465	0.0799777	dgcr14	DiGeorge syndrome critical region gene 14 [Source:ZFIN;Acc:ZDB-GENE-030131-2843]
ENSDARG00000060944	-3219.13	-3221.88	5.51099	0.0188974	0.29968	rnf217	ring finger protein 217 [Source:ZFIN;Acc:ZDB-GENE-060503-400]
ENSDARG00000061017	-5071.28	-5075.08	7.59481	0.00585367	0.137188	spns2	spinster homolog 2 (Drosophila) [Source:ZFIN;Acc:ZDB-GENE-030131-5843]
ENSDARG00000009194	-12285	-12314.3	58.5677	0	0	col16a1	collagen, type XVI, alpha 1 [Source:ZFIN;Acc:ZDB-GENE-060503-351]
ENSDARG00000061248	-8811.49	-8814.14	5.30816	0.0212258	0.319922	xylt1	xylosyltransferase I [Source:ZFIN;Acc:ZDB-GENE-111017-2]
ENSDARG00000061436	-10742.2	-10751.9	19.5065	1.0026e-05	0.00122707	col6a2	collagen, type VI, alpha 2 [Source:ZFIN;Acc:ZDB-GENE-070501-7]
ENSDARG00000061600	-8224.46	-8226.48	4.02468	0.0448391	0.501424	tmem2	transmembrane protein 2 [Source:ZFIN;Acc:ZDB-GENE-030131-2179]
ENSDARG00000061901	-6680.1	-6688.67	17.1438	3.4654e-05	0.00347013	ankrd13a	ankyrin repeat domain 13A [Source:ZFIN;Acc:ZDB-GENE-030131-1833]
ENSDARG00000062063	-6681.82	-6690.81	17.9768	2.2362e-05	0.00238952	tab3	TGF-beta activated kinase 1/MAP3K7 binding protein 3 [Source:ZFIN;Acc:ZDB-GENE-060503-408]
ENSDARG00000062198	-20041.1	-20046.3	10.3773	0.00127574	0.0525319	pcm1	pericentriolar material 1 [Source:ZFIN;Acc:ZDB-GENE-030131-428]
ENSDARG00000062381	-4655.01	-4659.84	9.6656	0.0018775	0.065653	si:ch211-238n5.4	si:ch211-238n5.4 [Source:ZFIN;Acc:ZDB-GENE-050419-80]
ENSDARG00000058000	-22089	-22091.7	5.33709	0.0208762	0.316248	cep350	centrosomal protein 350 [Source:ZFIN;Acc:ZDB-GENE-030131-6975]
ENSDARG00000013500	-15282.7	-15289.1	12.7814	0.000350074	0.0214226	abca2	ATP-binding cassette, sub-family A (ABC1), member 2 [Source:ZFIN;Acc:ZDB-GENE-050517-1]
ENSDARG00000062811	-4275.05	-4278.29	6.48303	0.0108909	0.206834	p2ry10	purinergic receptor P2Y, G-protein coupled, 10 [Source:ZFIN;Acc:ZDB-GENE-070410-105]
ENSDARG00000076484	-29378.6	-29381.2	5.34671	0.0207614	0.316248	stab1	stabilin 1 [Source:ZFIN;Acc:ZDB-GENE-050208-554]
ENSDARG00000063242	-6223.64	-6226.03	4.78438	0.0287189	0.379043	ttc13	tetratricopeptide repeat domain 13 [Source:ZFIN;Acc:ZDB-GENE-080722-25]
ENSDARG00000063276	-12287	-12296.8	19.4501	1.0326e-05	0.00122963	msh3	mutS homolog 3 (E. coli) [Source:ZFIN;Acc:ZDB-GENE-060526-307]
ENSDARG00000063358	-5081.45	-5086.45	9.99659	0.0015683	0.0600865	micu1	mitochondrial calcium uptake 1 [Source:ZFIN;Acc:ZDB-GENE-070410-22]
ENSDARG00000074646	-5586.16	-5588.38	4.44485	0.0350066	0.428386	CABZ01076047.1
ENSDARG00000044083	-2819.72	-2821.73	4.03147	0.0446589	0.50068	peli1b	pellino E3 ubiquitin protein ligase 1b [Source:ZFIN;Acc:ZDB-GENE-061027-372]
ENSDARG00000063555	-5337.9	-5351.12	26.4492	2.71e-07	7.96017e-05	si:ch211-166g5.4	si:ch211-166g5.4 [Source:ZFIN;Acc:ZDB-GENE-121214-319]
ENSDARG00000034503	-4364.67	-4382.55	35.748	2e-09	9.79111e-07	per2	period circadian clock 2 [Source:ZFIN;Acc:ZDB-GENE-011220-2]
ENSDARG00000067976	-4312.62	-4316	6.76168	0.00931361	0.186337	ar	androgen receptor [Source:ZFIN;Acc:ZDB-GENE-060131-1]
ENSDARG00000068096	-4462.78	-4467.01	8.45642	0.00363758	0.0948353	atf5a	activating transcription factor 5a [Source:ZFIN;Acc:ZDB-GENE-060526-205]
ENSDARG00000031044	-4302.15	-4304.58	4.87439	0.0272581	0.368402	lipg	lipase, endothelial [Source:ZFIN;Acc:ZDB-GENE-040426-699]
ENSDARG00000004706	-2726.26	-2731.54	10.5544	0.0011591	0.0490541	syf2	SYF2 pre-mRNA-splicing factor [Source:ZFIN;Acc:ZDB-GENE-040801-170]
ENSDARG00000069269	-7766.16	-7776.52	20.7374	5.268e-06	0.000748736	wdr35	WD repeat domain 35 [Source:ZFIN;Acc:ZDB-GENE-060810-148]
ENSDARG00000042151	-2903.42	-2906.5	6.16064	0.0130624	0.229251	skia	v-ski avian sarcoma viral oncogene homolog a [Source:ZFIN;Acc:ZDB-GENE-990715-9]
ENSDARG00000074314	-19269.5	-19274.1	9.23346	0.00237632	0.0753242	TTC37	tetratricopeptide repeat domain 37 [Source:HGNC Symbol;Acc:HGNC:23639]
ENSDARG00000056152	-2293.83	-2296.69	5.72041	0.0167688	0.273642	fam3c	family with sequence similarity 3, member C [Source:ZFIN;Acc:ZDB-GENE-030131-6137]
ENSDARG00000027172	-3787.34	-3792.84	10.9997	0.000911281	0.041824	phactr2	phosphatase and actin regulator 2 [Source:ZFIN;Acc:ZDB-GENE-040724-11]
ENSDARG00000017369	-7560.67	-7562.92	4.49437	0.0340067	0.418718	sema3d	sema domain, immunoglobulin domain (Ig), short basic domain, secreted, (semaphorin) 3D [Source:ZFIN;Acc:ZDB-GENE-990715-2]
ENSDARG00000076169	-6306.22	-6310.89	9.33461	0.00224866	0.0744562	pold3	polymerase (DNA-directed), delta 3, accessory subunit [Source:ZFIN;Acc:ZDB-GENE-060512-59]
ENSDARG00000070069	-1504.76	-1506.83	4.13213	0.0420764	0.47904	pitx3	paired-like homeodomain 3 [Source:ZFIN;Acc:ZDB-GENE-041229-4]
ENSDARG00000012078	-4024.29	-4030.03	11.4761	0.000704976	0.0343876	meis1b	Meis homeobox 1 b [Source:ZFIN;Acc:ZDB-GENE-020122-1]
ENSDARG00000052957	-8803.97	-8807.37	6.80264	0.00910232	0.18567	plcd3a	phospholipase C, delta 3a [Source:ZFIN;Acc:ZDB-GENE-070620-1]
ENSDARG00000037919	-19698.5	-19701.9	6.86189	0.00880536	0.181292	rbbp6	retinoblastoma binding protein 6 [Source:ZFIN;Acc:ZDB-GENE-040930-5]
ENSDARG00000026629	-2425.45	-2429.61	8.32312	0.00391437	0.100858	gmds	GDP-mannose 4,6-dehydratase [Source:ZFIN;Acc:ZDB-GENE-050419-45]
ENSDARG00000027279	-5794.1	-5797.77	7.32333	0.00680653	0.15484	numb	numb homolog (Drosophila) [Source:ZFIN;Acc:ZDB-GENE-060422-1]
ENSDARG00000043431	-3187.97	-3198.86	21.7932	3.037e-06	0.000557543	b3gntl1	UDP-GlcNAc:betaGal beta-1,3-N-acetylglucosaminyltransferase-like 1 [Source:ZFIN;Acc:ZDB-GENE-050913-133]
ENSDARG00000070832	-3326.14	-3330.64	8.99849	0.00270203	0.0799777	snrka	SNF related kinase a [Source:ZFIN;Acc:ZDB-GENE-040718-84]
ENSDARG00000039878	-9563.96	-9566.32	4.71932	0.0298255	0.388232	ambra1b	autophagy/beclin-1 regulator 1b [Source:ZFIN;Acc:ZDB-GENE-050208-235]
ENSDARG00000020984	-4776.21	-4779.41	6.40641	0.0113709	0.211312	slc16a10	solute carrier family 16 (aromatic amino acid transporter), member 10 [Source:ZFIN;Acc:ZDB-GENE-040724-214]
ENSDARG00000071087	-4005.02	-4009.66	9.29465	0.00229824	0.0744562	slc35b4	solute carrier family 35, member B4 [Source:ZFIN;Acc:ZDB-GENE-030131-2457]
ENSDARG00000002463	-9606.63	-9610.91	8.5506	0.00345409	0.0922346	arhgef37	Rho guanine nucleotide exchange factor (GEF) 37 [Source:ZFIN;Acc:ZDB-GENE-100514-3]
ENSDARG00000078775	-7439.29	-7441.31	4.04593	0.0442781	0.498792	RASA2	RAS p21 protein activator 2 [Source:HGNC Symbol;Acc:HGNC:9872]
ENSDARG00000076924	-9819.52	-9821.78	4.52253	0.0334514	0.416499	als2b	amyotrophic lateral sclerosis 2b (juvenile) [Source:ZFIN;Acc:ZDB-GENE-080929-1]
ENSDARG00000003527	-3064.96	-3071.86	13.8008	0.000203248	0.0142145	mak16	MAK16 homolog (S. cerevisiae) [Source:ZFIN;Acc:ZDB-GENE-020419-35]
ENSDARG00000079166	-9470.67	-9473.4	5.47083	0.0193364	0.302141	ace	angiotensin I converting enzyme (peptidyl-dipeptidase A) 1 [Source:ZFIN;Acc:ZDB-GENE-030131-1826]
ENSDARG00000078645	-2775.56	-2780.17	9.21527	0.00240004	0.0755328	si:ch73-62l21.1	si:ch73-62l21.1 [Source:ZFIN;Acc:ZDB-GENE-120215-179]
ENSDARG00000074995	-6971.6	-6973.67	4.13398	0.0420303	0.47904	eif2b5	eukaryotic translation initiation factor 2B, subunit 5 epsilon [Source:ZFIN;Acc:ZDB-GENE-030131-5364]
ENSDARG00000075337	-7102.97	-7106.32	6.69466	0.00967021	0.191063	lars2	leucyl-tRNA synthetase 2, mitochondrial [Source:ZFIN;Acc:ZDB-GENE-070928-3]
ENSDARG00000075445	-3453.66	-3455.97	4.61971	0.0316066	0.402482	psmb5	proteasome subunit beta 5 [Source:ZFIN;Acc:ZDB-GENE-990415-215]
ENSDARG00000091563	-5869.19	-5871.73	5.09469	0.0239992	0.343008	snw1	SNW domain containing 1 [Source:ZFIN;Acc:ZDB-GENE-030131-571]
ENSDARG00000073892	-5712.41	-5714.87	4.90298	0.0268104	0.364589	secisbp2	SECIS binding protein 2 [Source:ZFIN;Acc:ZDB-GENE-050208-263]
ENSDARG00000076847	-9016.28	-9021.55	10.5506	0.00116153	0.0490541	tnrc6c1	trinucleotide repeat containing 6C1 [Source:ZFIN;Acc:ZDB-GENE-030131-7440]
ENSDARG00000077469	-13912.5	-13916	7.00493	0.00812854	0.175095	polr1b	polymerase (RNA) I polypeptide B [Source:ZFIN;Acc:ZDB-GENE-040426-1598]
ENSDARG00000006566	-4779.9	-4784.76	9.72339	0.00181938	0.0647707	nlk1	nemo-like kinase, type 1 [Source:ZFIN;Acc:ZDB-GENE-040701-1]
ENSDARG00000074506	-11348.2	-11350.5	4.54102	0.0330918	0.416499	tmem94	transmembrane protein 94 [Source:ZFIN;Acc:ZDB-GENE-121130-1]
ENSDARG00000078458	-4893.72	-4896.43	5.41746	0.0199363	0.308209	ppp1r37	protein phosphatase 1, regulatory subunit 37 [Source:ZFIN;Acc:ZDB-GENE-050208-7]
ENSDARG00000076227	-7626.81	-7631.66	9.70347	0.00183921	0.0648283	ror2	receptor tyrosine kinase-like orphan receptor 2 [Source:ZFIN;Acc:ZDB-GENE-060427-5]
ENSDARG00000075798	-11015.9	-11018.6	5.42497	0.0198508	0.307967	usp38	ubiquitin specific peptidase 38 [Source:ZFIN;Acc:ZDB-GENE-101007-2]
ENSDARG00000006677	-7778.28	-7780.38	4.19858	0.0404579	0.465842	ripk1l	receptor (TNFRSF)-interacting serine-threonine kinase 1, like [Source:ZFIN;Acc:ZDB-GENE-070705-132]
ENSDARG00000076552	-4204.59	-4209.49	9.80221	0.00174303	0.0634692	zgc:193801	zgc:193801 [Source:ZFIN;Acc:ZDB-GENE-081022-40]
ENSDARG00000076799	-2569.67	-2575.7	12.0635	0.000514187	0.0276281	rnd3a	Rho family GTPase 3a [Source:ZFIN;Acc:ZDB-GENE-010319-40]
ENSDARG00000045199	-7799.37	-7801.92	5.11626	0.0237027	0.342132	CAPN1 (1 of many)	zgc:55262 [Source:ZFIN;Acc:ZDB-GENE-040426-2814]
ENSDARG00000078135	-16148.7	-16151.9	6.3335	0.0118478	0.216604	MRC2	mannose receptor C type 2 [Source:HGNC Symbol;Acc:HGNC:16875]
ENSDARG00000090183	-12478.6	-12481.1	5.03392	0.0248555	0.351005	gapvd1	GTPase activating protein and VPS9 domains 1 [Source:ZFIN;Acc:ZDB-GENE-040718-117]
ENSDARG00000074750	-17803.6	-17809.1	10.8952	0.000964113	0.0429079	qser1	glutamine and serine rich 1 [Source:ZFIN;Acc:ZDB-GENE-030131-2978]
ENSDARG00000077804	-9485.54	-9489.96	8.83371	0.00295716	0.0840596	hgsnat	heparan-alpha-glucosaminide N-acetyltransferase [Source:ZFIN;Acc:ZDB-GENE-140106-144]
ENSDARG00000075400	-5717.54	-5723.58	12.0831	0.000508806	0.0276281	FBXO33	F-box protein 33 [Source:HGNC Symbol;Acc:HGNC:19833]
ENSDARG00000054162	-8595.7	-8597.78	4.15995	0.0413907	0.473682	nfatc4	nuclear factor of activated T-cells, cytoplasmic, calcineurin-dependent 4 [Source:ZFIN;Acc:ZDB-GENE-070912-659]
ENSDARG00000015805	-6649.75	-6655.56	11.6225	0.000651574	0.0322566	cgnl1	cingulin-like 1 [Source:ZFIN;Acc:ZDB-GENE-071009-2]
ENSDARG00000017199	-10626.3	-10632.6	12.5808	0.000389724	0.0225937	elp2	elongator acetyltransferase complex subunit 2 [Source:ZFIN;Acc:ZDB-GENE-060503-525]
ENSDARG00000018882	-5431.51	-5433.89	4.77404	0.028892	0.379043	jak2b	Janus kinase 2b [Source:ZFIN;Acc:ZDB-GENE-980526-123]
ENSDARG00000087844	-6711.43	-6714.31	5.75327	0.016458	0.270574	plekhn1	pleckstrin homology domain containing, family N member 1 [Source:ZFIN;Acc:ZDB-GENE-090313-357]
ENSDARG00000037910	-13042.1	-13052.2	20.1968	6.987e-06	0.00093287	filip1l	filamin A interacting protein 1-like [Source:ZFIN;Acc:ZDB-GENE-070410-7]
ENSDARG00000042236	-23079.4	-23081.6	4.38862	0.0361797	0.43554	atrx	alpha thalassemia/mental retardation syndrome X-linked homolog (human) [Source:ZFIN;Acc:ZDB-GENE-030912-11]
ENSDARG00000019341	-6909.87	-6914.38	9.03129	0.00265396	0.0799777	gpc1a	glypican 1a [Source:ZFIN;Acc:ZDB-GENE-051120-147]
ENSDARG00000055389	-4653.37	-4659.66	12.5814	0.000389599	0.0225937	si:dkey-67c22.2	si:dkey-67c22.2 [Source:ZFIN;Acc:ZDB-GENE-030131-5845]
ENSDARG00000070600	-6961.35	-6963.29	3.88122	0.0488291	0.533849	DYRK3	zgc:172180 [Source:ZFIN;Acc:ZDB-GENE-080219-31]
ENSDARG00000042477	-5855.2	-5859.46	8.52382	0.00350528	0.0924807	nr2c2	nuclear receptor subfamily 2, group C, member 2 [Source:ZFIN;Acc:ZDB-GENE-080403-8]
ENSDARG00000020759	-2853.07	-2855.47	4.79154	0.0285998	0.379043	ef1	E74-like factor 1 (ets domain transcription factor) [Source:ZFIN;Acc:ZDB-GENE-980526-335]
ENSDARG00000091092	-1079.96	-1086.81	13.6931	0.000215238	0.0143688	zcchc10	zinc finger, CCHC domain containing 10 [Source:ZFIN;Acc:ZDB-GENE-030131-6172]
ENSDARG00000036558	-14944.7	-14956.9	24.4193	7.75e-07	0.00020138	col18a1	collagen type XVIII, alpha 1 [Source:ZFIN;Acc:ZDB-GENE-030516-3]
ENSDARG00000090039	-10485.4	-10489.2	7.65629	0.00565749	0.135472	reck	reversion-inducing-cysteine-rich protein with kazal motifs [Source:ZFIN;Acc:ZDB-GENE-070117-37]
ENSDARG00000087074	-3044.27	-3047.56	6.58299	0.0102958	0.198962	znf574	zinc finger protein 574 [Source:ZFIN;Acc:ZDB-GENE-100922-259]
ENSDARG00000016968	-8699.48	-8702.9	6.82614	0.00898331	0.184095	tmem214	transmembrane protein 214 [Source:ZFIN;Acc:ZDB-GENE-110307-2]
ENSDARG00000054903	-5947.19	-5949.74	5.10415	0.0238687	0.342558	mta3	metastasis associated 1 family, member 3 [Source:ZFIN;Acc:ZDB-GENE-030131-6485]
ENSDARG00000090230	-1686.6	-1689.71	6.20309	0.0127527	0.225049	tmem108	transmembrane protein 108 [Source:ZFIN;Acc:ZDB-GENE-091204-397]
ENSDARG00000037476	-3971.42	-3982.07	21.3054	3.916e-06	0.000647839	sorbs3	sorbin and SH3 domain containing 3 [Source:ZFIN;Acc:ZDB-GENE-050327-1]
ENSDARG00000087226	-8422.61	-8429.83	14.4301	0.00014546	0.0109131	kbtbd2	kelch repeat and BTB (POZ) domain containing 2 [Source:ZFIN;Acc:ZDB-GENE-060929-1262]
ENSDARG00000086162	-2767.22	-2770.85	7.26513	0.00703063	0.158084	znf385d	zinc finger protein 385D [Source:ZFIN;Acc:ZDB-GENE-130201-2]
ENSDARG00000086735	-4749	-4750.96	3.92422	0.0475953	0.524002	si:ch1073-111c8.3	si:ch1073-111c8.3 [Source:ZFIN;Acc:ZDB-GENE-131127-561]
ENSDARG00000018404	-5708.96	-5715.81	13.6935	0.0002152	0.0143688	krt18	keratin 18 [Source:ZFIN;Acc:ZDB-GENE-030411-6]
ENSDARG00000001244	-3169.2	-3172.4	6.40291	0.0113934	0.211312	srrm1	serine/arginine repetitive matrix 1 [Source:ZFIN;Acc:ZDB-GENE-040426-2789]
ENSDARG00000004174	-16588.3	-16592.2	7.79497	0.00523918	0.128244	cnot1	CCR4-NOT transcription complex, subunit 1 [Source:ZFIN;Acc:ZDB-GENE-040915-1]
ENSDARG00000031562	-5128.98	-5134.94	11.9297	0.00055247	0.0293275	tada2a	transcriptional adaptor 2A [Source:ZFIN;Acc:ZDB-GENE-060929-508]
ENSDARG00000089075	-9960.39	-9963.65	6.51334	0.0107068	0.204218	si:ch73-173p19.1	si:ch73-173p19.1 [Source:ZFIN;Acc:ZDB-GENE-130530-952]
ENSDARG00000005576	-4777.34	-4782.29	9.8911	0.0016608	0.0614523	mphosph8	M-phase phosphoprotein 8 [Source:ZFIN;Acc:ZDB-GENE-050309-191]
ENSDARG00000086481	-2834.95	-2837.16	4.43562	0.0351965	0.428386	mogat3a	monoacylglycerol O-acyltransferase 3a [Source:ZFIN;Acc:ZDB-GENE-080305-11]
ENSDARG00000005789	-9685.91	-9702.57	33.3229	8e-09	2.93733e-06	enpp1	ectonucleotide pyrophosphatase/phosphodiesterase 1 [Source:ZFIN;Acc:ZDB-GENE-040724-172]
ENSDARG00000033666	-5674.97	-5677.17	4.40177	0.0359017	0.433576	pi4k2a	phosphatidylinositol 4-kinase type 2 alpha [Source:ZFIN;Acc:ZDB-GENE-040426-2675]
ENSDARG00000020890	-3935.38	-3938.76	6.76295	0.00930696	0.186337	tmod4	tropomodulin 4 (muscle) [Source:ZFIN;Acc:ZDB-GENE-991019-9]
ENSDARG00000041155	-3000.7	-3004.96	8.50958	0.00353281	0.0926521	morf4l1	mortality factor 4 like 1 [Source:ZFIN;Acc:ZDB-GENE-040718-348]
ENSDARG00000023578	-2040.84	-2044.37	7.05054	0.00792412	0.1737	lpp	LIM domain containing preferred translocation partner in lipoma [Source:ZFIN;Acc:ZDB-GENE-040426-918]
ENSDARG00000045519	-1292.16	-1294.32	4.3162	0.037751	0.446386	sfmbt2	Scm-like with four mbt domains 2 [Source:ZFIN;Acc:ZDB-GENE-041210-196]
ENSDARG00000062268	-3601.69	-3605.77	8.16429	0.00427231	0.109075	jarid2b	jumonji, AT rich interactive domain 2b [Source:ZFIN;Acc:ZDB-GENE-060503-246]
ENSDARG00000040131	-10231.6	-10233.8	4.28931	0.0383528	0.45062	zfyve26	zinc finger, FYVE domain containing 26 [Source:ZFIN;Acc:ZDB-GENE-030131-3286]
ENSDARG00000040959	-2398.85	-2402.24	6.77901	0.00922358	0.186337	rabl3	RAB, member of RAS oncogene family-like 3 [Source:ZFIN;Acc:ZDB-GENE-040808-11]
ENSDARG00000006062	-3847.11	-3849.81	5.4074	0.0200515	0.308906	akap1b	A kinase (PRKA) anchor protein 1b [Source:ZFIN;Acc:ZDB-GENE-030131-6844]
ENSDARG00000033614	-5226.43	-5229.21	5.54616	0.0185213	0.295669	rasgef1ba	RasGEF domain family, member 1Ba [Source:ZFIN;Acc:ZDB-GENE-030131-5783]
ENSDARG00000075014	-4149.59	-4153.59	7.9917	0.00469923	0.117291	sqstm1	sequestosome 1 [Source:ZFIN;Acc:ZDB-GENE-040426-2204]
ENSDARG00000061243	-7069.6	-7071.56	3.92086	0.0476906	0.524002	ubash3ba	ubiquitin associated and SH3 domain containing Ba [Source:ZFIN;Acc:ZDB-GENE-060526-172]
ENSDARG00000061688	-7398.96	-7402.03	6.15394	0.013112	0.229251	arvcfb	armadillo repeat gene deleted in velocardiofacial syndrome b [Source:ZFIN;Acc:ZDB-GENE-060526-60]
ENSDARG00000060252	-11662.6	-11664.8	4.4936	0.034022	0.418718	mogs	mannosyl-oligosaccharide glucosidase [Source:ZFIN;Acc:ZDB-GENE-070112-412]
ENSDARG00000077300	-6607.65	-6610.54	5.78925	0.0161244	0.268092	usp42	ubiquitin specific peptidase 42 [Source:ZFIN;Acc:ZDB-GENE-030131-5739]
ENSDARG00000060861	-7914.7	-7918.08	6.76181	0.0093129	0.186337	dars2	aspartyl-tRNA synthetase 2, mitochondrial [Source:ZFIN;Acc:ZDB-GENE-070912-443]
ENSDARG00000012593	-14972	-14995	46.0242	0	0	col5a1	procollagen, type V, alpha 1 [Source:ZFIN;Acc:ZDB-GENE-041105-6]
ENSDARG00000077656	-6378.59	-6381.58	5.98438	0.0144331	0.244586	arfgef3	ARFGEF family member 3 [Source:ZFIN;Acc:ZDB-GENE-081107-37]
ENSDARG00000060306	-4917.87	-4920.67	5.61135	0.0178446	0.289055	tfcp2	transcription factor CP2 [Source:ZFIN;Acc:ZDB-GENE-030131-2523]
ENSDARG00000077860	-21886	-21893.1	14.1555	0.000168303	0.0119604	ankhd1	ankyrin repeat and KH domain containing 1 [Source:ZFIN;Acc:ZDB-GENE-090421-1]
ENSDARG00000068199	-6496.24	-6499.36	6.23256	0.0125422	0.225049	pld3	phospholipase D family, member 3 [Source:ZFIN;Acc:ZDB-GENE-050419-212]
ENSDARG00000026664	-5506.83	-5510.72	7.78342	0.0052728	0.128353	uri1	URI1, prefoldin-like chaperone [Source:ZFIN;Acc:ZDB-GENE-050913-30]
ENSDARG00000018179	-5633.57	-5635.62	4.09365	0.0430446	0.4888	acvrl1	activin A receptor type II-like 1 [Source:ZFIN;Acc:ZDB-GENE-021003-1]
ENSDARG00000060865	-3361.11	-3365.73	9.24111	0.00236641	0.0753242	scai	suppressor of cancer cell invasion [Source:ZFIN;Acc:ZDB-GENE-060526-57]
ENSDARG00000026654	-1581.4	-1589.85	16.896	3.9485e-05	0.00378198	gosr1	golgi SNAP receptor complex member 1 [Source:ZFIN;Acc:ZDB-GENE-050417-133]
ENSDARG00000061304	-3416.63	-3423.36	13.468	0.000242667	0.0159581	ppp1r9a	protein phosphatase 1, regulatory subunit 9A [Source:ZFIN;Acc:ZDB-GENE-060503-660]
ENSDARG00000087869	-5949.82	-5952.14	4.64772	0.0310949	0.397113	si:ch211-11k18.4	si:ch211-11k18.4 [Source:ZFIN;Acc:ZDB-GENE-070912-22]
ENSDARG00000077139	-23008.3	-23012.6	8.63329	0.00330076	0.0897724	col6a3	collagen, type VI, alpha 3 [Source:ZFIN;Acc:ZDB-GENE-070501-8]
ENSDARG00000059035	-6423.19	-6428.42	10.467	0.00121525	0.0505131	porb	P450 (cytochrome) oxidoreductase b [Source:ZFIN;Acc:ZDB-GENE-030131-5767]
ENSDARG00000004433	-5525.64	-5536.72	22.1574	2.512e-06	0.000481212	btk	Bruton agammaglobulinemia tyrosine kinase [Source:ZFIN;Acc:ZDB-GENE-070531-1]
ENSDARG00000090778	-4283.92	-4286.18	4.51906	0.0335192	0.416499	ttll1	tubulin tyrosine ligase-like family, member 1 [Source:ZFIN;Acc:ZDB-GENE-040426-1326]
ENSDARG00000051853	-6376.28	-6396.57	40.5804	0	0	galns	galactosamine (N-acetyl)-6-sulfatase [Source:ZFIN;Acc:ZDB-GENE-070112-1152]
ENSDARG00000007377	-5543.42	-5545.89	4.93283	0.0263511	0.359452	odc1	ornithine decarboxylase 1 [Source:ZFIN;Acc:ZDB-GENE-010816-1]
ENSDARG00000073866	-5083.75	-5095.37	23.2438	1.427e-06	0.000330914	tdp1	tyrosyl-DNA phosphodiesterase 1 [Source:ZFIN;Acc:ZDB-GENE-090909-1]
ENSDARG00000063219	-13175.8	-13179.5	7.38173	0.00658897	0.151203	ubap2l	ubiquitin associated protein 2-like [Source:ZFIN;Acc:ZDB-GENE-060503-244]
ENSDARG00000078576	-6113.12	-6116.83	7.42477	0.00643319	0.148401	setd5	SET domain containing 5 [Source:ZFIN;Acc:ZDB-GENE-080523-1]
ENSDARG00000017617	-6392.66	-6398.34	11.3731	0.00074514	0.0356857	alg6	asparagine-linked glycosylation 6 (alpha-1,3,-glucosyltransferase) [Source:ZFIN;Acc:ZDB-GENE-040808-45]
ENSDARG00000059701	-13285.2	-13288	5.48507	0.0191796	0.302139	flii	flightless I actin binding protein [Source:ZFIN;Acc:ZDB-GENE-071212-3]
ENSDARG00000074041	-19138.2	-19142.1	7.70375	0.00551062	0.133405	abca5	ATP-binding cassette, sub-family A (ABC1), member 5 [Source:ZFIN;Acc:ZDB-GENE-050517-5]
ENSDARG00000051785	-7858.84	-7861.13	4.59293	0.032104	0.407638	dhx33	DEAH (Asp-Glu-Ala-His) box polypeptide 33 [Source:ZFIN;Acc:ZDB-GENE-131127-77]
ENSDARG00000074166	-19769	-19779.2	20.3329	6.507e-06	0.000895933	birc6	baculoviral IAP repeat containing 6 [Source:ZFIN;Acc:ZDB-GENE-091202-7]
ENSDARG00000017229	-5074.35	-5099.33	49.9549	0	0	megf10	multiple EGF-like-domains 10 [Source:ZFIN;Acc:ZDB-GENE-080506-1]
ENSDARG00000061798	-5845.22	-5847.25	4.07381	0.043553	0.493303	arhgap27l	Rho GTPase activating protein 27, like [Source:ZFIN;Acc:ZDB-GENE-120406-11]
ENSDARG00000103516	-14780.9	-14792	22.2513	2.392e-06	0.000481212	sec24c	SEC24 homolog C, COPII coat complex component [Source:ZFIN;Acc:ZDB-GENE-030131-4487]
ENSDARG00000091253	-3320.39	-3322.83	4.89183	0.026984	0.36582	smyd1b	SET and MYND domain containing 1b [Source:ZFIN;Acc:ZDB-GENE-060522-1]
ENSDARG00000101914	-3729.19	-3731.59	4.80545	0.0283699	0.378781	metrnl	meteorin, glial cell differentiation regulator-like [Source:ZFIN;Acc:ZDB-GENE-040426-1917]
ENSDARG00000020131	-5603.15	-5607.14	7.98683	0.00471188	0.117291	fnbp1l	formin binding protein 1-like [Source:ZFIN;Acc:ZDB-GENE-040801-155]
ENSDARG00000104311	-8175.13	-8177.75	5.23866	0.0220903	0.331054	scmh1	sex comb on midleg homolog 1 (Drosophila) [Source:ZFIN;Acc:ZDB-GENE-070410-82]
ENSDARG00000055678	-17130	-17145.3	30.4588	3.4e-08	1.07003e-05	akap12b	A kinase (PRKA) anchor protein 12b [Source:ZFIN;Acc:ZDB-GENE-030131-9753]
ENSDARG00000104793	-6101.49	-6106.17	9.35818	0.00221992	0.0744562	dgke	diacylglycerol kinase, epsilon [Source:ZFIN;Acc:ZDB-GENE-090512-7]
ENSDARG00000077249	-8830.96	-8835.9	9.87687	0.00167369	0.0614523	gmip	GEM interacting protein [Source:ZFIN;Acc:ZDB-GENE-130530-823]
ENSDARG00000102997	-7219.48	-7224.52	10.0629	0.00151287	0.0589885	rrn3	RRN3 homolog, RNA polymerase I transcription factor [Source:ZFIN;Acc:ZDB-GENE-080225-1]
ENSDARG00000104128	-4789.39	-4791.51	4.23831	0.0395216	0.458242	SNX2	sorting nexin 2 [Source:HGNC Symbol;Acc:HGNC:11173]
ENSDARG00000100151	-4882.1	-4885.11	6.02604	0.0140963	0.24312	TUBGCP6	tubulin gamma complex associated protein 6 [Source:HGNC Symbol;Acc:HGNC:18127]
ENSDARG00000014017	-8255.67	-8258.87	6.39961	0.0114145	0.211312	rrm1	ribonucleotide reductase M1 polypeptide [Source:ZFIN;Acc:ZDB-GENE-990415-247]
ENSDARG00000102831	-5612.38	-5614.56	4.36064	0.0367786	0.438526	fam193b	family with sequence similarity 193, member B [Source:ZFIN;Acc:ZDB-GENE-111102-1]
ENSDARG00000104413	-2623.6	-2626.47	5.74139	0.0165697	0.271397	rogdi	rogdi homolog (Drosophila) [Source:ZFIN;Acc:ZDB-GENE-030131-7582]
ENSDARG00000021239	-16585.7	-16588.3	5.15965	0.0231176	0.338392	apaf1	apoptotic peptidase activating factor 1 [Source:ZFIN;Acc:ZDB-GENE-000616-4]
ENSDARG00000103271	-5122.47	-5124.43	3.92679	0.0475226	0.524002	pla2g15	phospholipase A2, group XV [Source:ZFIN;Acc:ZDB-GENE-030131-6948]
ENSDARG00000103125	-18248.7	-18251	4.68893	0.0303575	0.391339	TSC2	tuberous sclerosis 2 [Source:HGNC Symbol;Acc:HGNC:12363]
ENSDARG00000099730	-5854.29	-5857.62	6.64797	0.00992686	0.195258	pkma	pyruvate kinase, muscle, a [Source:ZFIN;Acc:ZDB-GENE-031201-4]
ENSDARG00000101246	-4597.69	-4601	6.63409	0.0100045	0.195463	mtmr4	zgc:63645 [Source:ZFIN;Acc:ZDB-GENE-040426-1208]
ENSDARG00000099458	-10836	-10840.4	8.7659	0.00306914	0.0861315	ddx46	DEAD (Asp-Glu-Ala-Asp) box polypeptide 46 [Source:ZFIN;Acc:ZDB-GENE-030131-667]
ENSDARG00000101813	-3865.58	-3873.67	16.1705	5.7888e-05	0.00510109	nap1l1	nucleosome assembly protein 1-like 1 [Source:ZFIN;Acc:ZDB-GENE-030516-2]
ENSDARG00000027582	-3712.41	-3714.92	5.0219	0.0250287	0.35232	angptl7	angiopoietin-like 7 [Source:ZFIN;Acc:ZDB-GENE-041010-175]
ENSDARG00000086033	-2261.75	-2267.65	11.7885	0.000595962	0.0308919	tspan5a	tetraspanin 5a [Source:ZFIN;Acc:ZDB-GENE-041010-145]
ENSDARG00000091512	-15244.2	-15249.9	11.4623	0.00071023	0.0343876	nfrkb	nuclear factor related to kappaB binding protein [Source:ZFIN;Acc:ZDB-GENE-030131-6419]
ENSDARG00000098477	-7261.99	-7264.37	4.75359	0.0292372	0.382253	tec	tec protein tyrosine kinase [Source:ZFIN;Acc:ZDB-GENE-030131-7499]
ENSDARG00000005823	-3302.69	-3305.79	6.20077	0.0127695	0.225049	slc39a10	solute carrier family 39 (zinc transporter), member 10 [Source:ZFIN;Acc:ZDB-GENE-040426-1157]
ENSDARG00000055548	-5894.76	-5901.9	14.2814	0.00015741	0.0113696	npat	nuclear protein, ataxia-telangiectasia locus [Source:ZFIN;Acc:ZDB-GENE-050506-54]
ENSDARG00000104066	-4659.93	-4663.44	7.01616	0.00807774	0.175095	dnaja2	DnaJ (Hsp40) homolog, subfamily A, member 2 [Source:ZFIN;Acc:ZDB-GENE-040426-2884]
ENSDARG00000067656	-3596.63	-3601.03	8.78191	0.00304232	0.0859261	kcmf1	potassium channel modulatory factor 1 [Source:ZFIN;Acc:ZDB-GENE-040426-1383]
ENSDARG00000040650	-4022.54	-4024.51	3.94883	0.0469039	0.520551	gps1	G protein pathway suppressor 1 [Source:ZFIN;Acc:ZDB-GENE-041111-240]
ENSDARG00000004724	-1117.98	-1120.63	5.30413	0.0212749	0.319922	tcea3	transcription elongation factor A (SII), 3 [Source:ZFIN;Acc:ZDB-GENE-040426-1860]
ENSDARG00000102615	-3664.41	-3666.56	4.2961	0.0381999	0.450024	fra10ac1	FRA10A associated CGG repeat 1 [Source:ZFIN;Acc:ZDB-GENE-041010-95]
ENSDARG00000102645	-13283.4	-13285.6	4.40461	0.035842	0.433576	usp47	ubiquitin specific peptidase 47 [Source:ZFIN;Acc:ZDB-GENE-070719-7]
ENSDARG00000105285	-22883.1	-22886.3	6.44376	0.0111342	0.210547	CABZ01069287.1
ENSDARG00000037891	-2403.7	-2407.99	8.58196	0.00339509	0.0912121	mlx	MLX, MAX dimerization protein [Source:ZFIN;Acc:ZDB-GENE-050522-316]
ENSDARG00000061207	-7510.34	-7513.12	5.57381	0.0182311	0.292095	ttc7b	tetratricopeptide repeat domain 7B [Source:ZFIN;Acc:ZDB-GENE-070105-3]
ENSDARG00000093413	-3082.14	-3086.41	8.52823	0.0034968	0.0924807	edil3a	EGF-like repeats and discoidin I-like domains 3a [Source:ZFIN;Acc:ZDB-GENE-060503-366]
ENSDARG00000102447	-7934.92	-7943.29	16.736	4.2957e-05	0.00402699	gdpd4a	glycerophosphodiester phosphodiesterase domain containing 4a [Source:ZFIN;Acc:ZDB-GENE-091204-436]
ENSDARG00000103953	-21366.1	-21372.8	13.351	0.000258288	0.0167355	med12	mediator complex subunit 12 [Source:ZFIN;Acc:ZDB-GENE-060125-1]
ENSDARG00000019549	-4815.23	-4825.83	21.2098	4.117e-06	0.000647839	cds1	CDP-diacylglycerol synthase (phosphatidate cytidylyltransferase) 1 [Source:ZFIN;Acc:ZDB-GENE-070705-78]
ENSDARG00000102142	-7968.74	-7972.18	6.88889	0.0086733	0.180549	ece2b	endothelin converting enzyme 2b [Source:ZFIN;Acc:ZDB-GENE-131120-140]
ENSDARG00000010862	-4469.94	-4473.38	6.88601	0.00868732	0.180549	amt	aminomethyltransferase [Source:ZFIN;Acc:ZDB-GENE-041010-114]
ENSDARG00000040566	-4882.31	-4885.82	7.02333	0.00804546	0.175095	phykpl	5-phosphohydroxy-L-lysine phospho-lyase [Source:ZFIN;Acc:ZDB-GENE-051127-33]
ENSDARG00000029500	-1130.29	-1132.51	4.43651	0.0351782	0.428386	rpl34	ribosomal protein L34 [Source:ZFIN;Acc:ZDB-GENE-040426-1033]
ENSDARG00000005513	-2013	-2021.28	16.5642	4.703e-05	0.00431696	naca	nascent polypeptide-associated complex alpha subunit [Source:ZFIN;Acc:ZDB-GENE-020423-4]
ENSDARG00000100402	-3460.4	-3464.23	7.66647	0.00562565	0.135446	fgd1	FYVE, RhoGEF and PH domain containing 1 [Source:ZFIN;Acc:ZDB-GENE-081104-33]
ENSDARG00000099021	-10736.4	-10740	7.17149	0.00740713	0.163999	setdb1b	SET domain, bifurcated 1b [Source:ZFIN;Acc:ZDB-GENE-061013-224]
ENSDARG00000102123	-6947.77	-6950.57	5.60164	0.0179437	0.289597	phtf2	putative homeodomain transcription factor 2 [Source:ZFIN;Acc:ZDB-GENE-040711-4]
ENSDARG00000102331	-1929.59	-1933.41	7.64493	0.00569322	0.135591	CABZ01076250.1
ENSDARG00000100623	-17046.5	-17048.6	4.19706	0.0404942	0.465842	trrap	transformation/transcription domain-associated protein [Source:ZFIN;Acc:ZDB-GENE-050809-47]
ENSDARG00000099524	-7560.08	-7569.87	19.571	9.693e-06	0.00122021	gbe1b	glucan (1,4-alpha-), branching enzyme 1b [Source:ZFIN;Acc:ZDB-GENE-110914-16]
ENSDARG00000014303	-7852.47	-7856.92	8.89741	0.00285575	0.0825781	vac14	vac14 homolog (S. cerevisiae) [Source:ZFIN;Acc:ZDB-GENE-040912-82]
ENSDARG00000105147	-10411.3	-10413.3	4.06776	0.0437093	0.493802	osbpl1a	oxysterol binding protein-like 1A [Source:ZFIN;Acc:ZDB-GENE-050208-657]
ENSDARG00000040547	-3748.27	-3751.27	5.98775	0.0144055	0.244586	b3gat1a	beta-1,3-glucuronyltransferase 1 (glucuronosyltransferase P) a [Source:ZFIN;Acc:ZDB-GENE-050419-21]
ENSDARG00000017049	-5323.02	-5325.7	5.36445	0.0205512	0.315501	adsl	adenylosuccinate lyase [Source:ZFIN;Acc:ZDB-GENE-030131-6363]
ENSDARG00000059059	-9543.38	-9554.02	21.272	3.985e-06	0.000647839	emsy	EMSY BRCA2-interacting transcriptional repressor [Source:ZFIN;Acc:ZDB-GENE-030131-7832]
ENSDARG00000101649	-1620.73	-1622.89	4.32381	0.0375826	0.446332	TIMP3	TIMP metallopeptidase inhibitor 3 [Source:HGNC Symbol;Acc:HGNC:11822]
ENSDARG00000061737	-8890.64	-8892.78	4.27523	0.0386718	0.450976	ece1	endothelin converting enzyme 1 [Source:ZFIN;Acc:ZDB-GENE-061110-100]
ENSDARG00000101285	-545.548	-551.218	11.3411	0.000758098	0.0359159	anapc15	anaphase promoting complex subunit 15 [Source:ZFIN;Acc:ZDB-GENE-060825-43]
ENSDARG00000096562	-36577.8	-36580.7	5.95296	0.0146926	0.248029	wu:fj29h11	wu:fj29h11 [Source:ZFIN;Acc:ZDB-GENE-030131-7558]
ENSDARG00000102075	-1690.96	-1698.61	15.3001	9.1711e-05	0.00762413	RNF122	si:ch1073-392o20.1 [Source:ZFIN;Acc:ZDB-GENE-091204-454]
ENSDARG00000104587	-4621.98	-4624.51	5.05799	0.0245126	0.347275	srl	sarcalumenin [Source:ZFIN;Acc:ZDB-GENE-061110-91]
ENSDARG00000104177	-6587.09	-6592.36	10.5387	0.00116902	0.0490541	cpne3	copine III [Source:ZFIN;Acc:ZDB-GENE-040426-763]
ENSDARG00000094590	-5805.93	-5808.52	5.17827	0.022871	0.338154	c2cd5	C2 calcium-dependent domain containing 5 [Source:ZFIN;Acc:ZDB-GENE-041114-193]
ENSDARG00000102885	-2812.48	-2814.47	3.99083	0.0457485	0.50901	rsu1	Ras suppressor protein 1 [Source:ZFIN;Acc:ZDB-GENE-030616-518]
ENSDARG00000099961	-1698.32	-1700.5	4.35845	0.0368258	0.438526	bnip3	BCL2/adenovirus E1B interacting protein 3 [Source:ZFIN;Acc:ZDB-GENE-030131-8060]
ENSDARG00000091548	-6154.34	-6159.99	11.2842	0.000781691	0.0366397	stard9	StAR-related lipid transfer (START) domain containing 9 [Source:ZFIN;Acc:ZDB-GENE-111111-11]
ENSDARG00000099685	-2062.74	-2066.12	6.75535	0.00934671	0.186337	gnb5a	guanine nucleotide binding protein (G protein), beta 5a [Source:ZFIN;Acc:ZDB-GENE-070112-342]
ENSDARG00000102340	-1856.97	-1858.94	3.93672	0.0472429	0.522995	ptn	pleiotrophin [Source:ZFIN;Acc:ZDB-GENE-030624-1]
ENSDARG00000100514	-1774.41	-1776.75	4.68787	0.0303763	0.391339	cfap20	cilia and flagella associated protein 20 [Source:ZFIN;Acc:ZDB-GENE-040426-1784]
ENSDARG00000005540	-10263.7	-10267.3	7.2647	0.00703232	0.158084	xpo7	exportin 7 [Source:ZFIN;Acc:ZDB-GENE-060628-2]
ENSDARG00000103683	-8589.6	-8594.23	9.26498	0.00233578	0.0751199	inpp5b	inositol polyphosphate-5-phosphatase B [Source:ZFIN;Acc:ZDB-GENE-110411-228]
ENSDARG00000020311	-1308.37	-1314.66	12.5842	0.000389031	0.0225937	cnih1	cornichon family AMPA receptor auxiliary protein 1 [Source:ZFIN;Acc:ZDB-GENE-040426-1944]
ENSDARG00000100947	-1950.04	-1952.89	5.7083	0.0168849	0.274519	mafk	v-maf avian musculoaponeurotic fibrosarcoma oncogene homolog K [Source:ZFIN;Acc:ZDB-GENE-040624-9]
ENSDARG00000054574	-1596.49	-1605.51	18.0445	2.158e-05	0.00237704	znhit1	zinc finger, HIT-type containing 1 [Source:ZFIN;Acc:ZDB-GENE-050417-272]
ENSDARG00000018653	-3821.41	-3828.74	14.6494	0.000129478	0.0103724	acot7	acyl-CoA thioesterase 7 [Source:ZFIN;Acc:ZDB-GENE-040912-42]
ENSDARG00000099256	-11187.1	-11190.5	6.86861	0.0087723	0.181292	pum1	pumilio RNA-binding family member 1 [Source:ZFIN;Acc:ZDB-GENE-030131-2074]
ENSDARG00000000861	-7477.49	-7503.24	51.4893	0	0	scrib	scribbled planar cell polarity protein [Source:ZFIN;Acc:ZDB-GENE-030616-572]
ENSDARG00000099985	-4538.17	-4542.18	8.01417	0.00464127	0.116854	cyr61l2	cysteine-rich, angiogenic inducer, 61 like 2 [Source:ZFIN;Acc:ZDB-GENE-060404-5]
ENSDARG00000058993	-15070.1	-15072.8	5.50995	0.0189085	0.29968	rock1	Rho-associated, coiled-coil containing protein kinase 1 [Source:ZFIN;Acc:ZDB-GENE-100712-2]
ENSDARG00000102643	-2075.64	-2086.72	22.1703	2.495e-06	0.000481212	chmp1a	charged multivesicular body protein 1A [Source:ZFIN;Acc:ZDB-GENE-040426-1474]
ENSDARG00000104169	-11931.5	-11933.9	4.71671	0.0298708	0.388232	si:ch211-212k18.4	si:ch211-212k18.4 [Source:ZFIN;Acc:ZDB-GENE-141216-265]
ENSDARG00000007804	-8545.92	-8549.06	6.2883	0.0121538	0.220368	gas6	growth arrest-specific 6 [Source:ZFIN;Acc:ZDB-GENE-030131-7773]
ENSDARG00000033683	-2024.98	-2035.37	20.7806	5.15e-06	0.000748736	tpma	alpha-tropomyosin [Source:ZFIN;Acc:ZDB-GENE-990415-269]

## Sheet: Table S7
Table S7. Results of branch-site model tests for positive selection based on the Cave fish.
Ensembl GeneID	Ln_Alternative Model	Ln_Null Model	2△Ln	P-value	Corrected P-value	Gene name	Gene description
ENSDARG00000000540	-8829.17	-8836.27	14.196	0.000164722	0.00352221	asnsd1	asparagine synthetase domain containing 1 [Source:ZFIN;Acc:ZDB-GENE-030616-362]
ENSDARG00000012468	-6765.28	-6768.45	6.34001	0.0118044	0.106485	aacs	acetoacetyl-CoA synthetase [Source:ZFIN;Acc:ZDB-GENE-040426-903]
ENSDARG00000002365	-4396.55	-4409.45	25.8084	3.77e-07	1.95908e-05	cers5	ceramide synthase 5 [Source:ZFIN;Acc:ZDB-GENE-030131-1740]
ENSDARG00000035577	-4681.55	-4690.12	17.141	3.4705e-05	0.000896512	cds2	CDP-diacylglycerol synthase (phosphatidate cytidylyltransferase) 2 [Source:ZFIN;Acc:ZDB-GENE-030717-4]
ENSDARG00000036414	-12061.2	-12063.9	5.3898	0.0202548	0.156607	si:ch73-335l21.1	si:ch73-335l21.1 [Source:ZFIN;Acc:ZDB-GENE-130530-591]
ENSDARG00000021408	-6955.43	-6957.48	4.09011	0.0431347	0.271506	kdelc2	KDEL (Lys-Asp-Glu-Leu) containing 2 [Source:ZFIN;Acc:ZDB-GENE-060810-142]
ENSDARG00000022456	-4385.62	-4389.09	6.93851	0.00843592	0.0836031	eno1a	enolase 1a, (alpha) [Source:ZFIN;Acc:ZDB-GENE-030131-6048]
ENSDARG00000025703	-9987.78	-9989.85	4.14617	0.0417289	0.264895	dmgdh	dimethylglycine dehydrogenase [Source:ZFIN;Acc:ZDB-GENE-080227-8]
ENSDARG00000004580	-2693.49	-2699.88	12.7785	0.000350635	0.00639587	nmnat2	nicotinamide nucleotide adenylyltransferase 2 [Source:ZFIN;Acc:ZDB-GENE-030131-8201]
ENSDARG00000017126	-7314.35	-7321.2	13.7014	0.000214292	0.00439299	ilvbl	ilvB (bacterial acetolactate synthase)-like [Source:ZFIN;Acc:ZDB-GENE-040426-1623]
ENSDARG00000038731	-3268.02	-3276.25	16.4758	4.9275e-05	0.00121663	slc25a36a	solute carrier family 25 (pyrimidine nucleotide carrier ), member 36a [Source:ZFIN;Acc:ZDB-GENE-040718-415]
ENSDARG00000018985	-3296.65	-3301.38	9.45621	0.00210435	0.0278235	gatsl2	GATS protein-like 2 [Source:ZFIN;Acc:ZDB-GENE-030131-5505]
ENSDARG00000006560	-1308.68	-1314.19	11.024	0.000899394	0.0135333	irf4a	interferon regulatory factor 4a [Source:ZFIN;Acc:ZDB-GENE-070912-330]
ENSDARG00000005578	-6588.37	-6597.66	18.5731	1.6351e-05	0.000468414	ugp2a	UDP-glucose pyrophosphorylase 2a [Source:ZFIN;Acc:ZDB-GENE-090311-46]
ENSDARG00000017676	-7193.69	-7196.94	6.4971	0.0108051	0.0998118	mmp2	matrix metallopeptidase 2 [Source:ZFIN;Acc:ZDB-GENE-030131-9123]
ENSDARG00000015053	-8472.58	-8481.55	17.9256	2.2971e-05	0.000636226	grip1	glutamate receptor interacting protein 1 [Source:ZFIN;Acc:ZDB-GENE-041210-125]
ENSDARG00000005425	-4829.53	-4833.23	7.40049	0.00652063	0.0688905	wdfy1	WD repeat and FYVE domain containing 1 [Source:ZFIN;Acc:ZDB-GENE-041024-4]
ENSDARG00000003308	-2650.36	-2653.72	6.71872	0.00954059	0.0918898	emc2	ER membrane protein complex subunit 2 [Source:ZFIN;Acc:ZDB-GENE-040625-82]
ENSDARG00000006240	-8820.09	-8822.73	5.27476	0.0216367	0.164068	slc27a1a	solute carrier family 27 (fatty acid transporter), member 1a [Source:ZFIN;Acc:ZDB-GENE-050320-112]
ENSDARG00000004473	-8236.07	-8240.04	7.95373	0.00479883	0.0545699	tbx21	T-box 21 [Source:ZFIN;Acc:ZDB-GENE-080104-3]
ENSDARG00000003293	-3428.78	-3434.46	11.3593	0.000750729	0.0117308	sox9a	SRY (sex determining region Y)-box 9a [Source:ZFIN;Acc:ZDB-GENE-001103-1]
ENSDARG00000016687	-5375	-5378.52	7.02328	0.00804568	0.0808003	acadvl	acyl-CoA dehydrogenase, very long chain [Source:ZFIN;Acc:ZDB-GENE-030131-899]
ENSDARG00000006840	-3634.62	-3638.04	6.83853	0.00892124	0.0870444	gnmt	glycine N-methyltransferase [Source:ZFIN;Acc:ZDB-GENE-040227-1]
ENSDARG00000020217	-2631.91	-2634.77	5.72075	0.0167656	0.136909	cpsf4	cleavage and polyadenylation specific factor 4 [Source:ZFIN;Acc:ZDB-GENE-990415-180]
ENSDARG00000008808	-7688.3	-7691.03	5.46068	0.0194491	0.151971	eml2	echinoderm microtubule associated protein like 2 [Source:ZFIN;Acc:ZDB-GENE-050706-71]
ENSDARG00000021048	-4971.52	-4978.58	14.1238	0.000171169	0.00364264	clptm1l	CLPTM1-like [Source:ZFIN;Acc:ZDB-GENE-040718-75]
ENSDARG00000013346	-17538.9	-17542.9	8.14392	0.00432057	0.0498931	fam208ab	family with sequence similarity 208, member Ab [Source:ZFIN;Acc:ZDB-GENE-090311-29]
ENSDARG00000013802	-4261.76	-4264.1	4.67707	0.0305679	0.208365	pcid2	PCI domain containing 2 [Source:ZFIN;Acc:ZDB-GENE-041114-79]
ENSDARG00000019265	-1054.87	-1059.47	9.20079	0.00241911	0.0308006	ZBTB39	zinc finger and BTB domain containing 39 [Source:HGNC Symbol;Acc:HGNC:29014]
ENSDARG00000071037	-4851.17	-4853.53	4.72967	0.0296465	0.205197	pex13	peroxisomal biogenesis factor 13 [Source:ZFIN;Acc:ZDB-GENE-040426-1544]
ENSDARG00000011925	-6838.13	-6876.48	76.7035	0	0	spns1	spinster homolog 1 (Drosophila) [Source:ZFIN;Acc:ZDB-GENE-020228-1]
ENSDARG00000005218	-4043.85	-4050.88	14.0575	0.000177306	0.00373764	wrnip1	Werner helicase interacting protein 1 [Source:ZFIN;Acc:ZDB-GENE-040426-2415]
ENSDARG00000014582	-9678.64	-9691.48	25.6644	4.06e-07	2.06183e-05	exoc3	exocyst complex component 3 [Source:ZFIN;Acc:ZDB-GENE-030131-5947]
ENSDARG00000017696	-10631.9	-10650.4	36.9906	1e-09	1.24139e-07	diexf	digestive organ expansion factor homolog [Source:ZFIN;Acc:ZDB-GENE-021217-2]
ENSDARG00000057099	-5051.71	-5055.55	7.68624	0.00556433	0.0609485	papss1	3'-phosphoadenosine 5'-phosphosulfate synthase 1 [Source:ZFIN;Acc:ZDB-GENE-080721-5]
ENSDARG00000000489	-5954.54	-5956.58	4.07928	0.0434121	0.272102	upf3b	UPF3 regulator of nonsense transcripts homolog B (yeast) [Source:ZFIN;Acc:ZDB-GENE-040426-1630]
ENSDARG00000009313	-4884.99	-4895.15	20.3334	6.505e-06	0.000213756	zgc:63831	zgc:63831 [Source:ZFIN;Acc:ZDB-GENE-030131-8690]
ENSDARG00000003145	-3567.32	-3574.1	13.5534	0.000231876	0.00462613	CLMP	CXADR like membrane protein [Source:HGNC Symbol;Acc:HGNC:24039]
ENSDARG00000015352	-6962.06	-6964.62	5.12949	0.0235226	0.174077	lsg1	large 60S subunit nuclear export GTPase 1 [Source:ZFIN;Acc:ZDB-GENE-030131-2184]
ENSDARG00000002952	-7098.56	-7101.02	4.91084	0.0266887	0.189923	smo	smoothened, frizzled class receptor [Source:ZFIN;Acc:ZDB-GENE-980526-89]
ENSDARG00000014670	-961.335	-969.62	16.5693	4.6905e-05	0.00117105	colgalt2	collagen beta(1-O)galactosyltransferase 2 [Source:ZFIN;Acc:ZDB-GENE-070222-1]
ENSDARG00000002710	-3341.07	-3345.57	9.00478	0.00269275	0.033994	ncl	nucleolin [Source:ZFIN;Acc:ZDB-GENE-030131-6986]
ENSDARG00000003069	-10318.8	-10321.7	5.82526	0.0157976	0.130982	btbd7	BTB (POZ) domain containing 7 [Source:ZFIN;Acc:ZDB-GENE-030131-4477]
ENSDARG00000014008	-5623.84	-5637.59	27.508	1.56e-07	8.82486e-06	cwc22	CWC22 spliceosome-associated protein homolog (S. cerevisiae) [Source:ZFIN;Acc:ZDB-GENE-060929-452]
ENSDARG00000010625	-3377.77	-3388.41	21.262	4.006e-06	0.000140967	clic2	chloride intracellular channel 2 [Source:ZFIN;Acc:ZDB-GENE-040718-299]
ENSDARG00000014692	-2797.01	-2806.3	18.5743	1.6341e-05	0.000468414	znf622	zinc finger protein 622 [Source:ZFIN;Acc:ZDB-GENE-050927-1]
ENSDARG00000003899	-6353.21	-6355.69	4.96968	0.0257954	0.185337	zdhhc23b	zinc finger, DHHC-type containing 23b [Source:ZFIN;Acc:ZDB-GENE-040808-13]
ENSDARG00000013726	-9245.45	-9253.5	16.108	5.983e-05	0.00142984	ap4b1	adaptor-related protein complex 4, beta 1 subunit [Source:ZFIN;Acc:ZDB-GENE-040426-1284]
ENSDARG00000018907	-10803.3	-10806.9	7.26245	0.00704111	0.0733917	kat6a	K(lysine) acetyltransferase 6A [Source:ZFIN;Acc:ZDB-GENE-021022-3]
ENSDARG00000014139	-7218.61	-7220.6	3.98188	0.0459921	0.283893	srp72	signal recognition particle 72 [Source:ZFIN;Acc:ZDB-GENE-030131-5546]
ENSDARG00000002385	-15422.9	-15433.1	20.3994	6.285e-06	0.000209609	atm	ATM serine/threonine kinase [Source:ZFIN;Acc:ZDB-GENE-040809-1]
ENSDARG00000002184	-4956.01	-4960.8	9.58041	0.00196664	0.0263932	igbp1	immunoglobulin (CD79A) binding protein 1 [Source:ZFIN;Acc:ZDB-GENE-040426-2928]
ENSDARG00000010445	-4467.45	-4486.62	38.3428	1e-09	1.24139e-07	trabd	TraB domain containing [Source:ZFIN;Acc:ZDB-GENE-030131-1301]
ENSDARG00000018325	-8233.62	-8235.59	3.93104	0.0474025	0.290212	taf5	TAF5 RNA polymerase II, TATA box binding protein (TBP)-associated factor [Source:ZFIN;Acc:ZDB-GENE-051120-180]
ENSDARG00000019253	-5578.69	-5581.2	5.01439	0.0251375	0.182369	rhag	Rh-associated glycoprotein [Source:ZFIN;Acc:ZDB-GENE-030131-8229]
ENSDARG00000032990	-6846.83	-6852.66	11.6457	0.000643495	0.0103445	plxnb3	plexin B3 [Source:ZFIN;Acc:ZDB-GENE-081104-53]
ENSDARG00000007630	-2189.25	-2191.94	5.39179	0.0202317	0.156607	mkrn2	makorin, ring finger protein, 2 [Source:ZFIN;Acc:ZDB-GENE-020213-2]
ENSDARG00000014430	-5925.23	-5927.55	4.64184	0.0312015	0.211261	rabgef1	RAB guanine nucleotide exchange factor (GEF) 1 [Source:ZFIN;Acc:ZDB-GENE-040426-1486]
ENSDARG00000020642	-2715.98	-2719.26	6.54952	0.0104913	0.0984988	gtdc1	glycosyltransferase-like domain containing 1 [Source:ZFIN;Acc:ZDB-GENE-050417-8]
ENSDARG00000018698	-6735.77	-6754.76	37.988	1e-09	1.24139e-07	carm1	coactivator-associated arginine methyltransferase 1 [Source:ZFIN;Acc:ZDB-GENE-040724-77]
ENSDARG00000019008	-4765.53	-4776.61	22.1579	2.511e-06	9.93067e-05	erp44	endoplasmic reticulum protein 44 [Source:ZFIN;Acc:ZDB-GENE-040426-1902]
ENSDARG00000003250	-4052.92	-4055.53	5.22898	0.0222135	0.167125	pik3cd	phosphatidylinositol-4,5-bisphosphate 3-kinase, catalytic subunit delta [Source:ZFIN;Acc:ZDB-GENE-040426-1128]
ENSDARG00000019484	-3228.56	-3231.31	5.48685	0.0191601	0.150486	zdhhc7	zinc finger, DHHC-type containing 7 [Source:ZFIN;Acc:ZDB-GENE-040718-346]
ENSDARG00000013997	-10251.2	-10274	45.6477	0	0	ern1	endoplasmic reticulum to nucleus signaling 1 [Source:ZFIN;Acc:ZDB-GENE-050522-431]
ENSDARG00000054451	-4083.36	-4095.49	24.26	8.42e-07	3.87928e-05	loxl1	lysyl oxidase-like 1 [Source:ZFIN;Acc:ZDB-GENE-060503-693]
ENSDARG00000002336	-3778.4	-3780.51	4.21763	0.0400061	0.256142	dlc	deltaC [Source:ZFIN;Acc:ZDB-GENE-000125-4]
ENSDARG00000007098	-3246.95	-3249.53	5.17185	0.0229557	0.170697	itm2ba	integral membrane protein 2Ba [Source:ZFIN;Acc:ZDB-GENE-030131-2352]
ENSDARG00000004336	-5180.96	-5193.54	25.1556	5.29e-07	2.54204e-05	exoc4	exocyst complex component 4 [Source:ZFIN;Acc:ZDB-GENE-041210-112]
ENSDARG00000002174	-5284.63	-5300.24	31.225	2.3e-08	1.86885e-06	itfg2	integrin alpha FG-GAP repeat containing 2 [Source:ZFIN;Acc:ZDB-GENE-041008-161]
ENSDARG00000013222	-3683.66	-3686.74	6.15127	0.0131318	0.113717	slc35a3a	solute carrier family 35 (UDP-N-acetylglucosamine (UDP-GlcNAc) transporter), member A3a [Source:ZFIN;Acc:ZDB-GENE-081105-80]
ENSDARG00000016153	-10729.3	-10732.8	7.09222	0.00774194	0.0785854	dag1	dystroglycan 1 [Source:ZFIN;Acc:ZDB-GENE-021223-1]
ENSDARG00000005927	-7491.35	-7497.26	11.8048	0.000590788	0.00957963	tbc1d17	TBC1 domain family, member 17 [Source:ZFIN;Acc:ZDB-GENE-050522-79]
ENSDARG00000009023	-8694.35	-8700.29	11.8628	0.000572661	0.0094089	ankrd28b	ankyrin repeat domain 28b [Source:ZFIN;Acc:ZDB-GENE-070622-4]
ENSDARG00000013828	-10506.7	-10516.5	19.6442	9.328e-06	0.000297763	snx13	sorting nexin 13 [Source:ZFIN;Acc:ZDB-GENE-050306-12]
ENSDARG00000018010	-5280.53	-5282.47	3.87183	0.049103	0.298154	crtap	cartilage associated protein [Source:ZFIN;Acc:ZDB-GENE-040426-2619]
ENSDARG00000006782	-9707.46	-9714.73	14.5409	0.000137151	0.00298989	rb1	retinoblastoma 1 [Source:ZFIN;Acc:ZDB-GENE-040428-1]
ENSDARG00000004131	-19057	-19064.4	14.801	0.000119474	0.00263019	rttn	rotatin [Source:ZFIN;Acc:ZDB-GENE-090609-5]
ENSDARG00000023031	-3805.66	-3808.1	4.88219	0.0271351	0.191878	hoxa2b	homeobox A2b [Source:ZFIN;Acc:ZDB-GENE-990415-98]
ENSDARG00000011079	-11364.7	-11375.6	21.7559	3.096e-06	0.000114347	wdr3	WD repeat domain 3 [Source:ZFIN;Acc:ZDB-GENE-030131-9830]
ENSDARG00000016573	-18721.9	-18728.4	13.033	0.000306046	0.00577097	mroh1	maestro heat-like repeat family member 1 [Source:ZFIN;Acc:ZDB-GENE-090806-2]
ENSDARG00000018953	-3516.8	-3518.77	3.94189	0.0470978	0.289121	gclm	glutamate-cysteine ligase, modifier subunit [Source:ZFIN;Acc:ZDB-GENE-030131-5906]
ENSDARG00000025375	-4470.89	-4474.53	7.28858	0.00693942	0.0726283	idh1	isocitrate dehydrogenase 1 (NADP+), soluble [Source:ZFIN;Acc:ZDB-GENE-031006-1]
ENSDARG00000045070	-2106.71	-2111.56	9.68709	0.00185568	0.0252836	itgb3b	integrin beta 3b [Source:ZFIN;Acc:ZDB-GENE-071207-2]
ENSDARG00000004060	-5582.9	-5585.27	4.73905	0.0294853	0.204612	bhlhe40	basic helix-loop-helix family, member e40 [Source:ZFIN;Acc:ZDB-GENE-030131-3133]
ENSDARG00000013973	-4566.48	-4570.26	7.56509	0.00595095	0.0642387	pex3	peroxisomal biogenesis factor 3 [Source:ZFIN;Acc:ZDB-GENE-040426-979]
ENSDARG00000007250	-3453.83	-3456.54	5.4027	0.0201056	0.155993	use1	unconventional SNARE in the ER 1 homolog (S. cerevisiae) [Source:ZFIN;Acc:ZDB-GENE-040426-1015]
ENSDARG00000036279	-19448.8	-19466.5	35.2896	3e-09	3.11791e-07	lamc1	laminin, gamma 1 [Source:ZFIN;Acc:ZDB-GENE-021226-3]
ENSDARG00000015653	-7284.88	-7288.21	6.66165	0.00985097	0.0942697	tnip1	TNFAIP3 interacting protein 1 [Source:ZFIN;Acc:ZDB-GENE-070112-1502]
ENSDARG00000018820	-16196	-16199.6	7.16146	0.00744864	0.0765241	flncb	filamin C, gamma b (actin binding protein 280) [Source:ZFIN;Acc:ZDB-GENE-041008-175]
ENSDARG00000006044	-3923.1	-3925.4	4.6015	0.031944	0.21403	ust	uronyl-2-sulfotransferase [Source:ZFIN;Acc:ZDB-GENE-041001-163]
ENSDARG00000002216	-7266.1	-7269.31	6.42532	0.0112504	0.102818	tbx3a	T-box 3a [Source:ZFIN;Acc:ZDB-GENE-070209-80]
ENSDARG00000018124	-5683.46	-5685.81	4.69129	0.0303158	0.207794	psmd3	proteasome 26S subunit, non-ATPase 3 [Source:ZFIN;Acc:ZDB-GENE-040426-1444]
ENSDARG00000004246	-16578.9	-16581.2	4.77432	0.0288872	0.201399	slit2	slit homolog 2 (Drosophila) [Source:ZFIN;Acc:ZDB-GENE-010306-3]
ENSDARG00000018529	-4745.37	-4753.51	16.2891	5.4377e-05	0.00131908	lipf	lipase, gastric [Source:ZFIN;Acc:ZDB-GENE-040426-2737]
ENSDARG00000017931	-6422.67	-6450.89	56.4563	0	0	ddx26b	DEAD/H (Asp-Glu-Ala-Asp/His) box polypeptide 26B [Source:ZFIN;Acc:ZDB-GENE-040426-1150]
ENSDARG00000011459	-8495.85	-8499.78	7.85511	0.00506773	0.0559202	gsna	gelsolin a [Source:ZFIN;Acc:ZDB-GENE-030131-9653]
ENSDARG00000055373	-9066.19	-9079.8	27.2211	1.81e-07	9.74565e-06	sema3fb	sema domain, immunoglobulin domain (Ig), short basic domain, secreted, (semaphorin) 3Fb [Source:ZFIN;Acc:ZDB-GENE-050513-2]
ENSDARG00000037894	-5803.02	-5804.98	3.92684	0.047521	0.290522	ezh1	enhancer of zeste 1 polycomb repressive complex 2 subunit [Source:ZFIN;Acc:ZDB-GENE-050114-1]
ENSDARG00000022020	-21621.9	-21624.2	4.53722	0.0331655	0.219906	focad	focadhesin [Source:ZFIN;Acc:ZDB-GENE-080213-1]
ENSDARG00000003938	-7110.03	-7112.72	5.37765	0.0203963	0.157157	rpa1	replication protein A1 [Source:ZFIN;Acc:ZDB-GENE-030912-3]
ENSDARG00000023028	-2312.92	-2315.14	4.42978	0.0353171	0.231765	cdv3	carnitine deficiency-associated gene expressed in ventricle 3 [Source:ZFIN;Acc:ZDB-GENE-030131-6034]
ENSDARG00000027397	-2313.13	-2315.06	3.86842	0.0492027	0.298354	vangl2	VANGL planar cell polarity protein 2 [Source:ZFIN;Acc:ZDB-GENE-020507-3]
ENSDARG00000025269	-10082.7	-10085.8	6.19459	0.0128142	0.111849	pdcd6ip	programmed cell death 6 interacting protein [Source:ZFIN;Acc:ZDB-GENE-040426-2678]
ENSDARG00000028614	-2702.76	-2704.79	4.05312	0.0440899	0.275078	mospd1	motile sperm domain containing 1 [Source:ZFIN;Acc:ZDB-GENE-040426-2691]
ENSDARG00000025953	-2035.98	-2039.81	7.66714	0.00562356	0.0614467	rhoq	ras homolog family member Q [Source:ZFIN;Acc:ZDB-GENE-030131-5721]
ENSDARG00000075650	-3663.58	-3667.72	8.28604	0.00399511	0.0474844	dscr3	Down syndrome critical region 3 [Source:ZFIN;Acc:ZDB-GENE-040801-6]
ENSDARG00000007398	-10736	-10742.1	12.3346	0.00044464	0.00762787	lrrk1	leucine-rich repeat kinase 1 [Source:ZFIN;Acc:ZDB-GENE-101019-2]
ENSDARG00000021681	-4155.44	-4160.07	9.25207	0.00235229	0.0300354	asrgl1	asparaginase like 1 [Source:ZFIN;Acc:ZDB-GENE-050320-102]
ENSDARG00000027586	-8476.64	-8481.32	9.35762	0.0022206	0.0289325	top3b	topoisomerase (DNA) III beta [Source:ZFIN;Acc:ZDB-GENE-070705-37]
ENSDARG00000028058	-7248.21	-7258.64	20.8513	4.963e-06	0.000168028	traf6	TNF receptor-associated factor 6 [Source:ZFIN;Acc:ZDB-GENE-030131-5735]
ENSDARG00000024874	-8261.01	-8269.13	16.2411	5.5772e-05	0.00134003	dock4b	dedicator of cytokinesis 4b [Source:ZFIN;Acc:ZDB-GENE-060130-74]
ENSDARG00000029170	-4157.77	-4165.33	15.1319	0.000100254	0.0022628	si:ch211-200p22.4	si:ch211-200p22.4 [Source:ZFIN;Acc:ZDB-GENE-081104-61]
ENSDARG00000026028	-3918.7	-3923.13	8.85912	0.00291628	0.0364046	ankrd44	ankyrin repeat domain 44 [Source:ZFIN;Acc:ZDB-GENE-070912-605]
ENSDARG00000028099	-1753.95	-1756.7	5.5156	0.0188477	0.148734	sh2d3ca	SH2 domain containing 3Ca [Source:ZFIN;Acc:ZDB-GENE-080102-1]
ENSDARG00000026771	-3205.81	-3210.13	8.63076	0.00330534	0.040693	tmem41ab	transmembrane protein 41ab [Source:ZFIN;Acc:ZDB-GENE-040426-2050]
ENSDARG00000026068	-1976.02	-1982.83	13.6265	0.000223018	0.00453031	trappc5	trafficking protein particle complex 5 [Source:ZFIN;Acc:ZDB-GENE-040718-185]
ENSDARG00000023237	-13178.1	-13181.2	6.28934	0.0121466	0.108134	syne3	spectrin repeat containing, nuclear envelope family member 3 [Source:ZFIN;Acc:ZDB-GENE-070209-271]
ENSDARG00000010918	-6099.83	-6105.83	12.0035	0.000531008	0.0088535	nprl3	NPR3-like, GATOR1 complex subunit [Source:ZFIN;Acc:ZDB-GENE-030131-1348]
ENSDARG00000044968	-12140	-12142.6	5.05466	0.0245598	0.179343	vcla	vinculin a [Source:ZFIN;Acc:ZDB-GENE-050506-61]
ENSDARG00000034541	-6105.66	-6109.05	6.77227	0.00925851	0.0893656	tgfbr2	transforming growth factor, beta receptor II [Source:ZFIN;Acc:ZDB-GENE-980526-375]
ENSDARG00000024654	-7449.84	-7452.89	6.0894	0.0135995	0.115985	pgm3	phosphoglucomutase 3 [Source:ZFIN;Acc:ZDB-GENE-041024-13]
ENSDARG00000091418	-5030.58	-5033.02	4.89282	0.0269687	0.191306	snx17	sorting nexin 17 [Source:ZFIN;Acc:ZDB-GENE-030131-9475]
ENSDARG00000006766	-6087.68	-6093.32	11.2821	0.000782571	0.0120597	snd1	staphylococcal nuclease and tudor domain containing 1 [Source:ZFIN;Acc:ZDB-GENE-030131-3124]
ENSDARG00000030441	-3443.1	-3445.78	5.3605	0.0205978	0.158335	ppa1b	pyrophosphatase (inorganic) 1b [Source:ZFIN;Acc:ZDB-GENE-050417-375]
ENSDARG00000030560	-14798.5	-14801.1	5.0972	0.0239645	0.176147	helz	helicase with zinc finger [Source:ZFIN;Acc:ZDB-GENE-040426-2419]
ENSDARG00000030114	-4619.59	-4628.91	18.6377	1.5806e-05	0.000467795	vps4a	vacuolar protein sorting 4a homolog A (S. cerevisiae) [Source:ZFIN;Acc:ZDB-GENE-060929-388]
ENSDARG00000020007	-14967.8	-14973	10.3914	0.00126606	0.0180767	col1a2	collagen, type I, alpha 2 [Source:ZFIN;Acc:ZDB-GENE-030131-8415]
ENSDARG00000033489	-2260.54	-2269.56	18.0466	2.1556e-05	0.000605873	ube2j1	ubiquitin-conjugating enzyme E2, J1 [Source:ZFIN;Acc:ZDB-GENE-040426-2853]
ENSDARG00000053326	-3370.72	-3373.73	6.02104	0.0141363	0.119424	gna11b	guanine nucleotide binding protein (G protein), alpha 11b (Gq class) [Source:ZFIN;Acc:ZDB-GENE-041121-9]
ENSDARG00000024092	-4935.23	-4937.89	5.3262	0.0210071	0.16048	lmbr1	limb development membrane protein 1 [Source:ZFIN;Acc:ZDB-GENE-090128-4]
ENSDARG00000008372	-5145.37	-5150.7	10.6497	0.00110088	0.0160255	spred2b	sprouty-related, EVH1 domain containing 2b [Source:ZFIN;Acc:ZDB-GENE-040426-2342]
ENSDARG00000030981	-2617.28	-2619.24	3.92008	0.0477125	0.291294	tmem127	transmembrane protein 127 [Source:ZFIN;Acc:ZDB-GENE-050522-97]
ENSDARG00000007198	-2769.94	-2779.23	18.5781	1.6308e-05	0.000468414	mta1	metastasis associated 1 [Source:ZFIN;Acc:ZDB-GENE-131121-353]
ENSDARG00000018691	-4123.21	-4127.32	8.22671	0.00412784	0.0485185	phf2	PHD finger protein 2 [Source:ZFIN;Acc:ZDB-GENE-050302-10]
ENSDARG00000017986	-16441.4	-16448	13.1539	0.000286914	0.00555073	vps13d	vacuolar protein sorting 13 homolog D (S. cerevisiae) [Source:ZFIN;Acc:ZDB-GENE-050912-1]
ENSDARG00000005416	-15738	-15741.6	7.25722	0.00706164	0.0733917	map3k5	mitogen-activated protein kinase kinase kinase 5 [Source:ZFIN;Acc:ZDB-GENE-030827-3]
ENSDARG00000029955	-8799.21	-8801.24	4.04952	0.0441839	0.275078	glb1l	galactosidase, beta 1-like [Source:ZFIN;Acc:ZDB-GENE-050309-196]
ENSDARG00000035909	-6370.5	-6374.21	7.41759	0.00645894	0.0684979	mfsd2ab	major facilitator superfamily domain containing 2ab [Source:ZFIN;Acc:ZDB-GENE-040801-89]
ENSDARG00000030913	-13314.6	-13320.8	12.348	0.000441471	0.00761751	cluha	clustered mitochondria (cluA/CLU1) homolog a [Source:ZFIN;Acc:ZDB-GENE-061103-457]
ENSDARG00000008593	-19560.7	-19578	34.5633	4e-09	4.06273e-07	nbas	neuroblastoma amplified sequence [Source:ZFIN;Acc:ZDB-GENE-041014-367]
ENSDARG00000032389	-3423.53	-3437.25	27.4412	1.62e-07	9.04973e-06	tspan12	tetraspanin 12 [Source:ZFIN;Acc:ZDB-GENE-040426-1285]
ENSDARG00000030156	-10950.7	-10958.1	14.6503	0.000129412	0.00283501	naglu	N-acetylglucosaminidase, alpha [Source:ZFIN;Acc:ZDB-GENE-100726-2]
ENSDARG00000030782	-9751.38	-9754.94	7.11671	0.00763689	0.0779207	exoc3l2b	exocyst complex component 3-like 2b [Source:ZFIN;Acc:ZDB-GENE-100728-5]
ENSDARG00000033184	-4181.32	-4193.52	24.3857	7.89e-07	3.67296e-05	prkar2aa	protein kinase, cAMP-dependent, regulatory, type II, alpha A [Source:ZFIN;Acc:ZDB-GENE-030131-1007]
ENSDARG00000030830	-10309.5	-10327.4	35.8298	2e-09	2.35211e-07	cmtr1	cap methyltransferase 1 [Source:ZFIN;Acc:ZDB-GENE-040426-696]
ENSDARG00000010773	-13664	-13679.4	30.8671	2.8e-08	2.08553e-06	pnpla6	patatin-like phospholipase domain containing 6 [Source:ZFIN;Acc:ZDB-GENE-050107-4]
ENSDARG00000007916	-5390.64	-5393.9	6.52666	0.0106269	0.0991475	xpnpep3	X-prolyl aminopeptidase 3, mitochondrial [Source:ZFIN;Acc:ZDB-GENE-040426-2076]
ENSDARG00000018559	-4815.2	-4819.28	8.16334	0.00427457	0.0494897	kdm7ab	lysine (K)-specific demethylase 7Ab [Source:ZFIN;Acc:ZDB-GENE-050309-32]
ENSDARG00000029668	-5265.88	-5268.83	5.9045	0.0151023	0.12639	crim1	cysteine rich transmembrane BMP regulator 1 (chordin-like) [Source:ZFIN;Acc:ZDB-GENE-040312-2]
ENSDARG00000070470	-6316.68	-6319.03	4.70134	0.0301392	0.207218	sh3rf1	SH3 domain containing ring finger 1 [Source:ZFIN;Acc:ZDB-GENE-030131-6288]
ENSDARG00000037020	-8490.96	-8495.58	9.25755	0.00234527	0.0300354	kif1b	kinesin family member 1B [Source:ZFIN;Acc:ZDB-GENE-030820-1]
ENSDARG00000035161	-6467.64	-6469.57	3.86269	0.049371	0.298969	pkdcca	protein kinase domain containing, cytoplasmic a [Source:ZFIN;Acc:ZDB-GENE-081107-30]
ENSDARG00000035264	-4945.96	-4948.13	4.33064	0.0374323	0.242442	riok2	RIO kinase 2 (yeast) [Source:ZFIN;Acc:ZDB-GENE-040426-2913]
ENSDARG00000035273	-3088.6	-3100.67	24.1277	9.02e-07	4.1133e-05	tmtc2b	transmembrane and tetratricopeptide repeat containing 2b [Source:ZFIN;Acc:ZDB-GENE-081031-100]
ENSDARG00000035535	-6435.28	-6437.95	5.34029	0.020838	0.159461	rasa1a	RAS p21 protein activator (GTPase activating protein) 1a [Source:ZFIN;Acc:ZDB-GENE-030131-4694]
ENSDARG00000035608	-3269.46	-3276.51	14.0942	0.000173876	0.00368271	pgam5	PGAM family member 5, serine/threonine protein phosphatase, mitochondrial [Source:ZFIN;Acc:ZDB-GENE-030131-683]
ENSDARG00000036064	-1247.27	-1264.76	34.9904	3e-09	3.11791e-07	cnep1r1	CTD nuclear envelope phosphatase 1 regulatory subunit 1 [Source:ZFIN;Acc:ZDB-GENE-050417-425]
ENSDARG00000036086	-4932.26	-4936.2	7.89697	0.00495177	0.0556016	itga11a	integrin, alpha 11a [Source:ZFIN;Acc:ZDB-GENE-050324-1]
ENSDARG00000011851	-3626	-3638.71	25.4069	4.64e-07	2.30402e-05	map2k5	mitogen-activated protein kinase kinase 5 [Source:ZFIN;Acc:ZDB-GENE-030131-1517]
ENSDARG00000018904	-6591.02	-6594.31	6.56192	0.0104184	0.0980853	cstf3	cleavage stimulation factor, 3' pre-RNA, subunit 3 [Source:ZFIN;Acc:ZDB-GENE-040426-1997]
ENSDARG00000020041	-10917.6	-10919.6	4.06269	0.0438405	0.274018	zgc:163107	zgc:163107 [Source:ZFIN;Acc:ZDB-GENE-070521-7]
ENSDARG00000036179	-6109.14	-6111.46	4.63501	0.031326	0.211261	myo1ea	myosin IE, a [Source:ZFIN;Acc:ZDB-GENE-030131-5127]
ENSDARG00000036755	-9602.65	-9618.01	30.7125	3e-08	2.19787e-06	prmt9	protein arginine methyltransferase 9 [Source:ZFIN;Acc:ZDB-GENE-080728-4]
ENSDARG00000037196	-3747.18	-3756.54	18.7106	1.5213e-05	0.000453246	ARID5B	si:dkey-247f17.3 [Source:ZFIN;Acc:ZDB-GENE-121214-272]
ENSDARG00000037283	-4558.09	-4561.21	6.24031	0.0124874	0.110557	plrg1	pleiotropic regulator 1 [Source:ZFIN;Acc:ZDB-GENE-040426-2787]
ENSDARG00000037559	-11870.2	-11874.3	8.11742	0.00438419	0.0504973	uba1	ubiquitin-like modifier activating enzyme 1 [Source:ZFIN;Acc:ZDB-GENE-040426-2009]
ENSDARG00000003699	-16795.6	-16805	18.8479	1.4157e-05	0.000427484	atp7a	ATPase, Cu++ transporting, alpha polypeptide [Source:ZFIN;Acc:ZDB-GENE-060825-45]
ENSDARG00000037958	-3604.18	-3606.81	5.251	0.0219342	0.165504	nosip	nitric oxide synthase interacting protein [Source:ZFIN;Acc:ZDB-GENE-041114-146]
ENSDARG00000038024	-6919.8	-6923.53	7.44517	0.0063607	0.0676809	flr	fleer [Source:ZFIN;Acc:ZDB-GENE-070117-2066]
ENSDARG00000038066	-6375.73	-6381.1	10.7344	0.00105162	0.0154088	kpna2	karyopherin alpha 2 (RAG cohort 1, importin alpha 1) [Source:ZFIN;Acc:ZDB-GENE-040718-22]
ENSDARG00000038213	-3966.78	-3975.04	16.5131	4.8316e-05	0.00119958	slc35b1	solute carrier family 35, member B1 [Source:ZFIN;Acc:ZDB-GENE-040912-148]
ENSDARG00000038398	-1938.1	-1940.19	4.16985	0.0411494	0.262906	PMM1	phosphomannomutase 1 [Source:HGNC Symbol;Acc:HGNC:9114]
ENSDARG00000038905	-10584.5	-10606.6	44.2739	0	0	hectd3	HECT domain containing 3 [Source:ZFIN;Acc:ZDB-GENE-031118-179]
ENSDARG00000039335	-2628.17	-2631.59	6.83475	0.00894012	0.0870444	st6gal2a	ST6 beta-galactosamide alpha-2,6-sialyltranferase 2a [Source:ZFIN;Acc:ZDB-GENE-060322-4]
ENSDARG00000039459	-9838.66	-9849.65	21.9931	2.736e-06	0.000105407	qsox1	quiescin Q6 sulfhydryl oxidase 1 [Source:ZFIN;Acc:ZDB-GENE-030131-7019]
ENSDARG00000054355	-3637.18	-3640.64	6.9071	0.00858543	0.0843418	dcaf7	ddb1 and cul4 associated factor 7 [Source:ZFIN;Acc:ZDB-GENE-030131-9511]
ENSDARG00000002020	-11624.2	-11635.4	22.5306	2.068e-06	8.55731e-05	rictorb	RPTOR independent companion of MTOR, complex 2b [Source:ZFIN;Acc:ZDB-GENE-070810-5]
ENSDARG00000074184	-21506.6	-21511.2	9.26278	0.00233858	0.0300354	arhgap32b	Rho GTPase activating protein 32b [Source:ZFIN;Acc:ZDB-GENE-091204-147]
ENSDARG00000040190	-2897.07	-2899.38	4.62331	0.0315404	0.211944	qdpra	quinoid dihydropteridine reductase a [Source:ZFIN;Acc:ZDB-GENE-070705-197]
ENSDARG00000040245	-11641.1	-11658.3	34.3714	5e-09	4.85761e-07	kpnb3	karyopherin (importin) beta 3 [Source:ZFIN;Acc:ZDB-GENE-030424-2]
ENSDARG00000040387	-1930.49	-1936.98	12.9727	0.000316067	0.00583679	mmd	monocyte to macrophage differentiation-associated [Source:ZFIN;Acc:ZDB-GENE-051120-39]
ENSDARG00000040432	-4936.72	-4940.2	6.94919	0.00838572	0.083465	klf2b	Kruppel-like factor 2b [Source:ZFIN;Acc:ZDB-GENE-011109-2]
ENSDARG00000040571	-11875.9	-11878.3	4.75763	0.0291688	0.203045	ube4a	ubiquitination factor E4A (UFD2 homolog, yeast) [Source:ZFIN;Acc:ZDB-GENE-070410-21]
ENSDARG00000041068	-5014.53	-5017.71	6.34814	0.0117505	0.106485	got2a	glutamic-oxaloacetic transaminase 2a, mitochondrial [Source:ZFIN;Acc:ZDB-GENE-040426-2703]
ENSDARG00000041113	-4956.35	-4960.45	8.20947	0.00416722	0.0486462	wdr18	WD repeat domain 18 [Source:ZFIN;Acc:ZDB-GENE-040905-4]
ENSDARG00000070083	-4984.94	-4989.18	8.48036	0.00359001	0.0435971	atp5b	ATP synthase, H+ transporting, mitochondrial F1 complex, beta polypeptide [Source:ZFIN;Acc:ZDB-GENE-030131-124]
ENSDARG00000056209	-3533.43	-3535.78	4.69696	0.0302161	0.207428	myoz1a	myozenin 1a [Source:ZFIN;Acc:ZDB-GENE-040426-1875]
ENSDARG00000041481	-11309.4	-11314.2	9.67592	0.00186698	0.0253603	smg5	SMG5 nonsense mediated mRNA decay factor [Source:ZFIN;Acc:ZDB-GENE-050913-144]
ENSDARG00000041706	-3596.42	-3599.5	6.15179	0.0131279	0.113717	vgll2a	vestigial-like family member 2a [Source:ZFIN;Acc:ZDB-GENE-050913-38]
ENSDARG00000041665	-4824.03	-4826.38	4.68264	0.0304688	0.208365	mkrn1	makorin, ring finger protein, 1 [Source:ZFIN;Acc:ZDB-GENE-020213-1]
ENSDARG00000041734	-1121.38	-1127.89	13.0228	0.000307715	0.00577806	tbc1d32	TBC1 domain family, member 32 [Source:ZFIN;Acc:ZDB-GENE-061106-5]
ENSDARG00000041799	-4205.47	-4209.32	7.69825	0.00552744	0.0606932	cx43	connexin 43 [Source:ZFIN;Acc:ZDB-GENE-991105-4]
ENSDARG00000070957	-3939.26	-3947.94	17.3677	3.0801e-05	0.000809704	im:7160594	im:7160594 [Source:ZFIN;Acc:ZDB-GENE-080917-43]
ENSDARG00000070472	-1990.98	-1992.92	3.89266	0.0484974	0.295279	ARF5	zgc:77650 [Source:ZFIN;Acc:ZDB-GENE-030131-6151]
ENSDARG00000042456	-2225.74	-2231.27	11.0708	0.000876958	0.0132572	MAD2L2	zgc:110299 [Source:ZFIN;Acc:ZDB-GENE-050417-61]
ENSDARG00000042641	-5761.08	-5767.27	12.3906	0.00043149	0.00749687	cyp51	cytochrome P450, family 51 [Source:ZFIN;Acc:ZDB-GENE-040625-2]
ENSDARG00000042659	-2496.78	-2499.88	6.19929	0.0127802	0.111849	thyn1	thymocyte nuclear protein 1 [Source:ZFIN;Acc:ZDB-GENE-040426-1585]
ENSDARG00000042725	-3160.45	-3163.68	6.46493	0.0110024	0.101172	cebpb	CCAAT/enhancer binding protein (C/EBP), beta [Source:ZFIN;Acc:ZDB-GENE-020111-3]
ENSDARG00000042747	-7465.05	-7469.49	8.89727	0.00285597	0.0358521	coasy	CoA synthase [Source:ZFIN;Acc:ZDB-GENE-040912-137]
ENSDARG00000042751	-5882.09	-5885.32	6.45763	0.0110477	0.10138	riok3	RIO kinase 3 (yeast) [Source:ZFIN;Acc:ZDB-GENE-040801-133]
ENSDARG00000042856	-3133.41	-3136.6	6.37831	0.0115523	0.10531	itpka	inositol-trisphosphate 3-kinase A [Source:ZFIN;Acc:ZDB-GENE-030616-116]
ENSDARG00000042962	-5553.2	-5555.12	3.85195	0.0496881	0.300467	dgcr2	DiGeorge syndrome critical region gene 2 [Source:ZFIN;Acc:ZDB-GENE-040718-404]
ENSDARG00000032087	-6825.16	-6846.02	41.716	0	0	sgsh	N-sulfoglucosamine sulfohydrolase (sulfamidase) [Source:ZFIN;Acc:ZDB-GENE-030131-4958]
ENSDARG00000043021	-8130.09	-8134.78	9.37396	0.00220089	0.028844	slc26a11	solute carrier family 26 (anion exchanger), member 11 [Source:ZFIN;Acc:ZDB-GENE-030131-5349]
ENSDARG00000043643	-6331.86	-6334.66	5.59622	0.0179993	0.144414	ehbp1	EH domain binding protein 1 [Source:ZFIN;Acc:ZDB-GENE-091006-4]
ENSDARG00000056886	-6939.65	-6941.87	4.4382	0.0351432	0.230963	tbccd1	TBCC domain containing 1 [Source:ZFIN;Acc:ZDB-GENE-041210-222]
ENSDARG00000044011	-5620.19	-5626.61	12.8461	0.000338186	0.00619407	xkrx	XK, Kell blood group complex subunit-related, X-linked [Source:ZFIN;Acc:ZDB-GENE-041114-108]
ENSDARG00000044203	-4159.94	-4163.34	6.79998	0.00911589	0.0885628	sumf1	sulfatase modifying factor 1 [Source:ZFIN;Acc:ZDB-GENE-060421-3113]
ENSDARG00000044484	-6714.76	-6720.66	11.7954	0.00059377	0.00957963	cdc23	CDC23 (cell division cycle 23, yeast, homolog) [Source:ZFIN;Acc:ZDB-GENE-040426-866]
ENSDARG00000044588	-2747.95	-2756.72	17.536	2.8193e-05	0.000747196	emp2	epithelial membrane protein 2 [Source:ZFIN;Acc:ZDB-GENE-040822-24]
ENSDARG00000044625	-19985	-19988.3	6.53434	0.0105812	0.0989273	pcf11	PCF11 cleavage and polyadenylation factor subunit [Source:ZFIN;Acc:ZDB-GENE-041114-175]
ENSDARG00000044781	-5391.33	-5400.86	19.0695	1.2604e-05	0.000385803	bace2	beta-site APP-cleaving enzyme 2 [Source:ZFIN;Acc:ZDB-GENE-041010-68]
ENSDARG00000002494	-4512.09	-4514.2	4.21861	0.0399829	0.256142	itgb6	integrin, beta 6 [Source:ZFIN;Acc:ZDB-GENE-100812-2]
ENSDARG00000045123	-11446	-11456.1	20.1201	7.273e-06	0.000237248	oplah	5-oxoprolinase (ATP-hydrolysing) [Source:ZFIN;Acc:ZDB-GENE-121214-293]
ENSDARG00000058730	-3543.24	-3547.21	7.92997	0.00486225	0.0550111	rdh10a	retinol dehydrogenase 10a [Source:ZFIN;Acc:ZDB-GENE-070112-2242]
ENSDARG00000045408	-2426.39	-2430.34	7.89137	0.00496713	0.0556343	tagln	transgelin [Source:ZFIN;Acc:ZDB-GENE-070912-1]
ENSDARG00000007764	-3735.91	-3738.11	4.41752	0.0355716	0.232498	klhdc10	kelch domain containing 10 [Source:ZFIN;Acc:ZDB-GENE-040426-776]
ENSDARG00000045768	-5055.57	-5057.56	3.96563	0.0464382	0.285857	cry1aa	cryptochrome circadian clock 1aa [Source:ZFIN;Acc:ZDB-GENE-010426-2]
ENSDARG00000018149	-6929.63	-6935	10.7371	0.00105007	0.0154088	slc38a4	solute carrier family 38, member 4 [Source:ZFIN;Acc:ZDB-GENE-041010-14]
ENSDARG00000045928	-2380.74	-2389.5	17.5317	2.8256e-05	0.000747196	psma4	proteasome subunit alpha 4 [Source:ZFIN;Acc:ZDB-GENE-040426-1932]
ENSDARG00000051902	-8995.27	-8998.85	7.17252	0.00740288	0.0762292	prmt7	protein arginine methyltransferase 7 [Source:ZFIN;Acc:ZDB-GENE-040426-1560]
ENSDARG00000052139	-19839	-19841.5	5.1225	0.0236175	0.17417	notch3	notch 3 [Source:ZFIN;Acc:ZDB-GENE-000329-5]
ENSDARG00000052360	-3445.31	-3459.96	29.3066	6.2e-08	3.95826e-06	cacng1b	calcium channel, voltage-dependent, gamma subunit 1b [Source:ZFIN;Acc:ZDB-GENE-131127-98]
ENSDARG00000052673	-4888.67	-4895.83	14.336	0.000152913	0.00328542	sept7b	septin 7b [Source:ZFIN;Acc:ZDB-GENE-030131-37]
ENSDARG00000052712	-3508.24	-3514.5	12.5322	0.000400006	0.00712202	suclg1	succinate-CoA ligase, alpha subunit [Source:ZFIN;Acc:ZDB-GENE-040912-101]
ENSDARG00000060238	-3186.86	-3192.77	11.8249	0.00058443	0.0095671	uacab	uveal autoantigen with coiled-coil domains and ankyrin repeats b [Source:ZFIN;Acc:ZDB-GENE-030521-32]
ENSDARG00000053362	-15274.8	-15277.4	5.19504	0.0226514	0.168997	cilp	cartilage intermediate layer protein, nucleotide pyrophosphohydrolase [Source:ZFIN;Acc:ZDB-GENE-050208-76]
ENSDARG00000053493	-6723.47	-6738.72	30.4951	3.3e-08	2.33763e-06	aldh1a2	aldehyde dehydrogenase 1 family, member A2 [Source:ZFIN;Acc:ZDB-GENE-011010-3]
ENSDARG00000077299	-6286.06	-6292.79	13.4634	0.000243267	0.00481044	yars2	tyrosyl-tRNA synthetase 2, mitochondrial [Source:ZFIN;Acc:ZDB-GENE-030131-6268]
ENSDARG00000054610	-5569.93	-5573.21	6.56075	0.0104253	0.0980853	coro1a	coronin, actin binding protein, 1A [Source:ZFIN;Acc:ZDB-GENE-030131-9512]
ENSDARG00000054821	-2842.83	-2851.71	17.7667	2.4972e-05	0.000680487	nubpl	nucleotide binding protein-like [Source:ZFIN;Acc:ZDB-GENE-040718-140]
ENSDARG00000054864	-5951.29	-5953.81	5.02477	0.0249873	0.181574	aplp2	amyloid beta (A4) precursor-like protein 2 [Source:ZFIN;Acc:ZDB-GENE-061009-28]
ENSDARG00000054906	-2380.49	-2383.46	5.94065	0.0147956	0.124522	ier5l	immediate early response 5-like [Source:ZFIN;Acc:ZDB-GENE-030131-5134]
ENSDARG00000054963	-4682.6	-4686.7	8.19243	0.00420655	0.0488288	alg1	ALG1, chitobiosyldiphosphodolichol beta-mannosyltransferase [Source:ZFIN;Acc:ZDB-GENE-030131-6093]
ENSDARG00000054978	-7032.51	-7034.53	4.04172	0.0443886	0.275135	kifc3	kinesin family member C3 [Source:ZFIN;Acc:ZDB-GENE-030131-3724]
ENSDARG00000044669	-6445.58	-6449.03	6.90676	0.00858705	0.0843418	hp1bp3	heterochromatin protein 1, binding protein 3 [Source:ZFIN;Acc:ZDB-GENE-060810-79]
ENSDARG00000055493	-1884.26	-1890.86	13.1994	0.000280038	0.00545179	hic1	hypermethylated in cancer 1 [Source:ZFIN;Acc:ZDB-GENE-040713-2]
ENSDARG00000055575	-5011.58	-5027.32	31.4978	2e-08	1.65519e-06	pcolce2b	procollagen C-endopeptidase enhancer 2b [Source:ZFIN;Acc:ZDB-GENE-040426-1177]
ENSDARG00000004796	-5937.98	-5957.67	39.3917	0	0	mgrn1b	mahogunin, ring finger 1b [Source:ZFIN;Acc:ZDB-GENE-110401-3]
ENSDARG00000055885	-12700	-12710.7	21.3716	3.783e-06	0.000134176	tex10	testis expressed 10 [Source:ZFIN;Acc:ZDB-GENE-040426-2827]
ENSDARG00000055989	-5244.4	-5253.36	17.918	2.3063e-05	0.000636226	tmem161b	transmembrane protein 161B [Source:ZFIN;Acc:ZDB-GENE-040426-2693]
ENSDARG00000056481	-4776.15	-4788.76	25.2217	5.11e-07	2.48224e-05	vat1	vesicle amine transport 1 [Source:ZFIN;Acc:ZDB-GENE-030616-178]
ENSDARG00000038985	-5681.19	-5683.27	4.15259	0.0415708	0.264644	cdyl	chromodomain protein, Y-like [Source:ZFIN;Acc:ZDB-GENE-070912-561]
ENSDARG00000090764	-7767.45	-7773.35	11.7999	0.000592352	0.00957963	bcas3	breast carcinoma amplified sequence 3 [Source:ZFIN;Acc:ZDB-GENE-040426-1257]
ENSDARG00000056985	-6064.84	-6077.49	25.2936	4.92e-07	2.41621e-05	tpte	transmembrane phosphatase with tensin homology [Source:ZFIN;Acc:ZDB-GENE-030131-5503]
ENSDARG00000057089	-3414.98	-3418.55	7.14207	0.00752962	0.077058	ftsj1	FtsJ RNA methyltransferase homolog 1 (E. coli) [Source:ZFIN;Acc:ZDB-GENE-041114-83]
ENSDARG00000057303	-5686.93	-5689.49	5.10447	0.0238642	0.175699	galnt7	UDP-N-acetyl-alpha-D-galactosamine: polypeptide N-acetylgalactosaminyltransferase 7 [Source:ZFIN;Acc:ZDB-GENE-050522-284]
ENSDARG00000012942	-9085.37	-9091.6	12.4498	0.000418033	0.00737047	itgb5	integrin, beta 5 [Source:ZFIN;Acc:ZDB-GENE-030131-6022]
ENSDARG00000057435	-5471.02	-5491.66	41.2936	0	0	amacr	alpha-methylacyl-CoA racemase [Source:ZFIN;Acc:ZDB-GENE-050522-484]
ENSDARG00000057583	-5259.38	-5261.85	4.94842	0.0261146	0.18673	prrc2c	proline-rich coiled-coil 2C [Source:ZFIN;Acc:ZDB-GENE-081104-156]
ENSDARG00000058102	-11403.8	-11419.1	30.469	3.4e-08	2.33763e-06	sardh	sarcosine dehydrogenase [Source:ZFIN;Acc:ZDB-GENE-040426-996]
ENSDARG00000058494	-5753.88	-5755.87	3.98723	0.0458464	0.283385	dnaja3a	DnaJ (Hsp40) homolog, subfamily A, member 3A [Source:ZFIN;Acc:ZDB-GENE-030131-7837]
ENSDARG00000029248	-6097.11	-6100.81	7.41503	0.00646814	0.0684979	fubp1	far upstream element (FUSE) binding protein 1 [Source:ZFIN;Acc:ZDB-GENE-040426-2159]
ENSDARG00000058696	-4804.5	-4813.65	18.3019	1.8852e-05	0.000536622	tbl1xr1a	transducin (beta)-like 1 X-linked receptor 1a [Source:ZFIN;Acc:ZDB-GENE-050522-314]
ENSDARG00000058821	-9723.29	-9729.85	13.1108	0.0002936	0.00563132	sema5a	sema domain, seven thrombospondin repeats (type 1 and type 1-like), transmembrane domain (TM) and short cytoplasmic domain, (semaphorin) 5A [Source:ZFIN;Acc:ZDB-GENE-030131-8969]
ENSDARG00000044601	-2447.99	-2452.02	8.04898	0.00455292	0.0522458	rtn4a	reticulon 4a [Source:ZFIN;Acc:ZDB-GENE-030710-1]
ENSDARG00000059322	-19017.4	-19022.5	10.083	0.00149646	0.0207691	topbp1	topoisomerase (DNA) II binding protein 1 [Source:ZFIN;Acc:ZDB-GENE-060626-1]
ENSDARG00000059442	-3898.49	-3901.19	5.40395	0.0200913	0.155993	smtnb	smoothelin b [Source:ZFIN;Acc:ZDB-GENE-070912-2]
ENSDARG00000007370	-22469.9	-22476.9	13.9544	0.0001873	0.00391142	dysf	dysferlin, limb girdle muscular dystrophy 2B (autosomal recessive) [Source:ZFIN;Acc:ZDB-GENE-070501-1]
ENSDARG00000105159	-14930.7	-14932.8	4.24271	0.0394193	0.25311	hdac8	histone deacetylase 8 [Source:ZFIN;Acc:ZDB-GENE-040426-2772]
ENSDARG00000059682	-6389.21	-6394.93	11.4378	0.000719646	0.0114046	slc43a3a	solute carrier family 43, member 3a [Source:ZFIN;Acc:ZDB-GENE-110208-8]
ENSDARG00000037883	-6933.53	-6937.47	7.87913	0.00500085	0.0556657	prcp	prolylcarboxypeptidase (angiotensinase C) [Source:ZFIN;Acc:ZDB-GENE-040718-447]
ENSDARG00000059866	-6172.62	-6176.74	8.22992	0.00412053	0.0485185	cactin	cactin [Source:ZFIN;Acc:ZDB-GENE-060503-322]
ENSDARG00000059871	-8639.56	-8643.66	8.193	0.00420524	0.0488288	shrprbck1r	sharpin and rbck1 related [Source:ZFIN;Acc:ZDB-GENE-080220-52]
ENSDARG00000043627	-13305.4	-13308	5.32275	0.0210488	0.160524	TBC1D9B	TBC1 domain family member 9B [Source:HGNC Symbol;Acc:HGNC:29097]
ENSDARG00000060041	-7621.07	-7625.02	7.89861	0.00494729	0.0556016	lig1	ligase I, DNA, ATP-dependent [Source:ZFIN;Acc:ZDB-GENE-110404-2]
ENSDARG00000060197	-10325.3	-10328	5.46004	0.0194562	0.151971	atp2c1	ATPase, Ca++ transporting, type 2C, member 1 [Source:ZFIN;Acc:ZDB-GENE-060503-615]
ENSDARG00000060484	-4632.92	-4639.42	13.0091	0.000309989	0.00579641	SELENOI	si:ch211-197l9.4 [Source:ZFIN;Acc:ZDB-GENE-091204-137]
ENSDARG00000060542	-1443.36	-1454.48	22.2389	2.407e-06	9.60436e-05	lgr4	leucine-rich repeat containing G protein-coupled receptor 4 [Source:ZFIN;Acc:ZDB-GENE-111013-1]
ENSDARG00000060620	-11908.8	-11912.6	7.55343	0.0059896	0.0645001	lig4	ligase IV, DNA, ATP-dependent [Source:ZFIN;Acc:ZDB-GENE-070820-10]
ENSDARG00000060734	-7535.88	-7539.63	7.48726	0.00621372	0.0665926	appl1	adaptor protein, phosphotyrosine interaction, PH domain and leucine zipper containing 1 [Source:ZFIN;Acc:ZDB-GENE-081016-1]
ENSDARG00000060994	-5091.87	-5094.25	4.74601	0.0293663	0.204103	fbxw7	F-box and WD repeat domain containing 7 [Source:ZFIN;Acc:ZDB-GENE-090313-79]
ENSDARG00000061013	-12644.8	-12651	12.4357	0.000421204	0.00738181	ankfy1	ankyrin repeat and FYVE domain containing 1 [Source:ZFIN;Acc:ZDB-GENE-041222-1]
ENSDARG00000061017	-5124.35	-5130.05	11.4104	0.00073036	0.0114929	spns2	spinster homolog 2 (Drosophila) [Source:ZFIN;Acc:ZDB-GENE-030131-5843]
ENSDARG00000009194	-12725.2	-12730.6	10.932	0.00094516	0.0141268	col16a1	collagen, type XVI, alpha 1 [Source:ZFIN;Acc:ZDB-GENE-060503-351]
ENSDARG00000061124	-7667.71	-7699.06	62.6879	0	0	srpr	signal recognition particle receptor (docking protein) [Source:ZFIN;Acc:ZDB-GENE-030219-11]
ENSDARG00000061180	-6381.63	-6384.8	6.33898	0.0118113	0.106485	vps45	vacuolar protein sorting 45 homolog (S. cerevisiae) [Source:ZFIN;Acc:ZDB-GENE-060503-526]
ENSDARG00000061248	-9024.79	-9033.62	17.6669	2.6317e-05	0.000712792	xylt1	xylosyltransferase I [Source:ZFIN;Acc:ZDB-GENE-111017-2]
ENSDARG00000061335	-3480.26	-3487.11	13.6913	0.000215455	0.00439666	galnt1	UDP-N-acetyl-alpha-D-galactosamine:polypeptide N-acetylgalactosaminyltransferase 1 [Source:ZFIN;Acc:ZDB-GENE-030131-2360]
ENSDARG00000061368	-2775.27	-2783.22	15.8988	6.6821e-05	0.00158002	klf13	Kruppel-like factor 13 [Source:ZFIN;Acc:ZDB-GENE-060929-1274]
ENSDARG00000061450	-4856.05	-4861.39	10.6873	0.00107875	0.0157546	tesk2	testis-specific kinase 2 [Source:ZFIN;Acc:ZDB-GENE-070209-68]
ENSDARG00000061490	-10602.9	-10605.3	4.90796	0.0267331	0.189937	u2surp	U2 snRNP-associated SURP domain containing [Source:ZFIN;Acc:ZDB-GENE-070912-400]
ENSDARG00000061590	-11652.9	-11656.1	6.32297	0.0119184	0.10717	cachd1	cache domain containing 1 [Source:ZFIN;Acc:ZDB-GENE-100819-3]
ENSDARG00000061600	-8596.07	-8602.07	11.9899	0.000534895	0.0088535	tmem2	transmembrane protein 2 [Source:ZFIN;Acc:ZDB-GENE-030131-2179]
ENSDARG00000061719	-12129.3	-12139.1	19.5533	9.783e-06	0.000308455	si:dkey-23p11.2	si:dkey-23p11.2 [Source:ZFIN;Acc:ZDB-GENE-100427-4]
ENSDARG00000061796	-5947.03	-5969.1	44.1542	0	0	rasgrp4	RAS guanyl releasing protein 4 [Source:ZFIN;Acc:ZDB-GENE-050419-110]
ENSDARG00000061789	-7438.89	-7447.38	16.9678	3.8018e-05	0.000976451	gnl1	guanine nucleotide binding protein-like 1 [Source:ZFIN;Acc:ZDB-GENE-060323-1]
ENSDARG00000061901	-6972.55	-6974.91	4.72001	0.0298135	0.205612	ankrd13a	ankyrin repeat domain 13A [Source:ZFIN;Acc:ZDB-GENE-030131-1833]
ENSDARG00000007461	-6759.28	-6773.46	28.358	1.01e-07	5.93907e-06	srgap1a	SLIT-ROBO Rho GTPase activating protein 1a [Source:ZFIN;Acc:ZDB-GENE-050420-284]
ENSDARG00000061952	-22365.4	-22368.1	5.45578	0.0195037	0.151971	si:dkey-245p14.7	si:dkey-245p14.7 [Source:ZFIN;Acc:ZDB-GENE-061207-66]
ENSDARG00000062025	-4470.88	-4485.78	29.8069	4.8e-08	3.15459e-06	cpox	coproporphyrinogen oxidase [Source:ZFIN;Acc:ZDB-GENE-030131-9884]
ENSDARG00000062171	-5448.74	-5450.94	4.41497	0.035625	0.232498	olfml3b	olfactomedin-like 3b [Source:ZFIN;Acc:ZDB-GENE-050302-161]
ENSDARG00000062206	-15318	-15320.8	5.60475	0.0179119	0.144231	skiv2l	SKI2 homolog, superkiller viralicidic activity 2-like [Source:ZFIN;Acc:ZDB-GENE-010430-5]
ENSDARG00000062315	-9975.31	-9978.41	6.19499	0.0128112	0.111849	sik2b	salt-inducible kinase 2b [Source:ZFIN;Acc:ZDB-GENE-071012-1]
ENSDARG00000062341	-8543.36	-8547.3	7.87368	0.00501595	0.0556657	wfs1a	Wolfram syndrome 1a (wolframin) [Source:ZFIN;Acc:ZDB-GENE-080225-11]
ENSDARG00000058000	-23138.7	-23156.3	35.3065	3e-09	3.11791e-07	cep350	centrosomal protein 350 [Source:ZFIN;Acc:ZDB-GENE-030131-6975]
ENSDARG00000013500	-15925	-15928.4	6.85094	0.00885945	0.0866365	abca2	ATP-binding cassette, sub-family A (ABC1), member 2 [Source:ZFIN;Acc:ZDB-GENE-050517-1]
ENSDARG00000073753	-4572.08	-4575.13	6.10823	0.0134554	0.115416	tacc1	transforming, acidic coiled-coil containing protein 1 [Source:ZFIN;Acc:ZDB-GENE-090521-5]
ENSDARG00000062795	-8598.78	-8604.31	11.0685	0.000878076	0.0132572	abcb7	ATP-binding cassette, sub-family B (MDR/TAP), member 7 [Source:ZFIN;Acc:ZDB-GENE-050517-10]
ENSDARG00000062868	-19096	-19098.6	5.20861	0.0224753	0.168374	eea1	early endosome antigen 1 [Source:ZFIN;Acc:ZDB-GENE-041111-270]
ENSDARG00000062904	-5601.86	-5606.69	9.66548	0.00187763	0.0254151	idua	iduronidase, alpha-L- [Source:ZFIN;Acc:ZDB-GENE-060526-29]
ENSDARG00000062951	-6299.22	-6302.03	5.62503	0.0177058	0.143087	tldc1	TBC/LysM-associated domain containing 1 [Source:ZFIN;Acc:ZDB-GENE-050419-140]
ENSDARG00000063252	-4949.92	-4952.24	4.63876	0.0312577	0.211261	prcc	papillary renal cell carcinoma (translocation-associated) [Source:ZFIN;Acc:ZDB-GENE-070717-1]
ENSDARG00000063358	-5269.56	-5281.27	23.4313	1.295e-06	5.61879e-05	micu1	mitochondrial calcium uptake 1 [Source:ZFIN;Acc:ZDB-GENE-070410-22]
ENSDARG00000063371	-8905.57	-8908.83	6.5376	0.0105618	0.0989273	rasa3	RAS p21 protein activator 3 [Source:ZFIN;Acc:ZDB-GENE-090313-21]
ENSDARG00000063555	-5648.56	-5652.69	8.25426	0.00406565	0.0481946	si:ch211-166g5.4	si:ch211-166g5.4 [Source:ZFIN;Acc:ZDB-GENE-121214-319]
ENSDARG00000063612	-5664.19	-5667.44	6.49632	0.0108098	0.0998118	antxr1c	anthrax toxin receptor 1c [Source:ZFIN;Acc:ZDB-GENE-090514-5]
ENSDARG00000026988	-5394.66	-5405.18	21.0459	4.484e-06	0.000154146	tbc1d22b	TBC1 domain family, member 22B [Source:ZFIN;Acc:ZDB-GENE-091118-28]
ENSDARG00000067976	-4345.64	-4348.14	5.00362	0.0252943	0.183209	ar	androgen receptor [Source:ZFIN;Acc:ZDB-GENE-060131-1]
ENSDARG00000068246	-9919.23	-9927	15.5457	8.0533e-05	0.00186478	plcb3	phospholipase C, beta 3 (phosphatidylinositol-specific) [Source:ZFIN;Acc:ZDB-GENE-030616-594]
ENSDARG00000014731	-2915.24	-2918.35	6.22381	0.0126043	0.111309	cacybp	calcyclin binding protein [Source:ZFIN;Acc:ZDB-GENE-040426-2579]
ENSDARG00000014796	-4185.79	-4189.24	6.89394	0.00864882	0.0847623	wnt11r	wingless-type MMTV integration site family, member 11, related [Source:ZFIN;Acc:ZDB-GENE-980526-249]
ENSDARG00000069045	-1516.88	-1519.11	4.45782	0.0347418	0.228999	chtf8	CTF8, chromosome transmission fidelity factor 8 homolog (S. cerevisiae) [Source:ZFIN;Acc:ZDB-GENE-050419-148]
ENSDARG00000069056	-6209.2	-6229.68	40.9572	0	0	ranbp3b	RAN binding protein 3b [Source:ZFIN;Acc:ZDB-GENE-040426-1627]
ENSDARG00000069242	-6151.27	-6154.81	7.06769	0.00784866	0.0793567	pdia5	protein disulfide isomerase family A, member 5 [Source:ZFIN;Acc:ZDB-GENE-030521-5]
ENSDARG00000074314	-20123.5	-20127.3	7.58557	0.00588374	0.0638215	TTC37	tetratricopeptide repeat domain 37 [Source:HGNC Symbol;Acc:HGNC:23639]
ENSDARG00000015536	-4471.28	-4480.99	19.409	1.0551e-05	0.000327447	sox6	SRY (sex determining region Y)-box 6 [Source:ZFIN;Acc:ZDB-GENE-081120-6]
ENSDARG00000056005	-4352.06	-4355.32	6.51257	0.0107114	0.0996977	dnajc18	DnaJ (Hsp40) homolog, subfamily C, member 18 [Source:ZFIN;Acc:ZDB-GENE-030131-8019]
ENSDARG00000058451	-3022.38	-3025.46	6.14808	0.0131555	0.113717	rpl6	ribosomal protein L6 [Source:ZFIN;Acc:ZDB-GENE-030131-8671]
ENSDARG00000032324	-3545.99	-3548.74	5.51348	0.0188705	0.148734	epb41l5	erythrocyte membrane protein band 4.1 like 5 [Source:ZFIN;Acc:ZDB-GENE-030616-450]
ENSDARG00000022176	-1600.6	-1604.58	7.9678	0.00476168	0.0542856	IGLON5	zgc:110372 [Source:ZFIN;Acc:ZDB-GENE-050417-297]
ENSDARG00000069755	-6533.85	-6558.33	48.956	0	0	mtmr11	myotubularin related protein 11 [Source:ZFIN;Acc:ZDB-GENE-130530-726]
ENSDARG00000034313	-4480.48	-4486.57	12.1644	0.000487095	0.00821444	ppp5c	protein phosphatase 5, catalytic subunit [Source:ZFIN;Acc:ZDB-GENE-050327-75]
ENSDARG00000017798	-3877.24	-3882.95	11.4127	0.000729429	0.0114929	bcor	BCL6 corepressor [Source:ZFIN;Acc:ZDB-GENE-040408-1]
ENSDARG00000069940	-2011.97	-2016.07	8.20868	0.00416906	0.0486462	ppap2d	phosphatidic acid phosphatase type 2D [Source:ZFIN;Acc:ZDB-GENE-061201-42]
ENSDARG00000069945	-4089.66	-4092.99	6.66742	0.0098191	0.0941664	p2ry12	purinergic receptor P2Y, G-protein coupled, 12 [Source:ZFIN;Acc:ZDB-GENE-110208-4]
ENSDARG00000058366	-3787.57	-3790	4.85712	0.0275323	0.194072	si:dkey-222f8.3	si:dkey-222f8.3 [Source:ZFIN;Acc:ZDB-GENE-030131-3658]
ENSDARG00000069968	-8520.08	-8539.34	38.5191	1e-09	1.24139e-07	pcsk7	proprotein convertase subtilisin/kexin type 7 [Source:ZFIN;Acc:ZDB-GENE-030131-7293]
ENSDARG00000069980	-6883.63	-6894.16	21.0501	4.474e-06	0.000154146	lman1	lectin, mannose-binding, 1 [Source:ZFIN;Acc:ZDB-GENE-060201-4]
ENSDARG00000090369	-1631.82	-1634.03	4.42113	0.0354966	0.232498	zgc:86896	zgc:86896 [Source:ZFIN;Acc:ZDB-GENE-040625-80]
ENSDARG00000070230	-7015.81	-7021.05	10.4616	0.00121882	0.0174581	aldh1l2	aldehyde dehydrogenase 1 family, member L2 [Source:ZFIN;Acc:ZDB-GENE-100426-6]
ENSDARG00000074745	-680.948	-692.285	22.6727	1.921e-06	8.17614e-05	CABZ01044297.1
ENSDARG00000070431	-2129.18	-2135.53	12.7052	0.000364644	0.00662437	fip1l1b	FIP1 like 1b (S. cerevisiae) [Source:ZFIN;Acc:ZDB-GENE-041010-138]
ENSDARG00000035889	-6821.22	-6823.26	4.08674	0.0432209	0.271549	zbtb8b	zinc finger and BTB domain containing 8B [Source:ZFIN;Acc:ZDB-GENE-050417-42]
ENSDARG00000033928	-2739.13	-2742.52	6.78247	0.00920576	0.089242	ndfip2	Nedd4 family interacting protein 2 [Source:ZFIN;Acc:ZDB-GENE-040426-2662]
ENSDARG00000070644	-3815.9	-3818.78	5.77156	0.0162876	0.133558	ttpal	tocopherol (alpha) transfer protein-like [Source:ZFIN;Acc:ZDB-GENE-030131-296]
ENSDARG00000051899	-6944.37	-6946.69	4.6375	0.0312805	0.211261	exoc3l1	exocyst complex component 3-like 1 [Source:ZFIN;Acc:ZDB-GENE-061207-36]
ENSDARG00000023648	-3338.04	-3340.95	5.82554	0.0157951	0.130982	idh3g	isocitrate dehydrogenase 3 (NAD+) gamma [Source:ZFIN;Acc:ZDB-GENE-050417-435]
ENSDARG00000070681	-3981.35	-4019.35	75.9926	0	0	fam132a	family with sequence similarity 132, member A [Source:ZFIN;Acc:ZDB-GENE-061215-120]
ENSDARG00000029331	-3091.31	-3094.27	5.91047	0.0150512	0.12639	atxn7l3	ataxin 7-like 3 [Source:ZFIN;Acc:ZDB-GENE-030616-253]
ENSDARG00000071017	-6189.02	-6196.8	15.5705	7.9487e-05	0.00185014	nt5e	5'-nucleotidase, ecto (CD73) [Source:ZFIN;Acc:ZDB-GENE-040426-1261]
ENSDARG00000020984	-4951.54	-4954.14	5.19584	0.022641	0.168997	slc16a10	solute carrier family 16 (aromatic amino acid transporter), member 10 [Source:ZFIN;Acc:ZDB-GENE-040724-214]
ENSDARG00000001303	-3481.95	-3484.47	5.03159	0.024889	0.181154	psmb8a	proteasome subunit beta 8A [Source:ZFIN;Acc:ZDB-GENE-990415-141]
ENSDARG00000071197	-8811.07	-8813.01	3.88045	0.0488514	0.29703	usp40	ubiquitin specific peptidase 40 [Source:ZFIN;Acc:ZDB-GENE-060518-5]
ENSDARG00000071271	-5424.07	-5433.2	18.263	1.9241e-05	0.000544228	SAC3D1	si:zfos-452g4.1 [Source:ZFIN;Acc:ZDB-GENE-030131-4791]
ENSDARG00000037358	-8296.7	-8299.44	5.48858	0.0191411	0.150486	polr3e	polymerase (RNA) III (DNA directed) polypeptide E [Source:ZFIN;Acc:ZDB-GENE-030131-8462]
ENSDARG00000013335	-6646.58	-6663.49	33.826	6e-09	5.70511e-07	anxa6	annexin A6 [Source:ZFIN;Acc:ZDB-GENE-030707-3]
ENSDARG00000040261	-4000.96	-4011.13	20.3349	6.5e-06	0.000213756	runx2a	runt-related transcription factor 2a [Source:ZFIN;Acc:ZDB-GENE-040629-3]
ENSDARG00000071506	-8262.05	-8286.86	49.6299	0	0	mgat5	mannosyl (alpha-1,6-)-glycoprotein beta-1,6-N-acetyl-glucosaminyltransferase [Source:ZFIN;Acc:ZDB-GENE-060616-238]
ENSDARG00000075718	-5068.13	-5070.6	4.95129	0.0260712	0.186718	rpz5	rapunzel 5 [Source:ZFIN;Acc:ZDB-GENE-030131-4678]
ENSDARG00000071692	-16280.1	-16296.1	31.8827	1.6e-08	1.37508e-06	prex2	phosphatidylinositol-3,4,5-trisphosphate-dependent Rac exchange factor 2 [Source:ZFIN;Acc:ZDB-GENE-091113-37]
ENSDARG00000059391	-4073.5	-4085.3	23.5872	1.194e-06	5.23136e-05	gyg1b	glycogenin 1b [Source:ZFIN;Acc:ZDB-GENE-040625-30]
ENSDARG00000000853	-10913.2	-10919.6	12.9257	0.0003241	0.00596051	dstyk	dual serine/threonine and tyrosine protein kinase [Source:ZFIN;Acc:ZDB-GENE-040826-2]
ENSDARG00000071906	-12709.4	-12738.7	58.6652	0	0	sec24b	SEC24 homolog B, COPII coat complex component [Source:ZFIN;Acc:ZDB-GENE-030131-6565]
ENSDARG00000057013	-4453.1	-4457.04	7.8792	0.00500065	0.0556657	cadm3	cell adhesion molecule 3 [Source:ZFIN;Acc:ZDB-GENE-060512-196]
ENSDARG00000076246	-5914.55	-5916.98	4.86335	0.027433	0.193678	prune	prune exopolyphosphatase [Source:ZFIN;Acc:ZDB-GENE-100609-1]
ENSDARG00000006487	-2776.63	-2789.34	25.4183	4.62e-07	2.30402e-05	anp32a	acidic (leucine-rich) nuclear phosphoprotein 32 family, member A [Source:ZFIN;Acc:ZDB-GENE-030131-7850]
ENSDARG00000078989	-10556.8	-10560.3	6.91897	0.00852859	0.0841375	alpk3a	alpha-kinase 3a [Source:ZFIN;Acc:ZDB-GENE-050419-48]
ENSDARG00000076559	-19447.5	-19450.3	5.64961	0.0174592	0.141526	RB1CC1	RB1 inducible coiled-coil 1 [Source:HGNC Symbol;Acc:HGNC:15574]
ENSDARG00000058771	-8515.96	-8520.27	8.62328	0.00331893	0.0407481	nav1b	neuron navigator 1b [Source:ZFIN;Acc:ZDB-GENE-120215-84]
ENSDARG00000078355	-14368.4	-14376.2	15.527	8.1336e-05	0.00187366	zc3h4	zinc finger CCCH-type containing 4 [Source:ZFIN;Acc:ZDB-GENE-100330-1]
ENSDARG00000079780	-8278.3	-8282.48	8.36893	0.00381691	0.0458542	HNRNPUL1 (1 of many)	heterogeneous nuclear ribonucleoprotein U like 1 [Source:HGNC Symbol;Acc:HGNC:17011]
ENSDARG00000024365	-3190.77	-3196.97	12.385	0.000432802	0.00749687	crlf1a	cytokine receptor-like factor 1a [Source:ZFIN;Acc:ZDB-GENE-040718-397]
ENSDARG00000039225	-36882.1	-36885.7	7.24695	0.00710216	0.0736417	vps13a	vacuolar protein sorting 13 homolog A (S. cerevisiae) [Source:ZFIN;Acc:ZDB-GENE-030926-1]
ENSDARG00000007526	-4639.26	-4644.33	10.1404	0.00145051	0.0202573	ndufs2	NADH dehydrogenase (ubiquinone) Fe-S protein 2 [Source:ZFIN;Acc:ZDB-GENE-050522-273]
ENSDARG00000075625	-13189.5	-13192.7	6.50941	0.0107305	0.0996977	lrig1	leucine-rich repeats and immunoglobulin-like domains 1 [Source:ZFIN;Acc:ZDB-GENE-031113-23]
ENSDARG00000077317	-7858.85	-7861.31	4.92871	0.0264141	0.18857	snx29	sorting nexin 29 [Source:ZFIN;Acc:ZDB-GENE-121105-13]
ENSDARG00000077207	-5806.78	-5822.2	30.8482	2.8e-08	2.08553e-06	lzts2b	leucine zipper, putative tumor suppressor 2b [Source:ZFIN;Acc:ZDB-GENE-030131-9587]
ENSDARG00000078105	-17783.8	-17794.8	21.9085	2.86e-06	0.000107406	depdc5	DEP domain containing 5 [Source:ZFIN;Acc:ZDB-GENE-091204-356]
ENSDARG00000003527	-3142.64	-3147.41	9.54026	0.00201013	0.0267573	mak16	MAK16 homolog (S. cerevisiae) [Source:ZFIN;Acc:ZDB-GENE-020419-35]
ENSDARG00000078888	-8938.77	-8942.6	7.65562	0.00565957	0.0616894	iqgap1	IQ motif containing GTPase activating protein 1 [Source:ZFIN;Acc:ZDB-GENE-050809-24]
ENSDARG00000038429	-6309.44	-6312.2	5.52012	0.018799	0.148734	csrnp1b	cysteine-serine-rich nuclear protein 1b [Source:ZFIN;Acc:ZDB-GENE-030131-1515]
ENSDARG00000034178	-15000.4	-15002.7	4.62889	0.031438	0.211591	cpsf1	cleavage and polyadenylation specific factor 1 [Source:ZFIN;Acc:ZDB-GENE-040709-2]
ENSDARG00000077828	-4802.59	-4805.37	5.55388	0.0184397	0.146632	slc29a3	solute carrier family 29 (equilibrative nucleoside transporter), member 3 [Source:ZFIN;Acc:ZDB-GENE-081107-66]
ENSDARG00000079166	-9566.41	-9569.56	6.29283	0.0121227	0.108134	ace	angiotensin I converting enzyme (peptidyl-dipeptidase A) 1 [Source:ZFIN;Acc:ZDB-GENE-030131-1826]
ENSDARG00000000747	-9680.89	-9683.76	5.74263	0.016558	0.135527	lcmt2	leucine carboxyl methyltransferase 2 [Source:ZFIN;Acc:ZDB-GENE-110714-2]
ENSDARG00000074611	-5452.76	-5477.92	50.3134	0	0	wdr37	WD repeat domain 37 [Source:ZFIN;Acc:ZDB-GENE-030131-8101]
ENSDARG00000075580	-4362.3	-4389.58	54.5577	0	0	lrch2	leucine-rich repeats and calponin homology (CH) domain containing 2 [Source:ZFIN;Acc:ZDB-GENE-080114-1]
ENSDARG00000055086	-6869.18	-6871.67	4.98203	0.025612	0.185067	ggnbp2	gametogenetin binding protein 2 [Source:ZFIN;Acc:ZDB-GENE-060929-52]
ENSDARG00000074995	-7072.97	-7075.71	5.48004	0.0192348	0.150808	eif2b5	eukaryotic translation initiation factor 2B, subunit 5 epsilon [Source:ZFIN;Acc:ZDB-GENE-030131-5364]
ENSDARG00000079068	-4306.07	-4308.37	4.59877	0.0319949	0.214049	adam12	ADAM metallopeptidase domain 12 [Source:ZFIN;Acc:ZDB-GENE-070809-1]
ENSDARG00000073952	-8892.41	-8896.8	8.77326	0.00305679	0.0380524	slc4a7	solute carrier family 4, sodium bicarbonate cotransporter, member 7 [Source:ZFIN;Acc:ZDB-GENE-140106-104]
ENSDARG00000077295	-16613	-16616.6	7.10589	0.00768311	0.0782137	akap6	A kinase (PRKA) anchor protein 6 [Source:ZFIN;Acc:ZDB-GENE-120207-2]
ENSDARG00000076155	-6532.36	-6541.27	17.812	2.4384e-05	0.00066854	mtpap	mitochondrial poly(A) polymerase [Source:ZFIN;Acc:ZDB-GENE-101208-3]
ENSDARG00000079912	-4692.27	-4699.68	14.8203	0.000118254	0.00261622	rapgefl1	Rap guanine nucleotide exchange factor (GEF)-like 1 [Source:ZFIN;Acc:ZDB-GENE-131121-404]
ENSDARG00000073744	-3558.36	-3561.21	5.68767	0.0170845	0.139072	ip6k1	inositol hexakisphosphate kinase 1 [Source:ZFIN;Acc:ZDB-GENE-110317-2]
ENSDARG00000077788	-13432.7	-13443.5	21.4529	3.626e-06	0.000130682	arhgef10	Rho guanine nucleotide exchange factor (GEF) 10 [Source:ZFIN;Acc:ZDB-GENE-030131-6210]
ENSDARG00000074702	-18093.8	-18100.3	13.0837	0.000297876	0.00568892	arfgef2	ADP-ribosylation factor guanine nucleotide-exchange factor 2 (brefeldin A-inhibited) [Source:ZFIN;Acc:ZDB-GENE-090312-50]
ENSDARG00000079241	-4956.67	-4959.73	6.11357	0.0134148	0.11529	wdr90	WD repeat domain 90 [Source:ZFIN;Acc:ZDB-GENE-070424-67]
ENSDARG00000078188	-11272.7	-11274.9	4.39162	0.0361159	0.234596	fam160a2	family with sequence similarity 160, member A2 [Source:ZFIN;Acc:ZDB-GENE-070912-291]
ENSDARG00000076870	-11344.9	-11354.9	19.9263	8.049e-06	0.000260659	piezo1	piezo-type mechanosensitive ion channel component 1 [Source:ZFIN;Acc:ZDB-GENE-041111-255]
ENSDARG00000017886	-8890.39	-8893.49	6.20075	0.0127696	0.111849	zbtb11	zinc finger and BTB domain containing 11 [Source:ZFIN;Acc:ZDB-GENE-030131-5055]
ENSDARG00000075017	-2000.23	-2008.63	16.7906	4.174e-05	0.00105986	myzap	myocardial zonula adherens protein [Source:ZFIN;Acc:ZDB-GENE-041111-91]
ENSDARG00000074346	-7361.94	-7367.59	11.313	0.000769672	0.0119433	l3mbtl1b	l(3)mbt-like 1b (Drosophila) [Source:ZFIN;Acc:ZDB-GENE-100922-38]
ENSDARG00000061114	-6685.45	-6688.52	6.13821	0.0132291	0.114133	PARG	poly(ADP-ribose) glycohydrolase [Source:HGNC Symbol;Acc:HGNC:8605]
ENSDARG00000075215	-8450.15	-8452.51	4.71018	0.0299845	0.206473	vetz	vezatin, adherens junctions transmembrane protein [Source:ZFIN;Acc:ZDB-GENE-070705-251]
ENSDARG00000076334	-1852.06	-1854.86	5.60046	0.0179557	0.144324	mrpl43	mitochondrial ribosomal protein L43 [Source:ZFIN;Acc:ZDB-GENE-040718-125]
ENSDARG00000016212	-14103.3	-14110.5	14.4143	0.000146685	0.00316684	nup214	nucleoporin 214 [Source:ZFIN;Acc:ZDB-GENE-110203-3]
ENSDARG00000056112	-6394.35	-6396.94	5.17953	0.0228545	0.170228	pikfyve	phosphoinositide kinase, FYVE finger containing [Source:ZFIN;Acc:ZDB-GENE-030131-9636]
ENSDARG00000076611	-6825.12	-6827.34	4.43836	0.03514	0.230963	fbxo21	F-box protein 21 [Source:ZFIN;Acc:ZDB-GENE-100922-229]
ENSDARG00000077361	-13040.6	-13065.1	49.0659	0	0	bptf	bromodomain PHD finger transcription factor [Source:ZFIN;Acc:ZDB-GENE-030131-3200]
ENSDARG00000078135	-16089.3	-16100.1	21.7143	3.164e-06	0.000115901	MRC2	mannose receptor C type 2 [Source:HGNC Symbol;Acc:HGNC:16875]
ENSDARG00000079049	-7100.86	-7105.69	9.65529	0.00188807	0.0254151	cercam	cerebral endothelial cell adhesion molecule [Source:ZFIN;Acc:ZDB-GENE-030131-9787]
ENSDARG00000035751	-11259.3	-11274.5	30.4517	3.4e-08	2.33763e-06	ipo7	importin 7 [Source:ZFIN;Acc:ZDB-GENE-030131-458]
ENSDARG00000017397	-14461.9	-14472.7	21.6849	3.213e-06	0.000116739	smarcc1a	SWI/SNF related, matrix associated, actin dependent regulator of chromatin, subfamily c, member 1a [Source:ZFIN;Acc:ZDB-GENE-080514-3]
ENSDARG00000074750	-18727.3	-18735.6	16.5955	4.626e-05	0.00116144	qser1	glutamine and serine rich 1 [Source:ZFIN;Acc:ZDB-GENE-030131-2978]
ENSDARG00000078335	-7571.66	-7573.71	4.10434	0.0427734	0.269992	amot	angiomotin [Source:ZFIN;Acc:ZDB-GENE-030131-7487]
ENSDARG00000044575	-12284	-12289.5	10.8882	0.000967807	0.0144171	vars	valyl-tRNA synthetase [Source:ZFIN;Acc:ZDB-GENE-010601-1]
ENSDARG00000075201	-7434.67	-7448.33	27.3262	1.72e-07	9.374e-06	inpp4b	inositol polyphosphate-4-phosphatase type II B [Source:ZFIN;Acc:ZDB-GENE-090312-97]
ENSDARG00000074727	-10881.5	-10884	4.97352	0.0257383	0.185224	dnajc10	DnaJ (Hsp40) homolog, subfamily C, member 10 [Source:ZFIN;Acc:ZDB-GENE-070327-1]
ENSDARG00000077722	-5288.71	-5295.31	13.1958	0.00028058	0.00545179	ppp2r3a	protein phosphatase 2, regulatory subunit B'', alpha [Source:ZFIN;Acc:ZDB-GENE-070912-646]
ENSDARG00000075400	-5584.11	-5594.03	19.8313	8.459e-06	0.000271966	FBXO33	F-box protein 33 [Source:HGNC Symbol;Acc:HGNC:19833]
ENSDARG00000078929	-5790.72	-5795.16	8.87047	0.0028982	0.0362803	abhd16a	abhydrolase domain containing 16A [Source:ZFIN;Acc:ZDB-GENE-010601-2]
ENSDARG00000074908	-12283.9	-12318.9	70.0061	0	0	col6a1	collagen, type VI, alpha 1 [Source:ZFIN;Acc:ZDB-GENE-070501-6]
ENSDARG00000003251	-7817	-7819.21	4.40809	0.0357688	0.23282	zbtb22b	zinc finger and BTB domain containing 22b [Source:ZFIN;Acc:ZDB-GENE-010110-4]
ENSDARG00000023443	-5406.29	-5422.99	33.4052	7e-09	6.51729e-07	tjp2b	tight junction protein 2b (zona occludens 2) [Source:ZFIN;Acc:ZDB-GENE-040718-58]
ENSDARG00000079818	-11924.8	-11938.3	27.014	2.02e-07	1.07469e-05	helq	helicase, POLQ-like [Source:ZFIN;Acc:ZDB-GENE-060503-421]
ENSDARG00000022418	-3785.8	-3788.37	5.12917	0.023527	0.174077	faf1	Fas (TNFRSF6) associated factor 1 [Source:ZFIN;Acc:ZDB-GENE-040426-2863]
ENSDARG00000044281	-6556.84	-6579.16	44.6406	0	0	erbb2ip	erbb2 interacting protein [Source:ZFIN;Acc:ZDB-GENE-061103-403]
ENSDARG00000075281	-3017.75	-3020.54	5.56828	0.0182887	0.14569	tbc1d30	TBC1 domain family, member 30 [Source:ZFIN;Acc:ZDB-GENE-030131-2064]
ENSDARG00000017199	-11186.8	-11202.3	30.9468	2.7e-08	2.08553e-06	elp2	elongator acetyltransferase complex subunit 2 [Source:ZFIN;Acc:ZDB-GENE-060503-525]
ENSDARG00000010411	-7205.13	-7207.47	4.68065	0.0305042	0.208365	epn1	epsin 1 [Source:ZFIN;Acc:ZDB-GENE-040426-2680]
ENSDARG00000045066	-7809.48	-7812.59	6.2082	0.012716	0.111849	entpd1	ectonucleoside triphosphate diphosphohydrolase 1 [Source:ZFIN;Acc:ZDB-GENE-040801-58]
ENSDARG00000086309	-5284.64	-5288.58	7.87231	0.00501975	0.0556657	erlec1	endoplasmic reticulum lectin 1 [Source:ZFIN;Acc:ZDB-GENE-030521-15]
ENSDARG00000079932	-7340.3	-7348.53	16.4566	4.9776e-05	0.00122225	zgc:152830	zgc:152830 [Source:ZFIN;Acc:ZDB-GENE-090312-55]
ENSDARG00000091831	-7577.96	-7580.6	5.27287	0.0216603	0.164068	ddx27	DEAD (Asp-Glu-Ala-Asp) box polypeptide 27 [Source:ZFIN;Acc:ZDB-GENE-031001-8]
ENSDARG00000079143	-2757.39	-2762.18	9.5695	0.00197836	0.026471	si:ch73-278m9.1	si:ch73-278m9.1 [Source:ZFIN;Acc:ZDB-GENE-141212-261]
ENSDARG00000091652	-19904.4	-19928.1	47.5121	0	0	xrn1	5'-3' exoribonuclease 1 [Source:ZFIN;Acc:ZDB-GENE-040426-1203]
ENSDARG00000089519	-4798.75	-4802.43	7.34881	0.00671073	0.0705653	FBLN7	fibulin 7 [Source:HGNC Symbol;Acc:HGNC:26740]
ENSDARG00000041729	-7095.35	-7100.5	10.2897	0.00133776	0.0188002	sntb1	syntrophin, basic 1 [Source:ZFIN;Acc:ZDB-GENE-040704-13]
ENSDARG00000089009	-4346.69	-4350.91	8.44034	0.00366988	0.0442355	frmpd1b	FERM and PDZ domain containing 1b [Source:ZFIN;Acc:ZDB-GENE-140328-1]
ENSDARG00000088246	-7236.71	-7242.11	10.8112	0.00100889	0.0149792	thoc1	THO complex 1 [Source:ZFIN;Acc:ZDB-GENE-030826-9]
ENSDARG00000026834	-4651.43	-4654	5.1245	0.0235903	0.17417	cdr2l	cerebellar degeneration-related protein 2-like [Source:ZFIN;Acc:ZDB-GENE-030131-8171]
ENSDARG00000074996	-5235.41	-5238.74	6.65738	0.00987461	0.0942941	tbrg1	transforming growth factor beta regulator 1 [Source:ZFIN;Acc:ZDB-GENE-080220-62]
ENSDARG00000042520	-5227.76	-5241.95	28.378	1e-07	5.93907e-06	UTP14C	si:dkey-251i10.3 [Source:ZFIN;Acc:ZDB-GENE-060526-271]
ENSDARG00000021896	-8081.29	-8095.79	28.9928	7.3e-08	4.53107e-06	asap3	ArfGAP with SH3 domain, ankyrin repeat and PH domain 3 [Source:ZFIN;Acc:ZDB-GENE-050913-39]
ENSDARG00000089434	-2066.15	-2068.56	4.81623	0.028193	0.197793	etv7	ets variant 7 [Source:ZFIN;Acc:ZDB-GENE-070209-53]
ENSDARG00000045308	-8734.78	-8737.92	6.28528	0.0121745	0.108167	pola1	polymerase (DNA directed), alpha 1 [Source:ZFIN;Acc:ZDB-GENE-030114-9]
ENSDARG00000089369	-5679.85	-5689.14	18.5875	1.6228e-05	0.000468414	fdxr	ferredoxin reductase [Source:ZFIN;Acc:ZDB-GENE-130613-2]
ENSDARG00000006389	-2571.03	-2573.32	4.57346	0.0324709	0.216263	smad2	SMAD family member 2 [Source:ZFIN;Acc:ZDB-GENE-990603-7]
ENSDARG00000007727	-9092.67	-9097	8.65159	0.00326775	0.0403589	rgl2	ral guanine nucleotide dissociation stimulator-like 2 [Source:ZFIN;Acc:ZDB-GENE-010131-1]
ENSDARG00000017929	-13723	-13726.6	7.23837	0.00713617	0.073823	ncoa2	nuclear receptor coactivator 2 [Source:ZFIN;Acc:ZDB-GENE-010406-3]
ENSDARG00000052674	-2730.18	-2733.33	6.302	0.0120602	0.108134	csnk1a1	casein kinase 1, alpha 1 [Source:ZFIN;Acc:ZDB-GENE-020419-19]
ENSDARG00000044914	-4127.42	-4132.6	10.3467	0.0012971	0.0184609	suclg2	succinate-CoA ligase, GDP-forming, beta subunit [Source:ZFIN;Acc:ZDB-GENE-030114-3]
ENSDARG00000052348	-7733.9	-7741.89	15.9876	6.3758e-05	0.00151561	smarca5	SWI/SNF related, matrix associated, actin dependent regulator of chromatin, subfamily a, member 5 [Source:ZFIN;Acc:ZDB-GENE-021125-1]
ENSDARG00000004094	-9679.95	-9685.75	11.608	0.000656702	0.010519	acsbg2	acyl-CoA synthetase bubblegum family member 2 [Source:ZFIN;Acc:ZDB-GENE-030131-7099]
ENSDARG00000009851	-5816.6	-5834.63	36.0672	2e-09	2.35211e-07	wdr41	WD repeat domain 41 [Source:ZFIN;Acc:ZDB-GENE-050706-152]
ENSDARG00000034195	-13207.5	-13210.7	6.37557	0.0115702	0.10531	top2b	topoisomerase (DNA) II beta [Source:ZFIN;Acc:ZDB-GENE-041008-136]
ENSDARG00000036558	-15439	-15442.7	7.25937	0.00705319	0.0733917	col18a1	collagen type XVIII, alpha 1 [Source:ZFIN;Acc:ZDB-GENE-030516-3]
ENSDARG00000033443	-4938.89	-4941.25	4.72174	0.0297836	0.205612	mdm2	MDM2 oncogene, E3 ubiquitin protein ligase [Source:ZFIN;Acc:ZDB-GENE-990415-153]
ENSDARG00000090617	-3541.78	-3545.79	8.0349	0.00458846	0.0524446	CTIF	cap binding complex dependent translation initiation factor [Source:HGNC Symbol;Acc:HGNC:23925]
ENSDARG00000087528	-4853.86	-4858.02	8.32291	0.00391482	0.0466542	snip1	Smad nuclear interacting protein [Source:ZFIN;Acc:ZDB-GENE-041026-3]
ENSDARG00000037846	-4636.01	-4640.91	9.80558	0.00173983	0.0238506	hm13	histocompatibility (minor) 13 [Source:ZFIN;Acc:ZDB-GENE-020802-3]
ENSDARG00000070432	-10075.4	-10077.5	4.04911	0.0441947	0.275078	ino80	INO80 complex subunit [Source:ZFIN;Acc:ZDB-GENE-041014-72]
ENSDARG00000005590	-3198.79	-3208.56	19.5499	9.801e-06	0.000308455	mtf2	metal response element binding transcription factor 2 [Source:ZFIN;Acc:ZDB-GENE-060512-94]
ENSDARG00000014181	-3977.06	-3983.99	13.8545	0.00019752	0.00406782	foxp1b	forkhead box P1b [Source:ZFIN;Acc:ZDB-GENE-041203-1]
ENSDARG00000054903	-6179.87	-6190.99	22.2451	2.4e-06	9.60436e-05	mta3	metastasis associated 1 family, member 3 [Source:ZFIN;Acc:ZDB-GENE-030131-6485]
ENSDARG00000087573	-4308.9	-4311.44	5.07538	0.0242679	0.178084	hdac11	histone deacetylase 11 [Source:ZFIN;Acc:ZDB-GENE-040704-7]
ENSDARG00000078653	-5187.41	-5193.48	12.1453	0.000492128	0.00826812	ralbp1	ralA binding protein 1 [Source:ZFIN;Acc:ZDB-GENE-040426-2098]
ENSDARG00000091099	-4744.17	-4746.82	5.28939	0.0214557	0.163071	myom2b	myomesin 2b [Source:ZFIN;Acc:ZDB-GENE-140109-1]
ENSDARG00000016513	-5967.84	-5972.57	9.44808	0.0021137	0.0278647	setd3	SET domain containing 3 [Source:ZFIN;Acc:ZDB-GENE-030131-9137]
ENSDARG00000061770	-7933.05	-7935.54	4.97983	0.0256445	0.185067	abcd4	ATP-binding cassette, sub-family D (ALD), member 4 [Source:ZFIN;Acc:ZDB-GENE-050517-30]
ENSDARG00000088595	-6136.65	-6158.86	44.4069	0	0	CRISPLD2	cysteine rich secretory protein LCCL domain containing 2 [Source:HGNC Symbol;Acc:HGNC:25248]
ENSDARG00000061551	-4237.35	-4242.08	9.46317	0.00209638	0.0278004	rap1gap2a	RAP1 GTPase activating protein 2a [Source:ZFIN;Acc:ZDB-GENE-061013-179]
ENSDARG00000018404	-5802.09	-5805.31	6.44936	0.0110992	0.101645	krt18	keratin 18 [Source:ZFIN;Acc:ZDB-GENE-030411-6]
ENSDARG00000016775	-15196.1	-15199.2	6.1603	0.0130649	0.113593	aqr	aquarius intron-binding spliceosomal factor [Source:ZFIN;Acc:ZDB-GENE-040426-1189]
ENSDARG00000086927	-8300.72	-8303.01	4.57438	0.0324536	0.216263	pik3c2b	phosphatidylinositol-4-phosphate 3-kinase, catalytic subunit type 2 beta [Source:ZFIN;Acc:ZDB-GENE-050309-145]
ENSDARG00000010978	-6226.49	-6229.03	5.06898	0.0243577	0.178158	trmt1	tRNA methyltransferase 1 [Source:ZFIN;Acc:ZDB-GENE-060810-40]
ENSDARG00000091768	-5323.48	-5327.14	7.32308	0.00680746	0.0714144	dclre1a	DNA cross-link repair 1A (PSO2 homolog, S. cerevisiae) [Source:ZFIN;Acc:ZDB-GENE-050522-124]
ENSDARG00000043970	-20862	-20868.2	12.3879	0.000432114	0.00749687	lrpprc	leucine-rich pentatricopeptide repeat containing [Source:ZFIN;Acc:ZDB-GENE-030131-7887]
ENSDARG00000089075	-10238.6	-10245.3	13.4001	0.000251616	0.00493189	si:ch73-173p19.1	si:ch73-173p19.1 [Source:ZFIN;Acc:ZDB-GENE-130530-952]
ENSDARG00000019815	-1942.89	-1945.49	5.20972	0.0224609	0.168374	fn1a	fibronectin 1a [Source:ZFIN;Acc:ZDB-GENE-000426-1]
ENSDARG00000005789	-10281.9	-10285.4	7.08925	0.00775479	0.0785854	enpp1	ectonucleotide pyrophosphatase/phosphodiesterase 1 [Source:ZFIN;Acc:ZDB-GENE-040724-172]
ENSDARG00000033666	-5801.66	-5806.35	9.37903	0.00219482	0.028844	pi4k2a	phosphatidylinositol 4-kinase type 2 alpha [Source:ZFIN;Acc:ZDB-GENE-040426-2675]
ENSDARG00000054510	-4563.52	-4566.56	6.07627	0.013701	0.116386	adrb2b	adrenoceptor beta 2, surface b [Source:ZFIN;Acc:ZDB-GENE-070410-32]
ENSDARG00000009387	-15231.2	-15234.7	7.04814	0.00793478	0.0800463	robo4	roundabout, axon guidance receptor, homolog 4 (Drosophila) [Source:ZFIN;Acc:ZDB-GENE-020809-1]
ENSDARG00000020890	-4062.02	-4064.02	3.9877	0.0458336	0.283385	tmod4	tropomodulin 4 (muscle) [Source:ZFIN;Acc:ZDB-GENE-991019-9]
ENSDARG00000003867	-3656.84	-3659.88	6.08113	0.0136633	0.116308	cdk20	cyclin-dependent kinase 20 [Source:ZFIN;Acc:ZDB-GENE-041212-84]
ENSDARG00000014527	-4148.51	-4151.14	5.24887	0.0219611	0.165504	pdk3a	pyruvate dehydrogenase kinase, isozyme 3a [Source:ZFIN;Acc:ZDB-GENE-061220-3]
ENSDARG00000075733	-7330.47	-7333.94	6.93828	0.00843701	0.0836031	zyx	zyxin [Source:ZFIN;Acc:ZDB-GENE-070928-18]
ENSDARG00000075048	-8104.51	-8107.09	5.14951	0.023253	0.17262	lonrf1	LON peptidase N-terminal domain and ring finger 1 [Source:ZFIN;Acc:ZDB-GENE-101021-4]
ENSDARG00000074635	-24052.6	-24056.9	8.55692	0.00344212	0.0420296	abca1a	ATP-binding cassette, sub-family A (ABC1), member 1A [Source:ZFIN;Acc:ZDB-GENE-031006-12]
ENSDARG00000062268	-3745.68	-3751.67	11.9933	0.000533931	0.0088535	jarid2b	jumonji, AT rich interactive domain 2b [Source:ZFIN;Acc:ZDB-GENE-060503-246]
ENSDARG00000094181	-3047.23	-3052.79	11.1242	0.000852076	0.0129963	shroom1	shroom family member 1 [Source:ZFIN;Acc:ZDB-GENE-091204-385]
ENSDARG00000075156	-5066.26	-5069.41	6.29948	0.0120774	0.108134	tbc1d4	TBC1 domain family, member 4 [Source:ZFIN;Acc:ZDB-GENE-030131-9881]
ENSDARG00000062521	-4455.32	-4459	7.36042	0.00666754	0.0702765	atp9b	ATPase, class II, type 9B [Source:ZFIN;Acc:ZDB-GENE-060503-583]
ENSDARG00000023900	-9429.26	-9435	11.4831	0.000702316	0.0111696	casd1	CAS1 domain containing 1 [Source:ZFIN;Acc:ZDB-GENE-060503-329]
ENSDARG00000059900	-2997.71	-3004.21	12.9934	0.000312599	0.00581235	tbc1d9	TBC1 domain family, member 9 (with GRAM domain) [Source:ZFIN;Acc:ZDB-GENE-060810-33]
ENSDARG00000041217	-11345.2	-11362.9	35.4566	3e-09	3.11791e-07	xpo6	exportin 6 [Source:ZFIN;Acc:ZDB-GENE-030131-5912]
ENSDARG00000061896	-7592.3	-7610.64	36.694	1e-09	1.24139e-07	slco2a1	solute carrier organic anion transporter family, member 2A1 [Source:ZFIN;Acc:ZDB-GENE-060606-3]
ENSDARG00000079631	-2986.15	-2994.8	17.3125	3.171e-05	0.000823907	si:ch211-113e8.10	si:ch211-113e8.10 [Source:ZFIN;Acc:ZDB-GENE-090313-11]
ENSDARG00000011597	-7047.11	-7052.12	10.0104	0.00155659	0.0215369	atxn2l	ataxin 2-like [Source:ZFIN;Acc:ZDB-GENE-030131-3246]
ENSDARG00000040001	-22785.1	-22802.3	34.3773	5e-09	4.85761e-07	fryl	furry homolog, like [Source:ZFIN;Acc:ZDB-GENE-040914-58]
ENSDARG00000028731	-3797.26	-3801.91	9.28685	0.00230804	0.0298111	stat4	signal transducer and activator of transcription 4 [Source:ZFIN;Acc:ZDB-GENE-030616-264]
ENSDARG00000054137	-11375.6	-11381.7	12.3171	0.000448833	0.00762787	adgrg6	adhesion G protein-coupled receptor G6 [Source:ZFIN;Acc:ZDB-GENE-041014-357]
ENSDARG00000042031	-2682.61	-2685.9	6.59058	0.010252	0.097068	gorab	golgin, rab6-interacting [Source:ZFIN;Acc:ZDB-GENE-040426-1384]
ENSDARG00000052728	-4466.33	-4472.24	11.817	0.000586929	0.00957294	sltm	SAFB-like, transcription modulator [Source:ZFIN;Acc:ZDB-GENE-040426-2647]
ENSDARG00000018272	-8239.07	-8243.73	9.31354	0.00227466	0.0295508	wdr33	WD repeat domain 33 [Source:ZFIN;Acc:ZDB-GENE-040924-3]
ENSDARG00000093240	-5154.16	-5156.6	4.88572	0.0270797	0.19179	GMEB2	si:ch73-302a13.2 [Source:ZFIN;Acc:ZDB-GENE-090313-149]
ENSDARG00000060361	-3290.58	-3293.48	5.79079	0.0161104	0.133026	cep104	centrosomal protein 104 [Source:ZFIN;Acc:ZDB-GENE-060503-195]
ENSDARG00000003829	-5569.49	-5573.76	8.54449	0.00346569	0.0422021	galnt2	UDP-N-acetyl-alpha-D-galactosamine:polypeptide N-acetylgalactosaminyltransferase 2 [Source:ZFIN;Acc:ZDB-GENE-041111-110]
ENSDARG00000078734	-3713.1	-3716.05	5.90599	0.0150895	0.12639	myo1f	myosin IF [Source:ZFIN;Acc:ZDB-GENE-081104-506]
ENSDARG00000074758	-9243.89	-9246.07	4.35181	0.0369697	0.239793	csde1	cold shock domain containing E1, RNA-binding [Source:ZFIN;Acc:ZDB-GENE-030131-8623]
ENSDARG00000063573	-8349.4	-8357.85	16.8972	3.946e-05	0.0010077	vps41	vacuolar protein sorting 41 homolog (S. cerevisiae) [Source:ZFIN;Acc:ZDB-GENE-030131-6671]
ENSDARG00000035978	-11868.9	-11873.8	9.65882	0.00188444	0.0254151	ube3c	ubiquitin protein ligase E3C [Source:ZFIN;Acc:ZDB-GENE-040426-1211]
ENSDARG00000003512	-4696.31	-4699.81	7.01055	0.00810307	0.0810947	anks1b	ankyrin repeat and sterile alpha motif domain containing 1B [Source:ZFIN;Acc:ZDB-GENE-041210-349]
ENSDARG00000028982	-8337.19	-8344.97	15.5716	7.9439e-05	0.00185014	pcca	propionyl CoA carboxylase, alpha polypeptide [Source:ZFIN;Acc:ZDB-GENE-040718-246]
ENSDARG00000034883	-2192.48	-2195.49	6.01384	0.0141941	0.119686	acbd5a	acyl-CoA binding domain containing 5a [Source:ZFIN;Acc:ZDB-GENE-050522-268]
ENSDARG00000063416	-11023.9	-11043.8	39.9257	0	0	ptprk	protein tyrosine phosphatase, receptor type, K [Source:ZFIN;Acc:ZDB-GENE-030131-9834]
ENSDARG00000061249	-19525.2	-19536.2	21.9396	2.814e-06	0.00010665	myom1a	myomesin 1a (skelemin) [Source:ZFIN;Acc:ZDB-GENE-030131-2856]
ENSDARG00000060252	-11976.1	-11979.5	6.67047	0.00980231	0.0941664	mogs	mannosyl-oligosaccharide glucosidase [Source:ZFIN;Acc:ZDB-GENE-070112-412]
ENSDARG00000003797	-10677.1	-10680	5.78239	0.0161875	0.13303	asb2a.1	ankyrin repeat and SOCS box containing 2a, tandem duplicate 1 [Source:ZFIN;Acc:ZDB-GENE-030131-5355]
ENSDARG00000016651	-17221.7	-17226.9	10.2773	0.00134676	0.0188672	znf106a	zinc finger protein 106a [Source:ZFIN;Acc:ZDB-GENE-040718-21]
ENSDARG00000069595	-13982.5	-13985.6	6.23952	0.012493	0.110557	si:ch211-214c7.4	si:ch211-214c7.4 [Source:ZFIN;Acc:ZDB-GENE-030131-6275]
ENSDARG00000068863	-5615.78	-5619.53	7.48144	0.00623383	0.0666483	si:dkey-98f17.5	si:dkey-98f17.5 [Source:ZFIN;Acc:ZDB-GENE-060526-354]
ENSDARG00000054723	-6886.99	-6889.07	4.14816	0.0416797	0.264895	PDE4DIP	si:ch211-242b18.1 [Source:ZFIN;Acc:ZDB-GENE-030131-1518]
ENSDARG00000045228	-3068.3	-3079	21.4073	3.714e-06	0.000132783	stub1	STIP1 homology and U-Box containing protein 1 [Source:ZFIN;Acc:ZDB-GENE-030131-2963]
ENSDARG00000070098	-2104.45	-2106.72	4.54123	0.0330879	0.219717	lcorl	ligand dependent nuclear receptor corepressor-like [Source:ZFIN;Acc:ZDB-GENE-030131-6300]
ENSDARG00000035507	-7816.92	-7822.08	10.3236	0.00131341	0.0185748	ddx31	DEAD (Asp-Glu-Ala-Asp) box polypeptide 31 [Source:ZFIN;Acc:ZDB-GENE-030131-3973]
ENSDARG00000060215	-8599.72	-8606	12.5609	0.000393903	0.00704141	cep85	centrosomal protein 85 [Source:ZFIN;Acc:ZDB-GENE-030131-1998]
ENSDARG00000008931	-5301.24	-5336.06	69.6243	0	0	renbp	renin binding protein [Source:ZFIN;Acc:ZDB-GENE-041212-34]
ENSDARG00000060861	-8588.97	-8600.02	22.1067	2.579e-06	0.000100999	dars2	aspartyl-tRNA synthetase 2, mitochondrial [Source:ZFIN;Acc:ZDB-GENE-070912-443]
ENSDARG00000020301	-7591.34	-7600.79	18.9047	1.3741e-05	0.000417745	os9	osteosarcoma amplified 9, endoplasmic reticulum lectin [Source:ZFIN;Acc:ZDB-GENE-060929-32]
ENSDARG00000078503	-1065.71	-1069.22	7.00874	0.00811128	0.0810947	DENND1C	si:dkey-76b14.2 [Source:ZFIN;Acc:ZDB-GENE-090313-329]
ENSDARG00000041728	-6880.85	-6893.97	26.2413	3.01e-07	1.58255e-05	man1a2	mannosidase, alpha, class 1A, member 2 [Source:ZFIN;Acc:ZDB-GENE-070912-390]
ENSDARG00000020204	-6498.73	-6519.06	40.6592	0	0	nf2a	neurofibromin 2a (merlin) [Source:ZFIN;Acc:ZDB-GENE-080722-7]
ENSDARG00000056228	-12165.7	-12171.9	12.3228	0.000447454	0.00762787	pld1a	phospholipase D1a [Source:ZFIN;Acc:ZDB-GENE-031002-2]
ENSDARG00000060841	-19213.1	-19218.7	11.1861	0.000824142	0.0126567	pik3c2a	phosphatidylinositol-4-phosphate 3-kinase, catalytic subunit type 2 alpha [Source:ZFIN;Acc:ZDB-GENE-030328-39]
ENSDARG00000054224	-11704.7	-11708.5	7.75112	0.00536794	0.059087	ipo11	importin 11 [Source:ZFIN;Acc:ZDB-GENE-040711-1]
ENSDARG00000071196	-5467.15	-5473.48	12.6676	0.000372047	0.00670939	sdprb	serum deprivation response b [Source:ZFIN;Acc:ZDB-GENE-040912-149]
ENSDARG00000015749	-6050.61	-6057.82	14.4159	0.000146561	0.00316684	hps3	Hermansky-Pudlak syndrome 3 [Source:ZFIN;Acc:ZDB-GENE-061110-115]
ENSDARG00000035579	-3660.22	-3673.06	25.6841	4.02e-07	2.06183e-05	si:dkey-174n20.1	si:dkey-174n20.1 [Source:ZFIN;Acc:ZDB-GENE-030131-7890]
ENSDARG00000038754	-5199.14	-5202.22	6.16058	0.0130628	0.113593	plk3	polo-like kinase 3 (Drosophila) [Source:ZFIN;Acc:ZDB-GENE-030131-6134]
ENSDARG00000005980	-2977.34	-2979.94	5.20728	0.0224925	0.168374	sfswap	splicing factor, suppressor of white-apricot family [Source:ZFIN;Acc:ZDB-GENE-040426-931]
ENSDARG00000075930	-12937	-12939.9	5.71839	0.0167881	0.136909	adamts2	ADAM metallopeptidase with thrombospondin type 1 motif, 2 [Source:ZFIN;Acc:ZDB-GENE-070816-3]
ENSDARG00000077860	-22210.4	-22213.1	5.35149	0.0207045	0.158711	ankhd1	ankyrin repeat and KH domain containing 1 [Source:ZFIN;Acc:ZDB-GENE-090421-1]
ENSDARG00000060102	-15502.6	-15504.7	4.1586	0.0414235	0.264082	kank1a	KN motif and ankyrin repeat domains 1a [Source:ZFIN;Acc:ZDB-GENE-060526-215]
ENSDARG00000036212	-8041.08	-8045.26	8.36084	0.00383393	0.0459352	tbc1d5	TBC1 domain family, member 5 [Source:ZFIN;Acc:ZDB-GENE-040426-1197]
ENSDARG00000095046	-6067.03	-6070.6	7.14077	0.0075351	0.077058	pold2	polymerase (DNA directed), delta 2, regulatory subunit [Source:ZFIN;Acc:ZDB-GENE-030616-157]
ENSDARG00000026941	-7055.25	-7063.91	17.3181	3.1616e-05	0.000823907	fbxl4	F-box and leucine-rich repeat protein 4 [Source:ZFIN;Acc:ZDB-GENE-041114-187]
ENSDARG00000071437	-10342.6	-10347.1	9.0056	0.00269153	0.033994	ptprc	protein tyrosine phosphatase, receptor type, C [Source:ZFIN;Acc:ZDB-GENE-050208-585]
ENSDARG00000089480	-3624.04	-3634.57	21.0638	4.442e-06	0.000154146	si:dkey-12j5.1	si:dkey-12j5.1 [Source:ZFIN;Acc:ZDB-GENE-100922-71]
ENSDARG00000060027	-7343.74	-7346.89	6.29428	0.0121128	0.108134	nom1	nucleolar protein with MIF4G domain 1 [Source:ZFIN;Acc:ZDB-GENE-060503-321]
ENSDARG00000070162	-631.899	-636.132	8.46639	0.00361769	0.0438143	stox2a	storkhead box 2a [Source:ZFIN;Acc:ZDB-GENE-090313-101]
ENSDARG00000062465	-9232.56	-9239.51	13.8984	0.000192961	0.0040109	pgap1	post-GPI attachment to proteins 1 [Source:ZFIN;Acc:ZDB-GENE-090313-216]
ENSDARG00000076292	-13314.9	-13328.7	27.7655	1.37e-07	7.8494e-06	tns2a	tensin 2a [Source:ZFIN;Acc:ZDB-GENE-090312-163]
ENSDARG00000074677	-34010.8	-34026.2	30.67	3.1e-08	2.2345e-06	frem3	Fras1 related extracellular matrix 3 [Source:ZFIN;Acc:ZDB-GENE-030131-9788]
ENSDARG00000075887	-8552.26	-8555.56	6.59575	0.0102222	0.0969918	herc3	HECT and RLD domain containing E3 ubiquitin protein ligase 3 [Source:ZFIN;Acc:ZDB-GENE-090313-139]
ENSDARG00000089138	-5572.9	-5575.95	6.10443	0.0134843	0.115443	si:ch1073-440b2.1	si:ch1073-440b2.1 [Source:ZFIN;Acc:ZDB-GENE-030131-8303]
ENSDARG00000034423	-1402.75	-1404.8	4.09993	0.0428849	0.270314	sncga	synuclein, gamma a [Source:ZFIN;Acc:ZDB-GENE-050417-18]
ENSDARG00000052244	-16389.4	-16392.1	5.35863	0.02062	0.158335	zgc:158564	zgc:158564 [Source:ZFIN;Acc:ZDB-GENE-070112-1662]
ENSDARG00000059035	-6672.34	-6676.85	9.01133	0.00268311	0.033994	porb	P450 (cytochrome) oxidoreductase b [Source:ZFIN;Acc:ZDB-GENE-030131-5767]
ENSDARG00000026811	-10500.7	-10503.8	6.33791	0.0118184	0.106485	extl3	exostosin-like glycosyltransferase 3 [Source:ZFIN;Acc:ZDB-GENE-041124-2]
ENSDARG00000062323	-3526.35	-3528.74	4.78046	0.0287844	0.200996	adam23a	ADAM metallopeptidase domain 23a [Source:ZFIN;Acc:ZDB-GENE-070810-2]
ENSDARG00000091931	-3018.4	-3020.54	4.27438	0.0386911	0.249151	gpatch4	G patch domain containing 4 [Source:ZFIN;Acc:ZDB-GENE-041008-158]
ENSDARG00000018881	-2491.12	-2493.04	3.84977	0.0497529	0.300467	apobec2a	apolipoprotein B mRNA editing enzyme, catalytic polypeptide-like 2a [Source:ZFIN;Acc:ZDB-GENE-050306-15]
ENSDARG00000078686	-1951.15	-1953.84	5.38047	0.0203634	0.157157	arl8a	ADP-ribosylation factor-like 8A [Source:ZFIN;Acc:ZDB-GENE-030131-5025]
ENSDARG00000060521	-6562.75	-6565.16	4.80452	0.0283852	0.198519	rbm27	RNA binding motif protein 27 [Source:ZFIN;Acc:ZDB-GENE-110411-31]
ENSDARG00000008413	-6113.03	-6128.06	30.0499	4.2e-08	2.80146e-06	atp11a	ATPase, class VI, type 11A [Source:ZFIN;Acc:ZDB-GENE-090311-52]
ENSDARG00000075435	-21779.6	-21782.4	5.53297	0.0186614	0.148131	akap11	A kinase (PRKA) anchor protein 11 [Source:ZFIN;Acc:ZDB-GENE-090804-1]
ENSDARG00000088342	-4271.83	-4290.52	37.3671	1e-09	1.24139e-07	tmem145	transmembrane protein 145 [Source:ZFIN;Acc:ZDB-GENE-110411-84]
ENSDARG00000060951	-15224.8	-15228.3	6.97397	0.00827038	0.0825007	polg	polymerase (DNA directed), gamma [Source:ZFIN;Acc:ZDB-GENE-060303-1]
ENSDARG00000091119	-7660.12	-7662.38	4.5271	0.033362	0.220555	fbxo40.2	F-box protein 40, tandem duplicate 2 [Source:ZFIN;Acc:ZDB-GENE-120215-105]
ENSDARG00000078915	-8201.29	-8233.88	65.1867	0	0	mmp17a	matrix metallopeptidase 17a [Source:ZFIN;Acc:ZDB-GENE-070820-2]
ENSDARG00000091962	-7025.88	-7027.95	4.13622	0.0419748	0.265702	RUNDC1	si:dkey-151m15.5 [Source:ZFIN;Acc:ZDB-GENE-120215-63]
ENSDARG00000019191	-3274.03	-3281.77	15.4821	8.3289e-05	0.00190881	2020-09-12	septin 12 [Source:ZFIN;Acc:ZDB-GENE-120215-68]
ENSDARG00000052351	-5460.81	-5463.59	5.57643	0.0182038	0.145273	si:dkey-156n14.3	si:dkey-156n14.3 [Source:ZFIN;Acc:ZDB-GENE-030131-4816]
ENSDARG00000054010	-13337.9	-13343.2	10.5162	0.0011833	0.0170038	scaf1	SR-related CTD-associated factor 1 [Source:ZFIN;Acc:ZDB-GENE-120215-214]
ENSDARG00000056619	-6645.53	-6648.82	6.58261	0.010298	0.0972972	arhgap42a	Rho GTPase activating protein 42a [Source:ZFIN;Acc:ZDB-GENE-030131-8077]
ENSDARG00000007918	-9043.79	-9051.62	15.6682	7.5481e-05	0.00177539	ttc27	tetratricopeptide repeat domain 27 [Source:ZFIN;Acc:ZDB-GENE-030102-1]
ENSDARG00000078751	-15654.9	-15665.9	21.9382	2.816e-06	0.00010665	TPP2	si:ch73-244f7.4 [Source:ZFIN;Acc:ZDB-GENE-121214-290]
ENSDARG00000079067	-14019.7	-14033.4	27.3337	1.71e-07	9.374e-06	mms19	MMS19 homolog, cytosolic iron-sulfur assembly component [Source:ZFIN;Acc:ZDB-GENE-120316-2]
ENSDARG00000077533	-2944.07	-2948.39	8.65081	0.00326917	0.0403589	eif3f	eukaryotic translation initiation factor 3, subunit F [Source:ZFIN;Acc:ZDB-GENE-100215-2]
ENSDARG00000088878	-2707.43	-2709.72	4.578	0.032385	0.216263	c1qtnf1	C1q and tumor necrosis factor related protein 1 [Source:ZFIN;Acc:ZDB-GENE-050417-427]
ENSDARG00000005236	-25703	-25705.2	4.4144	0.0356369	0.232498	srcap	Snf2-related CREBBP activator protein [Source:ZFIN;Acc:ZDB-GENE-041008-127]
ENSDARG00000075883	-3495.89	-3498.22	4.66625	0.030761	0.20924	bub3	BUB3 mitotic checkpoint protein [Source:ZFIN;Acc:ZDB-GENE-041010-210]
ENSDARG00000060148	-9799.62	-9801.96	4.67607	0.0305857	0.208365	sh3pxd2aa	SH3 and PX domains 2Aa [Source:ZFIN;Acc:ZDB-GENE-060503-271]
ENSDARG00000086091	-4226.19	-4233.84	15.2957	9.1925e-05	0.00208534	kcnn4	potassium intermediate/small conductance calcium-activated channel, subfamily N, member 4 [Source:ZFIN;Acc:ZDB-GENE-131127-192]
ENSDARG00000031345	-2286.53	-2290.55	8.04641	0.00455938	0.0522458	si:dkey-40c11.1	si:dkey-40c11.1 [Source:ZFIN;Acc:ZDB-GENE-060531-142]
ENSDARG00000077530	-17976.8	-17988.7	23.7297	1.109e-06	4.92032e-05	ahctf1	AT hook containing transcription factor 1 [Source:ZFIN;Acc:ZDB-GENE-070521-2]
ENSDARG00000062846	-11255.5	-11260.6	10.1219	0.0014652	0.0203987	tmtc3	transmembrane and tetratricopeptide repeat containing 3 [Source:ZFIN;Acc:ZDB-GENE-061221-2]
ENSDARG00000051785	-8213.8	-8217.54	7.49075	0.00620167	0.0665926	dhx33	DEAH (Asp-Glu-Ala-His) box polypeptide 33 [Source:ZFIN;Acc:ZDB-GENE-131127-77]
ENSDARG00000005861	-14605.4	-14614.7	18.5934	1.6178e-05	0.000468414	ralgapa2	Ral GTPase activating protein, alpha subunit 2 (catalytic) [Source:ZFIN;Acc:ZDB-GENE-131122-56]
ENSDARG00000078322	-8010.29	-8015.56	10.5353	0.00117115	0.0168834	col12a1a	collagen, type XII, alpha 1a [Source:ZFIN;Acc:ZDB-GENE-090728-1]
ENSDARG00000053190	-6968.72	-6971.62	5.8003	0.0160235	0.132609	galnt16	UDP-N-acetyl-alpha-D-galactosamine:polypeptide N-acetylgalactosaminyltransferase 16 [Source:ZFIN;Acc:ZDB-GENE-131120-189]
ENSDARG00000038094	-8579.99	-8586.73	13.493	0.000239458	0.00475617	clec16a	C-type lectin domain family 16, member A [Source:ZFIN;Acc:ZDB-GENE-040426-951]
ENSDARG00000076584	-2930.09	-2932.63	5.07176	0.0243187	0.178158	patz1	POZ (BTB) and AT hook containing zinc finger 1 [Source:ZFIN;Acc:ZDB-GENE-111223-4]
ENSDARG00000006477	-4057.91	-4060.7	5.59144	0.0180485	0.14455	ddi2	DNA-damage inducible protein 2 [Source:ZFIN;Acc:ZDB-GENE-031030-15]
ENSDARG00000020201	-3911.09	-3922.98	23.7777	1.081e-06	4.87979e-05	cdc73	cell division cycle 73, Paf1/RNA polymerase II complex component, homolog (S. cerevisiae) [Source:ZFIN;Acc:ZDB-GENE-040426-1309]
ENSDARG00000061798	-5972.41	-5979.34	13.8565	0.000197317	0.00406782	arhgap27l	Rho GTPase activating protein 27, like [Source:ZFIN;Acc:ZDB-GENE-120406-11]
ENSDARG00000102787	-14157.1	-14163.2	12.274	0.000459323	0.00777543	fam193a	family with sequence similarity 193, member A [Source:ZFIN;Acc:ZDB-GENE-080917-25]
ENSDARG00000101094	-8540.51	-8542.82	4.62087	0.0315853	0.211944	ATP11B	si:dkey-211e20.10 [Source:ZFIN;Acc:ZDB-GENE-081031-13]
ENSDARG00000074443	-2698.72	-2714.61	31.781	1.7e-08	1.43345e-06	gas7a	growth arrest-specific 7a [Source:ZFIN;Acc:ZDB-GENE-130128-1]
ENSDARG00000101161	-5706.75	-5713.27	13.0448	0.00030413	0.00575914	orc4	origin recognition complex, subunit 4 [Source:ZFIN;Acc:ZDB-GENE-040426-2224]
ENSDARG00000101127	-1032.75	-1038.04	10.582	0.00114192	0.0165594	map1lc3b	microtubule-associated protein 1 light chain 3 beta [Source:ZFIN;Acc:ZDB-GENE-030131-1145]
ENSDARG00000055679	-9394.39	-9396.31	3.84267	0.049964	0.301335	mto1	mitochondrial tRNA translation optimization 1 [Source:ZFIN;Acc:ZDB-GENE-070209-253]
ENSDARG00000060847	-7042.8	-7044.89	4.16859	0.0411801	0.262906	setd1ba	SET domain containing 1B, a [Source:ZFIN;Acc:ZDB-GENE-050309-289]
ENSDARG00000101942	-7047.88	-7050.71	5.66164	0.0173399	0.140894	si:dkey-260j18.2	si:dkey-260j18.2 [Source:ZFIN;Acc:ZDB-GENE-030131-3956]
ENSDARG00000094010	-5770.99	-5773.02	4.04242	0.0443702	0.275135	swt1	SWT1 RNA endoribonuclease homolog [Source:ZFIN;Acc:ZDB-GENE-041015-373]
ENSDARG00000104708	-8721	-8723.28	4.55507	0.0328215	0.218272	ddx24	DEAD (Asp-Glu-Ala-Asp) box helicase 24 [Source:ZFIN;Acc:ZDB-GENE-100716-4]
ENSDARG00000102674	-20582.2	-20588.7	12.9883	0.000313443	0.00581235	ckap5	cytoskeleton associated protein 5 [Source:ZFIN;Acc:ZDB-GENE-051120-174]
ENSDARG00000011299	-4573.97	-4576.61	5.26433	0.0217668	0.164596	blzf1	basic leucine zipper nuclear factor 1 [Source:ZFIN;Acc:ZDB-GENE-010724-1]
ENSDARG00000055678	-17714.4	-17721.4	13.9779	0.000184968	0.00388085	akap12b	A kinase (PRKA) anchor protein 12b [Source:ZFIN;Acc:ZDB-GENE-030131-9753]
ENSDARG00000101300	-1284.87	-1286.84	3.93094	0.0474053	0.290212	ssna1	Sjogren syndrome nuclear autoantigen 1 [Source:ZFIN;Acc:ZDB-GENE-081104-255]
ENSDARG00000102997	-7574.54	-7577.48	5.87516	0.015356	0.128033	rrn3	RRN3 homolog, RNA polymerase I transcription factor [Source:ZFIN;Acc:ZDB-GENE-080225-1]
ENSDARG00000100631	-2982.49	-2994.35	23.7234	1.112e-06	4.92032e-05	klhl12	kelch-like family member 12 [Source:ZFIN;Acc:ZDB-GENE-041114-205]
ENSDARG00000103811	-18936.9	-18945	16.2811	5.4605e-05	0.00131908	agla	amylo-alpha-1, 6-glucosidase, 4-alpha-glucanotransferase a [Source:ZFIN;Acc:ZDB-GENE-071004-6]
ENSDARG00000056978	-6480.44	-6482.48	4.08509	0.0432631	0.271549	letm1	leucine zipper-EF-hand containing transmembrane protein 1 [Source:ZFIN;Acc:ZDB-GENE-050522-154]
ENSDARG00000103056	-9200.58	-9212.97	24.7913	6.39e-07	3.00599e-05	itga4	integrin alpha 4 [Source:ZFIN;Acc:ZDB-GENE-110411-108]
ENSDARG00000011777	-5515.33	-5530.39	30.1239	4.1e-08	2.7762e-06	cttn	cortactin [Source:ZFIN;Acc:ZDB-GENE-040715-3]
ENSDARG00000104413	-2745.61	-2755.94	20.6544	5.501e-06	0.000184842	rogdi	rogdi homolog (Drosophila) [Source:ZFIN;Acc:ZDB-GENE-030131-7582]
ENSDARG00000103125	-18928.6	-18931.6	6.03512	0.014024	0.1187	TSC2	tuberous sclerosis 2 [Source:HGNC Symbol;Acc:HGNC:12363]
ENSDARG00000099139	-6714.55	-6717.45	5.78827	0.0161334	0.133026	fbxw5	F-box and WD repeat domain containing 5 [Source:ZFIN;Acc:ZDB-GENE-040426-2571]
ENSDARG00000099431	-11679.2	-11684.1	9.85757	0.00169134	0.0233291	med24	mediator complex subunit 24 [Source:ZFIN;Acc:ZDB-GENE-030131-2341]
ENSDARG00000098764	-8962.6	-8968.15	11.1162	0.000855756	0.0130081	musk	muscle, skeletal, receptor tyrosine kinase [Source:ZFIN;Acc:ZDB-GENE-030131-6458]
ENSDARG00000103525	-12762.5	-12776.6	28.1442	1.13e-07	6.5584e-06	YTHDC2	YTH domain containing 2 [Source:HGNC Symbol;Acc:HGNC:24721]
ENSDARG00000101849	-3100.18	-3108.97	17.5909	2.7389e-05	0.000737358	adipor2	adiponectin receptor 2 [Source:ZFIN;Acc:ZDB-GENE-041210-60]
ENSDARG00000100275	-5872.4	-5874.39	3.97947	0.0460581	0.283908	CU639413.1
ENSDARG00000103308	-5142.34	-5145.1	5.51764	0.0188257	0.148734	mst1	macrophage stimulating 1 [Source:ZFIN;Acc:ZDB-GENE-020806-3]
ENSDARG00000104023	-8100.67	-8104.64	7.93478	0.00484935	0.0550045	mag	myelin associated glycoprotein [Source:ZFIN;Acc:ZDB-GENE-041217-24]
ENSDARG00000102736	-6898.45	-6903.1	9.29956	0.00229209	0.0296909	sars2	seryl-tRNA synthetase 2, mitochondrial [Source:ZFIN;Acc:ZDB-GENE-040426-1616]
ENSDARG00000102184	-7173.36	-7176.6	6.48916	0.0108534	0.100008	mib1	mindbomb E3 ubiquitin protein ligase 1 [Source:ZFIN;Acc:ZDB-GENE-030404-2]
ENSDARG00000099479	-9248.59	-9255.13	13.0673	0.000300496	0.00571454	CABZ01069339.1
ENSDARG00000089190	-15179.5	-15190.7	22.5387	2.059e-06	8.55731e-05	TANC1 (1 of many)	tetratricopeptide repeat, ankyrin repeat and coiled-coil containing 1 [Source:HGNC Symbol;Acc:HGNC:29364]
ENSDARG00000103607	-4490.15	-4495.01	9.71798	0.00182474	0.0249381	wtip	Wilms tumor 1 interacting protein [Source:ZFIN;Acc:ZDB-GENE-050419-261]
ENSDARG00000028507	-22310.2	-22318.4	16.3173	5.3572e-05	0.00130827	itgb4	integrin, beta 4 [Source:ZFIN;Acc:ZDB-GENE-030131-7209]
ENSDARG00000098646	-4626.04	-4641.46	30.8571	2.8e-08	2.08553e-06	mthfd2	methylenetetrahydrofolate dehydrogenase (NADP+ dependent) 2, methenyltetrahydrofolate cyclohydrolase [Source:ZFIN;Acc:ZDB-GENE-040704-20]
ENSDARG00000101778	-3356.79	-3361.56	9.5388	0.00201173	0.0267573	ca5a	carbonic anhydrase Va [Source:ZFIN;Acc:ZDB-GENE-080220-57]
ENSDARG00000102569	-15462.4	-15470	15.3605	8.8825e-05	0.0020253	polr3a	polymerase (RNA) III (DNA directed) polypeptide A [Source:ZFIN;Acc:ZDB-GENE-050208-103]
ENSDARG00000100487	-4874.53	-4885.84	22.6198	1.974e-06	8.32246e-05	nploc4	NPL4 homolog, ubiquitin recognition factor [Source:ZFIN;Acc:ZDB-GENE-030131-5658]
ENSDARG00000100660	-10381.8	-10384.6	5.64743	0.017481	0.141526	si:ch73-252i11.1	si:ch73-252i11.1 [Source:ZFIN;Acc:ZDB-GENE-141210-7]
ENSDARG00000104105	-4051.61	-4055.4	7.57349	0.00592331	0.0640951	ttf2	transcription termination factor, RNA polymerase II [Source:ZFIN;Acc:ZDB-GENE-110411-73]
ENSDARG00000104276	-17915	-17918.3	6.62289	0.0100676	0.0959322	EIF2AK4	eukaryotic translation initiation factor 2 alpha kinase 4 [Source:HGNC Symbol;Acc:HGNC:19687]
ENSDARG00000104693	-10685.3	-10691.6	12.4459	0.000418908	0.00737047	il6st	interleukin 6 signal transducer [Source:ZFIN;Acc:ZDB-GENE-080104-6]
ENSDARG00000098235	-7573.69	-7576.8	6.22052	0.0126278	0.111309	actr5	ARP5 actin-related protein 5 homolog [Source:ZFIN;Acc:ZDB-GENE-040426-2877]
ENSDARG00000098967	-2091.83	-2100.2	16.748	4.2688e-05	0.00107781	RABGAP1	RAB GTPase activating protein 1 [Source:HGNC Symbol;Acc:HGNC:17155]
ENSDARG00000101282	-9494.58	-9500.27	11.3857	0.000740129	0.0116057	ZSWIM6	zinc finger SWIM-type containing 6 [Source:HGNC Symbol;Acc:HGNC:29316]
ENSDARG00000008904	-11421.6	-11423.6	4.04614	0.0442726	0.275135	smarca2	SWI/SNF related, matrix associated, actin dependent regulator of chromatin, subfamily a, member 2 [Source:ZFIN;Acc:ZDB-GENE-030131-5964]
ENSDARG00000059567	-13189.7	-13194.1	8.74429	0.00310572	0.0385541	si:ch73-281f12.4	si:ch73-281f12.4 [Source:ZFIN;Acc:ZDB-GENE-130530-682]
ENSDARG00000101175	-3448.39	-3450.71	4.63415	0.0313416	0.211261	mcu	mitochondrial calcium uniporter [Source:ZFIN;Acc:ZDB-GENE-061013-24]
ENSDARG00000098788	-9924.6	-9927.67	6.12491	0.013329	0.114773	pcdh2g5	protocadherin 2 gamma 5 [Source:ZFIN;Acc:ZDB-GENE-050610-27]
ENSDARG00000098785	-3523	-3534.35	22.6915	1.902e-06	8.17311e-05	glrx3	glutaredoxin 3 [Source:ZFIN;Acc:ZDB-GENE-041010-22]
ENSDARG00000104836	-21208.9	-21212.3	6.77678	0.00923511	0.0893327	myom1b	myomesin 1b [Source:ZFIN;Acc:ZDB-GENE-080416-2]
ENSDARG00000098477	-7344.18	-7346.9	5.45439	0.0195193	0.151971	tec	tec protein tyrosine kinase [Source:ZFIN;Acc:ZDB-GENE-030131-7499]
ENSDARG00000040650	-4147.93	-4160.49	25.1299	5.36e-07	2.54828e-05	gps1	G protein pathway suppressor 1 [Source:ZFIN;Acc:ZDB-GENE-041111-240]
ENSDARG00000105215	-19113.2	-19118.6	10.7727	0.00103007	0.0151927	kdrl	kinase insert domain receptor like [Source:ZFIN;Acc:ZDB-GENE-000705-1]
ENSDARG00000105285	-22766.3	-22772.5	12.3168	0.000448899	0.00762787	CABZ01069287.1
ENSDARG00000101443	-11204.2	-11208.4	8.33669	0.00388522	0.0464253	zgc:66014	zgc:66014 [Source:ZFIN;Acc:ZDB-GENE-040426-1507]
ENSDARG00000105255	-10488.3	-10491.8	7.03515	0.00799251	0.0804471	zbtb4	zinc finger and BTB domain containing 4 [Source:ZFIN;Acc:ZDB-GENE-100318-5]
ENSDARG00000101406	-1152.09	-1154.29	4.40707	0.0357903	0.23282	rplp2	ribosomal protein, large P2 [Source:ZFIN;Acc:ZDB-GENE-031018-2]
ENSDARG00000103311	-7536.57	-7552.62	32.116	1.5e-08	1.31441e-06	FBLN1	fibulin 1 [Source:HGNC Symbol;Acc:HGNC:3600]
ENSDARG00000023878	-4912.38	-4915.17	5.58229	0.018143	0.145046	stk24b	serine/threonine kinase 24b (STE20 homolog, yeast) [Source:ZFIN;Acc:ZDB-GENE-040426-2841]
ENSDARG00000061207	-7875.13	-7881.43	12.6055	0.000384614	0.00690297	ttc7b	tetratricopeptide repeat domain 7B [Source:ZFIN;Acc:ZDB-GENE-070105-3]
ENSDARG00000051914	-3650.7	-3656.35	11.2973	0.000776178	0.0120026	slc14a2	solute carrier family 14 (urea transporter), member 2 [Source:ZFIN;Acc:ZDB-GENE-030131-4833]
ENSDARG00000005163	-5525.64	-5532.45	13.6073	0.000225312	0.00453567	efr3a	EFR3 homolog A (S. cerevisiae) [Source:ZFIN;Acc:ZDB-GENE-040426-1681]
ENSDARG00000101220	-10792	-10798.6	13.1275	0.000290996	0.00560544	polrmt	polymerase (RNA) mitochondrial (DNA directed) [Source:ZFIN;Acc:ZDB-GENE-030131-1528]
ENSDARG00000102964	-4145.74	-4148.01	4.53178	0.033271	0.220278	axin1	axin 1 [Source:ZFIN;Acc:ZDB-GENE-000403-1]
ENSDARG00000102855	-7996.91	-8006.65	19.4635	1.0254e-05	0.000320455	neo1a	neogenin 1a [Source:ZFIN;Acc:ZDB-GENE-021031-1]
ENSDARG00000093413	-3073.8	-3078.95	10.3094	0.00132353	0.0186589	edil3a	EGF-like repeats and discoidin I-like domains 3a [Source:ZFIN;Acc:ZDB-GENE-060503-366]
ENSDARG00000102447	-8182.81	-8189.14	12.6662	0.000372327	0.00670939	gdpd4a	glycerophosphodiester phosphodiesterase domain containing 4a [Source:ZFIN;Acc:ZDB-GENE-091204-436]
ENSDARG00000038442	-13743.2	-13754.3	22.0918	2.599e-06	0.000100999	plcg1	phospholipase C, gamma 1 [Source:ZFIN;Acc:ZDB-GENE-030421-3]
ENSDARG00000074337	-5108.02	-5112.14	8.24133	0.0040947	0.0484107	cbfa2t2	core-binding factor, runt domain, alpha subunit 2; translocated to, 2 [Source:ZFIN;Acc:ZDB-GENE-070209-1]
ENSDARG00000019549	-4971.54	-4988.21	33.3377	8e-09	7.29633e-07	cds1	CDP-diacylglycerol synthase (phosphatidate cytidylyltransferase) 1 [Source:ZFIN;Acc:ZDB-GENE-070705-78]
ENSDARG00000100225	-4560.26	-4564.56	8.60573	0.00335107	0.0410299	kif16ba	kinesin family member 16Ba [Source:ZFIN;Acc:ZDB-GENE-090313-233]
ENSDARG00000075559	-6190.62	-6197.4	13.5576	0.000231357	0.00462613	ppm1g	protein phosphatase, Mg2+/Mn2+ dependent, 1G [Source:ZFIN;Acc:ZDB-GENE-030425-4]
ENSDARG00000075282	-13900.8	-13910.2	18.8263	1.4318e-05	0.000429444	irs2b	insulin receptor substrate 2b [Source:ZFIN;Acc:ZDB-GENE-081104-462]
ENSDARG00000079388	-1361.82	-1364.23	4.81783	0.0281668	0.197793	agrn	agrin [Source:ZFIN;Acc:ZDB-GENE-030131-1033]
ENSDARG00000104290	-4824.96	-4829.07	8.22295	0.00413639	0.0485185	ripk2	receptor-interacting serine-threonine kinase 2 [Source:ZFIN;Acc:ZDB-GENE-030902-3]
ENSDARG00000099021	-11229.6	-11235.5	11.9512	0.000546117	0.00900589	setdb1b	SET domain, bifurcated 1b [Source:ZFIN;Acc:ZDB-GENE-061013-224]
ENSDARG00000098074	-7619.57	-7624.86	10.5771	0.00114496	0.0165594	trip4	thyroid hormone receptor interactor 4 [Source:ZFIN;Acc:ZDB-GENE-040724-92]
ENSDARG00000016399	-5935.54	-5951.82	32.5714	1.1e-08	9.8318e-07	riok1	RIO kinase 1 (yeast) [Source:ZFIN;Acc:ZDB-GENE-040426-1927]
ENSDARG00000040087	-2268.1	-2271.7	7.19449	0.00731278	0.0754754	epb41l4a	erythrocyte membrane protein band 4.1 like 4A [Source:ZFIN;Acc:ZDB-GENE-990415-20]
ENSDARG00000098738	-22315.5	-22318	4.91465	0.0266298	0.189807	scn4aa	sodium channel, voltage-gated, type IV, alpha, a [Source:ZFIN;Acc:ZDB-GENE-051201-2]
ENSDARG00000103725	-5370.03	-5372.52	4.97777	0.025675	0.185067	znf341	zinc finger protein 341 [Source:ZFIN;Acc:ZDB-GENE-080204-99]
ENSDARG00000052344	-9445.57	-9450.26	9.36714	0.00220909	0.0288668	tbl3	transducin (beta)-like 3 [Source:ZFIN;Acc:ZDB-GENE-041114-104]
ENSDARG00000092855	-4237.74	-4239.71	3.94345	0.0470542	0.289121	SRBD1	si:ch211-117n7.8 [Source:ZFIN;Acc:ZDB-GENE-060503-663]
ENSDARG00000100317	-4517.37	-4521.85	8.96615	0.00275028	0.0346225	ahsa1b	AHA1, activator of heat shock protein ATPase homolog 1b [Source:ZFIN;Acc:ZDB-GENE-030131-664]
ENSDARG00000100524	-12959.5	-12965.2	11.3436	0.000757081	0.0117888	abca3b	ATP-binding cassette, sub-family A (ABC1), member 3b [Source:ZFIN;Acc:ZDB-GENE-050517-2]
ENSDARG00000102902	-3976.81	-3978.85	4.07153	0.0436117	0.27297	strn4	striatin, calmodulin binding protein 4 [Source:ZFIN;Acc:ZDB-GENE-070501-3]
ENSDARG00000104538	-2671.9	-2674.79	5.78175	0.0161934	0.13303	tmem184a	transmembrane protein 184a [Source:ZFIN;Acc:ZDB-GENE-040426-2925]
ENSDARG00000079107	-2556.66	-2561.29	9.25587	0.00234742	0.0300354	clec11a	C-type lectin domain family 11, member A [Source:ZFIN;Acc:ZDB-GENE-130530-861]
ENSDARG00000101251	-4154.49	-4156.62	4.25872	0.0390493	0.251095	ldha	lactate dehydrogenase A4 [Source:ZFIN;Acc:ZDB-GENE-991026-5]
ENSDARG00000006353	-15337.3	-15359.6	44.4816	0	0	itga5	integrin, alpha 5 (fibronectin receptor, alpha polypeptide) [Source:ZFIN;Acc:ZDB-GENE-031116-52]
ENSDARG00000102252	-8675.68	-8677.74	4.12776	0.0421851	0.266655	USP34	ubiquitin specific peptidase 34 [Source:HGNC Symbol;Acc:HGNC:20066]
ENSDARG00000104906	-10591.6	-10599.1	15.098	0.00010207	0.00228567	mtr	5-methyltetrahydrofolate-homocysteine methyltransferase [Source:ZFIN;Acc:ZDB-GENE-031001-5]
ENSDARG00000102249	-5489.93	-5498.71	17.5731	2.7647e-05	0.000739847	PEPD	peptidase D [Source:HGNC Symbol;Acc:HGNC:8840]
ENSDARG00000067784	-7402.48	-7413.38	21.793	3.037e-06	0.000113103	SLC9A1	solute carrier family 9 member A1 [Source:HGNC Symbol;Acc:HGNC:11071]
ENSDARG00000104771	-5625.47	-5627.79	4.63814	0.0312688	0.211261	timm44	translocase of inner mitochondrial membrane 44 homolog (yeast) [Source:ZFIN;Acc:ZDB-GENE-030131-145]
ENSDARG00000014303	-8117.1	-8119.23	4.27548	0.038666	0.249151	vac14	vac14 homolog (S. cerevisiae) [Source:ZFIN;Acc:ZDB-GENE-040912-82]
ENSDARG00000098670	-5144.24	-5147.04	5.61295	0.0178282	0.143816	map4k4	mitogen-activated protein kinase kinase kinase kinase 4 [Source:ZFIN;Acc:ZDB-GENE-030131-6722]
ENSDARG00000104531	-5842.79	-5851.8	18.0274	2.1775e-05	0.000608203	zcchc4	zinc finger, CCHC domain containing 4 [Source:ZFIN;Acc:ZDB-GENE-080204-65]
ENSDARG00000001897	-13083.3	-13086.2	5.83709	0.0156917	0.130589	man2b1	mannosidase, alpha, class 2B, member 1 [Source:ZFIN;Acc:ZDB-GENE-050327-52]
ENSDARG00000079486	-3513.9	-3517.08	6.36847	0.0116166	0.105517	fam20a	family with sequence similarity 20, member A [Source:ZFIN;Acc:ZDB-GENE-081022-117]
ENSDARG00000099943	-3073.51	-3077.73	8.43915	0.00367227	0.0442355	mapre2	microtubule-associated protein, RP/EB family, member 2 [Source:ZFIN;Acc:ZDB-GENE-071004-41]
ENSDARG00000012314	-6995.98	-6999.02	6.07323	0.0137246	0.116386	usp25	ubiquitin specific peptidase 25 [Source:ZFIN;Acc:ZDB-GENE-040426-2847]
ENSDARG00000099184	-5278.15	-5292.94	29.5773	5.4e-08	3.49748e-06	map2k6	mitogen-activated protein kinase kinase 6 [Source:ZFIN;Acc:ZDB-GENE-010202-3]
ENSDARG00000102372	-4074.74	-4080.31	11.1492	0.000840696	0.0128667	col4a3bpb	collagen, type IV, alpha 3 (Goodpasture antigen) binding protein b [Source:ZFIN;Acc:ZDB-GENE-110125-5]
ENSDARG00000100912	-3170.66	-3173.06	4.8107	0.0282835	0.198117	zgc:162297	zgc:162297 [Source:ZFIN;Acc:ZDB-GENE-070410-62]
ENSDARG00000105014	-5981.81	-5983.97	4.32031	0.03766	0.243564	mre11a	MRE11 homolog A, double strand break repair nuclease [Source:ZFIN;Acc:ZDB-GENE-040426-2638]
ENSDARG00000079378	-1330.69	-1335.61	9.83875	0.00170874	0.0234965	phldb1b	pleckstrin homology-like domain, family B, member 1b [Source:ZFIN;Acc:ZDB-GENE-121114-8]
ENSDARG00000061737	-9171.54	-9182.75	22.4197	2.191e-06	8.90144e-05	ece1	endothelin converting enzyme 1 [Source:ZFIN;Acc:ZDB-GENE-061110-100]
ENSDARG00000096562	-37933.6	-37936.9	6.60584	0.0101645	0.0966489	wu:fj29h11	wu:fj29h11 [Source:ZFIN;Acc:ZDB-GENE-030131-7558]
ENSDARG00000101059	-10838.8	-10842.7	7.85863	0.00505788	0.0559202	dhx36	DEAH (Asp-Glu-Ala-His) box polypeptide 36 [Source:ZFIN;Acc:ZDB-GENE-050419-20]
ENSDARG00000105237	-7788.91	-7792.88	7.92301	0.00488099	0.0550838	MCC	mutated in colorectal cancers [Source:HGNC Symbol;Acc:HGNC:6935]
ENSDARG00000104587	-4849.66	-4852.14	4.96435	0.025875	0.18561	srl	sarcalumenin [Source:ZFIN;Acc:ZDB-GENE-061110-91]
ENSDARG00000018721	-7156.46	-7159.92	6.93301	0.00846193	0.0836645	npnt	nephronectin [Source:ZFIN;Acc:ZDB-GENE-090312-201]
ENSDARG00000099545	-11550.1	-11552.6	5.05128	0.0246077	0.179399	snx25	sorting nexin 25 [Source:ZFIN;Acc:ZDB-GENE-121105-11]
ENSDARG00000098749	-9128.56	-9146.05	34.9846	3e-09	3.11791e-07	tbcd	tubulin folding cofactor D [Source:ZFIN;Acc:ZDB-GENE-060823-1]
ENSDARG00000052942	-8227.83	-8231.08	6.49703	0.0108055	0.0998118	aspg	asparaginase homolog (S. cerevisiae) [Source:ZFIN;Acc:ZDB-GENE-070820-14]
ENSDARG00000040985	-4333.36	-4344.58	22.4422	2.166e-06	8.8806e-05	itgbl1	integrin, beta-like 1 [Source:ZFIN;Acc:ZDB-GENE-050522-410]
ENSDARG00000103854	-2207.21	-2213.45	12.4764	0.000412134	0.00730884	CABZ01078593.1
ENSDARG00000099258	-6677.85	-6680.79	5.88475	0.0152726	0.127576	vps52	vacuolar protein sorting 52 homolog (S. cerevisiae) [Source:ZFIN;Acc:ZDB-GENE-010430-2]
ENSDARG00000060477	-13538.1	-13560.7	45.2629	0	0	vps8	vacuolar protein sorting 8 homolog (S. cerevisiae) [Source:ZFIN;Acc:ZDB-GENE-060503-348]
ENSDARG00000101982	-3397.79	-3401.59	7.60074	0.00583444	0.0634407	spryd3	SPRY domain containing 3 [Source:ZFIN;Acc:ZDB-GENE-070928-22]
ENSDARG00000104223	-6365.86	-6373.4	15.094	0.00010229	0.00228567	lmbrd1	LMBR1 domain containing 1 [Source:ZFIN;Acc:ZDB-GENE-041212-36]
ENSDARG00000098359	-6399.71	-6402.37	5.31172	0.0211825	0.161268	il17rd	interleukin 17 receptor D [Source:ZFIN;Acc:ZDB-GENE-020320-5]
ENSDARG00000102463	-3537.24	-3542.73	10.9752	0.000923418	0.0138482	cox18	COX18 cytochrome c oxidase assembly factor [Source:ZFIN;Acc:ZDB-GENE-080204-88]
ENSDARG00000022218	-3393.21	-3400.69	14.9597	0.000109835	0.00244205	uck1	uridine-cytidine kinase 1 [Source:ZFIN;Acc:ZDB-GENE-040912-113]
ENSDARG00000099395	-4328.19	-4343.64	30.8914	2.7e-08	2.08553e-06	cables1	Cdk5 and Abl enzyme substrate 1 [Source:ZFIN;Acc:ZDB-GENE-070912-509]
ENSDARG00000101369	-6596.47	-6606.04	19.1432	1.2127e-05	0.000373763	CABZ01090890.1
ENSDARG00000014914	-3164.49	-3166.75	4.52156	0.0334702	0.220943	lamp2	lysosomal-associated membrane protein 2 [Source:ZFIN;Acc:ZDB-GENE-030729-9]
ENSDARG00000103563	-5484.81	-5487.18	4.72881	0.0296614	0.205197	CABZ01109096.1
ENSDARG00000101644	-5728.33	-5742.5	28.3476	1.01e-07	5.93907e-06	si:ch211-248g20.5	si:ch211-248g20.5 [Source:ZFIN;Acc:ZDB-GENE-091204-478]
ENSDARG00000058993	-15376.3	-15398.9	45.2026	0	0	rock1	Rho-associated, coiled-coil containing protein kinase 1 [Source:ZFIN;Acc:ZDB-GENE-100712-2]
ENSDARG00000098683	-10125.1	-10127.2	4.30704	0.0379549	0.245116	zmiz2	zinc finger, MIZ-type containing 2 [Source:ZFIN;Acc:ZDB-GENE-090313-285]
ENSDARG00000101394	-5375.34	-5385.83	20.9803	4.64e-06	0.000158291	fam69b	family with sequence similarity 69, member B [Source:ZFIN;Acc:ZDB-GENE-080721-1]
ENSDARG00000102643	-2231.62	-2234.67	6.09902	0.0135257	0.115576	chmp1a	charged multivesicular body protein 1A [Source:ZFIN;Acc:ZDB-GENE-040426-1474]
ENSDARG00000099322	-3888.42	-3890.37	3.90721	0.0480795	0.293134	SLC37A3	solute carrier family 37 member 3 [Source:HGNC Symbol;Acc:HGNC:20651]
ENSDARG00000027187	-3180.84	-3187.64	13.6178	0.000224053	0.00453074	kat8	K(lysine) acetyltransferase 8 [Source:ZFIN;Acc:ZDB-GENE-030131-7510]
ENSDARG00000104169	-12651.2	-12657	11.57	0.000670249	0.0106977	si:ch211-212k18.4	si:ch211-212k18.4 [Source:ZFIN;Acc:ZDB-GENE-141216-265]
ENSDARG00000017180	-16184.5	-16206.2	43.4433	0	0	npc1	Niemann-Pick disease, type C1 [Source:ZFIN;Acc:ZDB-GENE-030131-3161]
ENSDARG00000077404	-15396.9	-15402.9	12.0345	0.000522257	0.00874145	ncoa3	nuclear receptor coactivator 3 [Source:ZFIN;Acc:ZDB-GENE-051107-8]
ENSDARG00000105117	-8598.8	-8605.52	13.4501	0.000244996	0.00482329	sdad1	SDA1 domain containing 1 [Source:ZFIN;Acc:ZDB-GENE-021213-1]
ENSDARG00000105452	-4966.03	-4971.19	10.3246	0.00131266	0.0185748	plxna1a	plexin A1a [Source:ZFIN;Acc:ZDB-GENE-140106-137]
ENSDARG00000016531	-4620.47	-4634.72	28.4947	9.4e-08	5.7546e-06	klhl4	kelch-like family member 4 [Source:ZFIN;Acc:ZDB-GENE-070410-63]
ENSDARG00000071562	-4316.32	-4318.74	4.84324	0.0277548	0.195332	mtus1a	microtubule associated tumor suppressor 1a [Source:ZFIN;Acc:ZDB-GENE-061103-409]
ENSDARG00000105532	-5373.71	-5375.78	4.1387	0.0419133	0.265689	si:ch211-108m2.2	si:ch211-108m2.2 [Source:ZFIN;Acc:ZDB-GENE-160728-135]
ENSDARG00000036135	-5661.03	-5666.43	10.804	0.00101279	0.0149874	bbox1	butyrobetaine (gamma), 2-oxoglutarate dioxygenase (gamma-butyrobetaine hydroxylase) 1 [Source:ZFIN;Acc:ZDB-GENE-050417-218]
ENSDARG00000014439	-9495.12	-9509.74	29.2556	6.3e-08	3.96545e-06	dgkza	diacylglycerol kinase, zeta a [Source:ZFIN;Acc:ZDB-GENE-111104-3]
ENSDARG00000003495	-15299.4	-15325.1	51.4806	0	0	madd	MAP-kinase activating death domain [Source:ZFIN;Acc:ZDB-GENE-030131-8076]
ENSDARG00000062190	-7135.96	-7139.69	7.45963	0.00630981	0.0672996	PDE3B	si:ch211-79e4.4 [Source:ZFIN;Acc:ZDB-GENE-160728-20]
