# Supplementary material for: Genomic Evidence for Convergent Molecular Adaptation in Electric Fishes
Source: Genome Biol Evol. 2021 Feb 26;13(3):evab038. doi: 10.1093/gbe/evab038 (PMC7952227; doi:10.1093/gbe/evab038)
Supplement: evab038_Supplementary_Data [file evab038_supplementary_data.zip › Table S8.xls]

## Sheet: Table S8
Table S8. Test of the significance of positively selected gene intersections.
(A) Test of the significance of positively selected gene intersections between the three groups of electric fishes using the supertest function from the SuperExactTest package (Wang et al. 2015)
Intersections	Observed overlap	Expected overlap	Fold Enrichment	P-value
Malapterurus electricus & Mormyroidea	17	11.8153	1.43881	0.0795228
Gymnotiformes & Mormyroidea	19	18.2671	1.04012	0.464186
Gymnotiformes & Malapterurus electricus	12	7.67017	1.5645	0.0807012
Gymnotiformes & Malapterurus electricus & Mormyroidea	1	0.596221	1.67723	0.450402
(B) Test of the significance of positively selected gene intersections between the three groups of non-electric fishes using the supertest function from the SuperExactTest package (Wang et al. 2015)
Intersections	Observed overlap	Expected overlap	Fold Enrichment	P-value
Channel catfish & Cave fish	80	64.1235	1.24759	0.0159509
Asian arowana & Cave fish	116	73.8295	1.57119	6.34591e-08
Asian arowana & Channel catfish	63	40.1529	1.569	0.000120874
Asian arowana & Channel catfish & Cave fish	19	6.38894	2.97389	2.60114e-05
