# Supplementary material for: Genomic Evidence for Convergent Molecular Adaptation in Electric Fishes
Source: Genome Biol Evol. 2021 Feb 26;13(3):evab038. doi: 10.1093/gbe/evab038 (PMC7952227; doi:10.1093/gbe/evab038)
Supplement: evab038_Supplementary_Data [file evab038_supplementary_data.zip › Table S9-S11 - topGO_tables_PSGs_Electric_fish.xlsx]

## Sheet: Table S9
Table S9. GO enrichment of PSGs in Mormyroidea.
Category	GO ID	Term	Annotated	Significant	Expected	classicFisher	elimFisher	weightFisher
Biological Process (BP)	GO:0071840	cellular component organization or biogenesis	4360	88	58.26	2e-05	1	0.99993
Biological Process (BP)	GO:0016043	cellular component organization	4186	82	55.93	0.00012	1	0.99994
Biological Process (BP)	GO:0055003	cardiac myofibril assembly	22	4	0.29	0.00019	0.00019	0.00019
Biological Process (BP)	GO:0055013	cardiac muscle cell development	43	5	0.57	0.00026	0.21269	0.22308
Biological Process (BP)	GO:0000723	telomere maintenance	67	6	0.9	0.00027	0.00027	0.00375
Biological Process (BP)	GO:0032200	telomere organization	67	6	0.9	0.00027	1	1
Biological Process (BP)	GO:0051276	chromosome organization	770	23	10.29	0.00029	0.17581	1
Biological Process (BP)	GO:0031032	actomyosin structure organization	163	9	2.18	0.00036	0.03942	0.10946
Biological Process (BP)	GO:0048739	cardiac muscle fiber development	11	3	0.15	0.00036	0.00036	0.00036
Biological Process (BP)	GO:0014866	skeletal myofibril assembly	27	4	0.36	0.00043	0.11301	0.00043
Biological Process (BP)	GO:0055006	cardiac cell development	48	5	0.64	0.00044	0.26332	1
Biological Process (BP)	GO:0006473	protein acetylation	102	7	1.36	0.00044	0.19076	1
Biological Process (BP)	GO:0001667	ameboidal-type cell migration	245	11	3.27	0.00048	0.00768	0.05439
Biological Process (BP)	GO:0006432	phenylalanyl-tRNA aminoacylation	3	2	0.04	0.00053	0.00053	0.00053
Biological Process (BP)	GO:0006418	tRNA aminoacylation for protein translation	50	5	0.67	0.00053	0.02441	1
Biological Process (BP)	GO:0030241	skeletal muscle myosin thick filament assembly	13	3	0.17	0.00061	0.00061	1
Biological Process (BP)	GO:0006879	cellular iron ion homeostasis	30	4	0.4	0.00065	0.00065	0.00065
Biological Process (BP)	GO:0035051	cardiocyte differentiation	81	6	1.08	0.00076	0.16864	1
Biological Process (BP)	GO:0043038	amino acid activation	54	5	0.72	0.00076	0.03017	1
Biological Process (BP)	GO:0043039	tRNA aminoacylation	54	5	0.72	0.00076	0.03017	1
Biological Process (BP)	GO:0034660	ncRNA metabolic process	388	14	5.18	0.00078	0.18923	1
Biological Process (BP)	GO:0060348	bone development	82	6	1.1	0.00081	0.00081	0.02043
Biological Process (BP)	GO:0031033	myosin filament organization	15	3	0.2	0.00095	1	1
Biological Process (BP)	GO:0031034	myosin filament assembly	15	3	0.2	0.00095	1	1
Biological Process (BP)	GO:0071688	striated muscle myosin thick filament assembly	15	3	0.2	0.00095	1	1
Biological Process (BP)	GO:0016573	histone acetylation	86	6	1.15	0.00104	0.00104	0.00455
Biological Process (BP)	GO:0006996	organelle organization	2663	54	35.58	0.00111	1	0.99958
Biological Process (BP)	GO:0055007	cardiac muscle cell differentiation	59	5	0.79	0.00114	1	1
Biological Process (BP)	GO:0030240	skeletal muscle thin filament assembly	16	3	0.21	0.00116	0.00116	1
Biological Process (BP)	GO:0006475	internal protein amino acid acetylation	88	6	1.18	0.00117	1	1
Biological Process (BP)	GO:0018393	internal peptidyl-lysine acetylation	88	6	1.18	0.00117	1	1
Biological Process (BP)	GO:0018394	peptidyl-lysine acetylation	88	6	1.18	0.00117	1	1
Biological Process (BP)	GO:0030198	extracellular matrix organization	160	8	2.14	0.00143	0.00143	0.00483
Biological Process (BP)	GO:0002097	tRNA wobble base modification	18	3	0.24	0.00166	0.00166	0.00166
Biological Process (BP)	GO:0021543	pallium development	5	2	0.07	0.00173	1	1
Biological Process (BP)	GO:0021987	cerebral cortex development	5	2	0.07	0.00173	0.00173	0.00173
Biological Process (BP)	GO:0016485	protein processing	95	6	1.27	0.00174	0.00174	0.00174
Biological Process (BP)	GO:0043062	extracellular structure organization	166	8	2.22	0.0018	1	1
Biological Process (BP)	GO:0006303	double-strand break repair via nonhomologous end joining	20	3	0.27	0.00227	0.00227	0.00227
Biological Process (BP)	GO:0030834	regulation of actin filament depolymerization	43	4	0.57	0.00256	1	1
Biological Process (BP)	GO:0030835	negative regulation of actin filament depolymerization	43	4	0.57	0.00256	0.00256	0.00256
Biological Process (BP)	GO:0032237	activation of store-operated calcium channel activity	6	2	0.08	0.00258	0.00258	0.00258
Biological Process (BP)	GO:0034755	iron ion transmembrane transport	6	2	0.08	0.00258	0.00258	0.00258
Biological Process (BP)	GO:1901339	regulation of store-operated calcium channel activity	6	2	0.08	0.00258	1	1
Biological Process (BP)	GO:1901341	positive regulation of store-operated calcium channel activity	6	2	0.08	0.00258	1	1
Biological Process (BP)	GO:0006261	DNA-dependent DNA replication	103	6	1.38	0.00262	0.03909	1
Biological Process (BP)	GO:0030239	myofibril assembly	104	6	1.39	0.00275	1	1
Biological Process (BP)	GO:0051604	protein maturation	140	7	1.87	0.00281	1	1
Biological Process (BP)	GO:0045214	sarcomere organization	45	4	0.6	0.00302	0.00302	0.00302
Biological Process (BP)	GO:0010927	cellular component assembly involved in morphogenesis	107	6	1.43	0.00316	1	1
Biological Process (BP)	GO:0046916	cellular transition metal ion homeostasis	46	4	0.61	0.00328	1	1
Biological Process (BP)	GO:0006260	DNA replication	144	7	1.92	0.00328	0.03618	1
Biological Process (BP)	GO:0006399	tRNA metabolic process	183	8	2.45	0.0033	1	1
Biological Process (BP)	GO:0048738	cardiac muscle tissue development	109	6	1.46	0.00347	0.21668	1
Biological Process (BP)	GO:0006264	mitochondrial DNA replication	7	2	0.09	0.00357	0.00357	0.00357
Biological Process (BP)	GO:0006528	asparagine metabolic process	7	2	0.09	0.00357	0.00357	1
Biological Process (BP)	GO:0043543	protein acylation	148	7	1.98	0.00382	1	1
Biological Process (BP)	GO:0055072	iron ion homeostasis	48	4	0.64	0.00383	1	1
Biological Process (BP)	GO:0042592	homeostatic process	937	23	12.52	0.00386	1	1
Biological Process (BP)	GO:0000726	non-recombinational repair	25	3	0.33	0.00437	1	1
Biological Process (BP)	GO:0006013	mannose metabolic process	8	2	0.11	0.00472	0.00472	0.00472
Biological Process (BP)	GO:0032042	mitochondrial DNA metabolic process	8	2	0.11	0.00472	1	1
Biological Process (BP)	GO:1901021	positive regulation of calcium ion transmembrane transporter activity	8	2	0.11	0.00472	1	1
Biological Process (BP)	GO:0030042	actin filament depolymerization	51	4	0.68	0.00476	1	1
Biological Process (BP)	GO:0006826	iron ion transport	26	3	0.35	0.00489	0.2346	1
Biological Process (BP)	GO:0055008	cardiac muscle tissue morphogenesis	26	3	0.35	0.00489	0.00489	0.00489
Biological Process (BP)	GO:1901880	negative regulation of protein depolymerization	52	4	0.69	0.00511	1	1
Biological Process (BP)	GO:0032103	positive regulation of response to external stimulus	27	3	0.36	0.00545	0.00545	1
Biological Process (BP)	GO:0010631	epithelial cell migration	53	4	0.71	0.00547	0.24428	1
Biological Process (BP)	GO:0032101	regulation of response to external stimulus	160	7	2.14	0.00582	0.10061	1
Biological Process (BP)	GO:0000478	endonucleolytic cleavage involved in rRNA processing	9	2	0.12	0.00602	1	1
Biological Process (BP)	GO:0000479	endonucleolytic cleavage of tricistronic rRNA transcript (SSU-rRNA, 5.8S rRNA, LSU-rRNA)	9	2	0.12	0.00602	0.00602	0.00602
Biological Process (BP)	GO:2001259	positive regulation of cation channel activity	9	2	0.12	0.00602	1	1
Biological Process (BP)	GO:0030574	collagen catabolic process	28	3	0.37	0.00604	0.00604	0.00604
Biological Process (BP)	GO:0043242	negative regulation of protein complex disassembly	55	4	0.73	0.00624	1	1
Biological Process (BP)	GO:0019725	cellular homeostasis	540	15	7.22	0.00633	0.07666	0.66289
Biological Process (BP)	GO:0042692	muscle cell differentiation	250	9	3.34	0.00668	0.2166	0.44098
Biological Process (BP)	GO:0016197	endosomal transport	125	6	1.67	0.00674	0.00674	1
Biological Process (BP)	GO:0048747	muscle fiber development	89	5	1.19	0.00686	0.27608	0.27608
Biological Process (BP)	GO:0007507	heart development	545	15	7.28	0.00687	0.07055	0.17118
Biological Process (BP)	GO:0140053	mitochondrial gene expression	57	4	0.76	0.00708	0.00708	1
Biological Process (BP)	GO:0043170	macromolecule metabolic process	8840	139	118.12	0.00738	0.28035	0.99772
Biological Process (BP)	GO:0000002	mitochondrial genome maintenance	10	2	0.13	0.00746	1	1
Biological Process (BP)	GO:0002115	store-operated calcium entry	10	2	0.13	0.00746	0.00746	0.00746
Biological Process (BP)	GO:1904427	positive regulation of calcium ion transmembrane transport	10	2	0.13	0.00746	1	1
Biological Process (BP)	GO:0090132	epithelium migration	58	4	0.77	0.00752	1	1
Biological Process (BP)	GO:0060415	muscle tissue morphogenesis	31	3	0.41	0.00805	1	1
Biological Process (BP)	GO:0071824	protein-DNA complex subunit organization	172	7	2.3	0.00853	0.00853	1
Biological Process (BP)	GO:0001501	skeletal system development	405	12	5.41	0.00865	0.25204	0.70582
Biological Process (BP)	GO:0043534	blood vessel endothelial cell migration	32	3	0.43	0.00879	0.00879	0.00879
Biological Process (BP)	GO:0048644	muscle organ morphogenesis	32	3	0.43	0.00879	1	1
Biological Process (BP)	GO:0060142	regulation of syncytium formation by plasma membrane fusion	11	2	0.15	0.00904	0.00904	0.00904
Biological Process (BP)	GO:1901879	regulation of protein depolymerization	62	4	0.83	0.00949	1	1
Biological Process (BP)	GO:0009056	catabolic process	1557	32	20.8	0.01013	0.03257	0.91695
Biological Process (BP)	GO:0006518	peptide metabolic process	624	16	8.34	0.01014	0.03849	0.67577
Biological Process (BP)	GO:0006936	muscle contraction	137	6	1.83	0.01035	0.01035	0.01035
Biological Process (BP)	GO:0051146	striated muscle cell differentiation	223	8	2.98	0.01049	1	1
Biological Process (BP)	GO:0035265	organ growth	64	4	0.86	0.01059	0.01059	1
Biological Process (BP)	GO:0090130	tissue migration	64	4	0.86	0.01059	1	1
Biological Process (BP)	GO:0018193	peptidyl-amino acid modification	738	18	9.86	0.0107	0.1523	0.85853
Biological Process (BP)	GO:0043162	ubiquitin-dependent protein catabolic process via the multivesicular body sorting pathway	12	2	0.16	0.01075	0.01075	0.01075
Biological Process (BP)	GO:0048679	regulation of axon regeneration	12	2	0.16	0.01075	0.01075	0.01075
Biological Process (BP)	GO:0070570	regulation of neuron projection regeneration	12	2	0.16	0.01075	0.01075	1
Biological Process (BP)	GO:0016477	cell migration	795	19	10.62	0.01083	1	0.3923
Biological Process (BP)	GO:0022402	cell cycle process	576	15	7.7	0.01105	0.01105	1
Biological Process (BP)	GO:0043967	histone H4 acetylation	35	3	0.47	0.01127	0.01127	1
Biological Process (BP)	GO:0006302	double-strand break repair	140	6	1.87	0.01144	0.21259	0.51848
Biological Process (BP)	GO:0048513	animal organ development	2660	49	35.54	0.01215	0.22891	0.97871
Biological Process (BP)	GO:0098868	bone growth	36	3	0.48	0.01217	0.01217	0.0264
Biological Process (BP)	GO:0043603	cellular amide metabolic process	805	19	10.76	0.01223	0.10537	0.94885
Biological Process (BP)	GO:0006268	DNA unwinding involved in DNA replication	13	2	0.17	0.01259	0.01259	0.01259
Biological Process (BP)	GO:0036092	phosphatidylinositol-3-phosphate biosynthetic process	13	2	0.17	0.01259	0.01259	0.01259
Biological Process (BP)	GO:0003012	muscle system process	144	6	1.92	0.013	0.013	1
Biological Process (BP)	GO:0002100	tRNA wobble adenosine to inosine editing	1	1	0.01	0.01336	0.01336	1
Biological Process (BP)	GO:0002633	positive regulation of granuloma formation	1	1	0.01	0.01336	0.01336	0.01336
Biological Process (BP)	GO:0002678	positive regulation of chronic inflammatory response	1	1	0.01	0.01336	0.01336	1
Biological Process (BP)	GO:0006747	FAD biosynthetic process	1	1	0.01	0.01336	0.01336	0.01336
Biological Process (BP)	GO:0007039	protein catabolic process in the vacuole	1	1	0.01	0.01336	0.01336	0.01336
Biological Process (BP)	GO:0010040	response to iron(II) ion	1	1	0.01	0.01336	0.01336	0.01336
Biological Process (BP)	GO:0010825	positive regulation of centrosome duplication	1	1	0.01	0.01336	0.01336	0.01336
Biological Process (BP)	GO:0018117	protein adenylylation	1	1	0.01	0.01336	0.01336	0.01336
Biological Process (BP)	GO:0018175	protein nucleotidylation	1	1	0.01	0.01336	0.01336	1
Biological Process (BP)	GO:0021990	neural plate formation	1	1	0.01	0.01336	0.01336	1
Biological Process (BP)	GO:0030202	heparin metabolic process	1	1	0.01	0.01336	0.01336	1
Biological Process (BP)	GO:0030210	heparin biosynthetic process	1	1	0.01	0.01336	0.01336	0.01336
Biological Process (BP)	GO:0031547	brain-derived neurotrophic factor receptor signaling pathway	1	1	0.01	0.01336	0.01336	1
Biological Process (BP)	GO:0031548	regulation of brain-derived neurotrophic factor receptor signaling pathway	1	1	0.01	0.01336	0.01336	1
Biological Process (BP)	GO:0031550	positive regulation of brain-derived neurotrophic factor receptor signaling pathway	1	1	0.01	0.01336	0.01336	0.01336
Biological Process (BP)	GO:0031860	telomeric 3' overhang formation	1	1	0.01	0.01336	0.01336	0.01336
Biological Process (BP)	GO:0033212	iron assimilation	1	1	0.01	0.01336	0.01336	1
Biological Process (BP)	GO:0034203	glycolipid translocation	1	1	0.01	0.01336	0.01336	0.01336
Biological Process (BP)	GO:0035187	hatching behavior	1	1	0.01	0.01336	0.01336	0.01336
Biological Process (BP)	GO:0035751	regulation of lysosomal lumen pH	1	1	0.01	0.01336	0.01336	0.01336
Biological Process (BP)	GO:0035855	megakaryocyte development	1	1	0.01	0.01336	0.01336	0.01336
Biological Process (BP)	GO:0036337	Fas signaling pathway	1	1	0.01	0.01336	0.01336	0.01336
Biological Process (BP)	GO:0046443	FAD metabolic process	1	1	0.01	0.01336	0.01336	1
Biological Process (BP)	GO:0046836	glycolipid transport	1	1	0.01	0.01336	0.01336	1
Biological Process (BP)	GO:0051342	regulation of cyclic-nucleotide phosphodiesterase activity	1	1	0.01	0.01336	0.01336	1
Biological Process (BP)	GO:0051344	negative regulation of cyclic-nucleotide phosphodiesterase activity	1	1	0.01	0.01336	0.01336	0.01336
Biological Process (BP)	GO:0060055	angiogenesis involved in wound healing	1	1	0.01	0.01336	0.01336	0.01336
Biological Process (BP)	GO:0060272	embryonic skeletal joint morphogenesis	1	1	0.01	0.01336	0.01336	0.01336
Biological Process (BP)	GO:0060775	planar cell polarity pathway involved in gastrula mediolateral intercalation	1	1	0.01	0.01336	0.01336	0.01336
Biological Process (BP)	GO:0061684	chaperone-mediated autophagy	1	1	0.01	0.01336	0.01336	1
Biological Process (BP)	GO:0061740	protein targeting to lysosome involved in chaperone-mediated autophagy	1	1	0.01	0.01336	0.01336	0.01336
Biological Process (BP)	GO:0070158	mitochondrial seryl-tRNA aminoacylation	1	1	0.01	0.01336	0.01336	0.01336
Biological Process (BP)	GO:0071211	protein targeting to vacuole involved in autophagy	1	1	0.01	0.01336	0.01336	1
Biological Process (BP)	GO:0071707	immunoglobulin heavy chain V-D-J recombination	1	1	0.01	0.01336	0.01336	0.01336
Biological Process (BP)	GO:0072387	flavin adenine dinucleotide metabolic process	1	1	0.01	0.01336	0.01336	1
Biological Process (BP)	GO:0072388	flavin adenine dinucleotide biosynthetic process	1	1	0.01	0.01336	0.01336	1
Biological Process (BP)	GO:0090017	anterior neural plate formation	1	1	0.01	0.01336	0.01336	0.01336
Biological Process (BP)	GO:0090149	mitochondrial membrane fission	1	1	0.01	0.01336	0.01336	0.01336
Biological Process (BP)	GO:0097551	mitochondrial double-strand break repair	1	1	0.01	0.01336	0.01336	1
Biological Process (BP)	GO:0097552	mitochondrial double-strand break repair via homologous recombination	1	1	0.01	0.01336	0.01336	0.01336
Biological Process (BP)	GO:0098751	bone cell development	1	1	0.01	0.01336	0.01336	1
Biological Process (BP)	GO:0098874	spike train	1	1	0.01	0.01336	0.01336	1
Biological Process (BP)	GO:0099608	regulation of action potential firing pattern	1	1	0.01	0.01336	0.01336	0.01336
Biological Process (BP)	GO:1904338	regulation of dopaminergic neuron differentiation	1	1	0.01	0.01336	0.01336	1
Biological Process (BP)	GO:1904340	positive regulation of dopaminergic neuron differentiation	1	1	0.01	0.01336	0.01336	0.01336
Biological Process (BP)	GO:2001135	regulation of endocytic recycling	1	1	0.01	0.01336	0.01336	0.01336
Biological Process (BP)	GO:0060249	anatomical structure homeostasis	145	6	1.94	0.01342	1	1
Biological Process (BP)	GO:0055076	transition metal ion homeostasis	69	4	0.92	0.01368	1	1
Biological Process (BP)	GO:0009059	macromolecule biosynthetic process	3609	63	48.22	0.01372	0.04128	0.99665
Biological Process (BP)	GO:0071103	DNA conformation change	189	7	2.53	0.01382	0.01382	0.5116
Biological Process (BP)	GO:0071704	organic substance metabolic process	10622	161	141.93	0.014	1	0.99932
Biological Process (BP)	GO:0032963	collagen metabolic process	38	3	0.51	0.01411	1	1
Biological Process (BP)	GO:0055002	striated muscle cell development	190	7	2.54	0.01419	1	1
Biological Process (BP)	GO:0030163	protein catabolic process	594	15	7.94	0.01427	0.01427	0.71542
Biological Process (BP)	GO:0097435	supramolecular fiber organization	540	14	7.22	0.01433	1	1
Biological Process (BP)	GO:0016482	cytosolic transport	70	4	0.94	0.01436	0.01436	0.01436
Biological Process (BP)	GO:0045454	cell redox homeostasis	70	4	0.94	0.01436	0.01436	0.01436
Biological Process (BP)	GO:1903047	mitotic cell cycle process	333	10	4.45	0.01454	0.01454	0.81286
Biological Process (BP)	GO:0032414	positive regulation of ion transmembrane transporter activity	14	2	0.19	0.01456	1	1
Biological Process (BP)	GO:0043486	histone exchange	14	2	0.19	0.01456	0.01456	0.01456
Biological Process (BP)	GO:0051928	positive regulation of calcium ion transport	14	2	0.19	0.01456	1	1
Biological Process (BP)	GO:0032543	mitochondrial translation	40	3	0.53	0.0162	0.0162	0.38207
Biological Process (BP)	GO:0043244	regulation of protein complex disassembly	73	4	0.98	0.01653	1	1
Biological Process (BP)	GO:1902904	negative regulation of supramolecular fiber organization	73	4	0.98	0.01653	1	1
Biological Process (BP)	GO:0034622	cellular protein-containing complex assembly	717	17	9.58	0.01661	0.08593	0.99272
Biological Process (BP)	GO:0032411	positive regulation of transporter activity	15	2	0.2	0.01666	1	1
Biological Process (BP)	GO:0006364	rRNA processing	153	6	2.04	0.01707	0.1254	0.17603
Biological Process (BP)	GO:0032508	DNA duplex unwinding	74	4	0.99	0.0173	0.0173	0.19902
Biological Process (BP)	GO:0043542	endothelial cell migration	41	3	0.55	0.01731	1	1
Biological Process (BP)	GO:0040011	locomotion	1071	23	14.31	0.01745	1	0.42431
Biological Process (BP)	GO:0034470	ncRNA processing	293	9	3.91	0.01746	1	1
Biological Process (BP)	GO:0032392	DNA geometric change	75	4	1	0.01809	0.01809	1
Biological Process (BP)	GO:0030490	maturation of SSU-rRNA	42	3	0.56	0.01846	0.01846	0.01846
Biological Process (BP)	GO:0043044	ATP-dependent chromatin remodeling	42	3	0.56	0.01846	0.01846	0.33051
Biological Process (BP)	GO:0051693	actin filament capping	42	3	0.56	0.01846	0.01846	1
Biological Process (BP)	GO:0030036	actin cytoskeleton organization	614	15	8.2	0.01866	1	0.95573
Biological Process (BP)	GO:0007275	multicellular organism development	4280	72	57.19	0.01871	0.17748	0.99586
Biological Process (BP)	GO:0019538	protein metabolic process	5322	87	71.11	0.01878	0.17361	0.97546
Biological Process (BP)	GO:0010632	regulation of epithelial cell migration	16	2	0.21	0.01887	0.01887	0.05224
Biological Process (BP)	GO:0048870	cell motility	844	19	11.28	0.01912	1	0.72285
Biological Process (BP)	GO:0051674	localization of cell	844	19	11.28	0.01912	1	1
Biological Process (BP)	GO:0072665	protein localization to vacuole	43	3	0.57	0.01966	0.01966	1
Biological Process (BP)	GO:0048675	axon extension	116	5	1.55	0.01986	0.01986	1
Biological Process (BP)	GO:0048731	system development	3748	64	50.08	0.02021	0.21331	0.99339
Biological Process (BP)	GO:0051494	negative regulation of cytoskeleton organization	78	4	1.04	0.02058	1	1
Biological Process (BP)	GO:0055001	muscle cell development	205	7	2.74	0.02062	1	1
Biological Process (BP)	GO:0002098	tRNA wobble uridine modification	17	2	0.23	0.0212	0.0212	1
Biological Process (BP)	GO:1904064	positive regulation of cation transmembrane transport	17	2	0.23	0.0212	1	1
Biological Process (BP)	GO:1990138	neuron projection extension	119	5	1.59	0.02191	0.02191	0.18901
Biological Process (BP)	GO:0006412	translation	517	13	6.91	0.02236	0.08245	0.87357
Biological Process (BP)	GO:1901575	organic substance catabolic process	1281	26	17.12	0.02255	0.02255	0.96103
Biological Process (BP)	GO:0030029	actin filament-based process	630	15	8.42	0.02286	1	0.94836
Biological Process (BP)	GO:0015918	sterol transport	46	3	0.61	0.02349	0.02349	0.26488
Biological Process (BP)	GO:0034767	positive regulation of ion transmembrane transport	18	2	0.24	0.02364	1	1
Biological Process (BP)	GO:1903510	mucopolysaccharide metabolic process	18	2	0.24	0.02364	0.02364	1
Biological Process (BP)	GO:0051129	negative regulation of cellular component organization	211	7	2.82	0.02369	1	1
Biological Process (BP)	GO:1901566	organonitrogen compound biosynthetic process	1412	28	18.87	0.02392	0.05592	0.98648
Biological Process (BP)	GO:0043043	peptide biosynthetic process	524	13	7	0.0246	0.08858	0.77528
Biological Process (BP)	GO:0048856	anatomical structure development	4683	77	62.57	0.02464	0.27338	0.99356
Biological Process (BP)	GO:0044238	primary metabolic process	10171	153	135.9	0.02473	1	0.99946
Biological Process (BP)	GO:0007015	actin filament organization	363	10	4.85	0.02474	1	1
Biological Process (BP)	GO:0043933	protein-containing complex subunit organization	1050	22	14.03	0.02532	1	1
Biological Process (BP)	GO:0072359	circulatory system development	991	21	13.24	0.02563	0.12531	0.87182
Biological Process (BP)	GO:0016192	vesicle-mediated transport	1052	22	14.06	0.0258	0.16429	0.60325
Biological Process (BP)	GO:0000083	regulation of transcription involved in G1/S transition of mitotic cell cycle	2	1	0.03	0.02655	0.02655	0.02655
Biological Process (BP)	GO:0000973	posttranscriptional tethering of RNA polymerase II gene DNA at nuclear periphery	2	1	0.03	0.02655	0.02655	0.02655
Biological Process (BP)	GO:0002568	somatic diversification of T cell receptor genes	2	1	0.03	0.02655	0.02655	1
Biological Process (BP)	GO:0002681	somatic recombination of T cell receptor gene segments	2	1	0.03	0.02655	0.02655	1
Biological Process (BP)	GO:0006408	snRNA export from nucleus	2	1	0.03	0.02655	0.02655	0.02655
Biological Process (BP)	GO:0006423	cysteinyl-tRNA aminoacylation	2	1	0.03	0.02655	0.02655	0.02655
Biological Process (BP)	GO:0006434	seryl-tRNA aminoacylation	2	1	0.03	0.02655	0.02655	1
Biological Process (BP)	GO:0006529	asparagine biosynthetic process	2	1	0.03	0.02655	0.02655	0.02655
Biological Process (BP)	GO:0014850	response to muscle activity	2	1	0.03	0.02655	0.02655	0.02655
Biological Process (BP)	GO:0015691	cadmium ion transport	2	1	0.03	0.02655	0.02655	1
Biological Process (BP)	GO:0030205	dermatan sulfate metabolic process	2	1	0.03	0.02655	0.02655	0.02655
Biological Process (BP)	GO:0030219	megakaryocyte differentiation	2	1	0.03	0.02655	0.02655	1
Biological Process (BP)	GO:0031627	telomeric loop formation	2	1	0.03	0.02655	0.02655	1
Biological Process (BP)	GO:0032053	ciliary basal body organization	2	1	0.03	0.02655	0.02655	0.02655
Biological Process (BP)	GO:0033152	immunoglobulin V(D)J recombination	2	1	0.03	0.02655	0.02655	1
Biological Process (BP)	GO:0033153	T cell receptor V(D)J recombination	2	1	0.03	0.02655	0.02655	0.02655
Biological Process (BP)	GO:0034087	establishment of mitotic sister chromatid cohesion	2	1	0.03	0.02655	0.02655	0.02655
Biological Process (BP)	GO:0034421	post-translational protein acetylation	2	1	0.03	0.02655	0.02655	0.02655
Biological Process (BP)	GO:0035574	histone H4-K20 demethylation	2	1	0.03	0.02655	0.02655	0.02655
Biological Process (BP)	GO:0042531	positive regulation of tyrosine phosphorylation of STAT protein	2	1	0.03	0.02655	0.02655	0.02655
Biological Process (BP)	GO:0042726	flavin-containing compound metabolic process	2	1	0.03	0.02655	0.02655	1
Biological Process (BP)	GO:0042727	flavin-containing compound biosynthetic process	2	1	0.03	0.02655	0.02655	1
Biological Process (BP)	GO:0043328	protein transport to vacuole involved in ubiquitin-dependent protein catabolic process via the multivesicular body sorting pathway	2	1	0.03	0.02655	0.02655	1
Biological Process (BP)	GO:0044806	G-quadruplex DNA unwinding	2	1	0.03	0.02655	0.02655	0.02655
Biological Process (BP)	GO:0045337	farnesyl diphosphate biosynthetic process	2	1	0.03	0.02655	0.02655	0.02655
Biological Process (BP)	GO:0046607	positive regulation of centrosome cycle	2	1	0.03	0.02655	0.02655	1
Biological Process (BP)	GO:0060031	mediolateral intercalation	2	1	0.03	0.02655	0.02655	1
Biological Process (BP)	GO:0061188	negative regulation of chromatin silencing at rDNA	2	1	0.03	0.02655	0.02655	0.02655
Biological Process (BP)	GO:0070574	cadmium ion transmembrane transport	2	1	0.03	0.02655	0.02655	0.02655
Biological Process (BP)	GO:0071962	mitotic sister chromatid cohesion, centromeric	2	1	0.03	0.02655	0.02655	0.02655
Biological Process (BP)	GO:0090335	regulation of brown fat cell differentiation	2	1	0.03	0.02655	0.02655	1
Biological Process (BP)	GO:0090336	positive regulation of brown fat cell differentiation	2	1	0.03	0.02655	0.02655	0.02655
Biological Process (BP)	GO:1901053	sarcosine catabolic process	2	1	0.03	0.02655	0.02655	0.02655
Biological Process (BP)	GO:1903580	positive regulation of ATP metabolic process	2	1	0.03	0.02655	0.02655	1
Biological Process (BP)	GO:1903862	positive regulation of oxidative phosphorylation	2	1	0.03	0.02655	0.02655	0.02655
Biological Process (BP)	GO:0051261	protein depolymerization	85	4	1.14	0.0272	1	1
Biological Process (BP)	GO:1901576	organic substance biosynthetic process	4504	74	60.18	0.02822	0.06809	0.99941
Biological Process (BP)	GO:0016072	rRNA metabolic process	172	6	2.3	0.02834	0.17186	1
Biological Process (BP)	GO:0042147	retrograde transport, endosome to Golgi	50	3	0.67	0.02917	0.02917	1
Biological Process (BP)	GO:0010605	negative regulation of macromolecule metabolic process	1127	23	15.06	0.02927	0.02927	0.77175
Biological Process (BP)	GO:0014706	striated muscle tissue development	221	7	2.95	0.02948	1	1
Biological Process (BP)	GO:0007010	cytoskeleton organization	1068	22	14.27	0.02983	1	0.99447
Biological Process (BP)	GO:0009100	glycoprotein metabolic process	323	9	4.32	0.03026	0.03026	0.73757
Biological Process (BP)	GO:0032502	developmental process	4869	79	65.06	0.03038	1	0.99328
Biological Process (BP)	GO:0042074	cell migration involved in gastrulation	88	4	1.18	0.03038	0.03038	1
Biological Process (BP)	GO:0006661	phosphatidylinositol biosynthetic process	51	3	0.68	0.0307	0.0307	1
Biological Process (BP)	GO:0030010	establishment of cell polarity	51	3	0.68	0.0307	0.0307	0.42216
Biological Process (BP)	GO:0018205	peptidyl-lysine modification	223	7	2.98	0.03074	1	1
Biological Process (BP)	GO:0034645	cellular macromolecule biosynthetic process	3558	60	47.54	0.0308	0.0824	0.99294
Biological Process (BP)	GO:0034764	positive regulation of transmembrane transport	21	2	0.28	0.03161	1	1
Biological Process (BP)	GO:0043270	positive regulation of ion transport	21	2	0.28	0.03161	1	1
Biological Process (BP)	GO:0061462	protein localization to lysosome	21	2	0.28	0.03161	0.03161	1
Biological Process (BP)	GO:0010467	gene expression	4044	67	54.03	0.03164	1	0.99333
Biological Process (BP)	GO:0009057	macromolecule catabolic process	775	17	10.36	0.03196	0.03196	0.86586
Biological Process (BP)	GO:0060537	muscle tissue development	228	7	3.05	0.03405	1	1
Biological Process (BP)	GO:0043604	amide biosynthetic process	607	14	8.11	0.03439	0.10855	0.9426
Biological Process (BP)	GO:0005978	glycogen biosynthetic process	22	2	0.29	0.03447	0.03447	0.03447
Biological Process (BP)	GO:0009250	glucan biosynthetic process	22	2	0.29	0.03447	0.03447	1
Biological Process (BP)	GO:0006405	RNA export from nucleus	54	3	0.72	0.03552	0.03552	0.32165
Biological Process (BP)	GO:0044257	cellular protein catabolic process	553	13	7.39	0.0357	0.0357	0.44173
Biological Process (BP)	GO:0016570	histone modification	281	8	3.75	0.03577	1	1
Biological Process (BP)	GO:0061061	muscle structure development	387	10	5.17	0.036	1	1
Biological Process (BP)	GO:0048588	developmental cell growth	136	5	1.82	0.03608	0.03608	1
Biological Process (BP)	GO:0030335	positive regulation of cell migration	93	4	1.24	0.03615	0.03615	0.10735
Biological Process (BP)	GO:0006520	cellular amino acid metabolic process	282	8	3.77	0.03641	1	1
Biological Process (BP)	GO:0006325	chromatin organization	500	12	6.68	0.03731	1	1
Biological Process (BP)	GO:0042176	regulation of protein catabolic process	94	4	1.26	0.03738	0.03738	1
Biological Process (BP)	GO:0001738	morphogenesis of a polarized epithelium	23	2	0.31	0.03743	0.03743	1
Biological Process (BP)	GO:0071985	multivesicular body sorting pathway	23	2	0.31	0.03743	0.03743	0.22497
Biological Process (BP)	GO:0009058	biosynthetic process	4569	74	61.05	0.0377	0.0866	0.99959
Biological Process (BP)	GO:0051128	regulation of cellular component organization	915	19	12.23	0.03897	1	1
Biological Process (BP)	GO:0048705	skeletal system morphogenesis	235	7	3.14	0.03908	0.03908	1
Biological Process (BP)	GO:0002432	granuloma formation	3	1	0.04	0.03955	0.03955	1
Biological Process (BP)	GO:0002544	chronic inflammatory response	3	1	0.04	0.03955	0.03955	1
Biological Process (BP)	GO:0002631	regulation of granuloma formation	3	1	0.04	0.03955	0.03955	1
Biological Process (BP)	GO:0002676	regulation of chronic inflammatory response	3	1	0.04	0.03955	0.03955	1
Biological Process (BP)	GO:0003085	negative regulation of systemic arterial blood pressure	3	1	0.04	0.03955	0.03955	0.03955
Biological Process (BP)	GO:0006370	7-methylguanosine mRNA capping	3	1	0.04	0.03955	0.03955	0.03955
Biological Process (BP)	GO:0006429	leucyl-tRNA aminoacylation	3	1	0.04	0.03955	0.03955	0.03955
Biological Process (BP)	GO:0007252	I-kappaB phosphorylation	3	1	0.04	0.03955	0.03955	0.03955
Biological Process (BP)	GO:0007260	tyrosine phosphorylation of STAT protein	3	1	0.04	0.03955	0.03955	1
Biological Process (BP)	GO:0010457	centriole-centriole cohesion	3	1	0.04	0.03955	0.03955	0.03955
Biological Process (BP)	GO:0015682	ferric iron transport	3	1	0.04	0.03955	0.03955	1
Biological Process (BP)	GO:0017187	peptidyl-glutamic acid carboxylation	3	1	0.04	0.03955	0.03955	0.03955
Biological Process (BP)	GO:0018214	protein carboxylation	3	1	0.04	0.03955	0.03955	1
Biological Process (BP)	GO:0031048	chromatin silencing by small RNA	3	1	0.04	0.03955	0.03955	0.03955
Biological Process (BP)	GO:0033345	asparagine catabolic process via L-aspartate	3	1	0.04	0.03955	0.03955	0.03955
Biological Process (BP)	GO:0033572	transferrin transport	3	1	0.04	0.03955	0.03955	0.03955
Biological Process (BP)	GO:0034397	telomere localization	3	1	0.04	0.03955	0.03955	1
Biological Process (BP)	GO:0034398	telomere tethering at nuclear periphery	3	1	0.04	0.03955	0.03955	0.03955
Biological Process (BP)	GO:0034498	early endosome to Golgi transport	3	1	0.04	0.03955	0.03955	1
Biological Process (BP)	GO:0038128	ERBB2 signaling pathway	3	1	0.04	0.03955	0.03955	0.03955
Biological Process (BP)	GO:0042509	regulation of tyrosine phosphorylation of STAT protein	3	1	0.04	0.03955	0.03955	1
Biological Process (BP)	GO:0044805	late nucleophagy	3	1	0.04	0.03955	0.03955	0.03955
Biological Process (BP)	GO:0045338	farnesyl diphosphate metabolic process	3	1	0.04	0.03955	0.03955	1
Biological Process (BP)	GO:0045950	negative regulation of mitotic recombination	3	1	0.04	0.03955	0.03955	0.03955
Biological Process (BP)	GO:0050655	dermatan sulfate proteoglycan metabolic process	3	1	0.04	0.03955	0.03955	1
Biological Process (BP)	GO:0050873	brown fat cell differentiation	3	1	0.04	0.03955	0.03955	1
Biological Process (BP)	GO:0055071	manganese ion homeostasis	3	1	0.04	0.03955	0.03955	0.03955
Biological Process (BP)	GO:0061075	positive regulation of neural retina development	3	1	0.04	0.03955	0.03955	0.03955
Biological Process (BP)	GO:0061187	regulation of chromatin silencing at rDNA	3	1	0.04	0.03955	0.03955	1
Biological Process (BP)	GO:0070124	mitochondrial translational initiation	3	1	0.04	0.03955	0.03955	0.03955
Biological Process (BP)	GO:0071691	cardiac muscle thin filament assembly	3	1	0.04	0.03955	0.03955	1
Biological Process (BP)	GO:0072512	trivalent inorganic cation transport	3	1	0.04	0.03955	0.03955	1
Biological Process (BP)	GO:0150031	regulation of protein localization to lysosome	3	1	0.04	0.03955	0.03955	1
Biological Process (BP)	GO:0150032	positive regulation of protein localization to lysosome	3	1	0.04	0.03955	0.03955	0.03955
Biological Process (BP)	GO:1901052	sarcosine metabolic process	3	1	0.04	0.03955	0.03955	1
Biological Process (BP)	GO:1902868	positive regulation of retina development in camera-type eye	3	1	0.04	0.03955	0.03955	1
Biological Process (BP)	GO:0016569	covalent chromatin modification	288	8	3.85	0.04039	1	1
Biological Process (BP)	GO:0000469	cleavage involved in rRNA processing	24	2	0.32	0.04048	1	1
Biological Process (BP)	GO:0000959	mitochondrial RNA metabolic process	24	2	0.32	0.04048	0.04048	1
Biological Process (BP)	GO:0006259	DNA metabolic process	622	14	8.31	0.04082	1	0.97896
Biological Process (BP)	GO:0022411	cellular component disassembly	188	6	2.51	0.04097	1	1
Biological Process (BP)	GO:0030003	cellular cation homeostasis	397	10	5.3	0.04161	1	0.63474
Biological Process (BP)	GO:0051258	protein polymerization	189	6	2.53	0.04187	0.04187	1
Biological Process (BP)	GO:0042254	ribosome biogenesis	239	7	3.19	0.04216	0.19179	1
Biological Process (BP)	GO:0034728	nucleosome organization	98	4	1.31	0.04251	0.04251	1
Biological Process (BP)	GO:0009892	negative regulation of metabolic process	1172	23	15.66	0.04258	0.04258	0.80035
Biological Process (BP)	GO:0044249	cellular biosynthetic process	4392	71	58.68	0.04336	0.09927	0.99965
Biological Process (BP)	GO:0009395	phospholipid catabolic process	25	2	0.33	0.04362	0.04362	0.04362
Biological Process (BP)	GO:0030301	cholesterol transport	25	2	0.33	0.04362	0.04362	0.04362
Biological Process (BP)	GO:0046785	microtubule polymerization	25	2	0.33	0.04362	0.04362	0.20392
Biological Process (BP)	GO:0016458	gene silencing	144	5	1.92	0.04433	0.04433	0.61192
Biological Process (BP)	GO:0042274	ribosomal small subunit biogenesis	59	3	0.79	0.04437	0.04437	1
Biological Process (BP)	GO:0006873	cellular ion homeostasis	402	10	5.37	0.04462	1	1
Biological Process (BP)	GO:0048589	developmental growth	402	10	5.37	0.04462	0.04462	1
Biological Process (BP)	GO:0006644	phospholipid metabolic process	294	8	3.93	0.04465	0.04465	1
Biological Process (BP)	GO:0044085	cellular component biogenesis	1886	34	25.2	0.04519	0.26622	0.99985
Biological Process (BP)	GO:0065004	protein-DNA complex assembly	145	5	1.94	0.04543	0.04543	1
Biological Process (BP)	GO:0030837	negative regulation of actin filament polymerization	60	3	0.8	0.04626	0.04626	1
Biological Process (BP)	GO:0032272	negative regulation of protein polymerization	60	3	0.8	0.04626	0.04626	1
Biological Process (BP)	GO:0006875	cellular metal ion homeostasis	350	9	4.68	0.04642	1	0.45201
Biological Process (BP)	GO:0006338	chromatin remodeling	101	4	1.35	0.04661	0.04661	0.62267
Biological Process (BP)	GO:0000462	maturation of SSU-rRNA from tricistronic rRNA transcript (SSU-rRNA, 5.8S rRNA, LSU-rRNA)	26	2	0.35	0.04685	0.04685	1
Biological Process (BP)	GO:0000768	syncytium formation by plasma membrane fusion	26	2	0.35	0.04685	1	1
Biological Process (BP)	GO:0006949	syncytium formation	26	2	0.35	0.04685	1	1
Biological Process (BP)	GO:0140253	cell-cell fusion	26	2	0.35	0.04685	1	1
Biological Process (BP)	GO:0060349	bone morphogenesis	61	3	0.82	0.04819	0.04819	1
Biological Process (BP)	GO:2000147	positive regulation of cell motility	103	4	1.38	0.04946	0.04946	1
Cellular Component (CC)	GO:0005622	intracellular	11979	199	155.48	4.3e-08	0.01284	0.35532
Cellular Component (CC)	GO:0044424	intracellular part	11979	199	155.48	4.3e-08	0.01284	0.06714
Cellular Component (CC)	GO:0044446	intracellular organelle part	4509	94	58.52	4.7e-07	0.00292	1
Cellular Component (CC)	GO:0043229	intracellular organelle	9628	164	124.96	1.5e-06	0.05299	0.47844
Cellular Component (CC)	GO:0044422	organelle part	4733	95	61.43	2.3e-06	0.90823	0.95907
Cellular Component (CC)	GO:0043226	organelle	9861	165	127.99	4.8e-06	0.16823	0.36691
Cellular Component (CC)	GO:0031981	nuclear lumen	1112	33	14.43	8.5e-06	0.01803	0.92102
Cellular Component (CC)	GO:0030684	preribosome	81	8	1.05	1e-05	0.06583	1e-05
Cellular Component (CC)	GO:0044444	cytoplasmic part	4791	93	62.18	1.3e-05	0.00059	1
Cellular Component (CC)	GO:0043227	membrane-bounded organelle	8471	144	109.95	2.1e-05	0.54589	0.41631
Cellular Component (CC)	GO:0031974	membrane-enclosed lumen	1338	36	17.37	2.7e-05	0.02456	1
Cellular Component (CC)	GO:0043233	organelle lumen	1338	36	17.37	2.7e-05	0.02456	0.8634
Cellular Component (CC)	GO:0070013	intracellular organelle lumen	1338	36	17.37	2.7e-05	0.02456	1
Cellular Component (CC)	GO:0044428	nuclear part	1617	40	20.99	6.1e-05	0.02748	0.97594
Cellular Component (CC)	GO:0044440	endosomal part	134	9	1.74	6.5e-05	0.1742	6.5e-05
Cellular Component (CC)	GO:0043231	intracellular membrane-bounded organelle	8046	136	104.43	6.5e-05	0.00284	0.59925
Cellular Component (CC)	GO:0097346	INO80-type complex	21	4	0.27	0.00014	0.01176	0.00014
Cellular Component (CC)	GO:0010008	endosome membrane	119	8	1.54	0.00016	0.00016	1
Cellular Component (CC)	GO:0005737	cytoplasm	7417	125	96.27	0.00021	0.31369	0.67272
Cellular Component (CC)	GO:0031012	extracellular matrix	313	13	4.06	0.00024	0.00024	0.00187
Cellular Component (CC)	GO:0044454	nuclear chromosome part	339	13	4.4	0.00052	0.16596	0.90108
Cellular Component (CC)	GO:0000228	nuclear chromosome	348	13	4.52	0.00067	0.18261	0.79205
Cellular Component (CC)	GO:0031430	M band	15	3	0.19	0.00088	0.00088	0.00088
Cellular Component (CC)	GO:0032991	protein-containing complex	4529	81	58.78	0.00096	0.06418	1
Cellular Component (CC)	GO:0044451	nucleoplasm part	464	15	6.02	0.00116	0.17059	0.94426
Cellular Component (CC)	GO:0032040	small-subunit processome	38	4	0.49	0.00145	0.00145	1
Cellular Component (CC)	GO:0005773	vacuole	290	11	3.76	0.00151	0.05557	0.20463
Cellular Component (CC)	GO:0031248	protein acetyltransferase complex	96	6	1.25	0.00158	0.13211	1
Cellular Component (CC)	GO:1902493	acetyltransferase complex	96	6	1.25	0.00158	0.13211	1
Cellular Component (CC)	GO:0005774	vacuolar membrane	135	7	1.75	0.00194	0.16523	0.52522
Cellular Component (CC)	GO:0044437	vacuolar part	136	7	1.77	0.00203	0.16977	1
Cellular Component (CC)	GO:0031672	A band	20	3	0.26	0.00209	1	1
Cellular Component (CC)	GO:0005654	nucleoplasm	650	18	8.44	0.00219	0.15458	0.84571
Cellular Component (CC)	GO:0044433	cytoplasmic vesicle part	305	11	3.96	0.00224	0.42016	1
Cellular Component (CC)	GO:0016605	PML body	21	3	0.27	0.00242	0.00242	0.00242
Cellular Component (CC)	GO:0043228	non-membrane-bounded organelle	2475	48	32.12	0.00289	0.09473	1
Cellular Component (CC)	GO:0043232	intracellular non-membrane-bounded organelle	2475	48	32.12	0.00289	0.09473	0.85304
Cellular Component (CC)	GO:0005865	striated muscle thin filament	47	4	0.61	0.0032	0.0032	0.0032
Cellular Component (CC)	GO:0036379	myofilament	47	4	0.61	0.0032	1	1
Cellular Component (CC)	GO:1990904	ribonucleoprotein complex	677	18	8.79	0.00338	0.10764	0.70968
Cellular Component (CC)	GO:0005765	lysosomal membrane	78	5	1.01	0.00347	0.00347	0.00347
Cellular Component (CC)	GO:0098852	lytic vacuole membrane	78	5	1.01	0.00347	1	1
Cellular Component (CC)	GO:0098588	bounding membrane of organelle	798	20	10.36	0.00398	0.17964	0.85036
Cellular Component (CC)	GO:0036452	ESCRT complex	25	3	0.32	0.00403	0.00403	1
Cellular Component (CC)	GO:0098805	whole membrane	531	15	6.89	0.00418	0.31656	0.95812
Cellular Component (CC)	GO:0070603	SWI/SNF superfamily-type complex	82	5	1.06	0.0043	0.0705	1
Cellular Component (CC)	GO:0000808	origin recognition complex	8	2	0.1	0.00446	1	1
Cellular Component (CC)	GO:0000812	Swr1 complex	8	2	0.1	0.00446	0.00446	1
Cellular Component (CC)	GO:0005664	nuclear origin of replication recognition complex	8	2	0.1	0.00446	0.00446	0.00446
Cellular Component (CC)	GO:0000123	histone acetyltransferase complex	85	5	1.1	0.00501	0.00501	0.04786
Cellular Component (CC)	GO:0005768	endosome	292	10	3.79	0.00502	0.64671	1
Cellular Component (CC)	GO:0005623	cell	15099	215	195.97	0.00594	0.79776	0.99599
Cellular Component (CC)	GO:0030688	preribosome, small subunit precursor	10	2	0.13	0.00705	0.00705	1
Cellular Component (CC)	GO:1904949	ATPase complex	93	5	1.21	0.0073	0.09716	1
Cellular Component (CC)	GO:0044464	cell part	14948	212	194.01	0.00934	0.87584	0.9994
Cellular Component (CC)	GO:0000784	nuclear chromosome, telomeric region	34	3	0.44	0.00962	0.00962	0.00962
Cellular Component (CC)	GO:1990234	transferase complex	713	17	9.25	0.01216	0.10986	1
Cellular Component (CC)	GO:0030018	Z disc	69	4	0.9	0.01241	0.01241	0.01241
Cellular Component (CC)	GO:0008385	IkappaB kinase complex	1	1	0.01	0.01298	0.01298	0.01298
Cellular Component (CC)	GO:0031166	integral component of vacuolar membrane	1	1	0.01	0.01298	0.01298	1
Cellular Component (CC)	GO:0031310	intrinsic component of vacuolar membrane	1	1	0.01	0.01298	0.01298	1
Cellular Component (CC)	GO:0034245	mitochondrial DNA-directed RNA polymerase complex	1	1	0.01	0.01298	0.01298	0.01298
Cellular Component (CC)	GO:0043293	apoptosome	1	1	0.01	0.01298	0.01298	0.01298
Cellular Component (CC)	GO:0044614	nuclear pore cytoplasmic filaments	1	1	0.01	0.01298	0.01298	0.01298
Cellular Component (CC)	GO:0052718	tRNA-specific adenosine-34 deaminase complex	1	1	0.01	0.01298	0.01298	0.01298
Cellular Component (CC)	GO:0097636	intrinsic component of autophagosome membrane	1	1	0.01	0.01298	0.01298	1
Cellular Component (CC)	GO:0097637	integral component of autophagosome membrane	1	1	0.01	0.01298	0.01298	0.01298
Cellular Component (CC)	GO:0000813	ESCRT I complex	14	2	0.18	0.01378	0.01378	1
Cellular Component (CC)	GO:0031011	Ino80 complex	14	2	0.18	0.01378	0.01378	1
Cellular Component (CC)	GO:0033202	DNA helicase complex	14	2	0.18	0.01378	0.01378	1
Cellular Component (CC)	GO:0090576	RNA polymerase III transcription factor complex	14	2	0.18	0.01378	0.01378	0.01378
Cellular Component (CC)	GO:0000781	chromosome, telomeric region	39	3	0.51	0.01401	1	1
Cellular Component (CC)	GO:0005730	nucleolus	243	8	3.15	0.01437	0.01437	0.07934
Cellular Component (CC)	GO:0005581	collagen trimer	73	4	0.95	0.01502	0.01502	0.1997
Cellular Component (CC)	GO:0031674	I band	74	4	0.96	0.01572	0.01572	1
Cellular Component (CC)	GO:0005694	chromosome	680	16	8.83	0.01651	0.40934	0.7631
Cellular Component (CC)	GO:0044427	chromosomal part	629	15	8.16	0.01789	0.45685	1
Cellular Component (CC)	GO:0005764	lysosome	206	7	2.67	0.01833	0.48895	0.6243
Cellular Component (CC)	GO:0000323	lytic vacuole	207	7	2.69	0.01877	0.49305	1
Cellular Component (CC)	GO:0005829	cytosol	1117	23	14.5	0.01986	0.01986	0.11351
Cellular Component (CC)	GO:0044421	extracellular region part	1193	24	15.48	0.02246	0.54922	0.80183
Cellular Component (CC)	GO:1902562	H4 histone acetyltransferase complex	47	3	0.61	0.02305	0.02305	1
Cellular Component (CC)	GO:0005813	centrosome	169	6	2.19	0.02323	0.02323	0.02323
Cellular Component (CC)	GO:0005760	gamma DNA polymerase complex	2	1	0.03	0.02579	0.02579	0.02579
Cellular Component (CC)	GO:0009328	phenylalanine-tRNA ligase complex	2	1	0.03	0.02579	0.02579	0.02579
Cellular Component (CC)	GO:0070390	transcription export complex 2	2	1	0.03	0.02579	0.02579	0.02579
Cellular Component (CC)	GO:1990071	TRAPPII protein complex	2	1	0.03	0.02579	0.02579	1
Cellular Component (CC)	GO:1990907	beta-catenin-TCF complex	2	1	0.03	0.02579	0.02579	0.02579
Cellular Component (CC)	GO:0062023	collagen-containing extracellular matrix	128	5	1.66	0.02589	0.02589	1
Cellular Component (CC)	GO:0000790	nuclear chromatin	225	7	2.92	0.02798	0.1497	0.68366
Cellular Component (CC)	GO:0030017	sarcomere	133	5	1.73	0.02988	0.63996	1
Cellular Component (CC)	GO:0005669	transcription factor TFIID complex	21	2	0.27	0.02997	0.02997	0.02997
Cellular Component (CC)	GO:0005615	extracellular space	1039	21	13.49	0.03027	0.03027	0.03027
Cellular Component (CC)	GO:0044449	contractile fiber part	134	5	1.74	0.03072	0.6446	1
Cellular Component (CC)	GO:0016604	nuclear body	93	4	1.21	0.03302	0.60657	1
Cellular Component (CC)	GO:0030016	myofibril	137	5	1.78	0.03333	0.65814	1
Cellular Component (CC)	GO:0043292	contractile fiber	138	5	1.79	0.03423	0.66255	1
Cellular Component (CC)	GO:1902494	catalytic complex	1251	24	16.24	0.03632	0.22946	1
Cellular Component (CC)	GO:0000814	ESCRT II complex	3	1	0.04	0.03844	0.03844	1
Cellular Component (CC)	GO:0005614	interstitial matrix	3	1	0.04	0.03844	0.03844	0.03844
Cellular Component (CC)	GO:0005656	nuclear pre-replicative complex	3	1	0.04	0.03844	0.03844	0.03844
Cellular Component (CC)	GO:0008091	spectrin	3	1	0.04	0.03844	0.03844	0.03844
Cellular Component (CC)	GO:0030870	Mre11 complex	3	1	0.04	0.03844	0.03844	0.03844
Cellular Component (CC)	GO:0035517	PR-DUB complex	3	1	0.04	0.03844	0.03844	0.03844
Cellular Component (CC)	GO:0036387	pre-replicative complex	3	1	0.04	0.03844	0.03844	1
Cellular Component (CC)	GO:0099023	tethering complex	58	3	0.75	0.03956	0.03956	1
Cellular Component (CC)	GO:0031982	vesicle	766	16	9.94	0.0426	0.57824	1
Cellular Component (CC)	GO:0044798	nuclear transcription factor complex	147	5	1.91	0.04302	0.04302	0.76799
Cellular Component (CC)	GO:0031410	cytoplasmic vesicle	710	15	9.22	0.04484	0.62478	0.86317
Cellular Component (CC)	GO:0097708	intracellular vesicle	710	15	9.22	0.04484	0.62478	1
Cellular Component (CC)	GO:0061695	transferase complex, transferring phosphorus-containing groups	251	7	3.26	0.04605	0.04605	1
Cellular Component (CC)	GO:0005925	focal adhesion	62	3	0.8	0.04672	0.04672	0.04672
Cellular Component (CC)	GO:0005924	cell-substrate adherens junction	63	3	0.82	0.0486	0.0486	1
Cellular Component (CC)	GO:0030055	cell-substrate junction	63	3	0.82	0.0486	0.0486	1
Molecular Function (MF)	GO:0003723	RNA binding	1068	28	13.54	0.00024	0.001	0.27792
Molecular Function (MF)	GO:0004812	aminoacyl-tRNA ligase activity	52	5	0.66	0.00051	0.02255	0.00051
Molecular Function (MF)	GO:0016875	ligase activity, forming carbon-oxygen bonds	52	5	0.66	0.00051	0.02255	1
Molecular Function (MF)	GO:0008307	structural constituent of muscle	14	3	0.18	0.00066	0.00066	0.00066
Molecular Function (MF)	GO:0004826	phenylalanine-tRNA ligase activity	4	2	0.05	0.00095	0.00095	1
Molecular Function (MF)	GO:0005381	iron ion transmembrane transporter activity	5	2	0.06	0.00156	0.00156	0.00156
Molecular Function (MF)	GO:0005488	binding	16995	238	215.45	0.00197	0.02205	0.13028
Molecular Function (MF)	GO:0051371	muscle alpha-actinin binding	21	3	0.27	0.00227	0.00227	0.00227
Molecular Function (MF)	GO:0051393	alpha-actinin binding	21	3	0.27	0.00227	1	1
Molecular Function (MF)	GO:0044877	protein-containing complex binding	561	16	7.11	0.0023	0.09451	1
Molecular Function (MF)	GO:0034511	U3 snoRNA binding	6	2	0.08	0.00232	0.00232	0.00232
Molecular Function (MF)	GO:0050700	CARD domain binding	6	2	0.08	0.00232	0.00232	0.00232
Molecular Function (MF)	GO:0030515	snoRNA binding	22	3	0.28	0.0026	0.18363	0.18363
Molecular Function (MF)	GO:0004180	carboxypeptidase activity	46	4	0.58	0.00272	0.15166	0.00272
Molecular Function (MF)	GO:0043531	ADP binding	7	2	0.09	0.00323	0.00323	0.00323
Molecular Function (MF)	GO:0042805	actinin binding	24	3	0.3	0.00335	1	1
Molecular Function (MF)	GO:0008238	exopeptidase activity	119	6	1.51	0.00415	0.61587	1
Molecular Function (MF)	GO:0016874	ligase activity	159	7	2.02	0.00426	0.04677	0.72576
Molecular Function (MF)	GO:0051015	actin filament binding	250	9	3.17	0.00481	0.00481	0.00481
Molecular Function (MF)	GO:0004402	histone acetyltransferase activity	55	4	0.7	0.0052	0.0052	0.0052
Molecular Function (MF)	GO:0035005	1-phosphatidylinositol-4-phosphate 3-kinase activity	9	2	0.11	0.00544	0.00544	0.00544
Molecular Function (MF)	GO:0061733	peptide-lysine-N-acetyltransferase activity	56	4	0.71	0.00554	1	1
Molecular Function (MF)	GO:0008239	dipeptidyl-peptidase activity	10	2	0.13	0.00674	0.00674	0.00674
Molecular Function (MF)	GO:0016303	1-phosphatidylinositol-3-kinase activity	10	2	0.13	0.00674	0.00674	0.00674
Molecular Function (MF)	GO:0035004	phosphatidylinositol 3-kinase activity	10	2	0.13	0.00674	1	1
Molecular Function (MF)	GO:0003779	actin binding	471	13	5.97	0.00747	0.29571	0.36794
Molecular Function (MF)	GO:0004181	metallocarboxypeptidase activity	33	3	0.42	0.00831	0.00831	1
Molecular Function (MF)	GO:0034212	peptide N-acetyltransferase activity	64	4	0.81	0.00886	1	1
Molecular Function (MF)	GO:0005515	protein binding	8518	128	107.99	0.0098	0.0367	0.51854
Molecular Function (MF)	GO:0000049	tRNA binding	36	3	0.46	0.01058	0.01058	0.01058
Molecular Function (MF)	GO:0016857	racemase and epimerase activity, acting on carbohydrates and derivatives	13	2	0.16	0.01139	0.01139	0.01139
Molecular Function (MF)	GO:0000995	RNA polymerase III general transcription initiation factor activity	1	1	0.01	0.01268	0.01268	0.01268
Molecular Function (MF)	GO:0001004	RNA polymerase III transcription regulator recruiting activity	1	1	0.01	0.01268	0.01268	0.01268
Molecular Function (MF)	GO:0001018	mitochondrial promoter sequence-specific DNA binding	1	1	0.01	0.01268	0.01268	0.01268
Molecular Function (MF)	GO:0001134	transcription regulator recruiting activity	1	1	0.01	0.01268	0.01268	1
Molecular Function (MF)	GO:0003919	FMN adenylyltransferase activity	1	1	0.01	0.01268	0.01268	0.01268
Molecular Function (MF)	GO:0004161	dimethylallyltranstransferase activity	1	1	0.01	0.01268	0.01268	0.01268
Molecular Function (MF)	GO:0004337	geranyltranstransferase activity	1	1	0.01	0.01268	0.01268	0.01268
Molecular Function (MF)	GO:0004483	mRNA (nucleoside-2'-O-)-methyltransferase activity	1	1	0.01	0.01268	0.01268	0.01268
Molecular Function (MF)	GO:0004573	mannosyl-oligosaccharide glucosidase activity	1	1	0.01	0.01268	0.01268	0.01268
Molecular Function (MF)	GO:0004584	dolichyl-phosphate-mannose-glycolipid alpha-mannosyltransferase activity	1	1	0.01	0.01268	0.01268	0.01268
Molecular Function (MF)	GO:0004618	phosphoglycerate kinase activity	1	1	0.01	0.01268	0.01268	0.01268
Molecular Function (MF)	GO:0004677	DNA-dependent protein kinase activity	1	1	0.01	0.01268	0.01268	0.01268
Molecular Function (MF)	GO:0008488	gamma-glutamyl carboxylase activity	1	1	0.01	0.01268	0.01268	0.01268
Molecular Function (MF)	GO:0044548	S100 protein binding	1	1	0.01	0.01268	0.01268	0.01268
Molecular Function (MF)	GO:0047389	glycerophosphocholine phosphodiesterase activity	1	1	0.01	0.01268	0.01268	0.01268
Molecular Function (MF)	GO:0052717	tRNA-specific adenosine-34 deaminase activity	1	1	0.01	0.01268	0.01268	0.01268
Molecular Function (MF)	GO:0052858	peptidyl-lysine acetyltransferase activity	1	1	0.01	0.01268	0.01268	0.01268
Molecular Function (MF)	GO:0070733	protein adenylyltransferase activity	1	1	0.01	0.01268	0.01268	0.01268
Molecular Function (MF)	GO:0070976	TIR domain binding	1	1	0.01	0.01268	0.01268	0.01268
Molecular Function (MF)	GO:0015926	glucosidase activity	14	2	0.18	0.01318	0.01318	1
Molecular Function (MF)	GO:0003684	damaged DNA binding	40	3	0.51	0.0141	0.0141	0.0141
Molecular Function (MF)	GO:0140097	catalytic activity, acting on DNA	201	7	2.55	0.01451	0.01451	1
Molecular Function (MF)	GO:0005198	structural molecule activity	628	15	7.96	0.01473	0.08813	0.70687
Molecular Function (MF)	GO:0003714	transcription corepressor activity	116	5	1.47	0.01624	0.01624	0.01624
Molecular Function (MF)	GO:0140101	catalytic activity, acting on a tRNA	117	5	1.48	0.01679	0.17092	1
Molecular Function (MF)	GO:0004529	exodeoxyribonuclease activity	16	2	0.2	0.0171	0.0171	1
Molecular Function (MF)	GO:0016854	racemase and epimerase activity	16	2	0.2	0.0171	0.0171	1
Molecular Function (MF)	GO:0016895	exodeoxyribonuclease activity, producing 5'-phosphomonoesters	16	2	0.2	0.0171	0.0171	0.0171
Molecular Function (MF)	GO:0052742	phosphatidylinositol kinase activity	16	2	0.2	0.0171	1	1
Molecular Function (MF)	GO:0005246	calcium channel regulator activity	18	2	0.23	0.02144	0.02144	0.02144
Molecular Function (MF)	GO:0010485	H4 histone acetyltransferase activity	18	2	0.23	0.02144	0.02144	1
Molecular Function (MF)	GO:0005178	integrin binding	47	3	0.6	0.0217	0.0217	0.0217
Molecular Function (MF)	GO:0004553	hydrolase activity, hydrolyzing O-glycosyl compounds	127	5	1.61	0.02304	0.02304	0.73778
Molecular Function (MF)	GO:0008233	peptidase activity	846	18	10.72	0.02313	0.20683	0.90097
Molecular Function (MF)	GO:0008237	metallopeptidase activity	222	7	2.81	0.02356	0.21483	1
Molecular Function (MF)	GO:0005201	extracellular matrix structural constituent	86	4	1.09	0.0239	0.0239	0.0239
Molecular Function (MF)	GO:0002151	G-quadruplex RNA binding	2	1	0.03	0.02519	0.02519	0.02519
Molecular Function (MF)	GO:0004066	asparagine synthase (glutamine-hydrolyzing) activity	2	1	0.03	0.02519	0.02519	0.02519
Molecular Function (MF)	GO:0004817	cysteine-tRNA ligase activity	2	1	0.03	0.02519	0.02519	1
Molecular Function (MF)	GO:0004828	serine-tRNA ligase activity	2	1	0.03	0.02519	0.02519	1
Molecular Function (MF)	GO:0005047	signal recognition particle binding	2	1	0.03	0.02519	0.02519	0.02519
Molecular Function (MF)	GO:0008336	gamma-butyrobetaine dioxygenase activity	2	1	0.03	0.02519	0.02519	0.02519
Molecular Function (MF)	GO:0008384	IkappaB kinase activity	2	1	0.03	0.02519	0.02519	0.02519
Molecular Function (MF)	GO:0008389	coumarin 7-hydroxylase activity	2	1	0.03	0.02519	0.02519	0.02519
Molecular Function (MF)	GO:0008480	sarcosine dehydrogenase activity	2	1	0.03	0.02519	0.02519	0.02519
Molecular Function (MF)	GO:0015086	cadmium ion transmembrane transporter activity	2	1	0.03	0.02519	0.02519	0.02519
Molecular Function (MF)	GO:0016774	phosphotransferase activity, carboxyl group as acceptor	2	1	0.03	0.02519	0.02519	1
Molecular Function (MF)	GO:0017125	deoxycytidyl transferase activity	2	1	0.03	0.02519	0.02519	0.02519
Molecular Function (MF)	GO:0030350	iron-responsive element binding	2	1	0.03	0.02519	0.02519	0.02519
Molecular Function (MF)	GO:0034811	benzo(a)pyrene 9,10-dioxygenase activity	2	1	0.03	0.02519	0.02519	0.02519
Molecular Function (MF)	GO:0034813	benzo(a)pyrene 7,8-dioxygenase activity	2	1	0.03	0.02519	0.02519	0.02519
Molecular Function (MF)	GO:0035575	histone demethylase activity (H4-K20 specific)	2	1	0.03	0.02519	0.02519	0.02519
Molecular Function (MF)	GO:0043812	phosphatidylinositol-4-phosphate phosphatase activity	2	1	0.03	0.02519	0.02519	0.02519
Molecular Function (MF)	GO:0047464	heparosan-N-sulfate-glucuronate 5-epimerase activity	2	1	0.03	0.02519	0.02519	1
Molecular Function (MF)	GO:0047757	chondroitin-glucuronate 5-epimerase activity	2	1	0.03	0.02519	0.02519	1
Molecular Function (MF)	GO:0051538	3 iron, 4 sulfur cluster binding	2	1	0.03	0.02519	0.02519	0.02519
Molecular Function (MF)	GO:0080019	fatty-acyl-CoA reductase (alcohol-forming) activity	2	1	0.03	0.02519	0.02519	0.02519
Molecular Function (MF)	GO:0102965	alcohol-forming fatty acyl-CoA reductase activity	2	1	0.03	0.02519	0.02519	0.02519
Molecular Function (MF)	GO:0140223	general transcription initiation factor activity	2	1	0.03	0.02519	0.02519	1
Molecular Function (MF)	GO:0003712	transcription coregulator activity	330	9	4.18	0.02557	0.02557	0.54598
Molecular Function (MF)	GO:0004559	alpha-mannosidase activity	20	2	0.25	0.02619	0.02619	0.02619
Molecular Function (MF)	GO:0015923	mannosidase activity	21	2	0.27	0.0287	0.0287	1
Molecular Function (MF)	GO:0008092	cytoskeletal protein binding	868	18	11	0.02883	0.33674	0.69411
Molecular Function (MF)	GO:0016307	phosphatidylinositol phosphate kinase activity	22	2	0.28	0.03131	1	1
Molecular Function (MF)	GO:0070011	peptidase activity, acting on L-amino acid peptides	817	17	10.36	0.03217	0.26274	1
Molecular Function (MF)	GO:0003688	DNA replication origin binding	23	2	0.29	0.03401	0.03401	0.03401
Molecular Function (MF)	GO:0004435	phosphatidylinositol phospholipase C activity	23	2	0.29	0.03401	0.03401	0.03401
Molecular Function (MF)	GO:0004629	phospholipase C activity	23	2	0.29	0.03401	0.03401	1
Molecular Function (MF)	GO:0016779	nucleotidyltransferase activity	141	5	1.79	0.03405	0.03405	1
Molecular Function (MF)	GO:0003844	1,4-alpha-glucan branching enzyme activity	3	1	0.04	0.03755	0.03755	0.03755
Molecular Function (MF)	GO:0004133	glycogen debranching enzyme activity	3	1	0.04	0.03755	0.03755	1
Molecular Function (MF)	GO:0004134	4-alpha-glucanotransferase activity	3	1	0.04	0.03755	0.03755	0.03755
Molecular Function (MF)	GO:0004135	amylo-alpha-1,6-glucosidase activity	3	1	0.04	0.03755	0.03755	0.03755
Molecular Function (MF)	GO:0004823	leucine-tRNA ligase activity	3	1	0.04	0.03755	0.03755	1
Molecular Function (MF)	GO:0004998	transferrin receptor activity	3	1	0.04	0.03755	0.03755	0.03755
Molecular Function (MF)	GO:0005547	phosphatidylinositol-3,4,5-trisphosphate binding	3	1	0.04	0.03755	0.03755	0.03755
Molecular Function (MF)	GO:0008798	beta-aspartyl-peptidase activity	3	1	0.04	0.03755	0.03755	0.03755
Molecular Function (MF)	GO:0016971	flavin-linked sulfhydryl oxidase activity	3	1	0.04	0.03755	0.03755	0.03755
Molecular Function (MF)	GO:0017160	Ral GTPase binding	3	1	0.04	0.03755	0.03755	0.03755
Molecular Function (MF)	GO:0030942	endoplasmic reticulum signal peptide binding	3	1	0.04	0.03755	0.03755	0.03755
Molecular Function (MF)	GO:0031434	mitogen-activated protein kinase kinase binding	3	1	0.04	0.03755	0.03755	0.03755
Molecular Function (MF)	GO:0042975	peroxisome proliferator activated receptor binding	3	1	0.04	0.03755	0.03755	0.03755
Molecular Function (MF)	GO:0046997	oxidoreductase activity, acting on the CH-NH group of donors, flavin as acceptor	3	1	0.04	0.03755	0.03755	1
Molecular Function (MF)	GO:0050649	testosterone 6-beta-hydroxylase activity	3	1	0.04	0.03755	0.03755	0.03755
Molecular Function (MF)	GO:1990247	N6-methyladenosine-containing RNA binding	3	1	0.04	0.03755	0.03755	0.03755
Molecular Function (MF)	GO:2001070	starch binding	3	1	0.04	0.03755	0.03755	0.03755
Molecular Function (MF)	GO:0008080	N-acetyltransferase activity	102	4	1.29	0.04097	1	1
Molecular Function (MF)	GO:0003887	DNA-directed DNA polymerase activity	26	2	0.33	0.04263	0.04263	0.04263
Molecular Function (MF)	GO:0016798	hydrolase activity, acting on glycosyl bonds	152	5	1.93	0.04465	0.04465	0.7246
Molecular Function (MF)	GO:0070566	adenylyltransferase activity	27	2	0.34	0.04566	0.04566	1
Molecular Function (MF)	GO:0030695	GTPase regulator activity	258	7	3.27	0.04698	0.04698	0.04698
Molecular Function (MF)	GO:0003676	nucleic acid binding	4429	68	56.15	0.04806	0.55902	0.68023
Molecular Function (MF)	GO:0046915	transition metal ion transmembrane transporter activity	28	2	0.35	0.04877	1	1
Molecular Function (MF)	GO:0000979	RNA polymerase II core promoter sequence-specific DNA binding	4	1	0.05	0.04976	0.04976	0.04976
Molecular Function (MF)	GO:0001222	transcription corepressor binding	4	1	0.05	0.04976	0.04976	0.04976
Molecular Function (MF)	GO:0003994	aconitate hydratase activity	4	1	0.05	0.04976	0.04976	0.04976
Molecular Function (MF)	GO:0005384	manganese ion transmembrane transporter activity	4	1	0.05	0.04976	0.04976	0.04976
Molecular Function (MF)	GO:0008073	ornithine decarboxylase inhibitor activity	4	1	0.05	0.04976	0.04976	0.04976
Molecular Function (MF)	GO:0008281	sulfonylurea receptor activity	4	1	0.05	0.04976	0.04976	0.04976
Molecular Function (MF)	GO:0008934	inositol monophosphate 1-phosphatase activity	4	1	0.05	0.04976	0.04976	0.04976
Molecular Function (MF)	GO:0032574	5'-3' RNA helicase activity	4	1	0.05	0.04976	0.04976	0.04976
Molecular Function (MF)	GO:0052832	inositol monophosphate 3-phosphatase activity	4	1	0.05	0.04976	0.04976	0.04976
Molecular Function (MF)	GO:0052833	inositol monophosphate 4-phosphatase activity	4	1	0.05	0.04976	0.04976	0.04976
Molecular Function (MF)	GO:0052834	inositol monophosphate phosphatase activity	4	1	0.05	0.04976	0.04976	1
Molecular Function (MF)	GO:0090599	alpha-glucosidase activity	4	1	0.05	0.04976	0.04976	1
Molecular Function (MF)	GO:1901612	cardiolipin binding	4	1	0.05	0.04976	0.04976	0.04976

## Sheet: Table S10
Table S10. GO enrichment of PSGs in Malapterurus electricus.
Category	GO ID	Term	Annotated	Significant	Expected	classicFisher	elimFisher	weightFisher
Biological Process (BP)	GO:0055070	copper ion homeostasis	12	3	0.07	4.4e-05	0.0176	4.4e-05
Biological Process (BP)	GO:0007275	multicellular organism development	4280	42	25.64	0.00046	0.01082	0.5613
Biological Process (BP)	GO:0008016	regulation of heart contraction	70	4	0.42	0.00083	0.00083	0.0072
Biological Process (BP)	GO:0006878	cellular copper ion homeostasis	9	2	0.05	0.00125	0.00125	1
Biological Process (BP)	GO:0044085	cellular component biogenesis	1886	22	11.3	0.00183	0.05369	0.8874
Biological Process (BP)	GO:0022607	cellular component assembly	1698	20	10.17	0.00269	0.08413	1
Biological Process (BP)	GO:1903522	regulation of blood circulation	97	4	0.58	0.00277	1	1
Biological Process (BP)	GO:0048856	anatomical structure development	4683	42	28.05	0.00289	0.03974	0.8291
Biological Process (BP)	GO:0017148	negative regulation of translation	51	3	0.31	0.00355	0.00355	0.0247
Biological Process (BP)	GO:0046031	ADP metabolic process	51	3	0.31	0.00355	0.00355	1
Biological Process (BP)	GO:0006825	copper ion transport	15	2	0.09	0.00355	0.00355	0.0746
Biological Process (BP)	GO:0046688	response to copper ion	15	2	0.09	0.00355	0.00355	0.0036
Biological Process (BP)	GO:0061014	positive regulation of mRNA catabolic process	15	2	0.09	0.00355	0.00355	1
Biological Process (BP)	GO:0009135	purine nucleoside diphosphate metabolic process	54	3	0.32	0.00417	1	1
Biological Process (BP)	GO:0009179	purine ribonucleoside diphosphate metabolic process	54	3	0.32	0.00417	1	1
Biological Process (BP)	GO:0009185	ribonucleoside diphosphate metabolic process	54	3	0.32	0.00417	1	1
Biological Process (BP)	GO:0034249	negative regulation of cellular amide metabolic process	55	3	0.33	0.00439	1	1
Biological Process (BP)	GO:0019827	stem cell population maintenance	17	2	0.1	0.00456	0.00456	0.0046
Biological Process (BP)	GO:0015693	magnesium ion transport	18	2	0.11	0.00512	0.00512	0.0051
Biological Process (BP)	GO:0051216	cartilage development	189	5	1.13	0.00566	0.00566	0.0057
Biological Process (BP)	GO:0044333	Wnt signaling pathway involved in digestive tract morphogenesis	1	1	0.01	0.00599	1	1
Biological Process (BP)	GO:0060272	embryonic skeletal joint morphogenesis	1	1	0.01	0.00599	0.00599	0.006
Biological Process (BP)	GO:0099093	calcium export from the mitochondrion	1	1	0.01	0.00599	0.00599	0.006
Biological Process (BP)	GO:1901660	calcium ion export	1	1	0.01	0.00599	1	1
Biological Process (BP)	GO:2000015	regulation of determination of dorsal identity	1	1	0.01	0.00599	1	1
Biological Process (BP)	GO:2000016	negative regulation of determination of dorsal identity	1	1	0.01	0.00599	0.00599	0.006
Biological Process (BP)	GO:2000056	regulation of Wnt signaling pathway involved in digestive tract morphogenesis	1	1	0.01	0.00599	0.00599	0.006
Biological Process (BP)	GO:0032502	developmental process	4869	42	29.16	0.00601	0.1135	0.9597
Biological Process (BP)	GO:0061448	connective tissue development	193	5	1.16	0.00617	1	1
Biological Process (BP)	GO:0098727	maintenance of cell number	20	2	0.12	0.0063	1	1
Biological Process (BP)	GO:0006165	nucleoside diphosphate phosphorylation	63	3	0.38	0.00642	0.00642	0.1171
Biological Process (BP)	GO:0046939	nucleotide phosphorylation	65	3	0.39	0.007	1	1
Biological Process (BP)	GO:0065003	protein-containing complex assembly	900	12	5.39	0.00788	0.00788	1
Biological Process (BP)	GO:0009132	nucleoside diphosphate metabolic process	68	3	0.41	0.00793	1	1
Biological Process (BP)	GO:0055076	transition metal ion homeostasis	69	3	0.41	0.00825	0.2992	1
Biological Process (BP)	GO:0009653	anatomical structure morphogenesis	2273	23	13.61	0.00834	0.02493	1
Biological Process (BP)	GO:0009968	negative regulation of signal transduction	383	7	2.29	0.00836	0.00836	1
Biological Process (BP)	GO:0045454	cell redox homeostasis	70	3	0.42	0.00858	0.00858	0.0086
Biological Process (BP)	GO:0048568	embryonic organ development	585	9	3.5	0.00872	0.02349	1
Biological Process (BP)	GO:0000041	transition metal ion transport	74	3	0.44	0.00999	0.2951	1
Biological Process (BP)	GO:0032501	multicellular organismal process	5313	44	31.82	0.01012	0.25271	0.9341
Biological Process (BP)	GO:0043933	protein-containing complex subunit organization	1050	13	6.29	0.01036	1	1
Biological Process (BP)	GO:0048562	embryonic organ morphogenesis	400	7	2.4	0.01046	0.03213	1
Biological Process (BP)	GO:0006360	transcription by RNA polymerase I	26	2	0.16	0.01053	0.01053	0.0105
Biological Process (BP)	GO:0010648	negative regulation of cell communication	402	7	2.41	0.01073	1	1
Biological Process (BP)	GO:0023057	negative regulation of signaling	402	7	2.41	0.01073	1	1
Biological Process (BP)	GO:0034622	cellular protein-containing complex assembly	717	10	4.29	0.01113	0.01113	1
Biological Process (BP)	GO:0001501	skeletal system development	405	7	2.43	0.01114	1	0.3871
Biological Process (BP)	GO:0044057	regulation of system process	147	4	0.88	0.01188	1	1
Biological Process (BP)	GO:0001502	cartilage condensation	2	1	0.01	0.01194	0.01194	1
Biological Process (BP)	GO:0002188	translation reinitiation	2	1	0.01	0.01194	0.01194	0.0119
Biological Process (BP)	GO:0016598	protein arginylation	2	1	0.01	0.01194	0.01194	0.0119
Biological Process (BP)	GO:0019520	aldonic acid metabolic process	2	1	0.01	0.01194	0.01194	1
Biological Process (BP)	GO:0019521	D-gluconate metabolic process	2	1	0.01	0.01194	0.01194	1
Biological Process (BP)	GO:0030951	establishment or maintenance of microtubule cytoskeleton polarity	2	1	0.01	0.01194	0.01194	0.0119
Biological Process (BP)	GO:0031293	membrane protein intracellular domain proteolysis	2	1	0.01	0.01194	0.01194	0.0119
Biological Process (BP)	GO:0032060	bleb assembly	2	1	0.01	0.01194	0.01194	0.0119
Biological Process (BP)	GO:0033578	protein glycosylation in Golgi	2	1	0.01	0.01194	0.01194	0.0119
Biological Process (BP)	GO:0034214	protein hexamerization	2	1	0.01	0.01194	0.01194	0.0119
Biological Process (BP)	GO:0036071	N-glycan fucosylation	2	1	0.01	0.01194	0.01194	0.0119
Biological Process (BP)	GO:0046176	aldonic acid catabolic process	2	1	0.01	0.01194	0.01194	1
Biological Process (BP)	GO:0046177	D-gluconate catabolic process	2	1	0.01	0.01194	0.01194	0.0119
Biological Process (BP)	GO:0060003	copper ion export	2	1	0.01	0.01194	0.01194	0.0119
Biological Process (BP)	GO:0098743	cell aggregation	2	1	0.01	0.01194	0.01194	1
Biological Process (BP)	GO:0110122	myotube cell migration	2	1	0.01	0.01194	0.01194	1
Biological Process (BP)	GO:1903671	negative regulation of sprouting angiogenesis	2	1	0.01	0.01194	0.01194	0.0119
Biological Process (BP)	GO:1904969	slow muscle cell migration	2	1	0.01	0.01194	0.01194	0.0119
Biological Process (BP)	GO:1990440	positive regulation of transcription from RNA polymerase II promoter in response to endoplasmic reticulum stress	2	1	0.01	0.01194	0.01194	0.0119
Biological Process (BP)	GO:0045103	intermediate filament-based process	28	2	0.17	0.01215	0.01215	1
Biological Process (BP)	GO:0045104	intermediate filament cytoskeleton organization	28	2	0.17	0.01215	0.01215	0.0122
Biological Process (BP)	GO:0048731	system development	3748	33	22.45	0.0123	0.10674	0.863
Biological Process (BP)	GO:1903313	positive regulation of mRNA metabolic process	29	2	0.17	0.013	1	1
Biological Process (BP)	GO:0030900	forebrain development	151	4	0.9	0.01301	0.01301	0.5241
Biological Process (BP)	GO:0048598	embryonic morphogenesis	740	10	4.43	0.01364	0.03242	1
Biological Process (BP)	GO:0048513	animal organ development	2660	25	15.93	0.01446	0.11656	0.8868
Biological Process (BP)	GO:0016573	histone acetylation	86	3	0.52	0.01498	0.01498	0.3158
Biological Process (BP)	GO:0034655	nucleobase-containing compound catabolic process	241	5	1.44	0.01512	0.14944	1
Biological Process (BP)	GO:0060047	heart contraction	160	4	0.96	0.01578	1	1
Biological Process (BP)	GO:0006475	internal protein amino acid acetylation	88	3	0.53	0.01592	0.01592	1
Biological Process (BP)	GO:0016052	carbohydrate catabolic process	88	3	0.53	0.01592	0.01592	1
Biological Process (BP)	GO:0018393	internal peptidyl-lysine acetylation	88	3	0.53	0.01592	0.01592	1
Biological Process (BP)	GO:0018394	peptidyl-lysine acetylation	88	3	0.53	0.01592	0.01592	1
Biological Process (BP)	GO:0072359	circulatory system development	991	12	5.94	0.01595	0.01595	1
Biological Process (BP)	GO:0019725	cellular homeostasis	540	8	3.23	0.01615	1	1
Biological Process (BP)	GO:0007507	heart development	545	8	3.26	0.01697	0.01697	0.1427
Biological Process (BP)	GO:0003015	heart process	164	4	0.98	0.01712	1	1
Biological Process (BP)	GO:0009051	pentose-phosphate shunt, oxidative branch	3	1	0.02	0.01786	0.01786	0.0179
Biological Process (BP)	GO:0010739	positive regulation of protein kinase A signaling	3	1	0.02	0.01786	0.01786	0.0179
Biological Process (BP)	GO:0021861	forebrain radial glial cell differentiation	3	1	0.02	0.01786	0.01786	0.0179
Biological Process (BP)	GO:0032873	negative regulation of stress-activated MAPK cascade	3	1	0.02	0.01786	0.01786	1
Biological Process (BP)	GO:0033345	asparagine catabolic process via L-aspartate	3	1	0.02	0.01786	0.01786	0.0179
Biological Process (BP)	GO:0042256	mature ribosome assembly	3	1	0.02	0.01786	0.01786	0.0179
Biological Process (BP)	GO:0043508	negative regulation of JUN kinase activity	3	1	0.02	0.01786	0.01786	0.0179
Biological Process (BP)	GO:0046329	negative regulation of JNK cascade	3	1	0.02	0.01786	0.01786	1
Biological Process (BP)	GO:0061031	endodermal digestive tract morphogenesis	3	1	0.02	0.01786	0.01786	0.0179
Biological Process (BP)	GO:0070303	negative regulation of stress-activated protein kinase signaling cascade	3	1	0.02	0.01786	0.01786	1
Biological Process (BP)	GO:0070528	protein kinase C signaling	3	1	0.02	0.01786	0.01786	1
Biological Process (BP)	GO:0090036	regulation of protein kinase C signaling	3	1	0.02	0.01786	0.01786	0.0179
Biological Process (BP)	GO:1901492	positive regulation of lymphangiogenesis	3	1	0.02	0.01786	0.01786	0.0179
Biological Process (BP)	GO:0035050	embryonic heart tube development	169	4	1.01	0.01889	0.01889	1
Biological Process (BP)	GO:0043409	negative regulation of MAPK cascade	36	2	0.22	0.01964	0.01964	1
Biological Process (BP)	GO:0019362	pyridine nucleotide metabolic process	97	3	0.58	0.02058	0.02058	1
Biological Process (BP)	GO:0046496	nicotinamide nucleotide metabolic process	97	3	0.58	0.02058	0.02058	1
Biological Process (BP)	GO:0000288	nuclear-transcribed mRNA catabolic process, deadenylation-dependent decay	38	2	0.23	0.02174	0.02174	1
Biological Process (BP)	GO:0048585	negative regulation of response to stimulus	466	7	2.79	0.02229	1	1
Biological Process (BP)	GO:0006473	protein acetylation	102	3	0.61	0.02346	0.02346	1
Biological Process (BP)	GO:0009142	nucleoside triphosphate biosynthetic process	102	3	0.61	0.02346	0.02346	0.1277
Biological Process (BP)	GO:0072524	pyridine-containing compound metabolic process	102	3	0.61	0.02346	0.02346	1
Biological Process (BP)	GO:0006172	ADP biosynthetic process	4	1	0.02	0.02375	0.02375	0.0237
Biological Process (BP)	GO:0009136	purine nucleoside diphosphate biosynthetic process	4	1	0.02	0.02375	0.02375	1
Biological Process (BP)	GO:0009180	purine ribonucleoside diphosphate biosynthetic process	4	1	0.02	0.02375	0.02375	1
Biological Process (BP)	GO:0009188	ribonucleoside diphosphate biosynthetic process	4	1	0.02	0.02375	0.02375	1
Biological Process (BP)	GO:0010172	embryonic body morphogenesis	4	1	0.02	0.02375	0.02375	0.0237
Biological Process (BP)	GO:0010882	regulation of cardiac muscle contraction by calcium ion signaling	4	1	0.02	0.02375	0.02375	0.0237
Biological Process (BP)	GO:0014009	glial cell proliferation	4	1	0.02	0.02375	0.02375	1
Biological Process (BP)	GO:0033986	response to methanol	4	1	0.02	0.02375	0.02375	1
Biological Process (BP)	GO:0045053	protein retention in Golgi apparatus	4	1	0.02	0.02375	0.02375	0.0237
Biological Process (BP)	GO:0060019	radial glial cell differentiation	4	1	0.02	0.02375	0.02375	1
Biological Process (BP)	GO:0060251	regulation of glial cell proliferation	4	1	0.02	0.02375	0.02375	0.0237
Biological Process (BP)	GO:0071405	cellular response to methanol	4	1	0.02	0.02375	0.02375	0.0237
Biological Process (BP)	GO:1900108	negative regulation of nodal signaling pathway	4	1	0.02	0.02375	0.02375	0.0237
Biological Process (BP)	GO:1901490	regulation of lymphangiogenesis	4	1	0.02	0.02375	0.02375	1
Biological Process (BP)	GO:0006732	coenzyme metabolic process	273	5	1.64	0.0244	0.0244	1
Biological Process (BP)	GO:0009790	embryo development	1178	13	7.06	0.02445	0.04768	1
Biological Process (BP)	GO:0001946	lymphangiogenesis	42	2	0.25	0.02622	0.02622	0.2076
Biological Process (BP)	GO:0051258	protein polymerization	189	4	1.13	0.02711	0.02711	1
Biological Process (BP)	GO:0044270	cellular nitrogen compound catabolic process	281	5	1.68	0.02719	0.20785	1
Biological Process (BP)	GO:0006937	regulation of muscle contraction	43	2	0.26	0.02739	0.02739	1
Biological Process (BP)	GO:0009066	aspartate family amino acid metabolic process	43	2	0.26	0.02739	0.02739	1
Biological Process (BP)	GO:0036303	lymph vessel morphogenesis	43	2	0.26	0.02739	0.02739	1
Biological Process (BP)	GO:0002009	morphogenesis of an epithelium	488	7	2.92	0.02774	0.02774	0.6886
Biological Process (BP)	GO:0009127	purine nucleoside monophosphate biosynthetic process	109	3	0.65	0.02784	0.02784	1
Biological Process (BP)	GO:0009168	purine ribonucleoside monophosphate biosynthetic process	109	3	0.65	0.02784	0.02784	1
Biological Process (BP)	GO:0009888	tissue development	1589	16	9.52	0.02816	0.19048	1
Biological Process (BP)	GO:0061013	regulation of mRNA catabolic process	44	2	0.26	0.02859	1	1
Biological Process (BP)	GO:0048646	anatomical structure formation involved in morphogenesis	838	10	5.02	0.02928	0.02928	1
Biological Process (BP)	GO:0046700	heterocycle catabolic process	287	5	1.72	0.02942	0.21703	1
Biological Process (BP)	GO:0001731	formation of translation preinitiation complex	5	1	0.03	0.02959	0.02959	0.0296
Biological Process (BP)	GO:0006530	asparagine catabolic process	5	1	0.03	0.02959	0.02959	1
Biological Process (BP)	GO:0006622	protein targeting to lysosome	5	1	0.03	0.02959	0.02959	0.0296
Biological Process (BP)	GO:0021543	pallium development	5	1	0.03	0.02959	0.02959	1
Biological Process (BP)	GO:0021987	cerebral cortex development	5	1	0.03	0.02959	0.02959	0.0296
Biological Process (BP)	GO:0035434	copper ion transmembrane transport	5	1	0.03	0.02959	0.02959	1
Biological Process (BP)	GO:0042766	nucleosome mobilization	5	1	0.03	0.02959	0.02959	0.0296
Biological Process (BP)	GO:0046958	nonassociative learning	5	1	0.03	0.02959	0.02959	1
Biological Process (BP)	GO:0046959	habituation	5	1	0.03	0.02959	0.02959	0.0296
Biological Process (BP)	GO:0050779	RNA destabilization	5	1	0.03	0.02959	0.02959	1
Biological Process (BP)	GO:0061157	mRNA destabilization	5	1	0.03	0.02959	0.02959	1
Biological Process (BP)	GO:0045214	sarcomere organization	45	2	0.27	0.0298	0.0298	0.0298
Biological Process (BP)	GO:0046916	cellular transition metal ion homeostasis	46	2	0.28	0.03104	1	1
Biological Process (BP)	GO:0071229	cellular response to acid chemical	46	2	0.28	0.03104	0.03104	1
Biological Process (BP)	GO:0006402	mRNA catabolic process	114	3	0.68	0.03121	0.44419	1
Biological Process (BP)	GO:0006096	glycolytic process	47	2	0.28	0.03229	0.03229	0.0323
Biological Process (BP)	GO:0006757	ATP generation from ADP	47	2	0.28	0.03229	0.03229	1
Biological Process (BP)	GO:0042866	pyruvate biosynthetic process	47	2	0.28	0.03229	0.03229	1
Biological Process (BP)	GO:0090257	regulation of muscle system process	47	2	0.28	0.03229	0.03229	1
Biological Process (BP)	GO:0048729	tissue morphogenesis	618	8	3.7	0.03267	0.03267	1
Biological Process (BP)	GO:0006733	oxidoreduction coenzyme metabolic process	117	3	0.7	0.03334	0.03334	1
Biological Process (BP)	GO:0051091	positive regulation of DNA-binding transcription factor activity	48	2	0.29	0.03357	0.03357	0.0336
Biological Process (BP)	GO:0055001	muscle cell development	205	4	1.23	0.035	0.035	0.0733
Biological Process (BP)	GO:0009133	nucleoside diphosphate biosynthetic process	6	1	0.04	0.03541	0.03541	1
Biological Process (BP)	GO:0014034	neural crest cell fate commitment	6	1	0.04	0.03541	0.03541	1
Biological Process (BP)	GO:0014036	neural crest cell fate specification	6	1	0.04	0.03541	0.03541	0.0354
Biological Process (BP)	GO:0034755	iron ion transmembrane transport	6	1	0.04	0.03541	0.03541	0.0354
Biological Process (BP)	GO:0048866	stem cell fate specification	6	1	0.04	0.03541	0.03541	1
Biological Process (BP)	GO:0070444	oligodendrocyte progenitor proliferation	6	1	0.04	0.03541	0.03541	0.0354
Biological Process (BP)	GO:0080009	mRNA methylation	6	1	0.04	0.03541	0.03541	0.0354
Biological Process (BP)	GO:0099509	regulation of presynaptic cytosolic calcium ion concentration	6	1	0.04	0.03541	0.03541	0.0354
Biological Process (BP)	GO:1900271	regulation of long-term synaptic potentiation	6	1	0.04	0.03541	0.03541	0.0354
Biological Process (BP)	GO:0043254	regulation of protein complex assembly	206	4	1.23	0.03554	0.03554	0.3658
Biological Process (BP)	GO:0019439	aromatic compound catabolic process	303	5	1.81	0.03589	0.2419	1
Biological Process (BP)	GO:0060828	regulation of canonical Wnt signaling pathway	121	3	0.72	0.03628	0.03628	0.0363
Biological Process (BP)	GO:0051239	regulation of multicellular organismal process	997	11	5.97	0.03722	1	1
Biological Process (BP)	GO:0006892	post-Golgi vesicle-mediated transport	52	2	0.31	0.03885	0.03885	0.0389
Biological Process (BP)	GO:0009156	ribonucleoside monophosphate biosynthetic process	125	3	0.75	0.03936	0.03936	1
Biological Process (BP)	GO:0006807	nitrogen compound metabolic process	9621	68	57.63	0.04059	0.10515	0.9693
Biological Process (BP)	GO:0006528	asparagine metabolic process	7	1	0.04	0.04119	0.04119	1
Biological Process (BP)	GO:0007045	cell-substrate adherens junction assembly	7	1	0.04	0.04119	0.04119	1
Biological Process (BP)	GO:0007612	learning	7	1	0.04	0.04119	0.04119	1
Biological Process (BP)	GO:0010738	regulation of protein kinase A signaling	7	1	0.04	0.04119	0.04119	1
Biological Process (BP)	GO:0030970	retrograde protein transport, ER to cytosol	7	1	0.04	0.04119	0.04119	0.0412
Biological Process (BP)	GO:0035988	chondrocyte proliferation	7	1	0.04	0.04119	0.04119	0.0412
Biological Process (BP)	GO:0036003	positive regulation of transcription from RNA polymerase II promoter in response to stress	7	1	0.04	0.04119	0.04119	1
Biological Process (BP)	GO:0048041	focal adhesion assembly	7	1	0.04	0.04119	0.04119	1
Biological Process (BP)	GO:0050775	positive regulation of dendrite morphogenesis	7	1	0.04	0.04119	0.04119	1
Biological Process (BP)	GO:0051893	regulation of focal adhesion assembly	7	1	0.04	0.04119	0.04119	0.0412
Biological Process (BP)	GO:0061003	positive regulation of dendritic spine morphogenesis	7	1	0.04	0.04119	0.04119	0.0412
Biological Process (BP)	GO:0070373	negative regulation of ERK1 and ERK2 cascade	7	1	0.04	0.04119	0.04119	0.0412
Biological Process (BP)	GO:0072498	embryonic skeletal joint development	7	1	0.04	0.04119	1	1
Biological Process (BP)	GO:0090109	regulation of cell-substrate junction assembly	7	1	0.04	0.04119	0.04119	1
Biological Process (BP)	GO:0097150	neuronal stem cell population maintenance	7	1	0.04	0.04119	0.04119	1
Biological Process (BP)	GO:1903513	endoplasmic reticulum to cytosol transport	7	1	0.04	0.04119	0.04119	1
Biological Process (BP)	GO:0090090	negative regulation of canonical Wnt signaling pathway	54	2	0.32	0.04161	0.04161	1
Biological Process (BP)	GO:0090101	negative regulation of transmembrane receptor protein serine/threonine kinase signaling pathway	54	2	0.32	0.04161	0.04161	1
Biological Process (BP)	GO:1901361	organic cyclic compound catabolic process	320	5	1.92	0.04366	0.26882	1
Biological Process (BP)	GO:1901564	organonitrogen compound metabolic process	6273	47	37.57	0.04371	0.15572	0.987
Biological Process (BP)	GO:0034332	adherens junction organization	56	2	0.34	0.04444	0.04444	0.2536
Biological Process (BP)	GO:0007052	mitotic spindle organization	57	2	0.34	0.04588	0.04588	0.0459
Biological Process (BP)	GO:0044087	regulation of cellular component biogenesis	325	5	1.95	0.04612	0.04612	1
Biological Process (BP)	GO:0006013	mannose metabolic process	8	1	0.05	0.04693	0.04693	0.0469
Biological Process (BP)	GO:0007613	memory	8	1	0.05	0.04693	0.04693	0.0469
Biological Process (BP)	GO:0018095	protein polyglutamylation	8	1	0.05	0.04693	0.04693	0.0469
Biological Process (BP)	GO:0018279	protein N-linked glycosylation via asparagine	8	1	0.05	0.04693	0.04693	0.0469
Biological Process (BP)	GO:0021654	rhombomere boundary formation	8	1	0.05	0.04693	0.04693	0.0469
Biological Process (BP)	GO:0031468	nuclear envelope reassembly	8	1	0.05	0.04693	0.04693	0.0469
Biological Process (BP)	GO:0035143	caudal fin morphogenesis	8	1	0.05	0.04693	0.04693	0.0469
Biological Process (BP)	GO:0036372	opsin transport	8	1	0.05	0.04693	0.04693	0.0469
Biological Process (BP)	GO:0045685	regulation of glial cell differentiation	8	1	0.05	0.04693	0.04693	0.0469
Biological Process (BP)	GO:0046716	muscle cell cellular homeostasis	8	1	0.05	0.04693	0.04693	0.0469
Biological Process (BP)	GO:0048865	stem cell fate commitment	8	1	0.05	0.04693	0.04693	1
Biological Process (BP)	GO:0051560	mitochondrial calcium ion homeostasis	8	1	0.05	0.04693	0.04693	0.0469
Biological Process (BP)	GO:0021517	ventral spinal cord development	58	2	0.35	0.04733	0.04733	0.0473
Biological Process (BP)	GO:0006401	RNA catabolic process	135	3	0.81	0.0476	1	1
Biological Process (BP)	GO:0072329	monocarboxylic acid catabolic process	59	2	0.35	0.04881	0.04881	1
Biological Process (BP)	GO:0006936	muscle contraction	137	3	0.82	0.04935	0.04935	1
Biological Process (BP)	GO:0009124	nucleoside monophosphate biosynthetic process	137	3	0.82	0.04935	0.04935	1
Cellular Component (CC)	GO:0000015	phosphopyruvate hydratase complex	6	2	0.04	0.0005	0.0005	0.0005
Cellular Component (CC)	GO:0005737	cytoplasm	7417	60	43.44	0.0015	0.0214	0.0432
Cellular Component (CC)	GO:0005622	intracellular	11979	86	70.16	0.0025	0.0143	0.5404
Cellular Component (CC)	GO:0044424	intracellular part	11979	86	70.16	0.0025	0.0143	0.5182
Cellular Component (CC)	GO:0044448	cell cortex part	102	4	0.6	0.0031	0.0031	1
Cellular Component (CC)	GO:0005774	vacuolar membrane	135	4	0.79	0.0082	0.0082	0.3084
Cellular Component (CC)	GO:0044437	vacuolar part	136	4	0.8	0.0084	1	1
Cellular Component (CC)	GO:0005765	lysosomal membrane	78	3	0.46	0.0108	0.0108	0.0108
Cellular Component (CC)	GO:0098852	lytic vacuole membrane	78	3	0.46	0.0108	0.0108	1
Cellular Component (CC)	GO:0030496	midbody	27	2	0.16	0.0109	0.0109	0.0109
Cellular Component (CC)	GO:0000145	exocyst	28	2	0.16	0.0116	0.0116	0.0116
Cellular Component (CC)	GO:0000123	histone acetyltransferase complex	85	3	0.5	0.0137	0.0137	1
Cellular Component (CC)	GO:0099631	postsynaptic endocytic zone cytoplasmic component	3	1	0.02	0.0175	0.0175	0.0175
Cellular Component (CC)	GO:0031248	protein acetyltransferase complex	96	3	0.56	0.0189	0.0189	1
Cellular Component (CC)	GO:1902493	acetyltransferase complex	96	3	0.56	0.0189	0.0189	1
Cellular Component (CC)	GO:0005623	cell	15099	99	88.43	0.021	0.0589	0.49
Cellular Component (CC)	GO:0099568	cytoplasmic region	269	5	1.58	0.0212	0.6163	1
Cellular Component (CC)	GO:0005938	cell cortex	183	4	1.07	0.0227	1	1
Cellular Component (CC)	GO:0005584	collagen type I trimer	4	1	0.02	0.0232	0.0232	0.0232
Cellular Component (CC)	GO:0036396	RNA N6-methyladenosine methyltransferase complex	4	1	0.02	0.0232	0.0232	0.0232
Cellular Component (CC)	GO:0045293	mRNA editing complex	4	1	0.02	0.0232	0.0232	1
Cellular Component (CC)	GO:0005879	axonemal microtubule	5	1	0.03	0.0289	0.0289	0.0289
Cellular Component (CC)	GO:0016589	NURF complex	5	1	0.03	0.0289	0.0289	0.0289
Cellular Component (CC)	GO:0070775	H3 histone acetyltransferase complex	5	1	0.03	0.0289	0.0289	1
Cellular Component (CC)	GO:0070776	MOZ/MORF histone acetyltransferase complex	5	1	0.03	0.0289	0.0289	0.0289
Cellular Component (CC)	GO:0071986	Ragulator complex	5	1	0.03	0.0289	0.0289	0.0289
Cellular Component (CC)	GO:0030120	vesicle coat	47	2	0.28	0.031	0.031	1
Cellular Component (CC)	GO:1902562	H4 histone acetyltransferase complex	47	2	0.28	0.031	0.031	0.031
Cellular Component (CC)	GO:0099512	supramolecular fiber	516	7	3.02	0.0323	0.0323	1
Cellular Component (CC)	GO:0099080	supramolecular complex	519	7	3.04	0.0332	0.0332	1
Cellular Component (CC)	GO:0099081	supramolecular polymer	519	7	3.04	0.0332	0.0332	1
Cellular Component (CC)	GO:0005672	transcription factor TFIIA complex	6	1	0.04	0.0346	0.0346	0.0346
Cellular Component (CC)	GO:0098805	whole membrane	531	7	3.11	0.0369	0.394	1
Cellular Component (CC)	GO:0030660	Golgi-associated vesicle membrane	53	2	0.31	0.0386	0.0386	1
Cellular Component (CC)	GO:0005681	spliceosomal complex	129	3	0.76	0.0403	0.0403	0.453
Cellular Component (CC)	GO:0000932	P-body	55	2	0.32	0.0413	0.0413	0.0413
Cellular Component (CC)	GO:0099023	tethering complex	58	2	0.34	0.0455	0.0455	1
Cellular Component (CC)	GO:0008250	oligosaccharyltransferase complex	8	1	0.05	0.0459	0.0459	0.0459
Cellular Component (CC)	GO:0035371	microtubule plus-end	8	1	0.05	0.0459	0.0459	0.0459
Cellular Component (CC)	GO:0044545	NSL complex	8	1	0.05	0.0459	0.0459	1
Cellular Component (CC)	GO:0030662	coated vesicle membrane	59	2	0.35	0.0469	0.0469	1
Cellular Component (CC)	GO:0045121	membrane raft	60	2	0.35	0.0483	0.0483	1
Cellular Component (CC)	GO:0098589	membrane region	60	2	0.35	0.0483	0.0483	1
Cellular Component (CC)	GO:0098857	membrane microdomain	60	2	0.35	0.0483	0.0483	1
Molecular Function (MF)	GO:0005507	copper ion binding	51	4	0.28	0.00017	0.00017	0.00017
Molecular Function (MF)	GO:0004634	phosphopyruvate hydratase activity	6	2	0.03	0.00043	0.00043	0.00043
Molecular Function (MF)	GO:0008080	N-acetyltransferase activity	102	4	0.55	0.00235	1	1
Molecular Function (MF)	GO:0004402	histone acetyltransferase activity	55	3	0.3	0.00336	0.00336	0.02361
Molecular Function (MF)	GO:0061733	peptide-lysine-N-acetyltransferase activity	56	3	0.3	0.00353	1	1
Molecular Function (MF)	GO:0046872	metal ion binding	3668	32	19.95	0.00384	0.02217	0.03234
Molecular Function (MF)	GO:0016410	N-acyltransferase activity	118	4	0.64	0.00398	1	1
Molecular Function (MF)	GO:0008238	exopeptidase activity	119	4	0.65	0.0041	0.0041	1
Molecular Function (MF)	GO:0016407	acetyltransferase activity	126	4	0.69	0.00502	1	1
Molecular Function (MF)	GO:0034212	peptide N-acetyltransferase activity	64	3	0.35	0.00514	1	1
Molecular Function (MF)	GO:0001054	RNA polymerase I activity	1	1	0.01	0.00544	0.00544	0.00544
Molecular Function (MF)	GO:0001056	RNA polymerase III activity	1	1	0.01	0.00544	0.00544	0.00544
Molecular Function (MF)	GO:0004057	arginyltransferase activity	1	1	0.01	0.00544	0.00544	0.00544
Molecular Function (MF)	GO:0004489	methylenetetrahydrofolate reductase (NAD(P)H) activity	1	1	0.01	0.00544	0.00544	0.00544
Molecular Function (MF)	GO:0015019	heparan-alpha-glucosaminide N-acetyltransferase activity	1	1	0.01	0.00544	0.00544	0.00544
Molecular Function (MF)	GO:0015252	proton channel activity	1	1	0.01	0.00544	1	1
Molecular Function (MF)	GO:0030171	voltage-gated proton channel activity	1	1	0.01	0.00544	0.00544	0.00544
Molecular Function (MF)	GO:0061632	RNA lariat debranching enzyme activator activity	1	1	0.01	0.00544	0.00544	0.00544
Molecular Function (MF)	GO:0061863	microtubule plus end polymerase	1	1	0.01	0.00544	0.00544	0.00544
Molecular Function (MF)	GO:0070738	tubulin-glycine ligase activity	1	1	0.01	0.00544	0.00544	0.00544
Molecular Function (MF)	GO:0043169	cation binding	3778	32	20.55	0.00603	0.0315	0.46755
Molecular Function (MF)	GO:0016835	carbon-oxygen lyase activity	68	3	0.37	0.00609	0.28354	1
Molecular Function (MF)	GO:0016746	transferase activity, transferring acyl groups	305	6	1.66	0.00655	0.73028	1
Molecular Function (MF)	GO:0003824	catalytic activity	8022	57	43.63	0.00919	0.24154	0.99961
Molecular Function (MF)	GO:0046915	transition metal ion transmembrane transporter activity	28	2	0.15	0.01012	0.01012	1
Molecular Function (MF)	GO:0046332	SMAD binding	29	2	0.16	0.01083	0.01083	0.01083
Molecular Function (MF)	GO:0004616	phosphogluconate dehydrogenase (decarboxylating) activity	2	1	0.01	0.01085	0.01085	0.01085
Molecular Function (MF)	GO:0004939	beta-adrenergic receptor activity	2	1	0.01	0.01085	0.01085	1
Molecular Function (MF)	GO:0004941	beta2-adrenergic receptor activity	2	1	0.01	0.01085	0.01085	0.01085
Molecular Function (MF)	GO:0008424	glycoprotein 6-alpha-L-fucosyltransferase activity	2	1	0.01	0.01085	0.01085	0.01085
Molecular Function (MF)	GO:0043682	copper-transporting ATPase activity	2	1	0.01	0.01085	0.01085	0.01085
Molecular Function (MF)	GO:0046921	alpha-(1->6)-fucosyltransferase activity	2	1	0.01	0.01085	0.01085	1
Molecular Function (MF)	GO:0070735	protein-glycine ligase activity	2	1	0.01	0.01085	1	1
Molecular Function (MF)	GO:0080019	fatty-acyl-CoA reductase (alcohol-forming) activity	2	1	0.01	0.01085	0.01085	0.01085
Molecular Function (MF)	GO:0102965	alcohol-forming fatty acyl-CoA reductase activity	2	1	0.01	0.01085	0.01085	0.01085
Molecular Function (MF)	GO:0120170	intraciliary transport particle B binding	2	1	0.01	0.01085	0.01085	0.01085
Molecular Function (MF)	GO:0016747	transferase activity, transferring acyl groups other than amino-acyl groups	258	5	1.4	0.01355	0.65862	1
Molecular Function (MF)	GO:0001734	mRNA (N6-adenosine)-methyltransferase activity	3	1	0.02	0.01623	0.01623	0.01623
Molecular Function (MF)	GO:0008798	beta-aspartyl-peptidase activity	3	1	0.02	0.01623	0.01623	0.01623
Molecular Function (MF)	GO:0015369	calcium:proton antiporter activity	3	1	0.02	0.01623	0.01623	0.01623
Molecular Function (MF)	GO:0051139	metal ion:proton antiporter activity	3	1	0.02	0.01623	0.01623	1
Molecular Function (MF)	GO:0140078	class I DNA-(apurinic or apyrimidinic site) endonuclease activity	3	1	0.02	0.01623	0.01623	0.01623
Molecular Function (MF)	GO:0046914	transition metal ion binding	1379	14	7.5	0.01798	0.16469	1
Molecular Function (MF)	GO:0043022	ribosome binding	40	2	0.22	0.02001	0.02001	0.02001
Molecular Function (MF)	GO:0008131	primary amine oxidase activity	4	1	0.02	0.02158	0.02158	0.02158
Molecular Function (MF)	GO:0016422	mRNA (2'-O-methyladenosine-N6-)-methyltransferase activity	4	1	0.02	0.02158	0.02158	0.02158
Molecular Function (MF)	GO:0016807	cysteine-type carboxypeptidase activity	4	1	0.02	0.02158	0.02158	0.02158
Molecular Function (MF)	GO:0035035	histone acetyltransferase binding	4	1	0.02	0.02158	0.02158	0.02158
Molecular Function (MF)	GO:0055056	D-glucose transmembrane transporter activity	4	1	0.02	0.02158	0.02158	0.02158
Molecular Function (MF)	GO:0070004	cysteine-type exopeptidase activity	4	1	0.02	0.02158	0.02158	1
Molecular Function (MF)	GO:1990380	Lys48-specific deubiquitinase activity	4	1	0.02	0.02158	0.02158	0.02158
Molecular Function (MF)	GO:0017147	Wnt-protein binding	42	2	0.23	0.02193	0.02193	0.02193
Molecular Function (MF)	GO:0003714	transcription corepressor activity	116	3	0.63	0.02554	0.02554	0.02554
Molecular Function (MF)	GO:0004180	carboxypeptidase activity	46	2	0.25	0.026	0.026	1
Molecular Function (MF)	GO:0004067	asparaginase activity	5	1	0.03	0.0269	0.0269	0.0269
Molecular Function (MF)	GO:0004687	myosin light chain kinase activity	5	1	0.03	0.0269	0.0269	0.0269
Molecular Function (MF)	GO:0005375	copper ion transmembrane transporter activity	5	1	0.03	0.0269	0.0269	1
Molecular Function (MF)	GO:0005381	iron ion transmembrane transporter activity	5	1	0.03	0.0269	0.0269	0.0269
Molecular Function (MF)	GO:0016314	phosphatidylinositol-3,4,5-trisphosphate 3-phosphatase activity	5	1	0.03	0.0269	0.0269	0.0269
Molecular Function (MF)	GO:0008174	mRNA methyltransferase activity	6	1	0.03	0.0322	0.0322	1
Molecular Function (MF)	GO:0140096	catalytic activity, acting on a protein	3172	25	17.25	0.03487	0.31148	0.99741
Molecular Function (MF)	GO:0140098	catalytic activity, acting on RNA	340	5	1.85	0.03846	0.11163	1
Molecular Function (MF)	GO:0008173	RNA methyltransferase activity	57	2	0.31	0.03857	0.03857	1
Molecular Function (MF)	GO:0099516	ion antiporter activity	57	2	0.31	0.03857	0.03857	1
Molecular Function (MF)	GO:0015075	ion transmembrane transporter activity	1121	11	6.1	0.04225	0.08152	0.52067
Molecular Function (MF)	GO:0043995	histone acetyltransferase activity (H4-K5 specific)	8	1	0.04	0.0427	0.0427	0.0427
Molecular Function (MF)	GO:0043996	histone acetyltransferase activity (H4-K8 specific)	8	1	0.04	0.0427	0.0427	0.0427
Molecular Function (MF)	GO:0016836	hydro-lyase activity	61	2	0.33	0.04362	1	1
Molecular Function (MF)	GO:0004703	G protein-coupled receptor kinase activity	9	1	0.05	0.04791	0.04791	0.04791
Molecular Function (MF)	GO:0015174	basic amino acid transmembrane transporter activity	9	1	0.05	0.04791	0.04791	1
Molecular Function (MF)	GO:0015181	arginine transmembrane transporter activity	9	1	0.05	0.04791	0.04791	0.04791
Molecular Function (MF)	GO:0034594	phosphatidylinositol trisphosphate phosphatase activity	9	1	0.05	0.04791	0.04791	1
Molecular Function (MF)	GO:0043014	alpha-tubulin binding	9	1	0.05	0.04791	0.04791	0.04791
Molecular Function (MF)	GO:0022857	transmembrane transporter activity	1431	13	7.78	0.04794	0.08558	0.78405

## Sheet: Table S11
Table S11. GO enrichment of PSGs in Gymnotiformes.
Category	GO ID	Term	Annotated	Significant	Expected	classicFisher	elimFisher	weightFisher
Biological Process (BP)	GO:0000469	cleavage involved in rRNA processing	24	4	0.22	6.6e-05	0.00813	0.05355
Biological Process (BP)	GO:0006403	RNA localization	88	6	0.81	0.00017	0.03802	1
Biological Process (BP)	GO:1901361	organic cyclic compound catabolic process	320	11	2.96	0.00021	0.02665	1
Biological Process (BP)	GO:0036149	phosphatidylinositol acyl-chain remodeling	3	2	0.03	0.00025	0.00025	0.00025
Biological Process (BP)	GO:0033036	macromolecule localization	1488	28	13.78	0.00027	0.01716	0.94758
Biological Process (BP)	GO:0046483	heterocycle metabolic process	4715	65	43.67	0.0003	0.02855	0.98303
Biological Process (BP)	GO:0044270	cellular nitrogen compound catabolic process	281	10	2.6	0.0003	0.04375	1
Biological Process (BP)	GO:0071108	protein K48-linked deubiquitination	15	3	0.14	0.00033	0.00033	0.00033
Biological Process (BP)	GO:0006725	cellular aromatic compound metabolic process	4734	65	43.84	0.00034	0.03065	0.98388
Biological Process (BP)	GO:0046700	heterocycle catabolic process	287	10	2.66	0.00036	0.04942	1
Biological Process (BP)	GO:0034655	nucleobase-containing compound catabolic process	241	9	2.23	0.00043	0.07151	1
Biological Process (BP)	GO:0019439	aromatic compound catabolic process	303	10	2.81	0.00055	0.06643	1
Biological Process (BP)	GO:0006886	intracellular protein transport	680	16	6.3	0.00062	0.0121	0.21606
Biological Process (BP)	GO:0046907	intracellular transport	1110	22	10.28	0.00065	0.00783	0.83841
Biological Process (BP)	GO:1901360	organic cyclic compound metabolic process	4844	65	44.86	0.00065	0.04526	0.99309
Biological Process (BP)	GO:0014902	myotube differentiation	75	5	0.69	0.00066	0.15179	0.17473
Biological Process (BP)	GO:0070727	cellular macromolecule localization	968	20	8.96	0.00069	0.03526	0.78235
Biological Process (BP)	GO:0046488	phosphatidylinositol metabolic process	160	7	1.48	0.00074	0.27263	1
Biological Process (BP)	GO:0016579	protein deubiquitination	117	6	1.08	0.00078	0.06681	0.48087
Biological Process (BP)	GO:0006139	nucleobase-containing compound metabolic process	4594	62	42.54	0.0008	0.05711	0.98324
Biological Process (BP)	GO:0034641	cellular nitrogen compound metabolic process	5290	69	48.99	0.00092	0.04807	0.99654
Biological Process (BP)	GO:0006573	valine metabolic process	6	2	0.06	0.00125	0.00125	0.00125
Biological Process (BP)	GO:0008298	intracellular mRNA localization	6	2	0.06	0.00125	0.00125	0.03636
Biological Process (BP)	GO:0071702	organic substance transport	1577	27	14.6	0.00146	0.01985	0.8135
Biological Process (BP)	GO:0070646	protein modification by small protein removal	132	6	1.22	0.00146	0.0919	1
Biological Process (BP)	GO:0006401	RNA catabolic process	135	6	1.25	0.00164	0.0081	0.26664
Biological Process (BP)	GO:0034470	ncRNA processing	293	9	2.71	0.0017	0.09933	0.43195
Biological Process (BP)	GO:0007525	somatic muscle development	7	2	0.06	0.00174	0.00174	0.00174
Biological Process (BP)	GO:0006606	protein import into nucleus	56	4	0.52	0.0018	0.0018	0.0018
Biological Process (BP)	GO:0014904	myotube cell development	57	4	0.53	0.00192	1	1
Biological Process (BP)	GO:0048741	skeletal muscle fiber development	57	4	0.53	0.00192	0.00192	0.00192
Biological Process (BP)	GO:0051170	import into nucleus	57	4	0.53	0.00192	1	1
Biological Process (BP)	GO:0072594	establishment of protein localization to organelle	190	7	1.76	0.00201	0.12342	1
Biological Process (BP)	GO:0048468	cell development	1453	25	13.46	0.00206	0.28576	0.93573
Biological Process (BP)	GO:0034504	protein localization to nucleus	60	4	0.56	0.00232	1	1
Biological Process (BP)	GO:0006891	intra-Golgi vesicle-mediated transport	29	3	0.27	0.00239	0.00239	0.00239
Biological Process (BP)	GO:0006810	transport	3668	50	33.97	0.00249	0.15363	0.88869
Biological Process (BP)	GO:1901879	regulation of protein depolymerization	62	4	0.57	0.00262	0.01876	1
Biological Process (BP)	GO:0015031	protein transport	937	18	8.68	0.00283	0.031	0.52395
Biological Process (BP)	GO:0000478	endonucleolytic cleavage involved in rRNA processing	9	2	0.08	0.00294	1	1
Biological Process (BP)	GO:0000479	endonucleolytic cleavage of tricistronic rRNA transcript (SSU-rRNA, 5.8S rRNA, LSU-rRNA)	9	2	0.08	0.00294	0.00294	0.00294
Biological Process (BP)	GO:0006364	rRNA processing	153	6	1.42	0.00307	1	1
Biological Process (BP)	GO:0051234	establishment of localization	3722	50	34.47	0.00337	0.18098	0.90544
Biological Process (BP)	GO:0051641	cellular localization	1591	26	14.73	0.00337	1	1
Biological Process (BP)	GO:0015833	peptide transport	953	18	8.83	0.00338	0.03527	0.68184
Biological Process (BP)	GO:0034660	ncRNA metabolic process	388	10	3.59	0.00344	0.11536	1
Biological Process (BP)	GO:0045184	establishment of protein localization	957	18	8.86	0.00354	0.0364	0.68586
Biological Process (BP)	GO:0044237	cellular metabolic process	9994	112	92.55	0.00358	0.2386	0.9995
Biological Process (BP)	GO:0051649	establishment of localization in cell	1273	22	11.79	0.00363	1	0.9678
Biological Process (BP)	GO:0034613	cellular protein localization	962	18	8.91	0.00373	0.03785	0.87642
Biological Process (BP)	GO:0090304	nucleic acid metabolic process	4041	53	37.42	0.00411	0.06733	0.98849
Biological Process (BP)	GO:0006650	glycerophospholipid metabolic process	217	7	2.01	0.00419	1	1
Biological Process (BP)	GO:0006402	mRNA catabolic process	114	5	1.06	0.00421	0.02069	1
Biological Process (BP)	GO:0042886	amide transport	984	18	9.11	0.00471	0.04472	0.85028
Biological Process (BP)	GO:0043244	regulation of protein complex disassembly	73	4	0.68	0.00472	0.0289	1
Biological Process (BP)	GO:0033522	histone H2A ubiquitination	12	2	0.11	0.0053	0.0053	0.08845
Biological Process (BP)	GO:0071705	nitrogen compound transport	1234	21	11.43	0.00531	0.0689	0.94586
Biological Process (BP)	GO:0016072	rRNA metabolic process	172	6	1.59	0.00542	1	1
Biological Process (BP)	GO:0090305	nucleic acid phosphodiester bond hydrolysis	228	7	2.11	0.00547	0.28341	0.75107
Biological Process (BP)	GO:0019637	organophosphate metabolic process	846	16	7.83	0.00556	1	1
Biological Process (BP)	GO:0000956	nuclear-transcribed mRNA catabolic process	77	4	0.71	0.00571	0.03318	1
Biological Process (BP)	GO:0016070	RNA metabolic process	3544	47	32.82	0.00588	0.10156	0.97338
Biological Process (BP)	GO:0050657	nucleic acid transport	78	4	0.72	0.00597	0.03429	1
Biological Process (BP)	GO:0050658	RNA transport	78	4	0.72	0.00597	0.03429	0.00597
Biological Process (BP)	GO:0051236	establishment of RNA localization	78	4	0.72	0.00597	0.03429	1
Biological Process (BP)	GO:0007519	skeletal muscle tissue development	125	5	1.16	0.0062	1	0.46347
Biological Process (BP)	GO:0006644	phospholipid metabolic process	294	8	2.72	0.00626	1	1
Biological Process (BP)	GO:0031290	retinal ganglion cell axon guidance	41	3	0.38	0.00644	0.00644	0.00644
Biological Process (BP)	GO:0044265	cellular macromolecule catabolic process	709	14	6.57	0.00648	0.15019	1
Biological Process (BP)	GO:0042254	ribosome biogenesis	239	7	2.21	0.00703	1	1
Biological Process (BP)	GO:0090501	RNA phosphodiester bond hydrolysis	130	5	1.2	0.0073	1	1
Biological Process (BP)	GO:0032259	methylation	242	7	2.24	0.0075	0.02455	0.46675
Biological Process (BP)	GO:0046856	phosphatidylinositol dephosphorylation	44	3	0.41	0.00784	0.00784	0.00784
Biological Process (BP)	GO:1901575	organic substance catabolic process	1281	21	11.86	0.00801	0.15142	1
Biological Process (BP)	GO:0051261	protein depolymerization	85	4	0.79	0.00806	0.04266	1
Biological Process (BP)	GO:0051179	localization	4663	58	43.18	0.00819	0.26519	0.92585
Biological Process (BP)	GO:0009126	purine nucleoside monophosphate metabolic process	190	6	1.76	0.00867	1	1
Biological Process (BP)	GO:0009167	purine ribonucleoside monophosphate metabolic process	190	6	1.76	0.00867	0.00867	1
Biological Process (BP)	GO:0048588	developmental cell growth	136	5	1.26	0.00878	0.00878	1
Biological Process (BP)	GO:0044248	cellular catabolic process	1379	22	12.77	0.00905	0.15197	1
Biological Process (BP)	GO:0016192	vesicle-mediated transport	1052	18	9.74	0.00915	0.04862	0.46802
Biological Process (BP)	GO:0006050	mannosamine metabolic process	1	1	0.01	0.00926	1	1
Biological Process (BP)	GO:0006051	N-acetylmannosamine metabolic process	1	1	0.01	0.00926	0.00926	0.00926
Biological Process (BP)	GO:0019389	glucuronoside metabolic process	1	1	0.01	0.00926	1	1
Biological Process (BP)	GO:0019391	glucuronoside catabolic process	1	1	0.01	0.00926	0.00926	0.00926
Biological Process (BP)	GO:0031117	positive regulation of microtubule depolymerization	1	1	0.01	0.00926	0.00926	0.00926
Biological Process (BP)	GO:0033227	dsRNA transport	1	1	0.01	0.00926	0.00926	1
Biological Process (BP)	GO:0033523	histone H2B ubiquitination	1	1	0.01	0.00926	0.00926	0.00926
Biological Process (BP)	GO:0034381	plasma lipoprotein particle clearance	1	1	0.01	0.00926	1	1
Biological Process (BP)	GO:0034382	chylomicron remnant clearance	1	1	0.01	0.00926	0.00926	0.00926
Biological Process (BP)	GO:0034447	very-low-density lipoprotein particle clearance	1	1	0.01	0.00926	0.00926	0.00926
Biological Process (BP)	GO:0034971	histone H3-R17 methylation	1	1	0.01	0.00926	0.00926	0.00926
Biological Process (BP)	GO:0035855	megakaryocyte development	1	1	0.01	0.00926	0.00926	0.00926
Biological Process (BP)	GO:0044333	Wnt signaling pathway involved in digestive tract morphogenesis	1	1	0.01	0.00926	1	1
Biological Process (BP)	GO:0048917	posterior lateral line ganglion development	1	1	0.01	0.00926	0.00926	0.00926
Biological Process (BP)	GO:0070478	nuclear-transcribed mRNA catabolic process, 3'-5' exonucleolytic nonsense-mediated decay	1	1	0.01	0.00926	0.00926	0.00926
Biological Process (BP)	GO:0071830	triglyceride-rich lipoprotein particle clearance	1	1	0.01	0.00926	1	1
Biological Process (BP)	GO:0071831	intermediate-density lipoprotein particle clearance	1	1	0.01	0.00926	0.00926	0.00926
Biological Process (BP)	GO:0097325	melanocyte proliferation	1	1	0.01	0.00926	0.00926	0.00926
Biological Process (BP)	GO:0098751	bone cell development	1	1	0.01	0.00926	1	1
Biological Process (BP)	GO:1900402	regulation of carbohydrate metabolic process by regulation of transcription from RNA polymerase II promoter	1	1	0.01	0.00926	0.00926	0.00926
Biological Process (BP)	GO:2000056	regulation of Wnt signaling pathway involved in digestive tract morphogenesis	1	1	0.01	0.00926	0.00926	0.00926
Biological Process (BP)	GO:0009081	branched-chain amino acid metabolic process	16	2	0.15	0.0094	1	1
Biological Process (BP)	GO:0048747	muscle fiber development	89	4	0.82	0.00945	1	1
Biological Process (BP)	GO:0060538	skeletal muscle organ development	139	5	1.29	0.00959	1	1
Biological Process (BP)	GO:0009056	catabolic process	1557	24	14.42	0.00971	0.14066	1
Biological Process (BP)	GO:0008104	protein localization	1222	20	11.32	0.00975	0.06687	0.93053
Biological Process (BP)	GO:0046486	glycerolipid metabolic process	256	7	2.37	0.01004	1	1
Biological Process (BP)	GO:1901605	alpha-amino acid metabolic process	197	6	1.82	0.01025	0.09932	1
Biological Process (BP)	GO:0048193	Golgi vesicle transport	198	6	1.83	0.01049	0.20122	1
Biological Process (BP)	GO:0006614	SRP-dependent cotranslational protein targeting to membrane	17	2	0.16	0.01059	0.01059	0.01059
Biological Process (BP)	GO:0031114	regulation of microtubule depolymerization	18	2	0.17	0.01184	0.14568	1
Biological Process (BP)	GO:0070534	protein K63-linked ubiquitination	18	2	0.17	0.01184	0.01184	0.13773
Biological Process (BP)	GO:0046034	ATP metabolic process	148	5	1.37	0.01235	0.01235	0.2878
Biological Process (BP)	GO:1901880	negative regulation of protein depolymerization	52	3	0.48	0.0124	0.0124	1
Biological Process (BP)	GO:0006996	organelle organization	2663	36	24.66	0.01248	0.05607	0.96087
Biological Process (BP)	GO:0009161	ribonucleoside monophosphate metabolic process	206	6	1.91	0.01257	1	1
Biological Process (BP)	GO:0051188	cofactor biosynthetic process	206	6	1.91	0.01257	0.01257	1
Biological Process (BP)	GO:0006613	cotranslational protein targeting to membrane	19	2	0.18	0.01316	0.01316	1
Biological Process (BP)	GO:0009628	response to abiotic stimulus	404	9	3.74	0.0133	0.0133	1
Biological Process (BP)	GO:0009057	macromolecule catabolic process	775	14	7.18	0.01343	0.22393	1
Biological Process (BP)	GO:0006405	RNA export from nucleus	54	3	0.5	0.01373	0.01373	1
Biological Process (BP)	GO:0017038	protein import	100	4	0.93	0.01404	1	1
Biological Process (BP)	GO:0008152	metabolic process	11349	121	105.1	0.01419	1	0.99511
Biological Process (BP)	GO:0043242	negative regulation of protein complex disassembly	55	3	0.51	0.01442	0.01442	1
Biological Process (BP)	GO:0043414	macromolecule methylation	215	6	1.99	0.01523	0.04847	1
Biological Process (BP)	GO:0022613	ribonucleoprotein complex biogenesis	347	8	3.21	0.01588	1	1
Biological Process (BP)	GO:0071704	organic substance metabolic process	10622	114	98.37	0.01593	1	0.99981
Biological Process (BP)	GO:0016574	histone ubiquitination	21	2	0.19	0.01596	1	1
Biological Process (BP)	GO:0051646	mitochondrion localization	21	2	0.19	0.01596	0.01596	0.08848
Biological Process (BP)	GO:0060972	left/right pattern formation	21	2	0.19	0.01596	0.01596	0.01596
Biological Process (BP)	GO:0016049	cell growth	158	5	1.46	0.01598	1	1
Biological Process (BP)	GO:0016570	histone modification	281	7	2.6	0.01605	0.22974	1
Biological Process (BP)	GO:0006520	cellular amino acid metabolic process	282	7	2.61	0.01634	0.11083	1
Biological Process (BP)	GO:0000184	nuclear-transcribed mRNA catabolic process, nonsense-mediated decay	22	2	0.2	0.01745	0.17676	1
Biological Process (BP)	GO:0051146	striated muscle cell differentiation	223	6	2.07	0.01791	1	1
Biological Process (BP)	GO:0016569	covalent chromatin modification	288	7	2.67	0.01812	0.24345	1
Biological Process (BP)	GO:0009653	anatomical structure morphogenesis	2273	31	21.05	0.01813	0.07587	0.93311
Biological Process (BP)	GO:0071840	cellular component organization or biogenesis	4360	53	40.38	0.01829	0.23587	0.99937
Biological Process (BP)	GO:0019752	carboxylic acid metabolic process	650	12	6.02	0.01834	0.13526	1
Biological Process (BP)	GO:0000973	posttranscriptional tethering of RNA polymerase II gene DNA at nuclear periphery	2	1	0.02	0.01844	0.01844	0.01844
Biological Process (BP)	GO:0006210	thymine catabolic process	2	1	0.02	0.01844	0.01844	0.01844
Biological Process (BP)	GO:0006438	valyl-tRNA aminoacylation	2	1	0.02	0.01844	0.01844	0.01844
Biological Process (BP)	GO:0009082	branched-chain amino acid biosynthetic process	2	1	0.02	0.01844	0.01844	1
Biological Process (BP)	GO:0009098	leucine biosynthetic process	2	1	0.02	0.01844	0.01844	0.01844
Biological Process (BP)	GO:0009099	valine biosynthetic process	2	1	0.02	0.01844	0.01844	1
Biological Process (BP)	GO:0016076	snRNA catabolic process	2	1	0.02	0.01844	0.01844	1
Biological Process (BP)	GO:0019859	thymine metabolic process	2	1	0.02	0.01844	0.01844	1
Biological Process (BP)	GO:0019919	peptidyl-arginine methylation, to asymmetrical-dimethyl arginine	2	1	0.02	0.01844	0.01844	0.01844
Biological Process (BP)	GO:0030194	positive regulation of blood coagulation	2	1	0.02	0.01844	0.01844	0.01844
Biological Process (BP)	GO:0030219	megakaryocyte differentiation	2	1	0.02	0.01844	1	1
Biological Process (BP)	GO:0033183	negative regulation of histone ubiquitination	2	1	0.02	0.01844	0.01844	1
Biological Process (BP)	GO:0034214	protein hexamerization	2	1	0.02	0.01844	0.01844	0.01844
Biological Process (BP)	GO:0035973	aggrephagy	2	1	0.02	0.01844	0.01844	0.01844
Biological Process (BP)	GO:0042868	antisense RNA metabolic process	2	1	0.02	0.01844	0.01844	1
Biological Process (BP)	GO:0044806	G-quadruplex DNA unwinding	2	1	0.02	0.01844	0.01844	0.01844
Biological Process (BP)	GO:0048033	heme o metabolic process	2	1	0.02	0.01844	0.01844	1
Biological Process (BP)	GO:0048034	heme O biosynthetic process	2	1	0.02	0.01844	0.01844	0.01844
Biological Process (BP)	GO:0048890	lateral line ganglion development	2	1	0.02	0.01844	1	1
Biological Process (BP)	GO:0050820	positive regulation of coagulation	2	1	0.02	0.01844	0.01844	1
Biological Process (BP)	GO:0061072	iris morphogenesis	2	1	0.02	0.01844	0.01844	0.01844
Biological Process (BP)	GO:0070535	histone H2A K63-linked ubiquitination	2	1	0.02	0.01844	0.01844	1
Biological Process (BP)	GO:0071030	nuclear mRNA surveillance of spliceosomal pre-mRNA splicing	2	1	0.02	0.01844	0.01844	1
Biological Process (BP)	GO:0071036	nuclear polyadenylation-dependent snoRNA catabolic process	2	1	0.02	0.01844	0.01844	0.01844
Biological Process (BP)	GO:0071037	nuclear polyadenylation-dependent snRNA catabolic process	2	1	0.02	0.01844	0.01844	0.01844
Biological Process (BP)	GO:0071039	nuclear polyadenylation-dependent CUT catabolic process	2	1	0.02	0.01844	0.01844	0.01844
Biological Process (BP)	GO:0071040	nuclear polyadenylation-dependent antisense transcript catabolic process	2	1	0.02	0.01844	0.01844	0.01844
Biological Process (BP)	GO:0071041	antisense RNA transcript catabolic process	2	1	0.02	0.01844	0.01844	1
Biological Process (BP)	GO:0071048	nuclear retention of unspliced pre-mRNA at the site of transcription	2	1	0.02	0.01844	0.01844	0.01844
Biological Process (BP)	GO:0099041	vesicle tethering to Golgi	2	1	0.02	0.01844	0.01844	0.01844
Biological Process (BP)	GO:1900044	regulation of protein K63-linked ubiquitination	2	1	0.02	0.01844	0.01844	1
Biological Process (BP)	GO:1900045	negative regulation of protein K63-linked ubiquitination	2	1	0.02	0.01844	0.01844	1
Biological Process (BP)	GO:1900048	positive regulation of hemostasis	2	1	0.02	0.01844	0.01844	1
Biological Process (BP)	GO:1901314	regulation of histone H2A K63-linked ubiquitination	2	1	0.02	0.01844	0.01844	1
Biological Process (BP)	GO:1901315	negative regulation of histone H2A K63-linked ubiquitination	2	1	0.02	0.01844	0.01844	0.01844
Biological Process (BP)	GO:1902914	regulation of protein polyubiquitination	2	1	0.02	0.01844	0.01844	1
Biological Process (BP)	GO:1902915	negative regulation of protein polyubiquitination	2	1	0.02	0.01844	0.01844	1
Biological Process (BP)	GO:1990167	protein K27-linked deubiquitination	2	1	0.02	0.01844	0.01844	0.01844
Biological Process (BP)	GO:1990535	neuron projection maintenance	2	1	0.02	0.01844	0.01844	0.01844
Biological Process (BP)	GO:2000622	regulation of nuclear-transcribed mRNA catabolic process, nonsense-mediated decay	2	1	0.02	0.01844	0.01844	1
Biological Process (BP)	GO:2000623	negative regulation of nuclear-transcribed mRNA catabolic process, nonsense-mediated decay	2	1	0.02	0.01844	0.01844	0.01844
Biological Process (BP)	GO:0006325	chromatin organization	500	10	4.63	0.01849	0.15888	0.74323
Biological Process (BP)	GO:0009127	purine nucleoside monophosphate biosynthetic process	109	4	1.01	0.01869	0.01869	1
Biological Process (BP)	GO:0009168	purine ribonucleoside monophosphate biosynthetic process	109	4	1.01	0.01869	0.01869	1
Biological Process (BP)	GO:0043624	cellular protein complex disassembly	109	4	1.01	0.01869	0.07811	1
Biological Process (BP)	GO:0000154	rRNA modification	23	2	0.21	0.019	0.019	0.019
Biological Process (BP)	GO:0006396	RNA processing	812	14	7.52	0.0193	0.18157	0.72851
Biological Process (BP)	GO:0009205	purine ribonucleoside triphosphate metabolic process	166	5	1.54	0.01935	0.01935	1
Biological Process (BP)	GO:0033365	protein localization to organelle	293	7	2.71	0.0197	1	1
Biological Process (BP)	GO:0001945	lymph vessel development	62	3	0.57	0.01984	0.01984	0.28929
Biological Process (BP)	GO:0051016	barbed-end actin filament capping	24	2	0.22	0.0206	0.0206	0.0206
Biological Process (BP)	GO:0046839	phospholipid dephosphorylation	63	3	0.58	0.02069	1	1
Biological Process (BP)	GO:0009123	nucleoside monophosphate metabolic process	231	6	2.14	0.02089	1	1
Biological Process (BP)	GO:0007409	axonogenesis	437	9	4.05	0.02101	0.1559	0.82172
Biological Process (BP)	GO:0044238	primary metabolic process	10171	109	94.19	0.02119	1	0.99991
Biological Process (BP)	GO:0009144	purine nucleoside triphosphate metabolic process	171	5	1.58	0.02168	0.02168	1
Biological Process (BP)	GO:1901576	organic substance biosynthetic process	4504	54	41.71	0.02206	0.02952	0.99787
Biological Process (BP)	GO:0030301	cholesterol transport	25	2	0.23	0.02226	0.02226	0.02226
Biological Process (BP)	GO:0045047	protein targeting to ER	25	2	0.23	0.02226	0.02226	1
Biological Process (BP)	GO:0072599	establishment of protein localization to endoplasmic reticulum	25	2	0.23	0.02226	0.02226	1
Biological Process (BP)	GO:0043436	oxoacid metabolic process	669	12	6.2	0.02236	0.15289	1
Biological Process (BP)	GO:0048675	axon extension	116	4	1.07	0.0229	0.0229	0.06841
Biological Process (BP)	GO:0009108	coenzyme biosynthetic process	176	5	1.63	0.02419	0.02419	1
Biological Process (BP)	GO:0048731	system development	3748	46	34.71	0.02445	0.26066	0.98796
Biological Process (BP)	GO:1990138	neuron projection extension	119	4	1.1	0.02486	0.02486	1
Biological Process (BP)	GO:0010467	gene expression	4044	49	37.45	0.0249	0.12087	0.97318
Biological Process (BP)	GO:0009199	ribonucleoside triphosphate metabolic process	178	5	1.65	0.02524	0.02524	1
Biological Process (BP)	GO:0001666	response to hypoxia	68	3	0.63	0.02526	0.02526	0.02526
Biological Process (BP)	GO:0036293	response to decreased oxygen levels	68	3	0.63	0.02526	0.02526	1
Biological Process (BP)	GO:0007632	visual behavior	27	2	0.25	0.02573	0.02573	0.02573
Biological Process (BP)	GO:0006913	nucleocytoplasmic transport	121	4	1.12	0.02622	1	1
Biological Process (BP)	GO:0051169	nuclear transport	121	4	1.12	0.02622	1	1
Biological Process (BP)	GO:0001510	RNA methylation	70	3	0.65	0.02722	0.02722	0.02722
Biological Process (BP)	GO:0016482	cytosolic transport	70	3	0.65	0.02722	0.02722	1
Biological Process (BP)	GO:0070482	response to oxygen levels	70	3	0.65	0.02722	0.02722	1
Biological Process (BP)	GO:0051276	chromosome organization	770	13	7.13	0.0275	0.15584	0.89406
Biological Process (BP)	GO:0006208	pyrimidine nucleobase catabolic process	3	1	0.03	0.02753	0.02753	1
Biological Process (BP)	GO:0010259	multicellular organism aging	3	1	0.03	0.02753	0.02753	0.02753
Biological Process (BP)	GO:0010606	positive regulation of cytoplasmic mRNA processing body assembly	3	1	0.03	0.02753	0.02753	0.02753
Biological Process (BP)	GO:0016077	snoRNA catabolic process	3	1	0.03	0.02753	0.02753	1
Biological Process (BP)	GO:0031120	snRNA pseudouridine synthesis	3	1	0.03	0.02753	0.02753	0.02753
Biological Process (BP)	GO:0033143	regulation of intracellular steroid hormone receptor signaling pathway	3	1	0.03	0.02753	0.02753	1
Biological Process (BP)	GO:0033146	regulation of intracellular estrogen receptor signaling pathway	3	1	0.03	0.02753	0.02753	0.02753
Biological Process (BP)	GO:0033182	regulation of histone ubiquitination	3	1	0.03	0.02753	0.02753	1
Biological Process (BP)	GO:0034397	telomere localization	3	1	0.03	0.02753	0.02753	1
Biological Process (BP)	GO:0034398	telomere tethering at nuclear periphery	3	1	0.03	0.02753	0.02753	0.02753
Biological Process (BP)	GO:0034498	early endosome to Golgi transport	3	1	0.03	0.02753	0.02753	0.02753
Biological Process (BP)	GO:0035351	heme transmembrane transport	3	1	0.03	0.02753	0.02753	0.02753
Biological Process (BP)	GO:0051228	mitotic spindle disassembly	3	1	0.03	0.02753	0.02753	0.02753
Biological Process (BP)	GO:0051230	spindle disassembly	3	1	0.03	0.02753	0.02753	1
Biological Process (BP)	GO:0061031	endodermal digestive tract morphogenesis	3	1	0.03	0.02753	0.02753	0.02753
Biological Process (BP)	GO:0097264	self proteolysis	3	1	0.03	0.02753	0.02753	0.02753
Biological Process (BP)	GO:1901407	regulation of phosphorylation of RNA polymerase II C-terminal domain	3	1	0.03	0.02753	0.02753	0.02753
Biological Process (BP)	GO:1901492	positive regulation of lymphangiogenesis	3	1	0.03	0.02753	0.02753	0.02753
Biological Process (BP)	GO:1903461	Okazaki fragment processing involved in mitotic DNA replication	3	1	0.03	0.02753	0.02753	0.02753
Biological Process (BP)	GO:0070536	protein K63-linked deubiquitination	28	2	0.26	0.02755	0.02755	0.02755
Biological Process (BP)	GO:0006399	tRNA metabolic process	183	5	1.69	0.028	0.028	1
Biological Process (BP)	GO:0061061	muscle structure development	387	8	3.58	0.02819	1	1
Biological Process (BP)	GO:0006807	nitrogen compound metabolic process	9621	103	89.1	0.02829	1	0.99993
Biological Process (BP)	GO:0009058	biosynthetic process	4569	54	42.31	0.02842	0.03753	0.99922
Biological Process (BP)	GO:0060560	developmental growth involved in morphogenesis	184	5	1.7	0.02857	0.02857	1
Biological Process (BP)	GO:0009156	ribonucleoside monophosphate biosynthetic process	125	4	1.16	0.02909	0.02909	1
Biological Process (BP)	GO:0051168	nuclear export	72	3	0.67	0.02927	0.02927	1
Biological Process (BP)	GO:0042692	muscle cell differentiation	250	6	2.32	0.02928	1	1
Biological Process (BP)	GO:0048856	anatomical structure development	4683	55	43.37	0.03005	1	0.99768
Biological Process (BP)	GO:0061564	axon development	466	9	4.32	0.03007	0.19461	0.8105
Biological Process (BP)	GO:0006754	ATP biosynthetic process	73	3	0.68	0.03032	0.03032	0.03032
Biological Process (BP)	GO:0007224	smoothened signaling pathway	73	3	0.68	0.03032	0.03032	0.03032
Biological Process (BP)	GO:0030903	notochord development	73	3	0.68	0.03032	0.03032	0.03032
Biological Process (BP)	GO:1902904	negative regulation of supramolecular fiber organization	73	3	0.68	0.03032	0.03032	1
Biological Process (BP)	GO:0044249	cellular biosynthetic process	4392	52	40.67	0.03075	0.04074	0.99963
Biological Process (BP)	GO:0022411	cellular component disassembly	188	5	1.74	0.03094	0.09495	1
Biological Process (BP)	GO:0048667	cell morphogenesis involved in neuron differentiation	469	9	4.34	0.03115	0.19881	0.81562
Biological Process (BP)	GO:0060119	inner ear receptor cell development	30	2	0.28	0.03132	0.03132	0.03132
Biological Process (BP)	GO:0006612	protein targeting to membrane	74	3	0.69	0.03139	0.03139	0.41991
Biological Process (BP)	GO:0055002	striated muscle cell development	190	5	1.76	0.03217	1	1
Biological Process (BP)	GO:0007019	microtubule depolymerization	31	2	0.29	0.03328	0.24265	1
Biological Process (BP)	GO:0009141	nucleoside triphosphate metabolic process	192	5	1.78	0.03343	0.03343	1
Biological Process (BP)	GO:0030099	myeloid cell differentiation	192	5	1.78	0.03343	0.10062	1
Biological Process (BP)	GO:0015931	nucleobase-containing compound transport	131	4	1.21	0.03372	0.11874	1
Biological Process (BP)	GO:0048589	developmental growth	402	8	3.72	0.03416	1	1
Biological Process (BP)	GO:0048925	lateral line system development	132	4	1.22	0.03453	0.12075	1
Biological Process (BP)	GO:0009150	purine ribonucleotide metabolic process	331	7	3.07	0.03499	0.03499	1
Biological Process (BP)	GO:0051494	negative regulation of cytoskeleton organization	78	3	0.72	0.03587	0.03587	1
Biological Process (BP)	GO:0006082	organic acid metabolic process	720	12	6.67	0.03636	0.20537	1
Biological Process (BP)	GO:0006574	valine catabolic process	4	1	0.04	0.03653	0.03653	1
Biological Process (BP)	GO:0007412	axon target recognition	4	1	0.04	0.03653	0.03653	0.03653
Biological Process (BP)	GO:0031118	rRNA pseudouridine synthesis	4	1	0.04	0.03653	0.03653	1
Biological Process (BP)	GO:0031649	heat generation	4	1	0.04	0.03653	0.03653	1
Biological Process (BP)	GO:0031650	regulation of heat generation	4	1	0.04	0.03653	0.03653	1
Biological Process (BP)	GO:0031652	positive regulation of heat generation	4	1	0.04	0.03653	0.03653	0.03653
Biological Process (BP)	GO:0034377	plasma lipoprotein particle assembly	4	1	0.04	0.03653	0.03653	1
Biological Process (BP)	GO:0034380	high-density lipoprotein particle assembly	4	1	0.04	0.03653	0.03653	0.03653
Biological Process (BP)	GO:0035523	protein K29-linked deubiquitination	4	1	0.04	0.03653	0.03653	0.03653
Biological Process (BP)	GO:0040031	snRNA modification	4	1	0.04	0.03653	0.03653	1
Biological Process (BP)	GO:0045053	protein retention in Golgi apparatus	4	1	0.04	0.03653	0.03653	0.03653
Biological Process (BP)	GO:0045109	intermediate filament organization	4	1	0.04	0.03653	0.03653	0.03653
Biological Process (BP)	GO:0065005	protein-lipid complex assembly	4	1	0.04	0.03653	0.03653	1
Biological Process (BP)	GO:0071044	histone mRNA catabolic process	4	1	0.04	0.03653	0.03653	0.03653
Biological Process (BP)	GO:0071071	regulation of phospholipid biosynthetic process	4	1	0.04	0.03653	0.03653	1
Biological Process (BP)	GO:0071072	negative regulation of phospholipid biosynthetic process	4	1	0.04	0.03653	0.03653	0.03653
Biological Process (BP)	GO:0071867	response to monoamine	4	1	0.04	0.03653	0.03653	1
Biological Process (BP)	GO:0071869	response to catecholamine	4	1	0.04	0.03653	0.03653	1
Biological Process (BP)	GO:0071871	response to epinephrine	4	1	0.04	0.03653	0.03653	0.03653
Biological Process (BP)	GO:0090148	membrane fission	4	1	0.04	0.03653	0.03653	0.03653
Biological Process (BP)	GO:0099022	vesicle tethering	4	1	0.04	0.03653	0.03653	1
Biological Process (BP)	GO:1901490	regulation of lymphangiogenesis	4	1	0.04	0.03653	0.03653	1
Biological Process (BP)	GO:1901881	positive regulation of protein depolymerization	4	1	0.04	0.03653	1	1
Biological Process (BP)	GO:1990168	protein K33-linked deubiquitination	4	1	0.04	0.03653	0.03653	0.03653
Biological Process (BP)	GO:0048884	neuromast development	80	3	0.74	0.03823	0.03823	0.03823
Biological Process (BP)	GO:0009124	nucleoside monophosphate biosynthetic process	137	4	1.27	0.03875	0.03875	1
Biological Process (BP)	GO:0007517	muscle organ development	200	5	1.85	0.03878	1	1
Biological Process (BP)	GO:0006091	generation of precursor metabolites and energy	269	6	2.49	0.03964	0.03964	1
Biological Process (BP)	GO:0000902	cell morphogenesis	731	12	6.77	0.04005	0.18195	1
Biological Process (BP)	GO:0007010	cytoskeleton organization	1068	16	9.89	0.04014	0.06904	0.71977
Biological Process (BP)	GO:0060348	bone development	82	3	0.76	0.04067	0.1715	1
Biological Process (BP)	GO:0006302	double-strand break repair	140	4	1.3	0.04142	0.04142	0.04142
Biological Process (BP)	GO:0032868	response to insulin	83	3	0.77	0.04191	0.04191	0.04191
Biological Process (BP)	GO:0006732	coenzyme metabolic process	273	6	2.53	0.04208	0.04208	1
Biological Process (BP)	GO:0007275	multicellular organism development	4280	50	39.64	0.04232	1	0.99668
Biological Process (BP)	GO:0055001	muscle cell development	205	5	1.9	0.04237	1	1
Biological Process (BP)	GO:0048812	neuron projection morphogenesis	497	9	4.6	0.04247	0.23953	1
Biological Process (BP)	GO:0048858	cell projection morphogenesis	497	9	4.6	0.04247	0.23953	1
Biological Process (BP)	GO:0120039	plasma membrane bounded cell projection morphogenesis	497	9	4.6	0.04247	0.23953	1
Biological Process (BP)	GO:0009314	response to radiation	206	5	1.91	0.04311	0.04311	1
Biological Process (BP)	GO:0030488	tRNA methylation	36	2	0.33	0.04376	0.04376	1
Biological Process (BP)	GO:0040007	growth	425	8	3.94	0.0449	1	1
Biological Process (BP)	GO:0000972	transcription-dependent tethering of RNA polymerase II gene DNA at nuclear periphery	5	1	0.05	0.04546	0.04546	1
Biological Process (BP)	GO:0001541	ovarian follicle development	5	1	0.05	0.04546	0.04546	0.04546
Biological Process (BP)	GO:0001659	temperature homeostasis	5	1	0.05	0.04546	0.04546	1
Biological Process (BP)	GO:0006104	succinyl-CoA metabolic process	5	1	0.05	0.04546	0.04546	0.04546
Biological Process (BP)	GO:0006530	asparagine catabolic process	5	1	0.05	0.04546	0.04546	0.04546
Biological Process (BP)	GO:0021543	pallium development	5	1	0.05	0.04546	0.04546	1
Biological Process (BP)	GO:0021987	cerebral cortex development	5	1	0.05	0.04546	0.04546	0.04546
Biological Process (BP)	GO:0030520	intracellular estrogen receptor signaling pathway	5	1	0.05	0.04546	0.04546	1
Biological Process (BP)	GO:0033292	T-tubule organization	5	1	0.05	0.04546	0.04546	0.04546
Biological Process (BP)	GO:0045600	positive regulation of fat cell differentiation	5	1	0.05	0.04546	0.04546	0.04546
Biological Process (BP)	GO:0071033	nuclear retention of pre-mRNA at the site of transcription	5	1	0.05	0.04546	0.04546	1
Biological Process (BP)	GO:0071034	CUT catabolic process	5	1	0.05	0.04546	0.04546	1
Biological Process (BP)	GO:0071043	CUT metabolic process	5	1	0.05	0.04546	0.04546	1
Biological Process (BP)	GO:0090527	actin filament reorganization	5	1	0.05	0.04546	0.04546	0.04546
Biological Process (BP)	GO:1903726	negative regulation of phospholipid metabolic process	5	1	0.05	0.04546	0.04546	1
Biological Process (BP)	GO:0009259	ribonucleotide metabolic process	351	7	3.25	0.04554	0.04554	1
Biological Process (BP)	GO:0009145	purine nucleoside triphosphate biosynthetic process	86	3	0.8	0.04577	0.04577	1
Biological Process (BP)	GO:0009206	purine ribonucleoside triphosphate biosynthetic process	86	3	0.8	0.04577	0.04577	1
Biological Process (BP)	GO:0016571	histone methylation	86	3	0.8	0.04577	0.1847	1
Biological Process (BP)	GO:0030522	intracellular receptor signaling pathway	86	3	0.8	0.04577	0.04577	0.17482
Biological Process (BP)	GO:0046474	glycerophospholipid biosynthetic process	86	3	0.8	0.04577	0.04577	1
Biological Process (BP)	GO:0031122	cytoplasmic microtubule organization	37	2	0.34	0.04599	0.04599	0.04599
Biological Process (BP)	GO:0070972	protein localization to endoplasmic reticulum	37	2	0.34	0.04599	0.04599	1
Biological Process (BP)	GO:0009451	RNA modification	145	4	1.34	0.04609	0.04609	1
Biological Process (BP)	GO:0032990	cell part morphogenesis	505	9	4.68	0.04616	0.25161	1
Biological Process (BP)	GO:0048568	embryonic organ development	585	10	5.42	0.04643	0.04643	0.86077
Biological Process (BP)	GO:0080134	regulation of response to stress	280	6	2.59	0.04658	0.04658	1
Biological Process (BP)	GO:0080135	regulation of cellular response to stress	146	4	1.35	0.04706	0.04706	1
Biological Process (BP)	GO:0032989	cellular component morphogenesis	836	13	7.74	0.04789	0.19305	1
Biological Process (BP)	GO:0000288	nuclear-transcribed mRNA catabolic process, deadenylation-dependent decay	38	2	0.35	0.04825	0.29024	1
Biological Process (BP)	GO:0016073	snRNA metabolic process	38	2	0.35	0.04825	0.04825	1
Biological Process (BP)	GO:0032507	maintenance of protein location in cell	38	2	0.35	0.04825	0.04825	1
Biological Process (BP)	GO:0016052	carbohydrate catabolic process	88	3	0.81	0.04843	0.19135	1
Biological Process (BP)	GO:0006163	purine nucleotide metabolic process	357	7	3.31	0.04907	0.04907	1
Cellular Component (CC)	GO:0005622	intracellular	11979	136	107.77	1.8e-05	0.0711	0.468
Cellular Component (CC)	GO:0044424	intracellular part	11979	136	107.77	1.8e-05	0.0711	0.081
Cellular Component (CC)	GO:0055087	Ski complex	2	2	0.02	8.1e-05	8.1e-05	8.1e-05
Cellular Component (CC)	GO:0043231	intracellular membrane-bounded organelle	8046	95	72.38	0.00055	0.0044	0.406
Cellular Component (CC)	GO:0044428	nuclear part	1617	27	14.55	0.00135	0.0525	1
Cellular Component (CC)	GO:0005737	cytoplasm	7417	87	66.73	0.00153	0.0046	0.399
Cellular Component (CC)	GO:0005730	nucleolus	243	8	2.19	0.00165	0.0017	0.006
Cellular Component (CC)	GO:0012505	endomembrane system	1983	31	17.84	0.00168	0.0053	0.919
Cellular Component (CC)	GO:0043227	membrane-bounded organelle	8471	96	76.21	0.00231	0.9577	0.546
Cellular Component (CC)	GO:0043229	intracellular organelle	9628	105	86.62	0.00468	0.7319	1
Cellular Component (CC)	GO:0005623	cell	15099	152	135.84	0.00517	0.5474	0.898
Cellular Component (CC)	GO:0043226	organelle	9861	106	88.71	0.0074	0.7886	0.879
Cellular Component (CC)	GO:0044464	cell part	14948	150	134.48	0.00744	0.6517	0.937
Cellular Component (CC)	GO:0005785	signal recognition particle receptor complex	1	1	0.01	0.009	0.009	0.009
Cellular Component (CC)	GO:0034362	low-density lipoprotein particle	1	1	0.01	0.009	0.009	0.009
Cellular Component (CC)	GO:0034363	intermediate-density lipoprotein particle	1	1	0.01	0.009	0.009	0.009
Cellular Component (CC)	GO:0043293	apoptosome	1	1	0.01	0.009	0.009	0.009
Cellular Component (CC)	GO:0044614	nuclear pore cytoplasmic filaments	1	1	0.01	0.009	0.009	0.009
Cellular Component (CC)	GO:0031312	extrinsic component of organelle membrane	18	2	0.16	0.01121	0.0112	0.011
Cellular Component (CC)	GO:0031981	nuclear lumen	1112	18	10	0.01169	0.2284	0.89
Cellular Component (CC)	GO:0044446	intracellular organelle part	4509	54	40.56	0.01268	0.1082	1
Cellular Component (CC)	GO:0005643	nuclear pore	55	3	0.49	0.01335	0.0843	1
Cellular Component (CC)	GO:0044853	plasma membrane raft	20	2	0.18	0.01375	0.0138	0.014
Cellular Component (CC)	GO:0005686	U2 snRNP	21	2	0.19	0.01511	0.0151	0.015
Cellular Component (CC)	GO:0099023	tethering complex	58	3	0.52	0.0154	0.0154	1
Cellular Component (CC)	GO:0016469	proton-transporting two-sector ATPase complex	59	3	0.53	0.01612	0.0161	1
Cellular Component (CC)	GO:0005783	endoplasmic reticulum	828	14	7.45	0.01787	0.0354	0.024
Cellular Component (CC)	GO:0034361	very-low-density lipoprotein particle	2	1	0.02	0.01791	0.0179	0.018
Cellular Component (CC)	GO:0034385	triglyceride-rich plasma lipoprotein particle	2	1	0.02	0.01791	1	1
Cellular Component (CC)	GO:0042709	succinate-CoA ligase complex	2	1	0.02	0.01791	0.0179	0.018
Cellular Component (CC)	GO:0044615	nuclear pore nuclear basket	2	1	0.02	0.01791	0.0179	0.018
Cellular Component (CC)	GO:1990071	TRAPPII protein complex	2	1	0.02	0.01791	0.0179	0.018
Cellular Component (CC)	GO:0097525	spliceosomal snRNP complex	64	3	0.58	0.01999	0.02	1
Cellular Component (CC)	GO:0005635	nuclear envelope	174	5	1.57	0.02074	0.0702	0.178
Cellular Component (CC)	GO:0030532	small nuclear ribonucleoprotein complex	65	3	0.58	0.02083	0.0208	1
Cellular Component (CC)	GO:0033178	proton-transporting two-sector ATPase complex, catalytic domain	25	2	0.22	0.02109	0.0211	0.021
Cellular Component (CC)	GO:0044444	cytoplasmic part	4791	55	43.1	0.02615	0.0741	1
Cellular Component (CC)	GO:0031251	PAN complex	3	1	0.03	0.02675	0.0267	0.027
Cellular Component (CC)	GO:0031429	box H/ACA snoRNP complex	3	1	0.03	0.02675	0.0267	0.027
Cellular Component (CC)	GO:0071819	DUBm complex	3	1	0.03	0.02675	0.0267	0.027
Cellular Component (CC)	GO:0072588	box H/ACA RNP complex	3	1	0.03	0.02675	0.0267	1
Cellular Component (CC)	GO:0120114	Sm-like protein family complex	73	3	0.66	0.02816	0.0282	1
Cellular Component (CC)	GO:0071011	precatalytic spliceosome	30	2	0.27	0.0297	0.0297	0.03
Cellular Component (CC)	GO:0044422	organelle part	4733	54	42.58	0.0308	0.191	1
Cellular Component (CC)	GO:0031974	membrane-enclosed lumen	1338	19	12.04	0.03284	0.3589	1
Cellular Component (CC)	GO:0043233	organelle lumen	1338	19	12.04	0.03284	0.3589	1
Cellular Component (CC)	GO:0070013	intracellular organelle lumen	1338	19	12.04	0.03284	0.3589	1
Cellular Component (CC)	GO:0031313	extrinsic component of endosome membrane	4	1	0.04	0.03551	0.0355	1
Cellular Component (CC)	GO:0032045	guanyl-nucleotide exchange factor complex	4	1	0.04	0.03551	0.0355	0.036
Cellular Component (CC)	GO:0005764	lysosome	206	5	1.85	0.03884	0.0388	0.039
Cellular Component (CC)	GO:0000323	lytic vacuole	207	5	1.86	0.03952	0.0395	1
Cellular Component (CC)	GO:0033176	proton-transporting V-type ATPase complex	37	2	0.33	0.04365	0.0436	0.044
Cellular Component (CC)	GO:0016328	lateral plasma membrane	5	1	0.04	0.04418	0.0442	0.044
Cellular Component (CC)	GO:0016593	Cdc73/Paf1 complex	5	1	0.04	0.04418	0.0442	0.044
Cellular Component (CC)	GO:0045261	proton-transporting ATP synthase complex, catalytic core F(1)	5	1	0.04	0.04418	0.0442	1
Cellular Component (CC)	GO:0070876	SOSS complex	5	1	0.04	0.04418	0.0442	0.044
Cellular Component (CC)	GO:0044431	Golgi apparatus part	441	8	3.97	0.0466	0.0466	1
Cellular Component (CC)	GO:0005773	vacuole	290	6	2.61	0.04769	0.0477	1
Molecular Function (MF)	GO:0008139	nuclear localization sequence binding	17	3	0.15	0.00039	0.00039	0.00039
Molecular Function (MF)	GO:0016922	nuclear receptor binding	4	2	0.03	0.00044	0.00044	0.00044
Molecular Function (MF)	GO:0048487	beta-tubulin binding	5	2	0.04	0.00073	0.00073	0.00073
Molecular Function (MF)	GO:0005515	protein binding	8518	96	73.42	0.00075	0.01417	0.16064
Molecular Function (MF)	GO:0017056	structural constituent of nuclear pore	22	3	0.19	0.00086	0.00086	0.00086
Molecular Function (MF)	GO:0003723	RNA binding	1068	20	9.2	0.00097	0.00097	0.00485
Molecular Function (MF)	GO:0070577	lysine-acetylated histone binding	6	2	0.05	0.00108	0.00108	0.00108
Molecular Function (MF)	GO:0140033	acetylation-dependent protein binding	6	2	0.05	0.00108	1	1
Molecular Function (MF)	GO:0022804	active transmembrane transporter activity	420	11	3.62	0.0011	0.08353	1
Molecular Function (MF)	GO:0042623	ATPase activity, coupled	308	9	2.65	0.00147	0.15868	1
Molecular Function (MF)	GO:0043531	ADP binding	7	2	0.06	0.00151	0.00151	0.00151
Molecular Function (MF)	GO:0042626	ATPase activity, coupled to transmembrane movement of substances	145	6	1.25	0.00164	0.00164	0.11346
Molecular Function (MF)	GO:0043492	ATPase activity, coupled to movement of substances	145	6	1.25	0.00164	1	1
Molecular Function (MF)	GO:0015405	P-P-bond-hydrolysis-driven transmembrane transporter activity	150	6	1.29	0.00195	1	1
Molecular Function (MF)	GO:0015399	primary active transmembrane transporter activity	151	6	1.3	0.00202	1	1
Molecular Function (MF)	GO:0016462	pyrophosphatase activity	1144	20	9.86	0.00219	0.04359	0.81378
Molecular Function (MF)	GO:0016818	hydrolase activity, acting on acid anhydrides, in phosphorus-containing anhydrides	1146	20	9.88	0.00223	0.04419	0.72795
Molecular Function (MF)	GO:0016817	hydrolase activity, acting on acid anhydrides	1151	20	9.92	0.00234	0.04573	0.86286
Molecular Function (MF)	GO:0036459	thiol-dependent ubiquitinyl hydrolase activity	107	5	0.92	0.00237	0.21893	0.00237
Molecular Function (MF)	GO:0101005	ubiquitinyl hydrolase activity	108	5	0.93	0.00246	0.22556	1
Molecular Function (MF)	GO:0042393	histone binding	109	5	0.94	0.00256	0.05834	0.05834
Molecular Function (MF)	GO:0016874	ligase activity	159	6	1.37	0.00261	0.01184	0.57551
Molecular Function (MF)	GO:0140098	catalytic activity, acting on RNA	340	9	2.93	0.00287	0.00916	1
Molecular Function (MF)	GO:0019783	ubiquitin-like protein-specific protease activity	116	5	1	0.00335	0.27663	1
Molecular Function (MF)	GO:0016887	ATPase activity	417	10	3.59	0.00347	0.19716	0.7016
Molecular Function (MF)	GO:0005048	signal sequence binding	36	3	0.31	0.00365	1	1
Molecular Function (MF)	GO:0003824	catalytic activity	8022	88	69.14	0.0037	0.22558	0.99964
Molecular Function (MF)	GO:0043130	ubiquitin binding	37	3	0.32	0.00395	0.00395	0.00395
Molecular Function (MF)	GO:0004843	thiol-dependent ubiquitin-specific protease activity	78	4	0.67	0.00465	0.00465	1
Molecular Function (MF)	GO:0030507	spectrin binding	13	2	0.11	0.00542	0.00542	0.00542
Molecular Function (MF)	GO:0030374	nuclear receptor transcription coactivator activity	42	3	0.36	0.00566	0.00566	0.00566
Molecular Function (MF)	GO:0008168	methyltransferase activity	248	7	2.14	0.00587	0.15617	1
Molecular Function (MF)	GO:0017111	nucleoside-triphosphatase activity	1090	18	9.39	0.00645	0.10345	0.72587
Molecular Function (MF)	GO:0016741	transferase activity, transferring one-carbon groups	258	7	2.22	0.00723	0.17244	1
Molecular Function (MF)	GO:0032182	ubiquitin-like protein binding	46	3	0.4	0.00729	1	1
Molecular Function (MF)	GO:0004491	methylmalonate-semialdehyde dehydrogenase (acylating) activity	1	1	0.01	0.00862	0.00862	0.00862
Molecular Function (MF)	GO:0004566	beta-glucuronidase activity	1	1	0.01	0.00862	0.00862	0.00862
Molecular Function (MF)	GO:0004642	phosphoribosylformylglycinamidine synthase activity	1	1	0.01	0.00862	0.00862	0.00862
Molecular Function (MF)	GO:0008705	methionine synthase activity	1	1	0.01	0.00862	0.00862	0.00862
Molecular Function (MF)	GO:0016428	tRNA (cytosine-5-)-methyltransferase activity	1	1	0.01	0.00862	0.00862	0.00862
Molecular Function (MF)	GO:0018478	malonate-semialdehyde dehydrogenase (acetylating) activity	1	1	0.01	0.00862	0.00862	0.00862
Molecular Function (MF)	GO:0030229	very-low-density lipoprotein particle receptor activity	1	1	0.01	0.00862	0.00862	0.00862
Molecular Function (MF)	GO:0035642	histone methyltransferase activity (H3-R17 specific)	1	1	0.01	0.00862	0.00862	0.00862
Molecular Function (MF)	GO:0042084	5-methyltetrahydrofolate-dependent methyltransferase activity	1	1	0.01	0.00862	1	1
Molecular Function (MF)	GO:0043395	heparan sulfate proteoglycan binding	1	1	0.01	0.00862	0.00862	0.00862
Molecular Function (MF)	GO:0050121	N-acylglucosamine 2-epimerase activity	1	1	0.01	0.00862	0.00862	0.00862
Molecular Function (MF)	GO:0051032	nucleic acid transmembrane transporter activity	1	1	0.01	0.00862	1	1
Molecular Function (MF)	GO:0051033	RNA transmembrane transporter activity	1	1	0.01	0.00862	0.00862	0.00862
Molecular Function (MF)	GO:0005488	binding	16995	162	146.48	0.00879	0.1066	0.91172
Molecular Function (MF)	GO:0008757	S-adenosylmethionine-dependent methyltransferase activity	153	5	1.32	0.01061	0.13912	1
Molecular Function (MF)	GO:0016787	hydrolase activity	3235	40	27.88	0.01125	0.20931	0.99533
Molecular Function (MF)	GO:0008408	3'-5' exonuclease activity	55	3	0.47	0.01192	0.01192	0.01192
Molecular Function (MF)	GO:0000166	nucleotide binding	3464	42	29.86	0.01288	0.02639	0.60053
Molecular Function (MF)	GO:1901265	nucleoside phosphate binding	3464	42	29.86	0.01288	0.02639	1
Molecular Function (MF)	GO:0008173	RNA methyltransferase activity	57	3	0.49	0.01312	0.08345	1
Molecular Function (MF)	GO:0016878	acid-thiol ligase activity	21	2	0.18	0.01394	0.01394	1
Molecular Function (MF)	GO:0016853	isomerase activity	167	5	1.44	0.01502	0.05503	0.61191
Molecular Function (MF)	GO:0000993	RNA polymerase II complex binding	22	2	0.19	0.01525	0.01525	0.15833
Molecular Function (MF)	GO:0030515	snoRNA binding	22	2	0.19	0.01525	0.01525	1
Molecular Function (MF)	GO:0001098	basal transcription machinery binding	23	2	0.2	0.01661	0.01661	1
Molecular Function (MF)	GO:0001099	basal RNA polymerase II transcription machinery binding	23	2	0.2	0.01661	0.01661	1
Molecular Function (MF)	GO:0030554	adenyl nucleotide binding	2522	32	21.74	0.01666	0.03751	0.33994
Molecular Function (MF)	GO:0051287	NAD binding	63	3	0.54	0.01716	0.01716	0.01716
Molecular Function (MF)	GO:0004084	branched-chain-amino-acid transaminase activity	2	1	0.02	0.01716	0.01716	1
Molecular Function (MF)	GO:0004164	diphthine synthase activity	2	1	0.02	0.01716	0.01716	0.01716
Molecular Function (MF)	GO:0004373	glycogen (starch) synthase activity	2	1	0.02	0.01716	0.01716	0.01716
Molecular Function (MF)	GO:0004531	deoxyribonuclease II activity	2	1	0.02	0.01716	0.01716	0.01716
Molecular Function (MF)	GO:0004832	valine-tRNA ligase activity	2	1	0.02	0.01716	0.01716	0.01716
Molecular Function (MF)	GO:0005047	signal recognition particle binding	2	1	0.02	0.01716	0.01716	0.01716
Molecular Function (MF)	GO:0008495	protoheme IX farnesyltransferase activity	2	1	0.02	0.01716	0.01716	0.01716
Molecular Function (MF)	GO:0015439	heme-transporting ATPase activity	2	1	0.02	0.01716	0.01716	0.01716
Molecular Function (MF)	GO:0030228	lipoprotein particle receptor activity	2	1	0.02	0.01716	1	1
Molecular Function (MF)	GO:0034513	box H/ACA snoRNA binding	2	1	0.02	0.01716	0.01716	1
Molecular Function (MF)	GO:0035242	protein-arginine omega-N asymmetric methyltransferase activity	2	1	0.02	0.01716	0.01716	0.01716
Molecular Function (MF)	GO:0050815	phosphoserine residue binding	2	1	0.02	0.01716	0.01716	1
Molecular Function (MF)	GO:0052654	L-leucine transaminase activity	2	1	0.02	0.01716	0.01716	0.01716
Molecular Function (MF)	GO:0052655	L-valine transaminase activity	2	1	0.02	0.01716	0.01716	0.01716
Molecular Function (MF)	GO:0052656	L-isoleucine transaminase activity	2	1	0.02	0.01716	0.01716	0.01716
Molecular Function (MF)	GO:1990269	RNA polymerase II C-terminal domain phosphoserine binding	2	1	0.02	0.01716	0.01716	0.01716
Molecular Function (MF)	GO:0008234	cysteine-type peptidase activity	241	6	2.08	0.01842	0.40299	1
Molecular Function (MF)	GO:0035257	nuclear hormone receptor binding	25	2	0.22	0.01947	1	1
Molecular Function (MF)	GO:0043167	ion binding	7173	76	61.82	0.01975	0.03847	0.78355
Molecular Function (MF)	GO:0043175	RNA polymerase core enzyme binding	26	2	0.22	0.02097	0.02097	1
Molecular Function (MF)	GO:0005524	ATP binding	2477	31	21.35	0.02185	0.02185	0.02185
Molecular Function (MF)	GO:0036094	small molecule binding	3795	44	32.71	0.02241	0.04235	1
Molecular Function (MF)	GO:0008175	tRNA methyltransferase activity	28	2	0.24	0.02412	0.20762	1
Molecular Function (MF)	GO:0070063	RNA polymerase binding	28	2	0.24	0.02412	0.02412	1
Molecular Function (MF)	GO:0015294	solute:cation symporter activity	127	4	1.09	0.02438	0.02438	1
Molecular Function (MF)	GO:0004311	farnesyltranstransferase activity	3	1	0.03	0.02564	0.02564	1
Molecular Function (MF)	GO:0004743	pyruvate kinase activity	3	1	0.03	0.02564	0.02564	0.02564
Molecular Function (MF)	GO:0008988	rRNA (adenine-N6-)-methyltransferase activity	3	1	0.03	0.02564	0.02564	0.02564
Molecular Function (MF)	GO:0015319	sodium:inorganic phosphate symporter activity	3	1	0.03	0.02564	0.02564	0.02564
Molecular Function (MF)	GO:0016427	tRNA (cytosine) methyltransferase activity	3	1	0.03	0.02564	1	1
Molecular Function (MF)	GO:0016971	flavin-linked sulfhydryl oxidase activity	3	1	0.03	0.02564	0.02564	0.02564
Molecular Function (MF)	GO:0031419	cobalamin binding	3	1	0.03	0.02564	0.02564	0.02564
Molecular Function (MF)	GO:0031434	mitogen-activated protein kinase kinase binding	3	1	0.03	0.02564	0.02564	0.02564
Molecular Function (MF)	GO:0050750	low-density lipoprotein particle receptor binding	3	1	0.03	0.02564	0.02564	0.02564
Molecular Function (MF)	GO:0102121	ceramidase activity	3	1	0.03	0.02564	0.02564	0.02564
Molecular Function (MF)	GO:0004518	nuclease activity	192	5	1.65	0.02567	0.02567	1
Molecular Function (MF)	GO:0032559	adenyl ribonucleotide binding	2517	31	21.69	0.0266	0.05696	0.54973
Molecular Function (MF)	GO:0004527	exonuclease activity	76	3	0.66	0.02801	0.02801	1
Molecular Function (MF)	GO:0019829	cation-transporting ATPase activity	76	3	0.66	0.02801	0.02801	0.08356
Molecular Function (MF)	GO:0022853	active ion transmembrane transporter activity	76	3	0.66	0.02801	0.02801	1
Molecular Function (MF)	GO:0042625	ATPase coupled ion transmembrane transporter activity	76	3	0.66	0.02801	0.02801	1
Molecular Function (MF)	GO:0034593	phosphatidylinositol bisphosphate phosphatase activity	31	2	0.27	0.02918	0.02918	1
Molecular Function (MF)	GO:0000175	3'-5'-exoribonuclease activity	33	2	0.28	0.03276	0.03276	1
Molecular Function (MF)	GO:0008144	drug binding	2669	32	23	0.03386	0.03386	0.64158
Molecular Function (MF)	GO:0004082	bisphosphoglycerate mutase activity	4	1	0.03	0.03403	0.03403	0.03403
Molecular Function (MF)	GO:0004427	inorganic diphosphatase activity	4	1	0.03	0.03403	0.03403	0.03403
Molecular Function (MF)	GO:0004619	phosphoglycerate mutase activity	4	1	0.03	0.03403	0.03403	0.03403
Molecular Function (MF)	GO:0015245	fatty acid transmembrane transporter activity	4	1	0.03	0.03403	0.03403	0.03403
Molecular Function (MF)	GO:0016300	tRNA (uracil) methyltransferase activity	4	1	0.03	0.03403	0.03403	0.03403
Molecular Function (MF)	GO:0016807	cysteine-type carboxypeptidase activity	4	1	0.03	0.03403	0.03403	0.03403
Molecular Function (MF)	GO:0019784	NEDD8-specific protease activity	4	1	0.03	0.03403	0.03403	0.03403
Molecular Function (MF)	GO:0047710	bis(5'-adenosyl)-triphosphatase activity	4	1	0.03	0.03403	0.03403	0.03403
Molecular Function (MF)	GO:0070004	cysteine-type exopeptidase activity	4	1	0.03	0.03403	0.03403	1
Molecular Function (MF)	GO:1990380	Lys48-specific deubiquitinase activity	4	1	0.03	0.03403	0.03403	0.03403
Molecular Function (MF)	GO:0004532	exoribonuclease activity	34	2	0.29	0.03462	0.03462	1
Molecular Function (MF)	GO:0016896	exoribonuclease activity, producing 5'-phosphomonoesters	34	2	0.29	0.03462	0.03462	1
Molecular Function (MF)	GO:0016877	ligase activity, forming carbon-sulfur bonds	35	2	0.3	0.03651	0.03651	1
Molecular Function (MF)	GO:0003713	transcription coactivator activity	145	4	1.25	0.03705	0.58605	0.58957
Molecular Function (MF)	GO:0097367	carbohydrate derivative binding	3406	39	29.36	0.03728	0.09308	0.76746
Molecular Function (MF)	GO:0017076	purine nucleotide binding	3232	37	27.86	0.04233	0.07908	0.74826
Molecular Function (MF)	GO:0000774	adenyl-nucleotide exchange factor activity	5	1	0.04	0.04236	0.04236	0.04236
Molecular Function (MF)	GO:0003909	DNA ligase activity	5	1	0.04	0.04236	0.04236	1
Molecular Function (MF)	GO:0003910	DNA ligase (ATP) activity	5	1	0.04	0.04236	0.04236	0.04236
Molecular Function (MF)	GO:0004067	asparaginase activity	5	1	0.04	0.04236	0.04236	0.04236
Molecular Function (MF)	GO:0004687	myosin light chain kinase activity	5	1	0.04	0.04236	0.04236	0.04236
Molecular Function (MF)	GO:0004774	succinate-CoA ligase activity	5	1	0.04	0.04236	0.04236	1
Molecular Function (MF)	GO:0004775	succinate-CoA ligase (ADP-forming) activity	5	1	0.04	0.04236	0.04236	0.04236
Molecular Function (MF)	GO:0016972	thiol oxidase activity	5	1	0.04	0.04236	0.04236	1
Molecular Function (MF)	GO:0030955	potassium ion binding	5	1	0.04	0.04236	0.04236	0.04236
Molecular Function (MF)	GO:0031420	alkali metal ion binding	5	1	0.04	0.04236	0.04236	1
Molecular Function (MF)	GO:0043394	proteoglycan binding	5	1	0.04	0.04236	1	1
Molecular Function (MF)	GO:0070325	lipoprotein particle receptor binding	5	1	0.04	0.04236	0.04236	1
Molecular Function (MF)	GO:0099122	RNA polymerase II C-terminal domain binding	5	1	0.04	0.04236	0.04236	1
Molecular Function (MF)	GO:0044769	ATPase activity, coupled to transmembrane movement of ions, rotational mechanism	39	2	0.34	0.04447	0.04447	0.04447
Molecular Function (MF)	GO:0052866	phosphatidylinositol phosphate phosphatase activity	40	2	0.34	0.04655	0.04655	1
Molecular Function (MF)	GO:0008170	N-methyltransferase activity	94	3	0.81	0.0478	0.18992	1
Molecular Function (MF)	GO:0015293	symporter activity	158	4	1.36	0.04816	0.04816	1
Molecular Function (MF)	GO:0035639	purine ribonucleoside triphosphate binding	3167	36	27.3	0.04911	0.04911	0.50885
